# Supplementary material for: Deciphering the role of FUS::DDIT3 expression and tumor microenvironment in myxoid liposarcoma development
Source: J Transl Med. 2024 Apr 26;22:389. doi: 10.1186/s12967-024-05211-w (PMC11046918; doi:10.1186/s12967-024-05211-w)
Supplement: Supplementary file 3 — Additional file 3: Table S1. Protein characterization of cell-free myxoid liposarcoma scaffolds. [file 12967_2024_5211_MOESM3_ESM.xlsx]

## Sheet: A. Scaffold proteins
Table S1. Protein characterization of cell-free myxoid liposarcoma scaffolds.
A. Scaffold proteins identified in decellularized myxoid liposarcoma scaffolds using mass spectometry analysis.
Gene symbol	Uniprot ID
A1BG	P04217
A2M	P01023
AAAS	Q9NRG9
AAK1	Q2M2I8
AARS	P49588
ABCA1	O95477
ABCA6	Q8N139
ABCB10	Q9NRK6
ABCB6	Q9NP58
ABCB7	O75027
ABCB8	Q9NUT2
ABCC1	P33527
ABCC10	Q5T3U5
ABCC4	O15439
ABCD1	P33897
ABCD3	P28288
ABCE1	P61221
ABCF1	Q8NE71
ABCF3	Q9NUQ8
ABHD11	Q8NFV4
ABHD14B	Q96IU4
ABHD16A	O95870
ABLIM1	O14639
ABR	Q12979
ABRAXAS2	Q15018
ABT1	Q9ULW3
ACAA1	P09110
ACAA2	P42765
ACACA	Q13085
ACAD8	Q9UKU7
ACAD9	Q9H845
ACADM	P11310
ACADS	P16219
ACADVL	P49748
ACAP2	Q15057
ACAT1	P24752
ACAT2	Q9BWD1
ACBD5	Q5T8D3
ACIN1	Q9UKV3
ACLY	P53396
ACO1	P21399
ACO2	Q99798
ACOT1	Q86TX2
ACOT13	Q9NPJ3
ACOT7	O00154
ACOX1	Q15067
ACOX3	O15254
ACP1	P24666
ACP2	P11117
ACSF2	Q96CM8
ACSF3	Q4G176
ACSL1	P33121
ACSL3	O95573
ACSL4	O60488
ACSL5	Q9ULC5
ACSS1	Q9NUB1
ACSS2	Q9NR19
ACSS3	Q9H6R3
ACTB	P60709
ACTC1	P68032
ACTL6A	O96019
ACTN1	P12814
ACTN4	O43707
ACTR10	Q9NZ32
ACTR1A	P61163
ACTR1B	P42025
ACTR2	P61160
ACTR3	P61158
ACY1	Q03154
ADAM9	Q13443
ADAMTS12	P58397
ADAMTS4	O75173
ADAMTSL4	Q6UY14
ADAR	P55265
ADCK5	Q3MIX3
ADD1	P35611
ADD3	Q9UEY8
ADGRA2	Q96PE1
ADGRL2	O95490
ADK	P55263
ADNP	Q9H2P0
ADPGK	Q9BRR6
ADPRHL2	Q9NX46
ADSL	P30566
ADSS	P30520
AEBP1	Q8IUX7
AFDN	P55196
AFG3L2	Q9Y4W6
AGAP3	Q96P47
AGL	P35573
AGO1	Q9UL18
AGO2	Q9UKV8
AGPAT3	Q9NRZ7
AGPAT4	Q9NRZ5
AGPAT5	Q9NUQ2
AGPS	O00116
AGRN	O00468
AGT	P01019
AHCTF1	Q8WYP5
AHCY	P23526
AHCYL2	Q96HN2
AHNAK	Q09666
AIFM1	O95831
AIG1	Q9NVV5
AIMP2	Q13155
AIP	O00170
AK1	P00568
AK2	P54819
AK3	Q9UIJ7
AK4	P27144
AKAP13	Q12802
AKAP17A	Q02040
AKR1A1	P14550
AKR1B1	P15121
AKT1	P31749
AKT2	P31751
ALAD	P13716
ALB	P02768
ALDH16A1	Q8IZ83
ALDH18A1	P54886
ALDH1A1	P00352
ALDH1A3	P47895
ALDH1B1	P30837
ALDH1L2	Q3SY69
ALDH2	P05091
ALDH3A2	P51648
ALDH4A1	P30038
ALDH5A1	P51649
ALDH6A1	Q02252
ALDH7A1	P49419
ALDH9A1	P49189
ALDOA	P04075
ALDOC	P09972
ALG1	Q9BT22
ALG11	Q2TAA5
ALG14	Q96F25
ALG2	Q9H553
ALG3	Q92685
ALG5	Q9Y673
ALG6	Q9Y672
ALG8	Q9BVK2
ALG9	Q9H6U8
ALOX5AP	P20292
ALPL	P05186
AMDHD2	Q9Y303
AMPD2	Q01433
AMPD3	Q01432
ANAPC1	Q9H1A4
ANAPC2	Q9UJX6
ANAPC5	Q9UJX4
ANAPC7	Q9UJX3
ANGPTL2	Q9UKU9
ANK3	Q12955
ANKFY1	Q9P2R3
ANKH	Q9HCJ1
ANKRD27	Q96NW4
ANKRD28	O15084
ANKRD44	Q8N8A2
ANKS1A	Q92625
ANO10	Q9NW15
ANO6	Q4KMQ2
ANP32A	P39687
ANP32B	Q92688
ANP32E	Q9BTT0
ANTXR1	Q9H6X2
ANXA1	P04083
ANXA11	P50995
ANXA2	P07355
ANXA4	P09525
ANXA5	P08758
ANXA6	P08133
ANXA7	P20073
AOC3	Q16853
AP1B1	Q10567
AP1G1	O43747
AP1M1	Q9BXS5
AP1M2	Q9Y6Q5
AP1S1	P61966
AP1S2	P56377
AP2A1	O95782
AP2A2	O94973
AP2B1	P63010
AP2M1	Q96CW1
AP2S1	P53680
AP3B1	O00203
AP3D1	O14617
AP3M1	Q9Y2T2
AP3M2	P53677
AP4S1	Q9Y587
APAF1	O14727
APEH	P13798
APEX1	P27695
APH1A	Q96BI3
API5	Q9BZZ5
APMAP	Q9HDC9
APOA1	P02647
APOA2	P02652
APOB	P04114
APOC1	P02654
APOD	P05090
APOE	P02649
APOH	P02749
APOL2	Q9BQE5
APOOL	Q6UXV4
APPL1	Q9UKG1
APPL2	Q8NEU8
APRT	P07741
APTX	Q7Z2E3
AQR	O60306
ARAF	P10398
ARAP3	Q8WWN8
ARCN1	P48444
ARF4	P18085
ARF5	P84085
ARF6	P62330
ARFGEF2	Q9Y6D5
ARFRP1	Q13795
ARGLU1	Q9NWB6
ARHGAP1	Q07960
ARHGAP10	A1A4S6
ARHGAP18	Q8N392
ARHGAP26	Q9UNA1
ARHGAP4	P98171
ARHGAP45	Q92619
ARHGAP5	Q13017
ARHGDIA	P52565
ARHGDIB	P52566
ARHGEF1	Q92888
ARHGEF10L	Q9HCE6
ARHGEF40	Q8TER5
ARHGEF7	Q14155
ARID1A	O14497
ARID2	Q68CP9
ARL1	P40616
ARL10	Q8N8L6
ARL2	P36404
ARL3	P36405
ARL5B	Q96KC2
ARL6IP1	Q15041
ARL6IP5	O75915
ARMC1	Q9NVT9
ARMC8	Q8IUR7
ARMCX1	Q9P291
ARMCX3	Q9UH62
ARMH3	Q5T2E6
ARMT1	Q9H993
ARPC1A	Q92747
ARPC1B	O15143
ARPC2	O15144
ARPC3	O15145
ARPC4	P59998
ARPC5	O15511
ASAP1	Q9ULH1
ASCC1	Q8N9N2
ASCC3	Q8N3C0
ASH2L	Q9UBL3
ASMTL	O95671
ASNA1	O43681
ASPH	Q12797
ASPN	Q9BXN1
ASPSCR1	Q9BZE9
ASS1	P00966
ATG16L1	Q676U5
ATG3	Q9NT62
ATG7	O95352
ATIC	P31939
ATL1	Q8WXF7
ATL3	Q6DD88
ATM	Q13315
ATP11B	Q9Y2G3
ATP11C	Q8NB49
ATP13A1	Q9HD20
ATP1A1	P05023
ATP1B3	P54709
ATP2A2	P16615
ATP2B1	P20020
ATP2C1	P98194
ATP5F1A	P25705
ATP5F1B	P06576
ATP5F1C	P36542
ATP5F1E	P56381
ATP5MD	Q96IX5
ATP5ME	P56385
ATP5MG	O75964
ATP5PB	P24539
ATP5PO	P48047
ATP6AP1	Q15904
ATP6AP2	O75787
ATP6V0A1	Q93050
ATP6V0A2	Q9Y487
ATP6V0C	P27449
ATP6V0D1	P61421
ATP6V1A	P38606
ATP6V1B2	P21281
ATP6V1C1	P21283
ATP6V1E1	P36543
ATP6V1H	Q9UI12
ATP9A	O75110
ATPAF2	Q8N5M1
ATRN	O75882
ATXN10	Q9UBB4
ATXN2	Q99700
ATXN2L	Q8WWM7
AUP1	Q9Y679
AVL9	Q8NBF6
AXL	P30530
B3GALT6	Q96L58
B3GAT3	O94766
B4GALT1	P15291
B4GALT4	O60513
B4GAT1	O43505
BABAM1	Q9NWV8
BAG5	Q9UL15
BAG6	P46379
BAIAP2	Q9UQB8
BAK1	Q16611
BAX	Q07812
BAZ1B	Q9UIG0
BCAM	P50895
BCAP29	Q9UHQ4
BCAP31	P51572
BCAT1	P54687
BCAT2	O15382
BCL2L13	Q9BXK5
BCL2L2	Q92843
BCR	P11274
BDH1	Q02338
BGN	P21810
BLOC1S1	P78537
BLVRA	P53004
BLVRB	P30043
BMS1	Q14692
BNIP1	Q12981
BOLA2	Q9H3K6
BOP1	Q14137
BPGM	P07738
BPHL	Q86WA6
BPNT1	O95861
BPTF	Q12830
BRI3BP	Q8WY22
BRIX1	Q8TDN6
BROX	Q5VW32
BSCL2	Q96G97
BSG	P35613
BST2	Q10589
BTAF1	O14981
BUB3	O43684
BYSL	Q13895
BZW2	Q9Y6E2
C16orf58	Q96GQ5
C16orf62	Q7Z3J2
C17orf75	Q9HAS0
C1QB	P02746
C1QTNF5	Q9BXJ0
C1R	P00736
C1S	P09871
C20orf27	Q9GZN8
C2CD5	Q86YS7
C3	P01024
C4BPA	P04003
C5	P01031
C6	P13671
C6orf136	Q5SQH8
C7	P10643
C8A	P07357
C9orf64	Q5T6V5
CA1	P00915
CA4	P22748
CAB39	Q9Y376
CACYBP	Q9HB71
CAD	P27708
CALD1	Q05682
CALR	P27797
CAMK2D	Q13557
CAMK2G	Q13555
CAMSAP3	Q9P1Y5
CAND1	Q86VP6
CANX	P27824
CAP1	Q01518
CAPG	P40121
CAPN1	P07384
CAPN2	P17655
CAPN5	O15484
CAPNS1	P04632
CAPZA1	P52907
CAPZA2	P47755
CARD19	Q96LW7
CARMIL1	Q5VZK9
CARS	P49589
CASC4	Q6P4E1
CASK	O14936
CAV1	Q03135
CAVIN1	Q6NZI2
CBFB	Q13951
CBR1	P16152
CBR4	Q8N4T8
CBX8	Q9HC52
CC2D1A	Q6P1N0
CCAR1	Q8IX12
CCAR2	Q8N163
CCDC127	Q96BQ5
CCDC22	O60826
CCDC47	Q96A33
CCDC80	Q76M96
CCDC93	Q567U6
CCNK	O75909
CCT2	P78371
CCT3	P49368
CCT4	P50991
CCT5	P48643
CCT6A	P40227
CCT7	Q99832
CCT8	P50990
CCZ1B	P86790
CD14	P08571
CD44	P16070
CD47	Q08722
CD55	P08174
CD59	P13987
CD81	P60033
CD82	P27701
CD9	P21926
CDC16	Q13042
CDC23	Q9UJX2
CDC27	P30260
CDC40	O60508
CDC42	P60953
CDC42BPA	Q5VT25
CDC42BPB	Q9Y5S2
CDC42EP1	Q00587
CDC5L	Q99459
CDCP1	Q9H5V8
CDIPT	O14735
CDK1	P06493
CDK11B	P21127
CDK4	P11802
CDK5	Q00535
CDK5RAP3	Q96JB5
CDK6	Q00534
CDS2	O95674
CDSN	Q15517
CDYL	Q9Y232
CELF1	Q92879
CENPB	P07199
CENPV	Q7Z7K6
CEPT1	Q9Y6K0
CERS2	Q96G23
CFAP20	Q9Y6A4
CFB	P00751
CFH	P08603
CFHR1	Q03591
CFI	P05156
CFL1	P23528
CHCHD3	Q9NX63
CHD1L	Q86WJ1
CHD4	Q14839
CHDH	Q8NE62
CHERP	Q8IWX8
CHID1	Q9BWS9
CHM	P24386
CHMP1A	Q9HD42
CHMP1B	Q7LBR1
CHMP4B	Q9H444
CHPF	Q8IZ52
CHPF2	Q9P2E5
CHST14	Q8NCH0
CIAO3	Q9H6Q4
CIRBP	Q14011
CISD1	Q9NZ45
CISD2	Q8N5K1
CKAP4	Q07065
CKAP5	Q14008
CLASP1	Q7Z460
CLASP2	O75122
CLCC1	Q96S66
CLCN3	P51790
CLCN7	P51798
CLEC11A	Q9Y240
CLEC3A	O75596
CLIC1	O00299
CLIC4	Q9Y696
CLINT1	Q14677
CLN5	O75503
CLP1	Q92989
CLPB	Q9H078
CLPP	Q16740
CLPTM1	O96005
CLPTM1L	Q96KA5
CLPX	O76031
CLTA	P09496
CLTC	Q00610
CLU	P10909
CLUH	O75153
CMAS	Q8NFW8
CMBL	Q96DG6
CMPK2	Q5EBM0
CMSS1	Q9BQ75
CMTM3	Q96MX0
CMTM6	Q9NX76
CMTR1	Q8N1G2
CNDP2	Q96KP4
CNNM4	Q6P4Q7
CNOT1	A5YKK6
CNOT10	Q9H9A5
CNOT9	Q92600
CNP	P09543
CNTNAP1	P78357
COA1	Q9GZY4
COASY	Q13057
COG1	Q8WTW3
COG4	Q9H9E3
COG5	Q9UP83
COG6	Q9Y2V7
COG8	Q96MW5
COL15A1	P39059
COL16A1	Q07092
COL1A1	P02452
COL1A2	P08123
COL3A1	P02461
COL4A1	P02462
COL4A2	P08572
COL5A1	P20908
COL5A2	P05997
COL5A3	P25940
COL6A1	P12109
COL6A3	P12111
COL7A1	Q02388
COLGALT1	Q8NBJ5
COMMD2	Q86X83
COMMD3	Q9UBI1
COMMD7	Q86VX2
COMTD1	Q86VU5
COPA	P53621
COPB1	P53618
COPB2	P35606
COPE	O14579
COPG1	Q9Y678
COPG2	Q9UBF2
COPS2	P61201
COPS4	Q9BT78
COPS5	Q92905
COPS6	Q7L5N1
COPS7A	Q9UBW8
COQ3	Q9NZJ6
COQ5	Q5HYK3
COQ7	Q99807
COQ8A	Q8NI60
COQ8B	Q96D53
COQ9	O75208
CORO1A	P31146
CORO1B	Q9BR76
CORO1C	Q9ULV4
COTL1	Q14019
COX15	Q7KZN9
COX5A	P20674
COX5B	P10606
COX6B1	P14854
COX6C	P09669
COX7A1	P24310
COX7A2	P14406
CPB2	Q96IY4
CPD	O75976
CPNE2	Q96FN4
CPNE3	O75131
CPOX	P36551
CPQ	Q9Y646
CPSF2	Q9P2I0
CPSF3	Q9UKF6
CPSF6	Q16630
CPSF7	Q8N684
CPT1A	P50416
CPT2	P23786
CPXM1	Q96SM3
CRABP1	P29762
CRABP2	P29373
CRAT	P43155
CRK	P46108
CRNKL1	Q9BZJ0
CRTAP	O75718
CRYL1	Q9Y2S2
CS	O75390
CSE1L	P55060
CSNK1A1	P48729
CSNK1G1	Q9HCP0
CSNK2B	P67870
CSTB	P04080
CTBP1	Q13363
CTDSP1	Q9GZU7
CTDSPL2	Q05D32
CTHRC1	Q96CG8
CTNNB1	P35222
CTPS1	P17812
CTPS2	Q9NRF8
CTR9	Q6PD62
CTSA	P10619
CTSC	P53634
CTSD	P07339
CTSK	P43235
CTSZ	Q9UBR2
CUL1	Q13616
CUL2	Q13617
CUL3	Q13618
CUL4A	Q13619
CUL4B	Q13620
CUL5	Q93034
CUL7	Q14999
CWF19L1	Q69YN2
CXADR	P78310
CXCL13	O43927
CXCL14	O95715
CYB5R3	P00387
CYBA	P13498
CYBB	P04839
CYBC1	Q9BQA9
CYC1	P08574
CYCS	P99999
CYFIP1	Q7L576
CYGB	Q8WWM9
CYP20A1	Q6UW02
CYP27A1	Q02318
CYP2S1	Q96SQ9
CYP2U1	Q7Z449
CYP51A1	Q16850
CYP7B1	O75881
D2HGDH	Q8N465
DAD1	P61803
DAG1	Q14118
DAGLB	Q8NCG7
DAP3	P51398
DAPK1	P53355
DARS	P14868
DARS2	Q6PI48
DBN1	Q16643
DCAF13	Q9NV06
DCAF8	Q5TAQ9
DCAKD	Q8WVC6
DCK	P27707
DCLK1	O15075
DCN	P07585
DCPS	Q96C86
DCTN1	Q14203
DCTN2	Q13561
DCTN3	O75935
DCUN1D1	Q96GG9
DCXR	Q7Z4W1
DDA1	Q9BW61
DDAH1	O94760
DDAH2	O95865
DDB1	Q16531
DDOST	P39656
DDRGK1	Q96HY6
DDX10	Q13206
DDX17	Q92841
DDX18	Q9NVP1
DDX21	Q9NR30
DDX23	Q9BUQ8
DDX24	Q9GZR7
DDX27	Q96GQ7
DDX31	Q9H8H2
DDX39A	O00148
DDX39B	Q13838
DDX47	Q9H0S4
DDX49	Q9Y6V7
DDX51	Q8N8A6
DDX54	Q8TDD1
DDX55	Q8NHQ9
DDX56	Q9NY93
DDX58	O95786
DDX60	Q8IY21
DEK	P35659
DENR	O43583
DEPTOR	Q8TB45
DERA	Q9Y315
DERL1	Q9BUN8
DERL2	Q9GZP9
DES	P17661
DGKA	P23743
DGUOK	Q16854
DHCR7	Q9UBM7
DHRS1	Q96LJ7
DHRS13	Q6UX07
DHRS7	Q9Y394
DHRS7B	Q6IAN0
DHTKD1	Q96HY7
DHX15	O43143
DHX16	O60231
DHX29	Q7Z478
DHX30	Q7L2E3
DHX32	Q7L7V1
DHX35	Q9H5Z1
DHX37	Q8IY37
DHX9	Q08211
DIABLO	Q9NR28
DIAPH1	O60610
DIEXF	Q68CQ4
DIP2A	Q14689
DIP2B	Q9P265
DIPK2A	Q8NDZ4
DIS3	Q9Y2L1
DKC1	O60832
DLD	P09622
DLG1	Q12959
DLST	P36957
DMXL1	Q9Y485
DMXL2	Q8TDJ6
DNAAF5	Q86Y56
DNAJA3	Q96EY1
DNAJA4	Q8WW22
DNAJB1	P25685
DNAJB14	Q8TBM8
DNAJB4	Q9UDY4
DNAJC10	Q8IXB1
DNAJC11	Q9NVH1
DNAJC13	O75165
DNAJC19	Q96DA6
DNAJC2	Q99543
DNAJC25	Q9H1X3
DNAJC3	Q13217
DNAJC30	Q96LL9
DNAJC7	Q99615
DNAJC8	O75937
DNAJC9	Q8WXX5
DNM1L	O00429
DNM2	P50570
DNMT1	P26358
DNPEP	Q9ULA0
DNPH1	O43598
DNTTIP1	Q9H147
DOCK1	Q14185
DOCK10	Q96BY6
DOCK11	Q5JSL3
DOCK4	Q8N1I0
DOCK5	Q9H7D0
DOCK7	Q96N67
DOCK8	Q8NF50
DOCK9	Q9BZ29
DOK2	O60496
DOP1B	Q9Y3R5
DPCD	Q9BVM2
DPH5	Q9H2P9
DPM1	O60762
DPM3	Q9P2X0
DPP3	Q9NY33
DPP7	Q9UHL4
DPP8	Q6V1X1
DPP9	Q86TI2
DPY19L1	Q2PZI1
DPY19L3	Q6ZPD9
DPY19L4	Q7Z388
DPYSL2	Q16555
DPYSL5	Q9BPU6
DRAP1	Q14919
DRG1	Q9Y295
DRG2	P55039
DSP	P15924
DSTN	P60981
DTX3L	Q8TDB6
DUSP23	Q9BVJ7
DYM	Q7RTS9
DYNC1H1	Q14204
DYNC1I2	Q13409
DYNC1LI1	Q9Y6G9
DYNC2H1	Q8NCM8
DYNLL2	Q96FJ2
DYSF	O75923
EARS2	Q5JPH6
EBNA1BP2	Q99848
EBP	Q15125
ECHDC1	Q9NTX5
ECHS1	P30084
ECI2	O75521
ECPAS	Q5VYK3
EDIL3	O43854
EEA1	Q15075
EEF1AKNMT	Q8N6R0
EEF1B2	P24534
EEF1D	P29692
EEF1E1	O43324
EEF1G	P26641
EEF2	P13639
EEFSEC	P57772
EFEMP1	Q12805
EFEMP2	O95967
EFHD1	Q9BUP0
EFHD2	Q96C19
EFNB1	P98172
EFR3A	Q14156
EFTUD2	Q15029
EGFR	P00533
EGLN1	Q9GZT9
EHD1	Q9H4M9
EHD2	Q9NZN4
EHD3	Q9NZN3
EHD4	Q9H223
EHHADH	Q08426
EHMT2	Q96KQ7
EI24	O14681
EIF2AK2	P19525
EIF2AK4	Q9P2K8
EIF2B1	Q14232
EIF2B2	P49770
EIF2B3	Q9NR50
EIF2B4	Q9UI10
EIF2B5	Q13144
EIF2S1	P05198
EIF2S2	P20042
EIF3A	Q14152
EIF3B	P55884
EIF3CL	B5ME19
EIF3D	O15371
EIF3E	P60228
EIF3F	O00303
EIF3G	O75821
EIF3H	O15372
EIF3I	Q13347
EIF3K	Q9UBQ5
EIF3L	Q9Y262
EIF3M	Q7L2H7
EIF4A1	P60842
EIF4A3	P38919
EIF4E	P06730
EIF4G1	Q04637
EIF4G3	O43432
EIF4H	Q15056
EIF5A	P63241
EIF5B	O60841
ELAVL1	Q15717
ELMO1	Q92556
ELMO2	Q96JJ3
ELMOD2	Q8IZ81
ELOB	Q15370
ELP1	O95163
ELP2	Q6IA86
ELP3	Q9H9T3
EMC1	Q8N766
EMC3	Q9P0I2
EMC4	Q5J8M3
EMC6	Q9BV81
EMC7	Q9NPA0
EMC8	O43402
EMG1	Q92979
EMILIN1	Q9Y6C2
EMILIN3	Q9NT22
EML3	Q32P44
ENAH	Q8N8S7
ENDOD1	O94919
ENO1	P06733
ENO2	P09104
ENO3	P13929
ENPEP	Q07075
EOGT	Q5NDL2
EPB41	P11171
EPB41L1	Q9H4G0
EPB41L2	O43491
EPHB2	P29323
EPHB3	P54753
EPHX1	P07099
EPHX2	P34913
EPM2AIP1	Q7L775
EPPK1	P58107
EPRS	P07814
EPX	P11678
ERAP1	Q9NZ08
ERAP2	Q6P179
ERBB2	P04626
ERBIN	Q96RT1
ERCC2	P18074
ERCC3	P19447
ERG28	Q9UKR5
ERGIC1	Q969X5
ERGIC2	Q96RQ1
ERGIC3	Q9Y282
ERH	P84090
ERLEC1	Q96DZ1
ERLIN1	O75477
ERLIN2	O94905
ERMP1	Q7Z2K6
ERO1A	Q96HE7
ERP44	Q9BS26
ESRP1	Q6NXG1
ESRP2	Q9H6T0
ESYT1	Q9BSJ8
ESYT2	A0FGR8
ETF1	P62495
ETFA	P13804
ETFB	P38117
ETFDH	Q16134
EVPL	Q92817
EXD2	Q9NVH0
EXOC2	Q96KP1
EXOC3	O60645
EXOC4	Q96A65
EXOC5	O00471
EXOC6	Q8TAG9
EXOC6B	Q9Y2D4
EXOC8	Q8IYI6
EXOSC2	Q13868
EXOSC6	Q5RKV6
EXT2	Q93063
EZR	P15311
F13A1	P00488
F8A1	P23610
FABP4	P15090
FABP5	Q01469
FAF2	Q96CS3
FAHD1	Q6P587
FAHD2A	Q96GK7
FAM114A1	Q8IWE2
FAM120A	Q9NZB2
FAM120C	Q9NX05
FAM129B	Q96TA1
FAM174A	Q8TBP5
FAM208A	Q9UK61
FAM20B	O75063
FAM210A	Q96ND0
FAM210B	Q96KR6
FAM49B	Q9NUQ9
FAM57A	Q8TBR7
FAM83H	Q6ZRV2
FAM84B	Q96KN1
FAM8A1	Q9UBU6
FAM98A	Q8NCA5
FAR1	Q8WVX9
FARP1	Q9Y4F1
FARS2	O95363
FARSA	Q9Y285
FARSB	Q9NSD9
FASN	P49327
FAT1	Q14517
FBL	P22087
FBLIM1	Q8WUP2
FBLN1	P23142
FBLN5	Q9UBX5
FBXL20	Q96IG2
FBXL6	Q8N531
FBXO21	O94952
FBXO22	Q8NEZ5
FCGBP	Q9Y6R7
FCGR2B	P31994
FCGRT	P55899
FDFT1	P37268
FDPS	P14324
FDXR	P22570
FECH	P22830
FERMT1	Q9BQL6
FGB	P02675
FHL1	Q13642
FHL2	Q14192
FHL3	Q13643
FHOD1	Q9Y613
FIBP	O43427
FKBP10	Q96AY3
FKBP11	Q9NYL4
FKBP15	Q5T1M5
FKBP2	P26885
FKBP3	Q00688
FKBP4	Q02790
FKBP9	O95302
FLAD1	Q8NFF5
FLG2	Q5D862
FLNA	P21333
FLNB	O75369
FLNC	Q14315
FLOT1	O75955
FLOT2	Q14254
FMNL1	O95466
FMNL3	Q8IVF7
FMOD	Q06828
FMR1	Q06787
FN1	P02751
FN3K	Q9H479
FN3KRP	Q9HA64
FNBP1L	Q5T0N5
FNDC3A	Q9Y2H6
FNDC3B	Q53EP0
FNTA	P49354
FNTB	P49356
FOCAD	Q5VW36
FOXK1	P85037
FRYL	O94915
FSCN1	Q16658
FTH1	P02794
FTO	Q9C0B1
FTSJ3	Q8IY81
FUBP1	Q96AE4
FUCA2	Q9BTY2
FUNDC2	Q9BWH2
FUS	P35637
FUT8	Q9BYC5
FXR2	P51116
FXYD1	O00168
FYCO1	Q9BQS8
FYTTD1	Q96QD9
FZD6	O60353
G3BP1	Q13283
GAA	P10253
GAK	O14976
GALK1	P51570
GALK2	Q01415
GALNT1	Q10472
GALNT2	Q10471
GALNT3	Q14435
GALNT4	Q8N4A0
GALT	P07902
GANAB	Q14697
GAPDH	P04406
GAPVD1	Q14C86
GARS	P41250
GAS6	Q14393
GATM	P50440
GBA	P04062
GBF1	Q92538
GCA	P28676
GCLC	P48506
GCLM	P48507
GCN1	Q92616
GDAP1	Q8TB36
GDE1	Q9NZC3
GDI1	P31150
GDI2	P50395
GDPD1	Q8N9F7
GEMIN4	P57678
GEMIN5	Q8TEQ6
GFM1	Q96RP9
GGCT	O75223
GGCX	P38435
GGH	Q92820
GGT1	P19440
GHDC	Q8N2G8
GHITM	Q9H3K2
GIMAP2	Q9UG22
GIMAP4	Q9NUV9
GIT1	Q9Y2X7
GJA1	P17302
GLA	P06280
GLCE	O94923
GLIPR2	Q9H4G4
GLO1	Q04760
GLOD4	Q9HC38
GLRX	P35754
GLRX5	Q86SX6
GLUD1	P00367
GLYR1	Q49A26
GMDS	O60547
GMFB	P60983
GMPPA	Q96IJ6
GMPPB	Q9Y5P6
GMPS	P49915
GNA11	P29992
GNA13	Q14344
GNAI2	P04899
GNAI3	P08754
GNAQ	P50148
GNAS	Q5JWF2
GNB2	P62879
GNB4	Q9HAV0
GNE	Q9Y223
GNG12	Q9UBI6
GNL1	P36915
GNL3	Q9BVP2
GNPAT	O15228
GNPDA1	P46926
GOLGA3	Q08378
GOLGA5	Q8TBA6
GOLGB1	Q14789
GOLPH3L	Q9H4A5
GOPC	Q9HD26
GORASP2	Q9H8Y8
GOSR1	O95249
GOSR2	O14653
GOT2	P00505
GPAA1	O43292
GPC1	P35052
GPC4	O75487
GPD1L	Q8N335
GPD2	P43304
GPI	P06744
GPNMB	Q14956
GPR180	Q86V85
GPR89A	B7ZAQ6
GPRC5A	Q8NFJ5
GPS1	Q13098
GPX1	P07203
GPX4	P36969
GPX8	Q8TED1
GRB2	P62993
GRHPR	Q9UBQ7
GRK2	P25098
GRN	P28799
GRPEL1	Q9HAV7
GRSF1	Q12849
GSDMD	P57764
GSK3B	P49841
GSN	P06396
GSPT2	Q8IYD1
GSR	P00390
GSS	P48637
GSTA1	P08263
GSTK1	Q9Y2Q3
GSTM2	P28161
GSTM3	P21266
GSTO1	P78417
GSTP1	P09211
GSTZ1	O43708
GTF2H4	Q92759
GTF3C1	Q12789
GTF3C2	Q8WUA4
GTF3C3	Q9Y5Q9
GTF3C4	Q9UKN8
GTF3C5	Q9Y5Q8
GTPBP1	O00178
GTPBP10	A4D1E9
GTPBP3	Q969Y2
GTPBP4	Q9BZE4
GTPBP6	O43824
GUCY1B1	Q02153
GUSB	P08236
GYG1	P46976
GYS1	P13807
H1F0	P07305
H1FX	Q92522
H2AFX	P16104
H2AFY	O75367
H2AFY2	Q9P0M6
H2AFZ	P0C0S5
H6PD	O95479
HAAO	P46952
HACD2	Q6Y1H2
HADH	Q16836
HADHA	P40939
HADHB	P55084
HAGH	Q16775
HAPLN3	Q96S86
HARS	P12081
HBA1	P69905
HBD	P02042
HBG1	P69891
HBS1L	Q9Y450
HCFC1	P51610
HDAC1	Q13547
HDAC3	O15379
HDGF	P51858
HDHD2	Q9H0R4
HDHD5	Q9BXW7
HEATR1	Q9H583
HEBP1	Q9NRV9
HECTD3	Q5T447
HELZ2	Q9BYK8
HERC2	O95714
HERC4	Q5GLZ8
HEXA	P06865
HEXB	P07686
HGH1	Q9BTY7
HGS	O14964
HIBCH	Q6NVY1
HIGD1A	Q9Y241
HINT1	P49773
HINT2	Q9BX68
HINT3	Q9NQE9
HIP1	O00291
HIP1R	O75146
HIRA	P54198
HIST1H1C	P16403
HIST1H1E	P10412
HIST1H2BK	O60814
HIST1H3A	P68431
HIST3H2BB	Q8N257
HK1	P19367
HK2	P52789
HLA-DPB1	P04440
HLA-DRA	P01903
HLA-DRB1	Q30167
HLA-F	P30511
HLTF	Q14527
HM13	Q8TCT9
HMGCL	P35914
HMOX2	P30519
HNMT	P50135
HNRNPA1	P09651
HNRNPA2B1	P22626
HNRNPA3	P51991
HNRNPCL3	B7ZW38
HNRNPD	Q14103
HNRNPDL	O14979
HNRNPK	P61978
HNRNPL	P14866
HNRNPLL	Q8WVV9
HNRNPR	O43390
HNRNPU	Q00839
HNRNPUL2	Q1KMD3
HOOK3	Q86VS8
HP1BP3	Q5SSJ5
HPF1	Q9NWY4
HPS6	Q86YV9
HS1BP3	Q53T59
HSD17B10	Q99714
HSD17B11	Q8NBQ5
HSD17B12	Q53GQ0
HSD17B4	P51659
HSD17B8	Q92506
HSD3B7	Q9H2F3
HSDL1	Q3SXM5
HSDL2	Q6YN16
HSP90AB1	P08238
HSP90B1	P14625
HSPA12A	O43301
HSPA12B	Q96MM6
HSPA1A	P0DMV8
HSPA2	P54652
HSPA4	P34932
HSPA8	P11142
HSPA9	P38646
HSPBP1	Q9NZL4
HSPD1	P10809
HSPE1	P61604
HSPG2	P98160
HSPH1	Q92598
HTRA3	P83110
HTT	P42858
HUWE1	Q7Z6Z7
HYOU1	Q9Y4L1
IARS	P41252
IARS2	Q9NSE4
IBA57	Q5T440
IDE	P14735
IDH1	O75874
IDH3A	P50213
IDH3B	O43837
IDH3G	P51553
IDUA	P35475
IER3IP1	Q9Y5U9
IFI16	Q16666
IFI44	Q8TCB0
IFIH1	Q9BYX4
IFIT2	P09913
IFT122	Q9HBG6
IGBP1	P78318
IGF1R	P08069
IGF2BP2	Q9Y6M1
IGFBP3	P17936
IGFBP7	Q16270
IGHG2	P01859
IGHG3	P01860
IGHM	P01871
IGHV3-9	P01782
IGHV4-39	P01824
IGKV3D-7	A0A0C4DH55
IGLC2	P0DOY2
IGSF8	Q969P0
IKBIP	Q70UQ0
IKBKB	O14920
IKBKG	Q9Y6K9
ILF2	Q12905
ILF3	Q12906
ILK	Q13418
ILVBL	A1L0T0
IMMT	Q16891
IMP3	Q9NV31
IMP4	Q96G21
IMPA1	P29218
IMPA2	O14732
IMPAD1	Q9NX62
IMPDH1	P20839
IMPDH2	P12268
INF2	Q27J81
INPP4A	Q96PE3
INPP5D	Q92835
INPP5K	Q9BT40
INPPL1	O15357
INTS1	Q8N201
INTS10	Q9NVR2
INTS13	Q9NVM9
INTS3	Q68E01
INTS4	Q96HW7
INTS5	Q6P9B9
INTS7	Q9NVH2
INTS8	Q75QN2
IPO11	Q9UI26
IPO4	Q8TEX9
IPO5	O00410
IPO7	O95373
IPO8	O15397
IPO9	Q96P70
IQGAP1	P46940
IQGAP2	Q13576
IQSEC1	Q6DN90
IRF2BP2	Q7Z5L9
IRF2BPL	Q9H1B7
ISG15	P05161
ISOC1	Q96CN7
IST1	P53990
ITCH	Q96J02
ITGA1	P56199
ITGA11	Q9UKX5
ITGA2	P17301
ITGA3	P26006
ITGA5	P08648
ITGA6	P23229
ITGAV	P06756
ITGB1	P05556
ITGB3	P05106
ITGB4	P16144
ITIH4	Q14624
ITIH5	Q86UX2
ITPR2	Q14571
ITPR3	Q14573
ITPRID2	P28290
ITPRIP	Q8IWB1
IVD	P26440
JAGN1	Q8N5M9
JAK1	P23458
JUP	P14923
KANK2	Q63ZY3
KARS	Q15046
KCTD12	Q96CX2
KCTD14	Q9BQ13
KDELC2	Q7Z4H8
KDM1A	O60341
KDM2A	Q9Y2K7
KDM4A	O75164
KDSR	Q06136
KEAP1	Q14145
KHDRBS1	Q07666
KHSRP	Q92945
KIAA0100	Q14667
KIAA1217	Q5T5P2
KIAA1324	Q6UXG2
KIAA2013	Q8IYS2
KIF1BP	Q96EK5
KIF2A	O00139
KIF5B	P33176
KIFC1	Q9BW19
KLHL26	Q53HC5
KPNA1	P52294
KPNA3	O00505
KPNA6	O60684
KPNB1	Q14974
KPRP	Q5T749
KRT10	P13645
KRT14	P02533
KRT18	P05783
KRT19	P08727
KRT5	P13647
KRT8	P05787
KRT80	Q6KB66
KTN1	Q86UP2
KYAT3	Q6YP21
L2HGDH	Q9H9P8
LACTB	P83111
LAMA3	Q16787
LAMA4	Q16363
LAMA5	O15230
LAMB1	P07942
LAMB2	P55268
LAMC1	P11047
LAMP1	P11279
LAMP2	P13473
LAMTOR1	Q6IAA8
LANCL1	O43813
LARP1	Q6PKG0
LARP7	Q4G0J3
LARS	Q9P2J5
LARS2	Q15031
LAS1L	Q9Y4W2
LBR	Q14739
LCLAT1	Q6UWP7
LCMT1	Q9UIC8
LDHA	P00338
LDHB	P07195
LEMD2	Q8NC56
LEMD3	Q9Y2U8
LETM1	O95202
LETMD1	Q6P1Q0
LGALS1	P09382
LGALS3	P17931
LGALS3BP	Q08380
LGALS4	P56470
LGALS9	O00182
LGALSL	Q3ZCW2
LGMN	Q99538
LHPP	Q9H008
LIG3	P49916
LIMA1	Q9UHB6
LIMK2	P53671
LIMS1	P48059
LLGL1	Q15334
LMAN1	P49257
LMAN2	Q12907
LMAN2L	Q9H0V9
LMBRD2	Q68DH5
LMF1	Q96S06
LMF2	Q9BU23
LMNA	P02545
LMNB1	P20700
LMNB2	Q03252
LMOD1	P29536
LNPEP	Q9UIQ6
LNPK	Q9C0E8
LONP1	P36776
LOX	P28300
LOXL2	Q9Y4K0
LPCAT1	Q8NF37
LPCAT3	Q6P1A2
LPGAT1	Q92604
LPP	Q93052
LRBA	P50851
LRCH4	O75427
LRIG1	Q96JA1
LRP1	Q07954
LRPPRC	P42704
LRRC17	Q8N6Y2
LRRC40	Q9H9A6
LRRC47	Q8N1G4
LRRC59	Q96AG4
LRSAM1	Q6UWE0
LSG1	Q9H089
LSM12	Q3MHD2
LSM2	Q9Y333
LSM4	Q9Y4Z0
LSM6	P62312
LSR	Q86X29
LSS	P48449
LTA4H	P09960
LTBP1	Q14766
LTBP3	Q9NS15
LTN1	O94822
LUC7L3	O95232
LUM	P51884
LYN	P07948
LYPLA2	O95372
LZTFL1	Q9NQ48
MACF1	Q9UPN3
MAD1L1	Q9Y6D9
MAD2L1	Q13257
MAEA	Q7L5Y9
MAGED1	Q9Y5V3
MAGOHB	Q96A72
MAGT1	Q9H0U3
MAIP1	Q8WWC4
MALSU1	Q96EH3
MAMDC2	Q7Z304
MAN1A1	P33908
MAN1A2	O60476
MAN1B1	Q9UKM7
MAN1C1	Q9NR34
MAN2A1	Q16706
MAN2A2	P49641
MAN2C1	Q9NTJ4
MANBAL	Q9NQG1
MAOA	P21397
MAOB	P27338
MAP1B	P46821
MAP1S	Q66K74
MAP2K3	P46734
MAP3K20	Q9NYL2
MAP3K4	Q9Y6R4
MAP3K7	O43318
MAP4	P27816
MAP4K4	O95819
MAP7D1	Q3KQU3
MAPK1	P28482
MAPK3	P27361
MAPKAP1	Q9BPZ7
MAPKBP1	O60336
MAPRE1	Q15691
MAPRE2	Q15555
MARC1	Q5VT66
MARC2	Q969Z3
MARCH5	Q9NX47
MARCKS	P29966
MARCKSL1	P49006
MARK2	Q7KZI7
MARS	P56192
MAT2B	Q9NZL9
MBLAC2	Q68D91
MBNL1	Q9NR56
MBOAT2	Q6ZWT7
MBOAT7	Q96N66
MCAM	P43121
MCCC1	Q96RQ3
MCCC2	Q9HCC0
MCM3AP	O60318
MCM4	P33991
MCM6	Q14566
MCM7	P33993
MCMBP	Q9BTE3
MCTS1	Q9ULC4
MCU	Q8NE86
MDH1	P40925
MDK	P21741
MDN1	Q9NU22
MECP2	P51608
MECR	Q9BV79
MED16	Q9Y2X0
MED20	Q9H944
MED23	Q9ULK4
MED27	Q6P2C8
MEF2D	Q14814
MEPCE	Q7L2J0
MEST	Q5EB52
METAP1	P53582
METTL17	Q9H7H0
METTL26	Q96S19
METTL7A	Q9H8H3
METTL7B	Q6UX53
MFN2	O95140
MFSD10	Q14728
MGAT1	P26572
MGME1	Q9BQP7
MGMT	P16455
MGST1	P10620
MGST3	O14880
MIB1	Q86YT6
MICAL1	Q8TDZ2
MICOS10	Q5TGZ0
MICU1	Q9BPX6
MID1	O15344
MIF	P14174
MIOS	Q9NXC5
MIPEP	Q99797
MKRN2	Q9H000
MLEC	Q14165
MLH1	P40692
MLYCD	O95822
MMAA	Q8IVH4
MME	P08473
MMP11	P24347
MMP14	P50281
MMS19	Q96T76
MMUT	P22033
MNDA	P41218
MOB2	Q70IA6
MOB4	Q9Y3A3
MOCS3	O95396
MOGS	Q13724
MON1B	Q7L1V2
MON2	Q7Z3U7
MORC3	Q14149
MOV10	Q9HCE1
MPG	P29372
MPO	P05164
MPP5	Q8N3R9
MPP6	Q9NZW5
MPST	P25325
MPZL1	O95297
MRC1	P22897
MRC2	Q9UBG0
MRE11	P49959
MRI1	Q9BV20
MRM1	Q6IN84
MROH1	Q8NDA8
MRPL10	Q7Z7H8
MRPL15	Q9P015
MRPL2	Q5T653
MRPL20	Q9BYC9
MRPL22	Q9NWU5
MRPL23	Q16540
MRPL27	Q9P0M9
MRPL3	P09001
MRPL30	Q8TCC3
MRPL37	Q9BZE1
MRPL38	Q96DV4
MRPL39	Q9NYK5
MRPL43	Q8N983
MRPL44	Q9H9J2
MRPL45	Q9BRJ2
MRPL48	Q96GC5
MRPL49	Q13405
MRPL58	Q14197
MRPS10	P82664
MRPS12	O15235
MRPS15	P82914
MRPS16	Q9Y3D3
MRPS17	Q9Y2R5
MRPS2	Q9Y399
MRPS23	Q9Y3D9
MRPS26	Q9BYN8
MRPS28	Q9Y2Q9
MRPS30	Q9NP92
MRPS31	Q92665
MRPS33	Q9Y291
MRPS34	P82930
MRPS35	P82673
MRPS5	P82675
MRPS7	Q9Y2R9
MRPS9	P82933
MRTO4	Q9UKD2
MSH2	P43246
MSH3	P20585
MSH6	P52701
MSN	P26038
MSRA	Q9UJ68
MTCH1	Q9NZJ7
MTCH2	Q9Y6C9
MT-CO1	P00395
MT-CO2	P00403
MTDH	Q86UE4
MTFP1	Q9UDX5
MTG1	Q9BT17
MTHFD1L	Q6UB35
MTHFS	P49914
MTIF2	P46199
MTMR1	Q13613
MTMR9	Q96QG7
MT-ND2	P03891
MT-ND5	P03915
MT-ND6	P03923
MTOR	P42345
MTPAP	Q9NVV4
MTR	Q99707
MTREX	P42285
MTX1	Q13505
MTX3	Q5HYI7
MVD	P53602
MVP	Q14764
MX2	P20592
MXRA7	P84157
MYADM	Q96S97
MYBBP1A	Q9BQG0
MYCBP2	O75592
MYH10	P35580
MYH11	P35749
MYH14	Q7Z406
MYH9	P35579
MYL12B	O14950
MYL6	P60660
MYO18A	Q92614
MYO1B	O43795
MYO1C	O00159
MYO1E	Q12965
MYO1F	O00160
MYO1G	B0I1T2
MYO5C	Q9NQX4
MYO9A	B2RTY4
MYO9B	Q13459
MYOF	Q9NZM1
NAA10	P41227
NAA15	Q9BXJ9
NAA16	Q6N069
NAA35	Q5VZE5
NAA50	Q9GZZ1
NACA	E9PAV3
NACC1	Q96RE7
NADK2	Q4G0N4
NADSYN1	Q6IA69
NAE1	Q13564
NAGK	Q9UJ70
NAIP	Q13075
NAMPT	P43490
NAPG	Q99747
NAPRT	Q6XQN6
NARS	O43776
NARS2	Q96I59
NAT10	Q9H0A0
NAT14	Q8WUY8
NAV1	Q8NEY1
NAXE	Q8NCW5
NBAS	A2RRP1
NCAPD2	Q15021
NCBP1	Q09161
NCBP2	P52298
NCDN	Q9UBB6
NCEH1	Q6PIU2
NCK1	P16333
NCKAP1	Q9Y2A7
NCKAP1L	P55160
NCL	P19338
NCLN	Q969V3
NDC1	Q9BTX1
NDRG3	Q9UGV2
NDUFA10	O95299
NDUFA11	Q86Y39
NDUFA13	Q9P0J0
NDUFA2	O43678
NDUFA4	O00483
NDUFA6	P56556
NDUFA7	O95182
NDUFA8	P51970
NDUFA9	Q16795
NDUFAF6	Q330K2
NDUFB10	O96000
NDUFB11	Q9NX14
NDUFB4	O95168
NDUFB5	O43674
NDUFB6	O95139
NDUFB7	P17568
NDUFC1	O43677
NDUFC2	O95298
NDUFS1	P28331
NDUFS2	O75306
NDUFS4	O43181
NDUFS6	O75380
NDUFS7	O75251
NDUFS8	O00217
NDUFV1	P49821
NECAP2	Q9NVZ3
NECTIN2	Q92692
NEDD4L	Q96PU5
NEFL	P07196
NEIL2	Q969S2
NEK6	Q9HC98
NEK7	Q8TDX7
NEK9	Q8TD19
NELFA	Q9H3P2
NELFB	Q8WX92
NELFCD	Q8IXH7
NEMF	O60524
NEMP1	O14524
NES	P48681
NF1	P21359
NFATC2	Q13469
NFKB2	Q00653
NFXL1	Q6ZNB6
NGDN	Q8NEJ9
NHLRC2	Q8NBF2
NHP2	Q9NX24
NID1	P14543
NID2	Q14112
NIPBL	Q6KC79
NIPSNAP2	O75323
NIT1	Q86X76
NIT2	Q9NQR4
NLN	Q9BYT8
NMD3	Q96D46
NME2	P22392
NME3	Q13232
NNT	Q13423
NOB1	Q9ULX3
NOC2L	Q9Y3T9
NOC3L	Q8WTT2
NOL10	Q9BSC4
NOL11	Q9H8H0
NOL6	Q9H6R4
NOL9	Q5SY16
NOMO2	Q5JPE7
NONO	Q15233
NOP14	P78316
NOP2	P46087
NOP9	Q86U38
NOS3	P29474
NOSIP	Q9Y314
NPC1	O15118
NPEPPS	P55786
NPM1	P06748
NQO1	P15559
NR2F6	P10588
NRAS	P01111
NRF1	Q16656
NRM	Q8IXM6
NRP1	O14786
NSDHL	Q15738
NSFL1C	Q9UNZ2
NSUN2	Q08J23
NT5DC2	Q9H857
NTPCR	Q9BSD7
NUB1	Q9Y5A7
NUBPL	Q8TB37
NUDC	Q9Y266
NUDT16	Q96DE0
NUDT16L1	Q9BRJ7
NUDT19	A8MXV4
NUDT2	P50583
NUDT3	O95989
NUMA1	Q14980
NUP107	P57740
NUP133	Q8WUM0
NUP155	O75694
NUP160	Q12769
NUP205	Q92621
NUP210	Q8TEM1
NUP214	P35658
NUP37	Q8NFH4
NUP54	Q7Z3B4
NUP58	Q9BVL2
NUP85	Q9BW27
NUP93	Q8N1F7
NUP98	P52948
NVL	O15381
NXF1	Q9UBU9
OAS1	P00973
OAS2	P29728
OAS3	Q9Y6K5
OCIAD1	Q9NX40
OCIAD2	Q56VL3
OCRL	Q01968
OGA	O60502
OGDH	Q02218
OGFOD3	Q6PK18
OGFR	Q9NZT2
OGT	O15294
OLA1	Q9NTK5
OPA1	O60313
OPA3	Q9H6K4
OPLAH	O14841
ORC5	O43913
ORMDL3	Q8N138
OSBP	P22059
OSBPL1A	Q9BXW6
OSBPL2	Q9H1P3
OSBPL3	Q9H4L5
OSBPL5	Q9H0X9
OSBPL8	Q9BZF1
OSGEP	Q9NPF4
OTUB1	Q96FW1
OXCT1	P55809
OXSM	Q9NWU1
P3H1	Q32P28
P3H3	Q8IVL6
P3H4	Q92791
P4HA1	P13674
P4HA2	O15460
P4HB	P07237
PABPC1	P11940
PABPC4	Q13310
PABPN1	Q86U42
PACS1	Q6VY07
PACSIN2	Q9UNF0
PACSIN3	Q9UKS6
PAFAH1B1	P43034
PAICS	P22234
PAK1IP1	Q9NWT1
PAK2	Q13177
PAK4	O96013
PALD1	Q9ULE6
PALLD	Q8WX93
PAM	P19021
PANK4	Q9NVE7
PAPLN	O95428
PAPOLA	P51003
PAPSS1	O43252
PARD3	Q8TEW0
PARK7	Q99497
PARL	Q9H300
PARN	O95453
PARP1	P09874
PARP10	Q53GL7
PARP12	Q9H0J9
PARP14	Q460N5
PARP9	Q8IXQ6
PARVA	Q9NVD7
PARVB	Q9HBI1
PARVG	Q9HBI0
PATL1	Q86TB9
PBRM1	Q86U86
PBXIP1	Q96AQ6
PC	P11498
PCBD2	Q9H0N5
PCCA	P05165
PCCB	P05166
PCID2	Q5JVF3
PCIF1	Q9H4Z3
PCK2	Q16822
PCMT1	P22061
PCNA	P12004
PCNT	O95613
PCOLCE	Q15113
PCYOX1	Q9UHG3
PDCD10	Q9BUL8
PDCD11	Q14690
PDCD6	O75340
PDCD6IP	Q8WUM4
PDE12	Q6L8Q7
PDE3A	Q14432
PDF	Q9HBH1
PDGFRB	P09619
PDHA1	P08559
PDHB	P11177
PDHX	O00330
PDIA3	P30101
PDIA4	P13667
PDIA5	Q14554
PDIA6	Q15084
PDK1	Q15118
PDK3	Q15120
PDLIM3	Q53GG5
PDLIM4	P50479
PDP1	Q9P0J1
PDPR	Q8NCN5
PDS5A	Q29RF7
PDS5B	Q9NTI5
PDXDC1	Q6P996
PDXK	O00764
PEA15	Q15121
PEBP1	P30086
PECAM1	P16284
PEF1	Q9UBV8
PELO	Q9BRX2
PELP1	Q8IZL8
PEPD	P12955
PES1	O00541
PEX11B	O96011
PEX5	P50542
PFAS	O15067
PFDN5	Q99471
PFKL	P17858
PFKM	P08237
PFKP	Q01813
PFN1	P07737
PFN2	P35080
PGAM1	P18669
PGAM5	Q96HS1
PGAP1	Q75T13
PGD	P52209
PGK1	P00558
PGM1	P36871
PGM2	Q96G03
PGM2L1	Q6PCE3
PGM3	O95394
PGM5	Q15124
PGP	A6NDG6
PGRMC1	O00264
PGRMC2	O15173
PHB	P35232
PHB2	Q99623
PHF20L1	A8MW92
PHF5A	Q7RTV0
PHF8	Q9UPP1
PHKA2	P46019
PHKB	Q93100
PHKG2	P15735
PHLDB1	Q86UU1
PI4K2A	Q9BTU6
PI4KA	P42356
PICALM	Q13492
PIEZO1	Q92508
PIGK	Q92643
PIGO	Q8TEQ8
PIGS	Q96S52
PIGT	Q969N2
PIGU	Q9H490
PIGX	Q8TBF5
PIK3C2A	O00443
PIK3C2B	O00750
PIK3C3	Q8NEB9
PIK3R4	Q99570
PIP4K2B	P78356
PIP4K2C	Q8TBX8
PIR	O00625
PISD	Q9UG56
PITPNA	Q00169
PITRM1	Q5JRX3
PKM	P14618
PKN2	Q16513
PKP2	Q99959
PKP4	Q99569
PLA2G2A	P14555
PLBD1	Q6P4A8
PLBD2	Q8NHP8
PLCG2	P16885
PLEC	Q15149
PLEKHA2	Q9HB19
PLG	P00747
PLGRKT	Q9HBL7
PLIN3	O60664
PLOD1	Q02809
PLOD2	O00469
PLOD3	O60568
PLPBP	O94903
PLPP1	O14494
PLS3	P13797
PLSCR1	O15162
PLVAP	Q9BX97
PLXDC2	Q6UX71
PLXNB2	O15031
PMP2	P02689
PMPCA	Q10713
PMPCB	O75439
PMVK	Q15126
PNKP	Q96T60
PNN	Q9H307
PNPT1	Q8TCS8
PODN	Q7Z5L7
POF1B	Q8WVV4
POGLUT1	Q8NBL1
POGZ	Q7Z3K3
POLD1	P28340
POLDIP2	Q9Y2S7
POLR1C	O15160
POLR2A	P24928
POLR2B	P30876
POLR2C	P19387
POLR2D	O15514
POLR2E	P19388
POLR2G	P62487
POLR2H	P52434
POLR3F	Q9H1D9
POMGNT1	Q8WZA1
PON2	Q15165
POR	P16435
PORCN	Q9H237
PPA1	Q15181
PPA2	Q9H2U2
PPAN	Q9NQ55
PPCS	Q9HAB8
PPIA	P62937
PPIB	P23284
PPIC	P45877
[truncated: 1,093 more rows]

## Sheet: B. Protein class overlap
Table S1. Protein characterization of cell-free myxoid liposarcoma scaffolds.
B. Scaffold protein classification according to PANTHER Protein Class.
Category name (Accession)	Number of classified proteins	Percent classified proteins in relation to total number of protein targetsa	Percent classified proteins in relation to total number of Protein Class hitsb
calcium-binding protein (PC00060)	22	0.007	0.01
cell adhesion molecule (PC00069)	20	0.006	0.009
cell junction protein (PC00070)	4	0.001	0.002
chaperone (PC00072)	64	0.02	0.029
chromatin/chromatin-binding, or -regulatory protein (PC00077)	30	0.01	0.014
cytoskeletal protein (PC00085)	118	0.038	0.054
defense/immunity protein (PC00090)	22	0.007	0.01
extracellular matrix protein (PC00102)	41	0.013	0.019
gene-specific transcriptional regulator (PC00264)	45	0.014	0.021
intercellular signal molecule (PC00207)	16	0.005	0.007
membrane traffic protein (PC00150)	131	0.042	0.06
metabolite interconversion enzyme (PC00262)	510	0.162	0.235
nucleic acid metabolism protein (PC00171)	213	0.068	0.098
protein modifying enzyme (PC00260)	292	0.093	0.134
protein-binding activity modulator (PC00095)	137	0.044	0.063
scaffold/adaptor protein (PC00226)	79	0.025	0.036
storage protein (PC00210)	2	0.001	0.001
structural protein (PC00211)	2	0.001	0.001
transfer/carrier protein (PC00219)	19	0.006	0.009
translational protein (PC00263)	193	0.061	0.089
transmembrane signal receptor (PC00197)	35	0.011	0.016
transporter (PC00227)	174	0.055	0.08
viral or transposable element protein (PC00237)	3	0.001	0.001
a Total number of scaffold proteins was 3090, which generated 3140 targets in PANTHER
b Total number of Protein Class hits was 2172

## Sheet: C. Proteins per category
Table S1. Protein characterization of cell-free myxoid liposarcoma scaffolds.
C. Scaffold protein classification according to PANTHER Protein Class.
calcium-binding protein (PC00060)	cell adhesion molecule (PC00069)	cell junction protein (PC00070)	chaperone (PC00072)	chromatin/chromatin-binding, or -regulatory protein (PC00077)	cytoskeletal protein (PC00085)	defense/immunity protein (PC00090)	extracellular matrix protein (PC00102)	gene-specific transcriptional regulator (PC00264)	intercellular signal molecule (PC00207)	membrane traffic protein (PC00150)	metabolite interconversion enzyme (PC00262)	nucleic acid metabolism protein (PC00171)	protein modifying enzyme (PC00260)	protein-binding activity modulator (PC00095)	scaffold/adaptor protein (PC00226)	storage protein (PC00210)	structural protein (PC00211)	transfer/carrier protein (PC00219)	translational protein (PC00263)	transmembrane signal receptor (PC00197)	transporter (PC00227)	viral or transposable element protein (PC00237)
ANXA1	ANTXR1	GJA1	AIP	ANP32A	ABLIM1	A1BG	AGRN	BZW2	ANGPTL2	ANKFY1	ACAA1	ACO1	AAK1	A2M	AHCTF1	CASK	MPZL1	ACBD5	ABCF1	ADGRA2	ABCA1	CENPB
ANXA11	BCAM	LIMS1	ATPAF2	ANP32B	ACTB	FCGR2B	ATRN	CBFB	CLEC11A	AP1B1	ACAA2	ADAR	ABHD16A	ABR	AIMP2	FTH1	NUP85	ALB	ABCF3	ADGRL2	ABCA6	NAIP
ANXA2	CD47	TJP1	BAG6	ANP32E	ACTC1	FCGRT	CLP1	CTBP1	CLEC3A	AP1G1	ACAD8	APTX	ACP1	AGT	ANKRD28			APOA1	AGO1	ATP6AP2	ABCB10	ZCCHC3
ANXA4	DAG1	TJP2	CALR	ASH2L	ACTL6A	GLIPR2	COL15A1	DNTTIP1	CXCL13	AP1M1	ACAD9	ATXN2	ADAM9	APPL2	ANKRD44			APOA2	AGO2	AXL	ABCB6
ANXA5	FAT1		CANX	CBX8	ACTR10	HLA-DPB1	COL16A1	DRAP1	CXCL14	AP1M2	ACADM	ATXN2L	ADAMTS12	ARAP3	ANKS1A			APOB	BOP1	CD14	ABCB7
ANXA6	ITGA1		CCT2	CCAR1	ACTR1A	HLA-DRA	COL1A1	ERH	EFNB1	AP1S1	ACADS	BRIX1	ADAMTS4	ARF4	APPL1			APOC1	CARS	CD44	ABCB8
ANXA7	ITGA11		CCT3	CCAR2	ACTR1B	HLA-DRA	COL1A2	FHL2	FGB	AP1S2	ACADVL	BUB3	ADAMTSL4	ARF5	APPL2			APOD	CLUH,CLU	EGFR	ABCC1
EFHD1	ITGA2		CCT4	DEK	ACTR2	HLA-DRB1	COL3A1	FHL3	FN1	AP2A1	ACAT1	CAD	AEBP1	ARF6	ASCC3			APOE	COPS5	EPHB2	ABCC10
EFHD2	ITGA3		CCT5	DKC1	ACTR3	HLA-F	COL4A1	GNE	GMFB	AP2A2	ACAT1	CDC40	AFG3L2	ARFGEF2	AUP1			APOL2	COPS6	EPHB3	ABCC4
MICU1	ITGA5		CCT6A	ELP3	ADD1	IGHG2	COL4A2	HDGF	GPNMB	AP2B1	ACAT2	CHERP	AKT1	ARHGAP1	BAIAP2			ECI2	DAP3	ERBB2	ABCD1
NID2	ITGA6		CCT7	HIRA	ADD3	IGHG3	COL5A1	HEBP1	MDK	AP2M1	ACAT2	CLP1	AKT2	ARHGAP10	BSG			LRP1	DARS	FZD6	ABCD3
NRP1	ITGAV		CCT8	HPF1	AFDN	IGHM	COL5A2	IFI16	PDF	AP2S1	ACLY	CMSS1	ANAPC1	ARHGAP18	CAP1			SCAMP1	DARS2	GLUD1	ADCK5
RCN1	ITGB1		COA1	KDM4A	ARPC1A	IGHV3-9	COL5A3	ILF2	RIF1	AP3B1	ACO2	CNOT1	ANAPC7	ARHGAP26	CASK			SCAMP2	DENR	GPR89A	AP3D1
S100A10	ITGB3		COX15	MYBBP1A	ARPC1B	IGHV4-39	COL6A1	IRF2BP2	TGFB1	AP3M1	ACOT1	CPSF3	APEH	ARHGAP4	CAV1			SCAMP4	EARS2	GPRC5A	ARL6IP5
S100A11	ITGB4		CYBC1	NCAPD2	ARPC3	IGKV3D-7	COL6A3	IRF2BPL	TMPO	AP3M2	ACOT13	CPSF6	APH1A	ARHGAP5	CRK			SLC25A4	EEF1B2	IGF1R	ATP11B
S100A13	MCAM		DCTN1	NIPBL	ARPC4	IGLC2	COL7A1	LZTFL1	WNT5A	AP4S1	ACOT7	CPSF7	ARAF	ARHGDIA	CYFIP1			SLC25A5	EEF1D	LIG3	ATP11C
S100A14	PC		DNAAF5	PBRM1	ARPC5	IGSF8	EFEMP1	MED27		ARCN1	ACOX1	CRNKL1	ASPH	ARHGDIB	DAP3			SRPRB	EEF1E1	LRIG1	ATP1A1
S100A4	SGCE		DNAJA3	PDS5A	CALD1,CAD	LSR	EFEMP2	MEF2D		BCAP29	ACOX3	CTR9	ATG3	ARHGEF1	DLG1			ST7	EEF2	LRRC17	ATP1B3
S100A6	SPON1		DNAJA4	PDS5B	CAP1	PECAM1	FBLN5	MNDA		BCAP31	ACP2	DCAF13	ATG7	ARHGEF10L	ECPAS			TF	EEFSEC	NID1	ATP2A2
S100A8	TGFBI		DNAJB1	RB1	CAPG	PTGFRN	FCGBP	NACA		BLOC1S1	ACSF2	DDB1	ATL1	ARHGEF40	ELMO1				EFTUD2	OGFR	ATP2B1
S100A9			DNAJB4	SAP18	CAPZA1	TAPBP	GAS6	NFATC2		CAVIN1	ACSF3	DHX15	ATL3	ARHGEF7	ELMO2				EIF2B1	PDGFRB	ATP2C1
SDF4			DNAJC10	SETSIP	CAPZA2	TAPBPL	HAPLN3	NFKB2		CHMP1A	ACSL1	DHX16	ATM	ARL1	ELMOD2				EIF2B2	PGRMC1	ATP5F1A
			DNAJC11	SIN3A	CFL1		HSPG2	NFXL1		CHMP1B	ACSL3	DHX29	C1R	ARL5B	ENAH				EIF2B3	PGRMC2	ATP5F1B
			DNAJC13	SMARCC2	CKAP5		LAMA3	NR2F6		CHMP4B	ACSL4	DHX30	C1S	ATL1	ERBIN				EIF2B4	PTK7	ATP5F1C
			DNAJC2	SMYD3	CLASP1		LAMA5	NRF1		CLTA	ACSL5	DHX32	CACYBP	ATL3	FRYL				EIF2B5	ROR2	ATP5F1E
			DNAJC25	STAG1	CLASP2		LAMB1	PIR		CLTC	ACSS1	DHX35	CAMK2D	BCR	GCN1				EIF2S1	SDC2	ATP5MD
			DNAJC30	STAG2	CORO1A		LAMB2	POGZ		CMTM3	ACSS2	DHX37	CAMK2G	C3	HP1BP3				EIF2S2	SFRP2	ATP5ME
			DNAJC7	SUPT16H	CORO1B		LAMB2,LAMC1	PSIP1		CMTM6	ACSS3	DHX9	CAND1	C5	KCTD12				EIF3A	SIGMAR1	ATP5MG
			DNAJC8	TRAM1,RAC3	CORO1C		LGALS1	PTX3		COG4	ADPGK	DIEXF	CAP1	CCNK	KCTD14				EIF3A	SIRPA	ATP5PB
			DNAJC9	TRIP13	COTL1		LGALS3	PURA		COPA	ADPRHL2	DIS3	CAPN1	CDC42	KEAP1				EIF3B	SSR3	ATP5PO
			FKBP3		DBN1		LGALS4	PURB		COPB1	ADSL	DNMT1	CAPN2	CHM,RAE1	LRRC40				EIF3CL	SSR4	ATP6AP1
			FKBP4		DCTN2		LGALS9	RBPJ		COPB2	AGPAT3	ELOB	CAPN5	CSNK2B	LRRC59				EIF3D	TF	ATP6V0A1
			FKBP9		DCTN3		LGALSL	RELA		COPE	AGPAT4	ELP1	CDC16	CSTB	MAGED1				EIF3E	TGFBR1	ATP6V0A2
			HSP90AB1		DSP		LTBP1	RFX1		COPG1	AGPAT5	ERCC2	CDC23	DEPTOR	MAPKAP1				EIF3F	TKT	ATP6V0C
			HSP90B1		DSTN		LTBP3	STAT2		COPG2	AGT	ERCC3	CDC27	DOCK1	MCM3AP				EIF3G	TMEM87A	ATP6V0D1
			HSPE1		DYNC1H1		LTBP3	STAT3		DNM1L	AHCY	ESRP1	CDC42BPA	DOCK10	MMS19				EIF3H		ATP6V1A
			IGBP1		DYNC1I2		P3H1	STAT5A		DNM2	AHCYL2	ESRP2	CDC42BPB	DOCK11	MPP5				EIF3I		ATP6V1B2
			METTL17		DYNC1LI1		P3H3	STAT5B		DYSF	AIFM1	EXOSC2	CDK1	DOCK4	MPP6				EIF3K		ATP6V1C1
			NPM1		DYNC2H1		SPARC	STAT6		EEA1	AK1	EXOSC6	CDK11B	DOCK5	MVP				EIF3L		ATP6V1H
			P4HB		DYNLL2		VCAN	TEAD3		EHD1	AK2	FAM98A	CDK4	DOCK7	NCDN				EIF4E		ATP9A
			PDIA3		EPPK1		VWA1	TFCP2		EHD2	AK3	FBL	CDK5	DOCK8	NCK1				EIF4G1		CLCC1
			PDIA4		EVPL			THOC2		EHD3	AK3,AK4	FTSJ3	CDK6	DOCK9	PAK1IP1				EIF4G3		CLCN3
			PDIA5		EZR			UBTF		EHD4	AKR1A1	FUBP1	CFI	FBLIM1	PALLD				EIF4H		CLCN7
			PDIA6		FLG2			ZC3H15		EXOC3	AKR1B1	FUS	CLPB	GAPVD1	PLIN3				EIF5A		CLIC1
			PFDN5		FSCN1			ZMYM3		EXOC4	ALAD	G3BP1	CLPP	GBF1	PSAP				EIF5B		CLIC4
			PPIA		GOLGA3					EXOC5	ALDH16A1	GRSF1	CLPX	GDI1	RANBP1				ELAVL1		CSE1L
			PPIB		GSN					EXOC6	ALDH18A1	GTF2H4	CNDP2	GDI2	RANBP2				ETF1		DERL1
			PPIC		HIP1					EXOC6B	ALDH1A1	GTF3C1	COLGALT1	GIMAP2	RANBP3				FARS2		DERL2
			PPIF		HIP1R					GAK	ALDH1A3	GTF3C3	COPS4	GIMAP4	RGP1				FARSA		FLOT1
			PPIH		KANK2					GOPC	ALDH1B1	GTF3C4	CPB2	GNA11	RRBP1				FARSB		FXYD1
			PPIL1		KIF2A,HK2					GOSR1	ALDH1L2	GTF3C5	CPD	GNA13	RSU1				FMR1		GRPEL1
			SURF1		KIF5B					GOSR2	ALDH2	GTPBP3	CPQ	GNAI2	SCRIB				FXR2		HTT
			SURF4		KIFC1					HOOK3	ALDH3A2	HEATR1	CPXM1	GNAI3	SEC63				GARS		IMP4,IPO4
			TBCB		LIMA1					LAMP1	ALDH4A1	HINT3	CRTAP	GNAQ	SHC1				GSPT2		IPO11
			TBCC		LMOD1					LAMP2	ALDH5A1	HNRNPK	CSNK1A1	GNAS	SLMAP				GTPBP1		IPO5
			TBCD		MACF1					LLGL1	ALDH6A1	HNRNPR	CSNK1G1	GNB2	SNRNP200				HARS		IPO7
			TBCE		MAP1B					LMAN1	ALDH7A1	IGF2BP2	CTSA	GNB4	SNX18				HBS1L		IPO8
			TCP1		MAP1S					LMAN2	ALDH9A1	ILF3	CTSC	GNG12	SNX2				IARS		IPO9
			TMX3		MAP7D1					LMAN2L	ALDOA	IMP3	CTSK	HERC2	SNX27				IARS2		ITPR2
			TOR1A		MAPRE1					MX2	ALDOC	IMP4	CTSZ	IGFBP3	SNX5				IMP3		ITPR3
			TOR4A		MAPRE2					MYOF	ALG1	KHDRBS1	CUL1	IQGAP1	SNX6				KARS,SYK		KPNA1
			TRAP1		MICAL1					NAPG	ALG11	KHSRP	CUL2	IQGAP2	SNX8				LARS		KPNA3
			TXNDC5		MSN					OCIAD1	ALG14	LARP1	CUL3	IQSEC1	SNX9				LARS2		KPNA6
			VBP1		MYL12B					OCIAD2	ALG2	LARP7	CUL4A	ITIH4	SWAP70				LRRC47		KPNB1
					MYL6					OPA1	ALG3	LIG3	CUL4B	ITIH5	SYNJ2BP				MARS		LETM1
					MYO1B					PDCD6IP	ALG5	LSM2	CUL5	LPP	TBL3				MCTS1		LETMD1
					MYO1C					PEX5	ALG6	LSM4	DAPK1	MARS	TES				MRPL10		MMAA
					MYO1E,MYO1C					PICALM	ALG8	LSM6	DCAF8	MOB2	TRAF1				MRPL15		MTCH1,PSAP
					MYO1F					PPCS	ALG9	MBNL1	DCLK1	MOB4	TRAF6				MRPL15		MTCH2
					MYO1G					PTPN23	ALOX5AP	MCM4	DNPEP	MON2	TTC28				MRPL2		NECAP2
					MYO5C					RABAC1	ALPL	MCM6	DPP3	MRPL38	VAC14				MRPL2,MRPL37		NUP107
					NUDC					REEP3	AMDHD2	MCM7	DPP7	NF1	VPS8				MRPL20		NUP155
					NUMA1					REEP4	AMPD2	MECP2	DPP8	NRAS	YWHAB				MRPL22		NUP160
					PACSIN2					REEP5	AMPD3	MED23	DPP9	NSFL1C	YWHAE				MRPL23		NUP210
					PACSIN3					SCARB2	AOC3	MLH1	DRG1	OLA1	YWHAG				MRPL27		NUP214
					PARVA					SCFD2	APRT	MPG,MID1	DTX3L	PEBP1	YWHAH				MRPL27		NUP37
					PARVB					SEC23A	ASS1	MRM1	DUSP23	PHKA2	YWHAQ				MRPL3		NUP54
					PARVG					SEC23B	B3GALT6	MRPL44	EIF2AK2	PHKB	YWHAZ				MRPL30		NUP93
					PDCD6					SEC24A	B3GAT3	MSH2	EIF2AK4	PIK3R4	ZNF326				MRPL39		NUP98
					PDLIM3					SEC24B	B4GALT1	MSH3	ENPEP	PPP1R7					MRPL43		PGAP1
					PDLIM4					SEC24C	B4GALT4	MSH6	ERAP1	PPP2R1A					MRPL45		PITPNA
					PFN1					SEC24D	B4GAT1	MTREX	ERAP2	PPP6R2					MRPL48		PLS3
					PFN2					SEC61B	BCAT1	NAT10	ERMP1	PPP6R3					MRPL49		PLSCR1
					PKP2					SNAP23	BCAT2	NCBP1	FNDC3A	PREB					MRPL58		PPP4R3A
					PKP4					SNAP29	BDH1	NCBP2	FNDC3B	PREX1					MRPS10		PRAF2
					PLEC					SORL1	BLVRA	NEIL2	GGH	PRKAG1					MRPS12		PXMP2
					PLS3					SORT1	BLVRB	NGDN	GGT1	PRKAR1A					MRPS15		RANBP6
					PPL					STAB1	BPGM	NOL6	GRK2	PRKAR2A					MRPS16		RFT1
					RDX					STON1	BPHL	NOL9	GSK3B	PRKAR2B					MRPS17		RHBDD2
					SEPT1					STX3	BPNT1	NONO	HECTD3	PRKCSH					MRPS2		SAT2
					SEPT7					STX4	CAD	NOP14	HERC4	PTPA					MRPS23		SEC13
					SEPT9					STX8	CAD	NOP9	HM13	RAB3GAP1					MRPS26		SEC61A1
					SGCD					STXBP2	CBR1	NOS3	HTRA3	RAB3GAP2					MRPS28,MRPS35		SEH1L
					STOM					STXBP3	CBR4	NSUN2	HUWE1	RABGAP1					MRPS30		SFXN1
					SUN1					SYNGR1	CDIPT	NXF1	IDE	RAC2					MRPS31		SFXN2
					SUN2					SYNGR2	CDS2	ORC5	IKBKB	RAC3					MRPS33		SFXN3
					SVIL					TFG	CEPT1	OSGEP	ILK	RALB					MRPS34		SFXN4
					SYNPO2					TMED1	CHDH	PAPOLA	ITCH	RALGAPA2					MRPS35		SFXN5
					TAGLN2					TMED10	CHPF	PARN	LGMN	RAN					MRPS5		SLC12A2
					TMOD3					TMED3	CHPF2	PARP1	LNPEP	RANGAP1					MRPS7		SLC12A4
					TNS1					TMED4	CHST14	PATL1	LONP1	RASA2					MRPS9		SLC12A6
					TNS2					TMED5	CIAO3	PCNA	LTN1	RCBTB2					MTIF2		SLC12A7
					TNS3					TMED7	CMAS	PDCD11	MAN1A1	RGL2					NARS		SLC15A4
					TPT1					TMED9	CMPK2	PDE12	MAN1A2	RHEB					NHP2		SLC16A2
					TRIOBP					TNFAIP2	CNP	PES1	MAN1B1	RHOA					PABPN1		SLC16A7
					TRIP11					TRAPPC2L	COASY	POLD1	MAN1C1	RHOG					PELO		SLC17A5
					TUBB4B					TRAPPC4	COMTD1	POLR1C	MAP2K3	RHOT1					PSMD7		SLC22A18
					TUBG1					TXLNA	COQ3	POLR2A	MAP3K20	RP2					QARS		SLC25A1
					TUBGCP2					USO1	COQ5	POLR2B	MAP3K4	RPRD1B					QARS,EPRS		SLC25A10
					TUBGCP3					VAMP7	COX5A	POLR2C	MAP3K7	RRAGB					RARS		SLC25A11
					TUBGCP4					VAPA	COX5B	POLR2D	MAP4K4	RRAGC					RBM34		SLC25A12
					TWF1					VAPB	COX6B1	POLR2E	MAPK1	RRAS2					RPL10		SLC25A13
					TWF2					VPS11	COX7A1	POLR2G	MAPK3	SERINC1					RPL10A		SLC25A19
					VPS4A					VPS13A	COX7A2	POLR2H	MAPK3	SERINC3					RPL11		SLC25A22
					VPS4B					VPS13C	CPOX	POLR3F	MARCH5	SERINC5					RPL12		SLC25A24
					WASF2					VPS16	CPT1A	PPAN	MARK2	SERPINA1					RPL13		SLC25A29
					WDR1					VPS18	CPT2	PRIM1	MED20	SERPINA3					RPL13A		SLC25A3
					ZW10					VPS25	CRAT	PRPF19	MEST	SERPINB1					RPL14		SLC25A42
										VPS26B	CRYL1	PRPF4	METAP1	SERPINB6					RPL15		SLC27A1
										VPS28	CS	PRPF6	MGAT1	SERPINB9					RPL17		SLC27A3
										VPS29	CTHRC1	PRPF8	MIB1	SERPIND1					RPL18		SLC27A4
										VPS33A	CTPS1	PSPC1	MID1	SERPINE2					RPL18A		SLC30A6
										VPS33B	CTPS2	PTCD1	MIPEP	SERPINF1					RPL19		SLC30A9
										VPS35	CYB5R3	PUF60	MKRN2	SERPINF2					RPL21		SLC33A1
										VPS36	CYBB	PUM1	MME	SERPING1					RPL22		SLC35A1
										VPS45	CYP20A1	QTRT1	MME	SERPINH1					RPL23		SLC35B2
										VPS52	CYP27A1	QTRT2	MMP11	SOS1					RPL23A		SLC35B3
										VPS53	CYP2S1	RAE1	MMP14	SRPRA					RPL24		SLC35B4
										VTI1B	CYP2U1	RAVER1	MOCS3	SYDE1					RPL26		SLC35E1
										WASHC5	CYP51A1	RBM14	MTOR	TBC1D15					RPL27		SLC37A4
										ZFPL1	CYP7B1	RBM15	MYCBP2	TBC1D17					RPL27A		SLC39A11
											D2HGDH	RBM17	NAE1	TBC1D24					RPL28		SLC39A14
											DAD1	RBM22	NDRG3	TBC1D2B					RPL3		SLC40A1
											DAGLB	RBM26	NEDD4L	TBC1D5					RPL30		SLC41A3
											DCAKD	RBM4	NEK6	TBC1D9B					RPL31		SLC43A3
											DCK	RBM47	NEK7	TSC2					RPL32		SLC44A2
											DCPS	RECQL	NLN	XIAP					RPL34		SLC4A1
											DCXR	RFC2	NPEPPS						RPL35A		SLC4A2
											DDAH1	RFC3	OGFOD3						RPL36		SLC5A6
											DDAH2	RFC5	OGT						RPL37		SLC7A1
											DDOST	RIF1	OTUB1						RPL38		SLC7A5
											DERA	RNASEH2A	P3H4						RPL4		SLC9A1
											DGKA	RNH1	P4HA1						RPL5		SLCO2A1
											DGUOK	RPA2	P4HA2						RPL6		SPIN1,SPNS1
											DHCR7	RPP30	PAK2						RPL7		SRP19
											DHRS1	SART3	PAK4						RPL7A		STOML2
											DHRS13	SBDS	PALD1						RPL7L1		TAP1
											DHRS7	SF3A1	PAPLN						RPL8		TAP2
											DHRS7B	SF3B2	PARL						RPL9		TCIRG1
											DHTKD1	SF3B3	PCOLCE						RPLP0		TIMM23B
											DLD	SF3B6	PDK1						RPS10		TIMM9
											DLD	SFPQ	PDK1						RPS11		TM9SF1
											DLST	SKIV2L	PDK3						RPS13		TM9SF2
											DNPH1	SMARCA1	PDP1						RPS14		TM9SF3
											DPH5	SMARCA4	PEPD						RPS15A		TM9SF4
											DPM1	SMARCA5	PHKG2						RPS16		TNPO1
											DPM3	SNRNP70	PITRM1						RPS18		TNPO2
											DPYSL2	SNRPA1	PKN2						RPS19		TNPO3
											DPYSL5	SNRPB	PLG						RPS2		TOMM20
											EBP	SNRPD1	PLOD1						RPS20		TOMM22
											ECHDC1	SNRPD2,SNRPD1	PLOD2						RPS23		TOMM40
											ECHS1	SNRPD3	PLOD3						RPS24		TOMM40L
											EDIL3	SNRPE	PMPCA						RPS25		TOMM70
											EEF1AKNMT	SNRPF	PMPCB						RPS26		TPR
											EHHADH	SRP14	POMGNT1						RPS27		TRPM4
											EMG1	SRP54	PPM1F						RPS3		TRPV2
											ENO1	SRP68	PPM1G						RPS3A		VDAC1
											ENO2	SRRM1	PPP1CA						RPS4X		VDAC2
											ENO3	SRSF1	PPP2CA						RPS5		VDAC3
											EOGT	SRSF10	PPP2R2A						RPS6		XPO1
											EPHX1	SRSF11	PPP2R5A						RPS7		XPO4
											EPHX2	SRSF2	PPP2R5D						RPS8		XPO5
											EPX	SRSF3	PPP3CB						RPS9		XPO7
											ERO1A	SRSF5	PPP4C						RPSA		XPR1
											ETFA	SRSF6	PPP5C						RRP1
											ETFB	SRSF7	PPP6C						RRS1
											ETFDH	SRSF9	PPT1						RSL1D1
											EXT2	SUB1	PRCP						SARS
											F13A1	SUPV3L1	PREPL						SARS2
											FAHD1	SYNCRIP	PRKAA1						SNU13
											FAHD2A	TAF15	PRKAA2						SRBD1
											FDFT1	TAF15	PRKCA						STRAP
											FDPS	TAF2	PRKCD						SYNM,NARS2
											FDXR	TAF6L	PRKCI						TARS
											FECH	TBPL2	PRKD2						TARS2
											FLAD1	TEP1	PRKDC						TIA1
											FN3K	TFAP2A	PRMT5						TIAL1
											FN3KRP	TFB1M	PRPF4B						TUFM
											FNTA	TFB2M	PSEN1						VARS
											FNTB	TFIP11	PSMA1						WARS
											FTO	THOC1	PSMA3						WARS2
											FUCA2	TOP1	PSMA5						YARS
											FUT8	TOP2B	PSMA6						YARS2
											GAA	TOP3B	PSMA7
											GALK1	TRMT10C	PSMB1
											GALK2	TRMT1L	PSMB2
											GALNT1	TRMT5	PSMB3
											GALNT2	TRMT61A	PSMB4
											GALNT3	TRNT1	PSMB5
											GALNT4	U2SURP	PSMB6
											GALT	UPF2	PSMB8
											GANAB	UTP15	PSMC1
											GAPDH	UTP6	PSMC3
											GATM	WDR33	PSMC4
											GCLC	WDR92	PSMC5
											GCLM	WRNIP1	PSMC6
											GDE1	XPOT	PSMD1
											GDPD1	XRCC5	PSMD12
											GLA	XRCC6	PSMD13
											GLCE	XRN1	PSMD3
											GLO1	XRN2	PSMD4
											GLRX	ZC3H7A	PSMD5
											GLRX5	ZNF207	PSMD8
											GLUD1		PTP4A1
											GLYR1		PTPA
											GMDS		PTPN11
											GMPPA		PTPN2
											GMPPB		PTPN9
											GMPS		PTPRF
											GNPAT		RCE1
											GNPDA1		RIOK2
											GOT2		RNF121
											GPD1L		RNF31
											GPD2		ROCK1
											GPI		ROCK2
											GPX1		RPS6KA1
											GPX4		RPS6KA5
											GPX8		SCYL1
											GRHPR		SEC11A
											GSR		SMG1
											GSS		SNX15
											GSTA1		SPCS2
											GSTK1		SPCS3
											GSTM2		SPG7
											GSTM3		SPPL2A
											GSTP1		STAMBP
											GSTZ1		STK3
											GUCY1B1		TAB1
											GYG1		TAOK3
											H6PD		TEP1
											HAAO		TFRC
											HADHB		THOP1
											HBG1		THSD4
											HDHD2		TINAGL1
											HDHD5		TPP2
											HEXA		TRAPPC12
											HEXB		TRIM21
											HIBCH		TRIM26
											HINT1		TRIM27
											HINT2		TRIM3
											HK1		TRIM38
											HK2		TRIM4
											HMGCL		TRIP12
											HMOX2		TRRAP
											HSD17B10		TSG101
											HSD17B8		UBA2
											HSD3B7		UBA3
											HSDL1		UBA6
											HSDL2		UBE2D3
											IDH1		UBE2J1
											IDH3A		UBE2K
											IDH3B		UBE2L3
											IDH3G		UBE2M
											IDUA		UBE2N
											ILVBL		UBE2Q1
											IMPA1		UBE2V1
											IMPA2		UBE3C
											IMPAD1		UBE4A
											IMPDH1		UBR1
											IMPDH2		UBR2
											INPP5K		UBR3
											ISOC1		UBR4
											IVD		UBR5
											KDM1A		UEVLD
											KDSR		UFL1
											KYAT3		UQCRC1
											L2HGDH		UQCRC2
											LBR		USP10
											LCLAT1		USP10
											LCMT1		USP16
											LDHA		USP24
											LDHB		USP34
											LHPP		USP34
											LOX		USP39
											LOXL2		USP47
											LPCAT1		USP7
											LPCAT3		USP8
											LPGAT1		USP9X
											LSS		VCPIP1
											LYPLA2		XPNPEP1
											MAGT1		YME1L1
											MAOA		ZMPSTE24
											MAOB
											MAT2B
											MBLAC2
											MBOAT2
											MBOAT7
											MCCC1
											MCCC2
											MDH1
											MECR
											METTL7A
											METTL7B
											MGAT1
											MGST1
											MGST3
											MIF
											MMAA
											MMUT
											MOGS
											MPO
											MPST
											MRI1
											MSRA
											MT-CO1
											MT-CO2
											MTHFS
											MTMR1
											MTMR9
											MT-ND2
											MT-ND5
											MT-ND6
											MTPAP
											MVD
											NAA10
											NAA15
											NAA16
											NAA35
											NAA50
											NADSYN1
											NAMPT
											NAPRT
											NAT14
											NAXE
											NCEH1
											NDUFA10
											NDUFA11
											NDUFA13
											NDUFA2
											NDUFA4
											NDUFA6
											NDUFA7
											NDUFA8
											NDUFA9
											NDUFB10
											NDUFB11
											NDUFB4
											NDUFB5
											NDUFB6
											NDUFB7
											NDUFC1
											NDUFC2
											NDUFS1
											NDUFS2
											NDUFS4
											NDUFS6
											NDUFS7
											NDUFS8
											NDUFV1
											NIT1
											NIT2
											NME2
											NME3
											NNT
											NOS3
											NQO1
											NSDHL
											NT5DC2
											NTPCR
											NUDT2
											NUDT3
											OAS1
											OAS2
											OAS3
											OCRL
											OGA
											OGDH
											OPLAH
											OXCT1
											PAM
											PANK4
											PC
											PCBD2
											PCCA
											PCCB
											PCK2
											PCMT1
											PCYOX1
											PDE3A
											PDF
											PDHA1
											PDHB
											PDHX
											PDPR
											PDXK
											PFKL
											PFKM
											PFKP
											PGAM1
											PGAM5
											PGD
											PGK1
											PGM1
											PGM2
											PGM2L1
											PGM3
											PGM5
											PGP
											PI4K2A
											PI4KA
											PIK3C2A
											PIK3C2B
											PIK3C3
											PIP4K2B
											PIP4K2C
											PISD
											PKM
											PLA2G2A
											PLBD1
											PLBD2
											PLCG2
											PLPP1
											PMVK
											PNPT1
											POR
											PORCN
											PPA1
											PPA2
											PPIP5K2
											PPOX
											PRDX1
											PRDX2
											PRDX3
											PRDX5
											PRDX6
											PRPS1
											PRPS2
											PRPSAP1
											PSAT1
											PTDSS1
											PTGES2
											PTGS1
											PXDN
											PYCR1
											PYCR2
											PYGB
											PYGL
											RABGGTA
											RABGGTB
											RDH11
											RDH13
											RDH14
											RPN1
											RPN2
											RRM1
											RRM2
											SACM1L
											SAMHD1
											SAT2
											SBF1
											SBF2
											SCO1
											SCO2
											SDHA
											SDHB
											SGPP1
											SHMT1
											SHMT2
											SHPK
											SMPD4
											SORD
											SPTLC1
											SPTLC2
											SQLE
											SQOR
											SRM
											ST3GAL4
											STS
											STT3A
											STT3B
											SUCLA2
											SUCLG1
											TALDO1
											TBXAS1
											TECR
											TGM1
											TK2
											TKFC
											TKT
											TM7SF2
											TMLHE
											TMX2
											TP53RK
											TPI1
											TPMT
											TST
											TSTA3
											TUSC3
											TXN
											TXNL1
											UCK2
											UCKL1
											UGDH
											UGGT1
											UGGT2
											UMPS
											UQCRQ
											VKORC1
											WDR82
											XXYLT1

## Sheet: D. Overrepresentation test
Table S1. Protein characterization of cell-free myxoid liposarcoma scaffolds.
D. Significantly over- or underrepresented Protein Class categories comparing MLS scaffold proteins to all protein-coding genes.
Category name (Accession)a	Number of classified backgound proteins	Percent classified background proteins in relation to total number of protein targetsb	Number of classified scaffold proteins	Percent classified scaffold proteins in relation to total number of protein targetsc	Fold enrichmentd	p-value	FDRe
actin or actin-binding cytoskeletal protein (PC00041)	242	0.0126874	72	0.0229299	1.81	2.7e-05	0.000179
acyltransferase (PC00042)	65	0.00340778	22	0.00700637	2.06	0.00509	0.0185
aminoacyl-tRNA synthetase (PC00047)	41	0.00214952	30	0.00955414	4.44	7.09e-09	6.84e-08
antimicrobial response protein (PC00051)	33	0.0017301	0	0	< 0,01	0.0108	0.0352
ATP synthase (PC00002)	44	0.00230681	20	0.00636943	2.76	0.000415	0.00206
basic helix-loop-helix transcription factor (PC00055)	91	0.00477089	1	0.000318471	0.07	2.86e-05	0.000184
C2H2 zinc finger transcription factor (PC00248)	450	0.0235923	1	0.000318471	0.01	1.08e-28	4.17e-27
cadherin (PC00057)	112	0.00587187	2	0.000636943	0.11	9.63e-06	6.64e-05
chaperone (PC00072)	179	0.0093845	64	0.0203822	2.17	6.05e-07	4.87e-06
chaperonin (PC00073)	12	0.000629129	9	0.00286624	4.56	0.00131	0.00525
cytokine (PC00083)	100	0.00524274	2	0.000636943	0.12	4.57e-05	0.000276
cytoskeletal protein (PC00085)	505	0.0264758	118	0.0375796	1.42	0.000855	0.00375
defense/immunity protein (PC00090)	252	0.0132117	22	0.00700637	0.53	0.00286	0.011
dehydrogenase (PC00092)	148	0.00775925	65	0.0207006	2.67	6.2e-10	6.64e-09
DNA helicase (PC00011)	20	0.00104855	9	0.00286624	2.73	0.0155	0.049
DNA-binding transcription factor (PC00218)	1162	0.0609206	36	0.011465	0.19	2.24e-40	4.33e-38
extracellular matrix protein (PC00102)	160	0.00838838	41	0.0130573	1.56	0.0143	0.0459
gene-specific transcriptional regulator (PC00264)	1248	0.0654294	45	0.0143312	0.22	3.44e-39	2.21e-37
G-protein coupled receptor (PC00021)	376	0.0197127	7	0.0022293	0.11	5.14e-17	9.01e-16
growth factor (PC00112)	99	0.00519031	3	0.000955414	0.18	0.000289	0.00147
helix-turn-helix transcription factor (PC00116)	257	0.0134738	2	0.000636943	0.05	1.01e-14	1.62e-13
histone (PC00118)	60	0.00314564	0	0	< 0,01	0.00024	0.00125
homeodomain transcription factor (PC00119)	173	0.00906994	1	0.000318471	0.04	1.87e-10	2.12e-09
immunoglobulin receptor superfamily (PC00124)	139	0.00728741	8	0.00254777	0.35	0.00121	0.00496
intercellular signal molecule (PC00207)	372	0.019503	16	0.00509554	0.26	1.29e-10	1.66e-09
intermediate filament (PC00129)	15	0.000786411	8	0.00254777	3.24	0.0107	0.0356
intermediate filament binding protein (PC00130)	15	0.000786411	8	0.00254777	3.24	0.0107	0.0362
ion channel (PC00133)	284	0.0148894	12	0.00382166	0.26	1.75e-08	1.61e-07
isomerase (PC00135)	40	0.0020971	19	0.00605096	2.89	0.000448	0.00216
kinase (PC00137)	137	0.00718255	44	0.0140127	1.95	0.000235	0.00126
ligand-gated ion channel (PC00141)	66	0.00346021	2	0.000636943	0.18	0.00452	0.0168
ligase (PC00142)	55	0.00288351	28	0.0089172	3.09	8.31e-06	5.94e-05
membrane traffic protein (PC00150)	403	0.0211282	131	0.0417197	1.97	1.31e-10	1.58e-09
metabolite interconversion enzyme (PC00262)	1812	0.0949984	510	0.16242	1.71	2.96e-27	9.52e-26
metalloprotease (PC00153)	152	0.00796896	41	0.0130573	1.64	0.0067	0.0235
mutase (PC00160)	14	0.000733983	10	0.00318471	4.34	0.00092	0.00386
non-motor actin binding protein (PC00165)	88	0.00461361	31	0.00987261	2.14	0.000523	0.00246
nucleic acid metabolism protein (PC00171)	889	0.0466079	213	0.0678344	1.46	1.24e-06	9.17e-06
nucleotide kinase (PC00172)	35	0.00183496	15	0.00477707	2.6	0.00343	0.013
oxidoreductase (PC00176)	541	0.0283632	176	0.056051	1.98	4.54e-14	6.74e-13
peptide hormone (PC00179)	61	0.00319807	2	0.000636943	0.2	0.00974	0.0336
primary active transporter (PC00068)	206	0.0108	63	0.0200637	1.86	4.31e-05	0.000269
protease (PC00190)	578	0.030303	125	0.0398089	1.31	0.0059	0.0211
protein class (PC00000)	11489	0.602338	2172	0.69172	1.15	5.62e-22	1.08e-20
protein modifying enzyme (PC00260)	1387	0.0727168	292	0.0929936	1.28	0.00011	0.000626
ribosomal protein (PC00202)	173	0.00906994	105	0.0334395	3.69	7.01e-23	1.69e-21
RNA metabolism protein (PC00031)	672	0.0352312	170	0.0541401	1.54	9.13e-07	7.05e-06
RNA processing factor (PC00147)	233	0.0122156	67	0.0213376	1.75	0.000112	0.000616
RNA splicing factor (PC00148)	136	0.00713012	42	0.0133758	1.88	0.000716	0.00321
structural protein (PC00211)	81	0.00424662	2	0.000636943	0.15	0.000698	0.00321
transferase (PC00220)	653	0.0342351	183	0.0582803	1.7	7.05e-10	7.16e-09
translation elongation factor (PC00222)	16	0.000838838	10	0.00318471	3.8	0.00191	0.00751
translation factor (PC00223)	111	0.00581944	57	0.0181529	3.12	7.64e-11	1.05e-09
translation initiation factor (PC00224)	79	0.00414176	40	0.0127389	3.08	7.37e-08	6.47e-07
translational protein (PC00263)	328	0.0171962	193	0.061465	3.57	9.32e-40	9e-38
transmembrane signal receptor (PC00197)	1041	0.0545769	35	0.0111465	0.2	3.41e-34	1.65e-32
Unclassified (UNCLASSIFIED)	7585	0.397662	968	0.30828	0.78	5.62e-22	1.21e-20
vesicle coat protein (PC00235)	46	0.00241166	28	0.0089172	3.7	3.66e-07	3.07e-06
winged helix/forkhead transcription factor (PC00246)	82	0.00429905	1	0.000318471	0.07	9.41e-05	0.000551
voltage-gated ion channel (PC00241)	90	0.00471846	3	0.000955414	0.2	0.000864	0.00371
zinc finger transcription factor (PC00244)	531	0.0278389	7	0.0022293	0.08	1.97e-26	5.42e-25
a Main categories (used for classification and illustrated in Figure 2) are marked in bold
b Total number of background proteins was 19388, which generated 19074 targets in PANTHER
c Total number of scaffold proteins was 3090, which generated 3140 targets in PANTHER
d Relative number of classified scaffold proteins compared to background
e A cutoff of false discovery rate (FDR) < 0.05 was used for selection of significant categories using PANTHER Overrepresentation Test
