# Supplementary material for: Deciphering the role of FUS::DDIT3 expression and tumor microenvironment in myxoid liposarcoma development
Source: J Transl Med. 2024 Apr 26;22:389. doi: 10.1186/s12967-024-05211-w (PMC11046918; doi:10.1186/s12967-024-05211-w)
Supplement: Supplementary file 4 — Additional file 4: Table S2. Regulated genes between scaffold-cultured and monolayer-cultured cells. [file 12967_2024_5211_MOESM4_ESM.xlsx]

## Sheet: A. Common regulated genes
Table S2. Regulated genes between scaffold-cultured and monolayer-cultured cells.
A. Commonly regulated genes between scaffold-cultured and monolayer-cultured cells in all five cell lines.
Gene namea	MLS 2645-94 log2(fold change)	MLS 1765-92 log2(fold change)	HT1080 wild-type log2(fold change)	HT1080 eGFP log2(fold change)	HT1080 FUS::DDIT3-eGFP log2(fold change)
ACAA1	-1.11757	-1.12504	2.90558	3.59422	3.99573
ACTN1	-1.46253	-1.384	1.27942	1.54658	1.39718
ACVR2B	2.8914	2.55821	-1.58379	-1.08984	-1.84594
ADSL	-1.24052	-1.3061	-1.3169	-1.27594	-1.16734
AFDN	2.2876	1.80044	1.26793	1.26205	1.46639
AHI1	1.31488	1.63991	1.43448	1.22717	1.47943
ALPK2	-2.67673	-2.04913	-3.37768	-4.32417	-2.29559
AMPD3	3.06573	1.49938	1.4751	3.16544	1.6133
ANG	1.91545	3.74007	6.47238	6.75218	3.96632
ANKRD12	1.25888	2.51638	1.21143	1.72538	1.72867
AP1B1	-1.59221	-1.15584	-1.09468	-1.3134	-1.50874
AP2A1	-1.30205	-1.02085	2.89599	2.01997	1.27088
APBB3	1.0548	1.50201	3.38861	1.8659	1.90549
ARFGEF3	5.43924	2.1808	3.04947	1.59086	1.31462
ARHGAP21	1.96547	2.06518	1.97887	1.64534	1.99945
ARMC6	-1.71484	-1.71862	-1.26167	-1.42079	-1.64015
ARRB1	-1.38305	1.11161	-2.83151	-2.08138	-1.53609
ARRDC3	2.42676	2.10964	1.2105	2.86529	1.68017
ATP8B2	1.2118	1.12048	-1.72778	-1.79826	-2.24666
BICC1	-1.92115	-1.37177	-3.08196	-1.18101	-1.55135
BTAF1	1.6497	1.79161	1.874	1.8521	2.55511
BTBD2	1.04523	1.67747	3.45067	1.4093	1.46558
BTG1	1.84294	2.27382	3.18137	4.2143	4.05152
BTG3	1.45949	1.06805	2.28146	1.14083	1.17929
C1QTNF12	2.75128	2.62731	3.98757	4.65452	5.23754
C2CD2	1.07907	1.60779	1.2541	1.36652	1.57052
C4orf48	-1.00338	-1.11792	7.75028	7.49509	4.97061
C6orf141	2.59347	1.70801	2.08657	2.36876	1.69233
C9orf72	2.01186	1.85165	1.29677	1.26661	1.23108
CA12	-1.09901	4.1198	2.68409	3.31185	1.98677
CA9	3.84599	8.15392	5.53607	3.66632	10.4289
CAPRIN2	1.54808	1.73025	1.3565	1.44404	1.65731
CCDC18-AS1	2.93942	3.15152	2.03847	2.46949	2.45047
CCNG2	3.51159	4.25497	1.78673	2.89345	2.09024
CD163L1	2.06252	5.22856	-2.70292	-2.81209	-2.20955
CD99P1	1.34582	2.10449	3.47368	2.92296	2.16003
CDC42EP1	-2.00256	-1.95035	2.63944	1.65194	2.01128
CDH2	-1.31484	-2.0921	-1.81132	-2.74354	-1.52941
CDKN2D	1.03576	1.10413	4.29264	2.08382	3.45987
CHPF2	-1.97549	-1.2137	3.29528	2.35882	1.61513
CIT	1.26025	1.21377	-2.12182	-3.05346	-3.18202
CLGN	3.67754	1.59062	2.51785	1.52932	1.95989
CMPK2	5.29717	3.0779	2.54482	3.13398	2.58451
CNN2	-1.79166	-1.61783	-1.51878	-1.52364	-1.73776
COL6A2	1.27995	2.31435	2.73228	2.77166	2.09083
CRELD2	-2.25844	-1.3523	3.53003	5.56663	3.93221
CRYL1	1.65023	1.65219	1.53983	1.60618	1.76405
CTBS	1.01682	1.14675	2.45679	1.78259	2.01899
CTPS1	-1.07597	-1.43738	-1.34166	-1.75752	-1.2103
DANCR	-1.10425	-1.77161	-1.81874	-1.45332	-1.87108
DDAH1	-1.13221	-1.72007	-2.44185	-3.26283	-2.00386
DHCR24	-1.35356	-1.27242	-2.20073	-1.49763	-2.14498
DHX34	-2.10922	-1.11963	1.73218	1.45092	1.15498
DOCK6	1.70674	2.37073	1.7949	1.42518	1.48488
DOHH	-4.14984	-1.59776	5.10513	6.35676	4.80249
DRAM2	1.03697	1.19948	1.22161	1.37284	1.80818
EFEMP1	-1.0115	1.24167	-3.68272	-3.01123	-1.63555
EIF3C	-1.10711	-1.48932	-1.4228	-1.5643	-1.96656
ENO2	1.76051	2.36109	4.03383	3.32362	2.91017
ETS1	1.86329	1.05517	1.6494	1.16869	1.28939
EXD3	1.46153	2.43675	3.43998	2.57757	2.5014
EXPH5	4.23767	1.25796	-2.54245	-3.48565	-1.65629
F3	-1.3547	-1.79145	4.67436	3.45345	1.98889
FAM174C	-1.07801	-1.50299	2.62418	2.46357	2.25031
FMNL2	1.64883	1.99842	1.4176	2.0914	2.28386
FSTL1	-1.27626	-1.12091	-2.06583	-1.44751	-1.21756
GABBR1	1.65744	2.2782	1.52595	1.28936	1.45829
GADD45A	1.70254	1.92451	2.14581	1.65186	1.44436
GAPDHP1	-1.64665	-1.13074	1.24982	1.44958	1.07817
GATB	-1.06098	-1.02668	-1.01434	-1.23594	-1.01283
GCLM	-1.56137	-1.05578	-2.85374	-1.29687	1.35392
GDAP1	-1.83429	-1.42626	-1.33862	-1.15023	-1.46161
GMDS	-2.44251	-1.34623	3.15516	2.65998	4.86756
GNL3L	-1.01097	-1.67024	-1.31378	-1.64126	-1.41485
GOLGA8A	2.55841	4.69983	1.67834	1.80467	2.4559
GOLGA8B	2.69005	2.61123	1.57888	1.17841	1.32556
GPR162	2.14758	1.26738	2.71564	2.41307	1.8973
HLA-B	2.23378	1.6525	1.70123	2.04502	1.53655
HLA-E	1.92943	2.33906	1.27717	1.64994	1.3539
IGIP	4.25674	3.67359	2.3204	3.42042	2.73664
INSYN2B	-4.20986	-3.5889	-3.36606	-2.39642	-2.17144
ISG20	3.43874	2.58588	1.69134	1.26999	1.94152
KDM7A	4.26914	3.25363	2.31462	2.45232	2.53129
KIAA0895L	-1.81543	1.46522	3.18969	1.52098	2.16026
KIAA2026	1.26206	3.00955	1.23411	1.59935	2.18299
KRT10	-1.25426	-1.02123	2.82826	3.33396	3.77014
KRT80	-3.1169	-2.14895	-3.22666	-4.48416	-3.25529
LARS2	-1.19176	-1.36844	-1.94189	-1.38361	-1.16405
LBR	-1.11459	-1.12361	-2.23891	-1.38382	-1.48233
LENG8	1.83894	2.04458	2.98662	1.23717	2.34385
LINC00520	5.07759	6.0225	3.10029	2.28419	3.04496
LYSMD2	-1.62867	-1.35708	2.0862	3.85065	2.70314
MALAT1	2.7527	2.8153	1.43497	2.26862	3.01095
MAP2K3	-1.8751	-3.07723	2.87434	1.15652	1.63859
MAP3K14	-1.41822	-1.13636	-2.51937	-1.67099	-1.88904
MAST1	1.55236	1.53957	4.054	3.19073	2.87001
MCAM	-2.01048	-1.54934	-3.75182	-2.27881	-2.5953
MID1	-1.8157	-1.31911	-1.74132	-1.96929	-1.52225
MND1	2.05767	1.47591	-1.81963	-2.08919	-1.64351
MT1X	-1.57965	-4.24914	2.95837	4.50925	4.83566
MT-TL1	2.30124	2.5674	1.94552	4.84901	3.95047
MT-TV	4.13864	2.85243	2.51871	4.21648	3.62491
MXI1	1.70917	2.42439	1.75069	2.18054	1.904
MYH9	-1.01125	-1.16098	-1.05905	-1.03737	-1.25822
NIPA2	-1.49594	-1.2527	2.82124	1.80538	1.87899
NSUN2	-1.03962	-1.03177	1.59202	1.27243	1.24018
NUCB2	1.80481	1.33273	1.60298	1.32721	1.10758
OSCAR	2.241	4.17159	4.40929	3.65128	3.11611
P2RX4	1.11423	1.56484	1.143	2.70244	1.41813
PCAT6	2.11586	3.36777	4.15254	4.05515	2.99845
PDE2A	1.66093	6.65146	1.87316	3.38718	1.51049
PFAS	-1.80529	-2.04052	-1.97636	-2.2097	-1.47956
PGK1	-1.17606	1.10961	1.61666	1.77366	1.0036
PHETA1	-1.31153	-1.58695	3.81879	2.25759	1.94647
PHF19	-1.56183	-1.50846	-1.51527	-1.9979	-2.29313
PHLDB3	1.23926	1.69964	4.66044	4.93064	2.04498
PIM1	2.13712	2.31137	5.00127	4.96032	5.18161
PLIN2	1.14472	2.59826	4.54742	3.18918	2.51376
PLPP5	1.64332	1.27569	1.84408	2.31158	1.19849
PNMA1	-1.14721	-1.08174	3.46674	3.18267	3.55372
PNRC1	1.30478	1.7658	2.6051	2.71459	2.19382
POLI	1.24009	1.07294	1.00105	1.17259	1.41832
POLR1A	-1.16348	-1.09486	-1.85131	-1.37792	-1.48751
POLR3B	-2.94102	-1.55536	-1.23217	-1.50043	-1.35485
POP1	-1.7499	-2.30102	-1.86559	-2.14341	-1.97587
POPDC3	1.03884	-1.26437	1.85748	1.58813	1.6636
PRELID1	-1.02536	-1.4557	5.37281	4.54484	4.91099
PREP	-1.30137	-1.13643	1.62843	2.87047	2.37905
PRKAG2	-1.58318	-1.15025	-1.38295	-1.11885	-1.07369
PSAT1	-1.33505	-1.74487	-2.02473	-2.4946	-1.72619
PTGIR	3.4401	6.40384	3.22077	1.43203	3.91703
PTPRN	1.9663	5.80787	1.92033	5.76925	2.22564
PTPRR	1.70104	1.71128	1.99174	1.07874	1.64329
RALGAPA1	1.56247	2.11654	1.53246	2.24864	1.30461
RASA2	2.0218	1.29907	1.92506	1.93337	2.19754
RBBP6	2.12998	3.39749	2.1188	1.36095	1.33909
RDM1	2.19164	1.58094	-2.07054	-1.4098	-1.40091
RGS17	3.9158	2.08975	2.46483	3.11583	2.02379
RING1	1.13734	1.37132	3.78637	3.54491	3.05699
RORA	2.90725	3.48009	3.53304	5.38919	3.66711
RPS6KA4	-2.61258	-1.25202	3.24417	2.901	2.89948
RPUSD1	-3.42055	-1.88961	2.9913	2.77291	2.38459
RRP1	-1.90331	-1.86564	4.15838	2.90613	2.0099
RTN4IP1	-1.71112	-1.27703	-1.73829	-1.53801	-1.44433
RYBP	1.34179	1.50495	1.52131	1.35122	1.50861
SAP30-DT	1.75202	2.99315	2.5697	1.94244	3.12822
SAT1	1.82068	1.97455	1.51495	1.63863	1.81291
SEMA4B	1.54959	1.72001	3.3267	3.18018	3.58367
SEMA7A	1.00033	-1.519	1.17376	1.81128	1.79955
SFT2D2	-1.09574	-1.18268	-1.56972	-1.71778	-2.10448
SHOX2	1.56706	1.23147	1.89769	1.81279	1.17628
SIGLEC15	3.77848	3.56492	2.87315	4.8502	3.36129
SLC25A22	-2.254	-1.35037	1.43051	2.34332	1.50008
SLC2A3	2.57191	2.56668	2.82389	2.61403	2.94992
SLC5A3	1.28101	1.13105	1.7078	2.64353	1.89614
SLC7A5	-1.48787	-2.19678	-1.35029	-2.06576	-1.4848
SMIM14	1.25704	1.26582	1.27561	1.54198	1.95371
SPDL1	-1.50564	-1.24423	-2.62514	-1.53222	-1.53106
SPPL2A	-2.48935	-1.04636	1.0716	1.82608	1.48868
SPRY2	3.82567	2.40235	1.68811	2.50968	1.63238
STC1	2.19934	4.19447	2.69122	3.01408	1.79698
TENT4A	2.43655	2.54485	1.51319	1.74989	2.59535
TFRC	-1.71196	-2.1233	-2.15488	-2.29693	-1.17424
THAP8	-1.19203	1.46421	4.65775	1.95837	2.98391
THBS1	-2.68305	-2.80328	-3.46306	-3.91312	-2.63429
TMEM134	1.05713	1.38346	3.7645	2.7204	1.48506
TMEM158	3.9287	1.99894	3.1724	2.84697	3.3579
TMEM255B	5.91595	3.79943	6.23201	7.71474	2.17337
TP53	-1.15577	-1.56668	-1.68778	-1.83288	-1.23658
TPT1-AS1	1.55348	1.40765	1.41851	3.24426	2.18214
TSC22D3	1.77829	3.27406	1.43359	1.64782	3.33772
TSSC4	-1.42487	-1.28004	3.39484	2.68351	3.18177
TTC21A	1.52509	2.58389	1.73839	2.68731	2.61623
TTC3	1.09953	1.36572	1.17494	1.90209	1.19197
UBE2Q2P2	1.49447	1.39366	3.06941	2.34202	1.81176
UTP14A	-1.31933	-2.15335	-1.32854	-1.86069	-2.10435
VAMP2	1.74544	2.01776	1.28209	1.169	1.41404
VCL	-1.27539	-1.20269	-2.03337	-1.63033	-1.27569
WDR4	-1.5959	-2.72055	-2.08231	-2.02149	-1.35828
WDR77	-1.65088	-2.06955	-1.41372	-1.11149	-1.04728
WNT3	1.73911	1.89079	-2.14444	-3.8756	-2.18057
XBP1	1.02286	1.34677	1.35573	1.07795	1.47076
YTHDC1	1.60892	1.0884	2.09554	1.25911	1.05804
ZC3H6	3.29557	3.26996	3.21307	3.11068	2.87053
ZFAS1	1.96788	1.24479	1.39844	1.22971	2.459
ZFP90	1.52248	1.15997	2.17373	2.60666	1.88934
a A cutoff of adjusted p-value < 0.05 was used for selection of significantly regulated genes

## Sheet: B. MLS 2645-94 regulated genes
Table S2. Regulated genes between scaffold-cultured and monolayer-cultured cells.
B. Significantly regulated genes between scaffold-cultured and monolayer-cultured cells in MLS 2645-94.
Gene name	log2(fold change)	Adjusted p-valuea
IL1A	6.20242	3.51449e-36
CXCL5	5.34857	5.60421e-35
RHEBL1	4.40838	1.72346e-29
CXCL3	5.83255	6.07371e-28
PMAIP1	3.34008	1.54647e-27
KLF6	2.54053	8.85913e-27
IL1B	6.35314	9.85309e-23
CXCL2	5.4907	3.09905e-21
TAGLN	-3.52108	6.28319e-21
ACYP1	2.56406	8.56292e-20
IFITM1	5.89961	9.7392e-20
ESM1	5.19977	2.58268e-19
NAMPT	2.89227	2.87871e-19
TRAM2	-2.27258	3.01147e-19
NDST1	-2.77075	5.61513e-19
SLC6A15	4.40544	2.81576e-18
CAVIN1	-3.25839	2.88012e-18
CD70	3.0225	5.71595e-18
SCFD2	-3.2192	1.03789e-17
IQCB1	2.13353	1.30066e-17
AKAP12	2.64346	4.16449e-17
SDHAF4	3.38352	5.71325e-17
PLAC8	-3.52591	2.14245e-16
AJUBA	-3.25054	5.02229e-16
EIF4A2	1.89694	7.17098e-16
CXCL8	6.09637	1.7827e-15
LPCAT4	1.899	7.19171e-15
RFX8	4.06163	1.1617e-14
MME	3.01936	1.1617e-14
CD274	3.39499	1.2739e-14
TRPM2	-3.75007	1.36354e-14
YPEL5	2.3642	1.45753e-14
TMED4	1.4082	1.45753e-14
SEPTIN9	-2.4145	1.45753e-14
TMEM159	3.10026	1.98568e-14
KLHL24	4.84432	1.98568e-14
HMGA2	4.33359	2.14807e-14
COQ8A	2.23949	2.15401e-14
SCML1	2.02061	2.38382e-14
HAS2	4.24255	2.64707e-14
KHDC4	2.44166	3.57877e-14
FAM120AOS	-2.48049	3.57877e-14
IFI27	3.7171	5.20924e-14
COL1A1	-3.20623	6.64497e-14
ID3	-3.40204	7.02242e-14
SBSN	4.13577	9.09067e-14
DPY30	1.27932	1.62061e-13
DHRS7	2.5767	2.17949e-13
SNHG8	2.85066	3.70532e-13
CDCP1	4.22375	4.41116e-13
KCNMA1	-2.70027	5.11685e-13
UPF3B	2.02035	6.67372e-13
AP3B1	-1.74231	6.7891e-13
LASP1	-1.86838	7.07863e-13
MATN2	-3.13271	9.20194e-13
AHSA2P	3.58812	1.20655e-12
AKT2	-1.85026	1.46714e-12
TOP2B	2.37669	1.68777e-12
ITGA2	3.25436	1.71898e-12
CCL5	5.04189	1.71898e-12
CREM	1.6031	1.92119e-12
ISG20	3.43874	2.02114e-12
CCDC80	-1.92176	2.24775e-12
RGS17	3.9158	2.35818e-12
DPYD	-2.10046	2.35818e-12
NHLRC3	1.84084	2.84102e-12
CCDC28A	1.77428	3.22219e-12
BCL2A1	5.44486	3.50214e-12
OTUD1	4.95641	3.60903e-12
AP3M2	1.7887	3.62125e-12
NUCB2	1.80481	3.99303e-12
RND3	3.07339	4.04373e-12
FARS2	-2.39662	5.84088e-12
DUSP6	3.70527	6.05472e-12
ALG14	-2.87502	6.22336e-12
ADAMTS4	3.36531	6.38772e-12
G0S2	4.87347	7.13515e-12
JAM2	4.20463	7.86262e-12
LMO4	2.54386	1.4322e-11
S100A10	-2.30357	1.8936e-11
RSU1	-1.63635	2.02369e-11
CTR9	-1.29074	2.49642e-11
ADAMTS6	2.98581	3.12157e-11
CHMP3	-2.41723	3.24356e-11
CSTF2T	-1.84662	3.3262e-11
MGST1	2.34363	3.42527e-11
BIRC3	4.94922	3.66811e-11
BST2	4.74456	3.71109e-11
RIMS2	-3.5101	4.61048e-11
B2M	1.6142	5.66719e-11
CHMP6	-2.3336	5.98768e-11
DGKH	3.91998	6.3328e-11
SPPL2A	-2.48935	7.08437e-11
SPARC	-1.82213	7.39218e-11
GCA	3.07026	7.39218e-11
RPAIN	1.274	7.84341e-11
OGA	2.39673	9.02177e-11
MTMR4	2.09509	9.61732e-11
CRISPLD1	-2.3597	1.01864e-10
LIMA1	-1.7804	1.16786e-10
DYNLL1	-1.26666	1.36288e-10
CAV1	-2.14791	1.36288e-10
PPARA	3.44821	1.36288e-10
IRF2BP2	2.97803	1.43047e-10
NEAT1	5.0016	1.43047e-10
SINHCAF	1.60594	1.46783e-10
IL6	3.97006	1.61303e-10
ZFC3H1	2.48796	1.67657e-10
GALNT2	-1.54542	1.69341e-10
HLA-E	1.92943	1.92191e-10
ATP6V1F	1.16749	1.96019e-10
PDCD4	1.72473	1.96019e-10
NCLN	-2.54759	2.17917e-10
CCDC97	-2.73598	2.23937e-10
NRAV	-2.70752	2.76834e-10
SPRY4	3.56353	2.81066e-10
ACTN2	3.53839	2.84109e-10
COL5A1	-3.08212	2.84109e-10
MAN2A2	2.42545	3.02873e-10
ZC3H6	3.29557	3.23017e-10
LCP1	4.68931	3.73069e-10
NBPF8	2.38505	3.90626e-10
MAP3K21	4.54519	4.32882e-10
PARVA	-1.64228	5.23978e-10
SF1	-1.55603	5.70586e-10
FST	2.76084	6.10779e-10
SLC35F6	-1.52381	6.20461e-10
ATXN10	-1.32367	6.27633e-10
CNOT6L	2.4749	6.71018e-10
BEX4	2.81694	7.13755e-10
MAPKAPK5-AS1	1.50078	7.58591e-10
TMEM42	1.96384	7.61461e-10
RBMS3	-3.33279	7.65305e-10
HMGA2-AS1	7.28164	7.65305e-10
CIR1	1.84049	7.99878e-10
AHCTF1	2.48502	9.69453e-10
AMPD3	3.06573	1.00338e-09
OAS1	4.51781	1.02414e-09
SLC17A5	2.18745	1.11842e-09
NPC1	2.05733	1.11842e-09
CLDND1	1.59875	1.14681e-09
BOK	-2.245	1.24505e-09
MTA2	-2.32503	1.30132e-09
EZH1	2.30834	1.37062e-09
PPARG	-2.63796	1.37062e-09
KMT2A	2.37573	1.61476e-09
RRN3P1	3.19718	1.61476e-09
ALDH1A3	2.76585	1.64434e-09
TGIF1	2.30694	1.67422e-09
POLR3B	-2.94102	1.77084e-09
LINC02381	2.43909	1.88972e-09
NUFIP2	2.12432	1.9448e-09
BABAM2	-1.72663	2.10704e-09
ENOX2	-2.25906	2.10704e-09
TPM1	-2.44206	2.29651e-09
FBXO6	3.03222	2.59273e-09
HERC5	2.92022	2.61345e-09
TIE1	5.11669	2.66504e-09
TBC1D22A	-2.89485	2.69007e-09
TFB1M	1.42061	2.69717e-09
COMMD1	-1.26464	2.75056e-09
PANK3	2.03161	2.91152e-09
IL12A	3.86234	3.0279e-09
SDCBP	1.7201	3.19584e-09
PFDN2	1.70681	3.19584e-09
KRT80	-3.1169	3.19584e-09
ANXA2P2	-2.15264	3.60996e-09
PHF10	2.98036	3.67796e-09
ANKZF1	1.82251	3.76916e-09
NR4A2	5.81587	3.86527e-09
VOPP1	-1.60598	4.00933e-09
HIVEP3	-3.7401	4.73186e-09
SLC25A36	1.6615	4.98956e-09
GSDME	1.30557	5.15255e-09
TMX2	-1.02741	5.15733e-09
BCL6	2.75988	5.57742e-09
TMCC3	3.14253	5.7469e-09
PCGF1	1.59076	6.01136e-09
PPP6C	-1.17176	6.05541e-09
GFRA1	-4.62618	6.61158e-09
STX16	1.48687	6.67879e-09
PPIE	1.14237	6.74683e-09
PTDSS1	-1.58376	6.74683e-09
DICER1	2.29703	6.76684e-09
FGF12	-2.47429	7.01103e-09
SP100	1.52838	7.52195e-09
PEPD	-1.63885	7.97559e-09
ANXA5	-1.09042	8.35632e-09
UBR5	2.22352	8.62798e-09
IGFN1	5.6462	9.55859e-09
RBM3	-2.19047	9.95689e-09
ARHGAP21	1.96547	1.07396e-08
ZNF250	1.86712	1.09176e-08
PSMD1	-1.42365	1.13972e-08
NKAP	1.23894	1.23734e-08
MBOAT2	-1.99323	1.24704e-08
OTUD4	1.90471	1.24822e-08
PDE1C	-2.96145	1.3991e-08
BET1	1.7481	1.4897e-08
GOLGA4	1.97657	1.4897e-08
ACAP2	1.52368	1.53551e-08
BBX	1.16717	1.64772e-08
PLEKHH2	3.80694	1.73129e-08
EHD2	-2.30286	1.85545e-08
ACVR2B	2.8914	1.87135e-08
WDR1	-1.40303	1.88801e-08
OCIAD2	1.30288	1.88801e-08
MTSS1	3.68803	1.89438e-08
FKRP	-2.23709	1.90014e-08
MAD1L1	-1.75914	1.92395e-08
FLNC	-2.30034	1.93638e-08
MLLT6	1.56513	1.95382e-08
IARS1	-1.18009	1.98581e-08
MARCO	7.23901	2.04649e-08
ATOH8	-7.9671	2.09188e-08
CEP290	2.39926	2.27578e-08
LAMTOR1	-1.12185	2.32064e-08
ARNTL2	2.15926	2.37971e-08
YTHDC1	1.60892	2.71294e-08
AXL	-1.62621	2.71294e-08
PSG5	-3.11617	2.79828e-08
MRPL2	1.20465	2.81318e-08
PARP2	1.30285	2.85095e-08
PPP1R15A	2.6462	2.85545e-08
HLA-F	3.58146	2.87256e-08
ABHD12B	4.31682	2.97936e-08
IP6K2	1.15869	3.14142e-08
DKK1	-2.35952	3.14142e-08
TENT4A	2.43655	3.17063e-08
FBXL4	1.72046	3.18796e-08
NRP2	1.95049	3.21862e-08
IL24	4.19277	3.23568e-08
LCMT2	-3.41843	3.25164e-08
GAS5	2.32261	3.25164e-08
ARRDC3	2.42676	3.2779e-08
HLA-DPA1	4.36057	3.32359e-08
SPRY2	3.82567	3.39351e-08
HLA-B	2.23378	3.39912e-08
MC4R	-7.45738	3.45622e-08
F11R	2.33057	3.47718e-08
DPYSL2	-1.72214	3.60704e-08
HMOX1	-2.49256	3.60704e-08
UHRF2	2.33512	3.62474e-08
PLEKHA7	-4.20282	3.63955e-08
ARIH1	1.56475	3.67881e-08
STAP2	2.03067	3.71283e-08
ZBTB44	2.73477	3.71283e-08
PCYT1A	-1.36794	3.859e-08
GPNMB	2.44603	3.87514e-08
GREM1	2.4943	4.26513e-08
NF2	-2.07027	4.26513e-08
LINC01436	2.49588	4.52182e-08
DOHH	-4.14984	4.80409e-08
AFMID	1.64041	5.2246e-08
VPS72	1.17107	5.30182e-08
SPAG9	2.37267	5.31835e-08
N4BP2L1	4.80835	5.5218e-08
TMEM156	6.16748	5.58986e-08
LDHA	-1.33417	5.58986e-08
RPLP0P2	2.98025	5.58986e-08
ATAT1	1.33499	6.37968e-08
HOPX	6.64059	6.81427e-08
JMY	3.4503	7.05246e-08
EHD1	-2.48425	7.81638e-08
ATG16L2	3.5677	7.96588e-08
RANBP6	-2.21265	7.98215e-08
SETD5	1.34974	8.15606e-08
CXCL6	5.45102	8.43648e-08
CRYL1	1.65023	8.43648e-08
BNC2	-1.99614	8.43648e-08
CCDC144CP	1.4981	8.66545e-08
MAP4	-1.17826	8.70692e-08
FAHD1	-1.56405	8.70692e-08
SLC25A44	-1.60364	9.09024e-08
BAIAP2	-1.99262	9.13313e-08
CD55	2.15722	9.6666e-08
ZBTB34	3.61943	9.72239e-08
TAGLN2	-1.32392	9.88755e-08
CCDC18-AS1	2.93942	9.88755e-08
DDX60	2.77602	1.07226e-07
CRELD2	-2.25844	1.09391e-07
RSAD2	7.68163	1.10561e-07
PPP2R2B	-4.11289	1.11823e-07
LINC-PINT	2.85316	1.13425e-07
NFIC	-1.40942	1.16612e-07
MANBA	2.21083	1.17895e-07
SP1	1.65247	1.26617e-07
CXCL1	4.65384	1.32989e-07
STIM1	-1.56159	1.3353e-07
DHX9	-1.37779	1.35963e-07
SNHG32	2.43318	1.38122e-07
SH2D4A	-1.77131	1.39169e-07
CYREN	-2.16344	1.52556e-07
TRMT11	1.42437	1.55117e-07
ID1	-3.99633	1.60211e-07
CTSS	4.42104	1.60888e-07
CLK3	1.58136	1.60888e-07
CSNK1E	1.9509	1.61884e-07
MYC	2.22547	1.62753e-07
RBM15	1.97933	1.62753e-07
TDO2	8.14224	1.68164e-07
TRIM16L	-1.90597	1.70386e-07
UBE2G1	-1.25313	1.78293e-07
CEP120	2.60421	1.79307e-07
PFAS	-1.80529	1.81884e-07
LTF	8.11499	1.89629e-07
CREBRF	4.11789	1.91949e-07
TRPT1	1.4787	2.02437e-07
RPS6KA4	-2.61258	2.04448e-07
GATAD2A	-1.36297	2.1064e-07
GABRA3	-2.96682	2.13065e-07
SLCO4A1	3.63576	2.20703e-07
HECA	3.12814	2.20703e-07
CHD2	1.87281	2.20703e-07
FAM86DP	-2.63367	2.22785e-07
NT5C2	-1.80543	2.29328e-07
TOMM7	1.16317	2.31086e-07
STX1A	1.81007	2.31486e-07
ZYX	-2.09763	2.31486e-07
CASP4	1.49337	2.31527e-07
IRF2	1.66971	2.61996e-07
ATP6V0D1	-1.69264	2.71518e-07
GAN	2.03097	2.71675e-07
LINC00963	-2.15754	3.00327e-07
RGS16	5.32367	3.11228e-07
TOM1L2	-1.78582	3.11228e-07
OASL	3.00201	3.11288e-07
SCG5	5.01453	3.19073e-07
PHLDB1	-2.7923	3.23421e-07
WIPF1	1.64947	3.23421e-07
CLN6	-2.24482	3.23421e-07
INHBA	3.06046	3.24143e-07
AHNAK	-1.50995	3.24143e-07
RPL32P3	2.5094	3.24143e-07
S1PR2	1.78901	3.24143e-07
DEGS1	-1.30344	3.30692e-07
BMPR1A	-1.76888	3.32784e-07
S100A2	-2.34834	3.36113e-07
GOLGA8B	2.69005	3.4186e-07
YWHAB	-1.48627	3.51464e-07
CARD16	6.60058	3.56576e-07
NSF	-1.66972	3.61375e-07
EFTUD2	-1.03428	3.63785e-07
TMEM71	3.76245	3.63785e-07
POP5	-1.43818	3.63785e-07
LINC00641	2.64577	3.79918e-07
KLF4	4.61621	3.91292e-07
PNISR	1.99645	4.33105e-07
VSIR	-2.15265	4.47049e-07
H4C3	-2.0793	4.47583e-07
CCBE1	-2.26937	4.54176e-07
RPUSD1	-3.42055	4.54605e-07
B3GNT5	2.28039	4.60219e-07
FAM193B	2.35833	4.63618e-07
CCDC144A	3.34969	4.83714e-07
TFPI2	2.43833	5.08236e-07
ULK2	2.74507	5.27822e-07
NCBP1	-1.16869	5.30871e-07
SNX3	-1.4512	5.36513e-07
IFI27L1	1.55867	5.40906e-07
SLC2A3	2.57191	5.43739e-07
FRG1HP	1.38248	5.48021e-07
SMIM29	1.46805	5.69409e-07
AP5S1	-2.12681	5.70154e-07
KRT18	-2.06545	5.70731e-07
WDR25	-1.86795	5.70731e-07
CNN2	-1.79166	5.73267e-07
LRIG1	1.96443	5.78338e-07
IL33	8.8115	5.89089e-07
PLPP4	-3.97377	6.22032e-07
OTUD3	2.71778	6.35205e-07
KRT7	-2.61323	6.57744e-07
ZDHHC16	-2.55647	6.58268e-07
ANKRD10-IT1	2.60723	6.58268e-07
DNAJB9	2.33935	6.73239e-07
RAB8A	-1.27142	6.97839e-07
TADA2A	-1.60522	7.00632e-07
PLAU	2.2583	7.08651e-07
CCNG2	3.51159	7.08651e-07
RAB3IP	1.89957	7.09162e-07
PAPSS2	-1.75229	7.15894e-07
DUSP1	2.81471	7.29466e-07
ATXN7L3B	-1.30881	7.29466e-07
WNK1	1.42206	7.61501e-07
SRGN	1.63607	7.61501e-07
MMP1	4.76518	7.71437e-07
TRAF1	3.91466	7.75227e-07
FKBP9	-1.37379	7.75227e-07
RTL8B	-1.4546	7.75227e-07
GMPPB	-2.09642	7.84906e-07
LAMA3	2.89751	7.96083e-07
RBAK	2.56387	8.43616e-07
ARHGEF10	1.84979	8.55685e-07
ALDH3B1	-1.84012	9.22931e-07
CUL4B	1.62149	9.22931e-07
LINC01638	-5.88194	9.22931e-07
WSB2	-1.39435	9.23394e-07
TMEM187	1.98858	9.24313e-07
TNS1	-3.28671	9.37373e-07
PCMTD1	2.24793	9.43889e-07
ZNF84	1.84701	9.4897e-07
MSMO1	2.13916	9.49065e-07
EIF5	-1.3871	9.69217e-07
MIR34AHG	6.81275	9.94682e-07
TMEM184B	-1.58425	1.00165e-06
ST7	-1.63193	1.00732e-06
CYSTM1	1.52647	1.02632e-06
UBN2	2.52395	1.02632e-06
PPP1R3B	3.19804	1.04421e-06
SLC16A3	-1.94791	1.06914e-06
TMCO1	-1.04801	1.07939e-06
OAS2	3.99651	1.08249e-06
MCTP1	3.73996	1.08249e-06
SPIN1	-1.13541	1.10397e-06
E2F4	-1.85029	1.10588e-06
RDM1	2.19164	1.16109e-06
MCEE	2.05831	1.16723e-06
MED27	-1.33391	1.16723e-06
RNF103	3.45402	1.16723e-06
SIX1	1.71087	1.208e-06
KIRREL3	-3.74072	1.23733e-06
UBTF	-1.37672	1.27712e-06
PLPP5	1.64332	1.32497e-06
BNIP1	1.47618	1.34817e-06
ZBTB10	3.24066	1.39483e-06
LETMD1	1.41562	1.39663e-06
SALL1	6.28881	1.42083e-06
AKAP9	1.94836	1.43028e-06
ARMC5	-2.24851	1.4422e-06
ZNF550	3.10586	1.45372e-06
PRKY	2.39745	1.45963e-06
IDS	1.18495	1.47088e-06
PFDN4	1.16756	1.47088e-06
GDF15	4.58464	1.47088e-06
LRATD1	4.56029	1.47756e-06
PC	-2.02207	1.47756e-06
MCM8	1.86956	1.48542e-06
MIR3142HG	5.83796	1.48675e-06
LONRF1	3.73251	1.50872e-06
MLF1	1.35808	1.52263e-06
GOLGB1	1.42579	1.5237e-06
LPCAT3	-1.9059	1.53842e-06
ANXA11	-1.97	1.53842e-06
PRKCA	-2.32862	1.56715e-06
PTAR1	1.82838	1.5739e-06
DCTN1	-1.41742	1.5739e-06
SYNDIG1	6.35096	1.58617e-06
RPTOR	-1.50781	1.58617e-06
PSPH	-1.77208	1.58617e-06
PDSS1	-2.81998	1.58617e-06
FBXO45	1.70331	1.58617e-06
DOLK	-1.68062	1.58617e-06
TMEM39B	-1.4201	1.5929e-06
NADK2	1.77304	1.59951e-06
MYEF2	2.50819	1.60943e-06
DNAJC13	2.08173	1.62058e-06
MALAT1	2.7527	1.66477e-06
NREP	-2.19566	1.66988e-06
LMAN2L	-1.53257	1.72905e-06
TMEM255B	5.91595	1.72905e-06
DHX34	-2.10922	1.74594e-06
QSER1	1.92319	1.75049e-06
VNN1	7.21671	1.75049e-06
NFKBIZ	1.9728	1.76381e-06
STK11IP	-1.88456	1.7824e-06
CHPF2	-1.97549	1.78769e-06
LDLRAD3	-1.6824	1.79002e-06
MID1	-1.8157	1.79562e-06
LYRM2	-1.2383	1.79696e-06
KIRREL1	-1.96692	1.81221e-06
LIF	2.77614	1.89622e-06
LRRCC1	2.02878	1.89622e-06
IGFBP6	-2.02872	1.91991e-06
KLF9	6.60537	1.92733e-06
TFDP2	1.2555	2.02134e-06
SRSF3	-1.38236	2.05914e-06
AP4S1	-3.46478	2.06076e-06
EML2	1.45748	2.06076e-06
MFSD1	-1.89971	2.1751e-06
DYRK4	5.93562	2.18037e-06
HERC2P2	2.44427	2.21671e-06
ETV1	3.3117	2.2418e-06
TM2D1	1.17781	2.2418e-06
ANKRD10	1.60671	2.25041e-06
AIMP2	-1.22478	2.25041e-06
THAP9-AS1	1.6174	2.25041e-06
AFDN	2.2876	2.29705e-06
NR2C2	2.3997	2.29822e-06
RNF40	-1.33117	2.31767e-06
CDC42EP1	-2.00256	2.34897e-06
CYFIP2	2.05823	2.3822e-06
VPS53	-1.34129	2.38406e-06
PEX10	-2.611	2.5355e-06
MAP3K11	-1.96021	2.60255e-06
ALG8	-1.32736	2.61483e-06
NR1D1	2.34489	2.67099e-06
ICE1	1.74323	2.68981e-06
CLGN	3.67754	2.71621e-06
L3MBTL2	-1.49903	2.73488e-06
MYRF	2.55873	2.76316e-06
SAMM50	-1.04157	2.77924e-06
KDM3B	1.48605	2.85601e-06
PSAT1	-1.33505	2.85601e-06
BBS2	1.30851	2.86542e-06
METTL1	-1.52754	2.87102e-06
SIX4	2.93487	2.89366e-06
EIF4G2	-1.24542	2.94691e-06
GFPT2	1.7226	2.98878e-06
TMTC4	1.861	3.00598e-06
TFRC	-1.71196	3.03344e-06
COMMD7	-1.54848	3.03472e-06
SIRT1	2.54172	3.06333e-06
CEP57	1.08448	3.06333e-06
UROS	-2.48833	3.06417e-06
ZC3H11A	1.37248	3.07274e-06
ACTB	-1.65673	3.08885e-06
MYL9	-1.7725	3.15377e-06
APOBEC3G	1.84883	3.15377e-06
LSM11	2.88231	3.17958e-06
MAEA	-1.62191	3.24817e-06
CTC1	1.80324	3.24817e-06
RICTOR	2.4294	3.31361e-06
SNHG5	1.67955	3.35718e-06
HLA-H	1.91659	3.35718e-06
PLEC	-2.5263	3.35973e-06
CCDC71	-2.14124	3.38405e-06
GNG12	-1.30932	3.39596e-06
ZBTB41	1.9063	3.45311e-06
ENG	-1.94847	3.51191e-06
MAN2A1	1.91007	3.53861e-06
CCNT1	1.56368	3.61723e-06
TMEM201	-1.93856	3.62063e-06
PDP1	1.57539	3.66735e-06
LPXN	1.89598	3.68043e-06
COL8A1	-2.40859	3.74876e-06
WASHC5	-1.67242	3.74939e-06
SELENOK	1.2358	3.76493e-06
ADNP2	1.66354	3.78139e-06
CWF19L2	1.55206	3.85579e-06
HMOX2	-1.20338	3.9113e-06
TMED8	2.18299	3.92306e-06
STEAP2	2.7904	3.94669e-06
NSUN5P1	1.74868	3.97217e-06
PXN	-1.43713	4.01126e-06
DNAH14	1.79044	4.05526e-06
PSMD3	-2.15136	4.07411e-06
RUSC1-AS1	3.07542	4.11286e-06
VCL	-1.27539	4.15195e-06
VPS51	-2.32848	4.17699e-06
NDUFAF8	-2.47318	4.27169e-06
ANAPC15	-1.58881	4.27744e-06
ZFP91	1.40482	4.27744e-06
EBLN3P	1.36417	4.38391e-06
PDLIM2	-1.44665	4.41288e-06
FSTL3	-1.71881	4.44462e-06
PRR14	1.36925	4.44462e-06
GAPDHP1	-1.64665	4.44462e-06
CHMP1A	-1.27187	4.49071e-06
USP9Y	2.10174	4.50916e-06
CDKN2B	-2.09391	4.50916e-06
PERP	1.78056	4.51214e-06
ITGBL1	-2.99321	4.53577e-06
CD27-AS1	2.15899	4.54642e-06
MIB1	2.79218	4.65748e-06
NDRG3	-1.48473	4.78973e-06
PHF23	-2.26233	4.84607e-06
PRTG	2.69824	4.9133e-06
NLRP3	2.38562	5.03043e-06
MSL1	2.01595	5.05093e-06
PHIP	1.47667	5.07761e-06
STEAP1	1.47259	5.2245e-06
PKM	-1.13458	5.26045e-06
MT-TV	4.13864	5.3133e-06
RSF1	1.18873	5.39985e-06
ENO2	1.76051	5.39985e-06
UPF2	1.5021	5.39985e-06
BRD8	1.11568	5.48902e-06
RNFT1	-1.84902	5.56996e-06
PRMT6	-2.18552	5.65571e-06
PTPN12	2.0818	5.77799e-06
AP1B1	-1.59221	5.82035e-06
ZFHX4-AS1	-3.17273	5.82035e-06
PAM	-1.78359	5.98104e-06
USP24	2.12691	6.03968e-06
POGLUT1	-1.58239	6.07209e-06
SGPL1	-1.38638	6.08754e-06
CAPZB	-1.47939	6.09642e-06
HINT3	2.29266	6.09642e-06
DDX42	1.4285	6.09642e-06
ESYT1	-1.33228	6.13287e-06
SHQ1	-1.20813	6.16216e-06
MAFG	2.28962	6.24349e-06
ORAI2	-1.76098	6.26698e-06
EPN1	-2.44069	6.30087e-06
MAT2A	-1.76958	6.30087e-06
TACO1	-2.51032	6.30158e-06
PGK1	-1.17606	6.34704e-06
IL32	2.28956	6.39293e-06
RASA2	2.0218	6.39293e-06
SERPINB2	2.12389	6.39293e-06
CFLAR	1.39596	6.61144e-06
USP7	1.37264	6.79628e-06
NDUFV2	2.7013	6.83714e-06
GCC2	1.79021	6.92165e-06
CASP1	5.48562	6.99046e-06
MAML2	-2.58141	7.03034e-06
PXDN	-1.44738	7.07881e-06
ARSB	-2.28909	7.11619e-06
B3GNT10	-3.66735	7.12439e-06
RPL12	1.40995	7.26482e-06
SNX9	1.45557	7.33442e-06
MND1	2.05767	7.46637e-06
MCRS1	-1.20017	7.47528e-06
LINC02609	2.92288	7.59292e-06
RTN4IP1	-1.71112	7.59531e-06
SND1	-1.15579	7.64975e-06
ZNF91	3.95639	7.77599e-06
NBR1	1.15973	7.77599e-06
SCARB2	1.21449	7.88217e-06
PSME3	-1.54272	7.89525e-06
TARBP1	2.64215	7.92486e-06
C6orf47	-1.87518	7.99915e-06
ACOT13	1.0396	8.18253e-06
TMEM19	-2.25345	8.33493e-06
TAF1D	1.65824	8.59071e-06
QPCT	2.92492	8.77996e-06
AGO2	1.52983	8.77996e-06
GRSF1	-1.31865	8.77996e-06
TLN2	-2.27201	8.77996e-06
DPF3	-2.2836	8.82148e-06
SLC19A1	-1.69324	8.89109e-06
POLR3H	-1.99406	9.06795e-06
TMEM68	1.85315	9.06795e-06
ATAD5	1.77475	9.08922e-06
S100PBP	1.12851	9.13235e-06
TBC1D5	-1.34661	9.13235e-06
VPS52	-1.07405	9.28834e-06
ADAM12	-2.68646	9.29834e-06
SF3B6	1.01518	9.49458e-06
SDC2	-2.48658	9.52394e-06
CWF19L1	-1.12226	9.80517e-06
NPPB	-4.61716	9.87888e-06
SRBD1	-1.45755	9.88022e-06
C12orf43	-1.268	9.9275e-06
ZC3H12C	3.11181	9.9693e-06
ACTN4	-1.60951	9.99459e-06
SRSF1	-1.07004	1.00375e-05
FARP2	-1.23003	1.01124e-05
PHLDA1	1.79367	1.01351e-05
SORBS3	-1.46017	1.02966e-05
EIF5A	-1.60081	1.03123e-05
RRP12	-1.31405	1.05061e-05
GNA13	1.75499	1.05264e-05
TTC28-AS1	1.55037	1.07053e-05
TNFAIP3	1.6658	1.07237e-05
DMKN	1.80267	1.132e-05
MED14	1.55844	1.14234e-05
C12orf73	1.43487	1.15862e-05
DHX37	-1.64343	1.15868e-05
ACTBP2	-3.21423	1.15868e-05
GAPDHP65	-2.41154	1.159e-05
SNHG6	2.03463	1.17253e-05
SLK	1.85296	1.18126e-05
CTSC	1.34536	1.18813e-05
TMEM104	-1.74405	1.19753e-05
SLIT3	-6.39734	1.20229e-05
ANXA2	-1.11314	1.21831e-05
EEF1AKMT3	1.1949	1.22444e-05
FMNL1	5.19329	1.22625e-05
KIF21B	2.98574	1.23594e-05
ATF5	-2.24023	1.25498e-05
KYAT1	1.9631	1.26132e-05
ZNF83	1.94913	1.31313e-05
RBM14	-1.67831	1.31313e-05
AIP	1.07077	1.32421e-05
PCDHGC3	-1.75686	1.33357e-05
LRATD2	2.51863	1.34083e-05
ATF3	2.55517	1.37168e-05
HBP1	1.74	1.38059e-05
NIPA1	2.17505	1.41974e-05
NCOA7	2.27885	1.45679e-05
GABARAPL1	1.67021	1.49237e-05
CD74	2.85921	1.49557e-05
ARMC6	-1.71484	1.51169e-05
GSTM3	1.72918	1.51235e-05
SOX4	2.34887	1.51638e-05
DIO2	-5.38418	1.55164e-05
OLFML3	-3.01732	1.59851e-05
PPP4R1L	1.91986	1.59982e-05
MIR22HG	-3.16159	1.61053e-05
PRKAR1B	-2.53985	1.61187e-05
MANCR	5.15961	1.61187e-05
RORA	2.90725	1.62373e-05
INTS5	-1.97651	1.62373e-05
EXOC6B	-2.0242	1.63538e-05
STC1	2.19934	1.63538e-05
DGCR2	-1.38292	1.63989e-05
CCDC86	-1.2008	1.65569e-05
ANAPC2	-1.51863	1.65569e-05
AKIRIN1	-1.89871	1.66946e-05
WDR77	-1.65088	1.67498e-05
LINC01234	2.56697	1.69525e-05
TMEM158	3.9287	1.70296e-05
ATP13A3	2.21968	1.72097e-05
UBR4	1.6957	1.72419e-05
MAP4K4	1.69377	1.73619e-05
YAF2	1.2215	1.74377e-05
BAG2	-1.32358	1.74555e-05
RSRC1	-1.08223	1.80385e-05
RBBP6	2.12998	1.83579e-05
TIFA	1.38934	1.85766e-05
FTL	1.23452	1.87336e-05
GDNF	4.55217	1.8771e-05
CCN3	2.96005	1.90945e-05
SAT1	1.82068	1.94635e-05
CENPC	1.40327	1.95706e-05
LMNA	-1.97145	2.00845e-05
PYCR3	-2.20643	2.05698e-05
CCDC71L	2.86739	2.05698e-05
AHI1	1.31488	2.07169e-05
FOXK2	1.46767	2.08301e-05
B3GLCT	-1.48362	2.131e-05
ACTG1	-1.10961	2.13147e-05
VDR	-2.36782	2.14419e-05
RUNX1T1	-2.45711	2.15057e-05
FAM24B	3.15879	2.1859e-05
IAH1	1.13522	2.21365e-05
CIAO2B	1.09129	2.22239e-05
ZNF395	1.9847	2.23431e-05
EFR3A	-1.63219	2.23807e-05
LZTS1	-2.12868	2.26231e-05
EXPH5	4.23767	2.26231e-05
DOCK2	-5.81275	2.26231e-05
ACBD3	2.24762	2.26231e-05
FAHD2B	1.57952	2.26859e-05
NOP14-AS1	-2.59012	2.26859e-05
GOLGA8A	2.55841	2.27838e-05
RPUSD3	1.17155	2.27922e-05
FRG2FP	7.07451	2.3e-05
GMDS	-2.44251	2.30211e-05
FNTB	-1.63658	2.30211e-05
ZNF587B	-2.22789	2.30977e-05
WIPI1	1.85347	2.3187e-05
SELENOH	1.07772	2.3187e-05
VAMP2	1.74544	2.3421e-05
TSPAN9	-2.33178	2.37841e-05
AMT	2.88312	2.39807e-05
OSBP	2.09776	2.44971e-05
CRELD1	1.51365	2.45613e-05
CRY2	1.86302	2.47922e-05
TULP4	-1.86296	2.48207e-05
LRRC32	-6.56842	2.49246e-05
SHISA2	6.93548	2.49246e-05
PROCR	1.27384	2.5004e-05
MYSM1	1.80271	2.55983e-05
CYB5R2	2.48593	2.60073e-05
GOLGA6L9	3.96207	2.61997e-05
FAS	1.90457	2.66636e-05
TCTA	-2.2275	2.6818e-05
ATP6V1H	-1.33676	2.74778e-05
IVNS1ABP	1.44118	2.78762e-05
RBM45	-1.75169	2.79656e-05
ARID3B	2.46627	2.83337e-05
ZNF585A	2.50935	2.83337e-05
CDH2	-1.31484	2.838e-05
PPP1R32	5.52251	2.87317e-05
RPS18	1.26732	2.87382e-05
TRAPPC9	-1.98443	2.88339e-05
YPEL2	3.31629	2.90369e-05
ZMAT2	-1.013	2.93046e-05
PRKAR2A	-1.12217	2.97693e-05
PI4KB	-1.33237	2.99311e-05
SERPINH1	-1.53986	3.01196e-05
ARMC7	-1.56297	3.02767e-05
MCAM	-2.01048	3.02791e-05
THOC7	-1.11365	3.03052e-05
RSRC2	1.24019	3.04158e-05
GTF2F2	-1.13115	3.06895e-05
FOLR3	4.46941	3.08608e-05
PAQR6	5.77125	3.11978e-05
PTGES2	-1.9268	3.20968e-05
CTSL	1.09695	3.25982e-05
ITGB3BP	1.05244	3.26211e-05
GPC1	-1.75814	3.27384e-05
MSRA	-3.17744	3.31419e-05
TMEM135	-1.64002	3.4009e-05
STAG1	-1.45544	3.40297e-05
EXOC4	-1.19168	3.41531e-05
RPL21P28	2.33286	3.41531e-05
ANKRD29	2.4474	3.43465e-05
MCL1	1.77726	3.44595e-05
SLC25A22	-2.254	3.44595e-05
SP140	-3.07495	3.45053e-05
TTL	1.52373	3.46016e-05
CREB3L4	1.52263	3.46016e-05
ZNF529	2.34149	3.46016e-05
DUSP5	3.34017	3.50768e-05
EPG5	1.76921	3.50768e-05
FAM102B	3.41837	3.50768e-05
CYB561A3	-1.57794	3.51383e-05
LIMCH1	-2.03041	3.54226e-05
AKR1C1	3.82163	3.59918e-05
PTGES3	-1.00445	3.72214e-05
ARFGEF3	5.43924	3.74766e-05
ENOX1	-2.46322	3.7601e-05
HLCS	-1.69512	3.81708e-05
CACNB3	-1.59368	3.84905e-05
HPCAL1	-1.70214	3.85983e-05
YWHAZ	-1.06981	3.89335e-05
ANKRA2	1.69028	3.92954e-05
CPA4	-5.30178	3.94137e-05
CSF2	6.8528	3.94359e-05
FOS	3.47002	3.94359e-05
ARFIP1	-1.12498	3.95067e-05
PMS1	1.14689	4.02323e-05
ABCB8	-1.87301	4.03991e-05
CAV2	-1.2289	4.1017e-05
SVIP	1.35589	4.11677e-05
CCNO	1.97789	4.15591e-05
PCBP1-AS1	1.51776	4.27174e-05
MORN4	1.50885	4.29412e-05
CCNL1	1.26204	4.33201e-05
TMSB15A	2.29601	4.34766e-05
C20orf96	1.62441	4.3641e-05
TIMM10	-1.14987	4.42862e-05
PCOLCE	-1.55832	4.45543e-05
SLC2A6	-2.43951	4.45959e-05
UBE2L6	1.57491	4.4935e-05
FAM86C1P	-2.31613	4.52752e-05
FAM174C	-1.07801	4.52752e-05
HSDL2	-1.17062	4.5334e-05
ASXL1	1.48824	4.54255e-05
MAF1	-1.91079	4.54255e-05
FYCO1	1.78395	4.64094e-05
PPP3CA	-1.77693	4.6521e-05
ARNT	1.1099	4.76729e-05
RAB7B	-5.82555	4.76729e-05
NIBAN2	-1.77376	4.82124e-05
ID2	-2.12794	4.84054e-05
KYNU	6.14139	4.90448e-05
SS18L1	1.38694	4.97449e-05
TMEM160	-2.33142	5.05081e-05
DLK2	-3.84691	5.09065e-05
MICB	1.26379	5.09065e-05
CUL1	-1.12149	5.12879e-05
DNAJC11	-1.41945	5.15421e-05
EFL1	1.31504	5.15421e-05
MMGT1	-1.09958	5.17029e-05
IGIP	4.25674	5.17648e-05
TNS2	-2.45969	5.17972e-05
INPP4A	2.3384	5.33334e-05
ERC1	-1.95836	5.33666e-05
TMEM106C	1.21159	5.37877e-05
NTRK3	-4.09227	5.45852e-05
FSTL1	-1.27626	5.51094e-05
NFKB2	2.50842	5.51625e-05
PRKACB	-2.12775	5.51625e-05
GAPLINC	2.86876	5.56169e-05
GID4	1.67073	5.56444e-05
MAP2K3	-1.8751	5.65896e-05
STK40	-1.98238	5.7127e-05
PACC1	1.33197	5.74426e-05
STX6	2.15279	5.795e-05
BOD1L1	1.58126	5.82161e-05
RRNAD1	1.50103	5.93776e-05
SHOX2	1.56706	5.93952e-05
HMGB2	1.66505	5.94119e-05
NRIP1	1.76397	5.94119e-05
AHDC1	-2.0537	6.08903e-05
C6orf141	2.59347	6.20029e-05
USP18	2.64393	6.20735e-05
SRSF2	-1.40379	6.22289e-05
PHF3	1.36269	6.23849e-05
VNN2	6.3965	6.29805e-05
SLC10A3	-1.55894	6.36085e-05
ZFAS1	1.96788	6.36085e-05
MARK3	1.73101	6.45401e-05
MTMR11	1.41865	6.48893e-05
FASN	-1.99368	6.51768e-05
FER	-1.45551	6.61104e-05
RPL31	1.2662	6.69435e-05
ACTN1	-1.46253	6.69435e-05
IFT20	1.25855	6.69435e-05
CCDC8	-3.17312	6.69435e-05
C3	3.971	6.73022e-05
TRERF1	-1.57262	6.81793e-05
GYS1	-1.56908	6.82756e-05
ADD3	-1.60027	6.85127e-05
MYCBP	-1.26951	6.85127e-05
LOXL2	-1.19462	6.90231e-05
ARPC4	-1.02847	6.90231e-05
TOMM40	-2.3138	7.02291e-05
PLA2G4A	6.54422	7.03284e-05
SEPTIN7P2	1.4237	7.0397e-05
MT-TD	4.57248	7.05131e-05
TM2D2	-1.14225	7.06631e-05
HDAC9	2.11997	7.11503e-05
GPR39	-2.09299	7.11707e-05
WDR26	2.0051	7.16654e-05
AMMECR1	-1.73833	7.1708e-05
VASN	-2.59969	7.17474e-05
ABR	-1.34966	7.3608e-05
MPRIP	-1.47992	7.39586e-05
RBM26	1.67157	7.4258e-05
IDH1	-1.15616	7.44434e-05
LINC01355	2.99045	7.4487e-05
NCOA5	-2.13067	7.47106e-05
ZNF486	5.39102	7.61477e-05
SLC16A9	5.73617	7.69241e-05
EPB41L4A-AS1	1.84464	7.73831e-05
ARHGEF17	-1.84388	7.75349e-05
PSMD2	-1.55492	7.78466e-05
FGF1	-1.62371	7.79613e-05
ULK1	1.94304	7.90546e-05
GPCPD1	1.99888	8.08333e-05
SLC16A14	5.71351	8.20303e-05
AHNAK2	1.67125	8.21906e-05
ARL2	1.08897	8.21906e-05
MSRB1	-1.47584	8.26871e-05
HNRNPA0	-1.49658	8.40556e-05
SH3RF1	-1.20315	8.48461e-05
DDX6	-1.06983	8.49924e-05
PPTC7	2.0397	8.52858e-05
SNAI2	-1.85171	8.57336e-05
CREB3L1	-1.79069	8.77443e-05
TRIM22	2.15605	8.80745e-05
SNTB2	1.3467	8.80745e-05
ELP4	-1.01417	8.80996e-05
KLHDC10	1.80699	8.82894e-05
MOSMO	2.95506	8.85331e-05
TNKS	1.86443	8.87437e-05
PSME4	1.46056	8.99167e-05
IFIH1	2.34489	9.01367e-05
EPAS1	-1.39532	9.02554e-05
LIN52	1.16877	9.27552e-05
PPM1K	1.55968	9.35422e-05
GSN	-1.71342	9.35825e-05
NR4A1	2.78817	9.36954e-05
COQ2	-1.77399	9.39021e-05
RAPGEF2	-2.03574	9.43658e-05
KLC4	1.48371	9.48607e-05
PER1	2.48482	9.48607e-05
HOXA9	1.37674	9.51846e-05
THY1	-2.10348	9.57704e-05
PARP16	1.24655	9.65271e-05
TTLL3	2.59664	9.65271e-05
MAST4	1.78391	9.72325e-05
CKS1B	1.34437	9.92166e-05
BTN3A1	1.75864	0.000100091
DCAF10	2.05216	0.000100091
DUSP16	2.36883	0.000100682
GBP4	5.83036	0.000100916
ZNF680	1.86445	0.000101397
CDC37L1	1.37949	0.000101672
TGFBI	-3.09208	0.000102022
CIBAR1	1.05814	0.000103099
NFXL1	1.39533	0.000103834
MOAP1	1.75064	0.000103888
DET1	-1.79858	0.000104102
ECE2	1.40044	0.000104573
KCNQ1OT1	2.38526	0.000104573
TRRAP	1.14016	0.000105258
PPP1R3E	2.46976	0.000105258
WDR27	1.63971	0.000105562
INPP5D	5.5193	0.000105645
CSPG4	-1.77862	0.000107966
TUBB4B	-1.66369	0.000108036
CTSK	2.87788	0.000108197
AMOTL2	-2.01057	0.000108572
ZCCHC18	3.52147	0.000109328
FRA10AC1	1.1585	0.000110804
UBE2D2	-1.50127	0.000112094
FNIP1	1.36343	0.000112094
PREP	-1.30137	0.000112324
GNL3L	-1.01097	0.000112324
RSRP1	1.83963	0.000113901
TTPAL	-1.17843	0.000113901
MORN2	-1.18129	0.000113901
ARF3	-1.72395	0.000114613
EIPR1	-1.53568	0.000114972
BPTF	1.29367	0.000115996
CDC37	-1.01372	0.000116067
UGCG	1.31324	0.000116354
C9orf72	2.01186	0.000116901
TRAK2	-1.39554	0.000119488
TAF2	-1.39529	0.000119509
ALDH16A1	-3.02321	0.000119509
DENND11	2.11579	0.000119509
DBNL	-2.04568	0.000119998
FHL3	-1.58739	0.000121866
DDX49	-1.18423	0.000124688
LANCL2	-1.66533	0.000124688
SYNPO	-3.06061	0.000124688
ZNF35	-1.78882	0.000124812
ZXDB	2.38964	0.000125144
LINC01291	2.06265	0.000125144
LINC01111	-6.00928	0.000125144
TM4SF1	1.51874	0.000126023
ELK4	1.68983	0.000127568
HSF2	1.24846	0.000127864
HESX1	2.9997	0.000129067
ABL2	1.544	0.000129579
FAM155A-IT1	5.8567	0.000130494
KANK2	-1.33125	0.000131509
RAB35	-1.51964	0.000132272
RNMT	1.31964	0.000136658
METAP1D	-1.56209	0.00013692
GARRE1	1.37034	0.000139278
CD109	4.6468	0.000139837
ZSCAN22	-1.67742	0.000139837
BORCS8	-1.79251	0.000139854
SACS	1.4377	0.000140326
MED30	1.09024	0.000142713
REV3L	1.63225	0.000142845
POLR1A	-1.16348	0.000144413
PCNX1	1.73049	0.000144413
CPPED1	-1.27727	0.000144413
L3HYPDH	-1.61247	0.000144413
C15orf61	1.39967	0.000144413
INPP4B	-1.83294	0.000146781
SCAMP4	-1.10904	0.000149151
TLE3	1.26089	0.000154977
TRIM13	1.09739	0.000155047
DLX2	-2.75922	0.000155365
HSD11B1	4.154	0.000156152
LMAN1	1.24615	0.0001566
JAGN1	-1.14493	0.000157302
ACAD9	-1.3999	0.000158234
ERMP1	2.66974	0.000159898
JMJD4	-1.79241	0.000161094
L2HGDH	1.38071	0.000161521
TP53INP1	2.49032	0.000161521
MYO1C	-1.07515	0.000161742
FLVCR1	1.89221	0.000163298
ZFAT	-1.67615	0.000163551
CYP27B1	2.7458	0.000166831
MRTO4	-1.2219	0.000168152
TNFSF4	-3.74189	0.000170432
SLC7A5	-1.48787	0.000170998
WBP2	1.04691	0.000173353
RNF121	-1.11065	0.000176894
PAGR1	-3.20667	0.00017718
MRPS28	-1.49428	0.000179263
ZEB1	1.56259	0.000180056
KLC2	-2.39452	0.00018042
ACTR3	-1.00446	0.000180691
ITIH5	-3.88625	0.000180691
EIF2AK3	3.63676	0.000180691
PTGES3P1	-1.46072	0.000180691
NBPF15	1.33658	0.000180805
ZNNT1	3.92178	0.000180975
WWC3	2.04575	0.000181255
POU2F2	1.99227	0.000181364
CFAP36	1.04004	0.000181364
PDS5A	1.74687	0.000181376
RPL22L1	1.63758	0.000182245
TBC1D20	1.64515	0.000182909
CAMLG	1.3966	0.00018397
TPM2	-1.05578	0.000184425
LINC02035	3.70165	0.000184425
GK5	1.61132	0.000185081
FRMD8	-1.62918	0.000186342
AP1M2	-2.1594	0.000187105
FRMD6	-1.43319	0.000187355
POR	-1.08826	0.000187493
VTI1A	-1.10462	0.000188155
HACD1	-1.63439	0.000188889
NCKAP1	1.77627	0.000189447
ZHX1	-1.73156	0.000189447
TCFL5	3.00037	0.000191392
RASAL2	-1.44294	0.000192294
APCDD1L-DT	-1.79856	0.000193587
FGGY	-1.65363	0.000194114
PIGM	-1.2905	0.000194597
SLC25A1	-1.29101	0.000196159
CCL20	4.12261	0.000196375
BRMS1	-1.15766	0.000198795
DESI1	-1.58374	0.000198939
ZNF382	5.09141	0.000199766
VPS9D1-AS1	-2.82773	0.000200608
GRAMD1B	3.28303	0.000201382
STT3B	1.7715	0.000201398
STXBP4	-1.94858	0.000201944
VCAN	4.46397	0.000203462
NAV1	-1.39853	0.000206187
ZDHHC21	2.22407	0.000206187
ZNF407	-1.85809	0.000206652
LRRC8D	-1.58361	0.000207095
RPS6KB2	-1.01027	0.000207095
CHTF8	-1.3252	0.000207407
C1orf159	-1.41004	0.00020757
PLEKHG2	-2.05951	0.000207683
GLRX	1.44101	0.000209826
MTARC1	-2.92487	0.00021144
ZC4H2	2.26964	0.000211701
TGDS	1.31483	0.000212746
RCC2	1.06434	0.000218582
LRP8	2.00535	0.000219654
C20orf27	-1.13826	0.00022256
LINC01116	-2.08936	0.00022281
PIK3CA	1.83936	0.000223398
UTRN	-1.50675	0.000225171
PIGW	-1.80818	0.000225278
FMR1	1.39076	0.00022588
SALL4	2.908	0.000227679
MED1	-1.02365	0.000227748
ZNF629	-1.64828	0.000228324
GDPD5	-2.26225	0.000228533
TMEM222	-1.00801	0.000228793
ITGAX	5.09006	0.000229232
MGAT5B	-2.22586	0.000229533
ZWILCH	-1.16156	0.000229533
E2F7	2.24022	0.000229944
ACER3	-1.16324	0.00023114
LENG8	1.83894	0.000232265
RPL27A	1.00748	0.000233689
LRRC8B	3.7759	0.000233819
FADD	-2.19147	0.000234295
TBC1D2	-2.11566	0.000235729
EHMT1	-1.56239	0.000238182
DDIT4	1.90615	0.000238258
TUBB6	-1.05713	0.000241254
ME1	-1.88187	0.00024185
SHOC1	4.23092	0.000242576
FSD1L	2.10053	0.000243457
BCL2L1	-1.09064	0.000244387
BRCC3	-1.2028	0.000244387
IPO11	-1.12895	0.000244951
RNF126	-1.48684	0.000245945
CEP152	1.4837	0.000245945
ANKS6	1.86488	0.000247384
PSKH1	-2.1505	0.000247508
PEA15	-1.15523	0.000247508
MTX3	1.51142	0.000247589
IKZF5	1.41222	0.000249372
CARMIL1	-3.99853	0.000250397
DNHD1	1.90669	0.000252307
TRIM66	3.00852	0.00025358
MIRLET7BHG	-2.64391	0.000257226
C3orf14	1.17551	0.000257257
CYB561	-2.61511	0.000257544
RNF144B	1.27907	0.000261549
CCDC91	-1.31614	0.000263496
GRAMD1A	1.4619	0.000266289
GADD45A	1.70254	0.000266289
RRS1	-2.20007	0.000266289
LOXL1	-2.02164	0.00026744
GATAD1	1.76418	0.000267528
TRMO	-1.98641	0.000267822
TCF7L2	-1.13176	0.000272328
CTSD	-1.13023	0.000272543
RPS27	1.37293	0.000272543
FTO	-1.05071	0.000273486
SPDL1	-1.50564	0.00027461
DNAJB12	-1.07363	0.000277415
CTH	1.77165	0.000278955
ATPSCKMT	-1.74245	0.000278955
DSE	1.56544	0.000281394
ZNF133	1.15735	0.000281579
HCFC1	-1.11344	0.000286563
EDARADD	5.41456	0.000287815
XXYLT1	-3.08841	0.000288118
RASA1	1.61791	0.000290361
C12orf76	1.5695	0.000290361
ARMCX2	1.64812	0.000293516
RXYLT1	-1.38857	0.000294818
CMPK2	5.29717	0.000299651
CDK18	2.3158	0.000300638
NRM	-1.55405	0.000300638
KIAA1109	1.7673	0.000300638
USP31	2.0717	0.000302626
CASP8AP2	1.07354	0.000302626
HIPK1	1.61295	0.000302626
LCORL	1.66033	0.000302626
NUDT2	1.23877	0.000302868
RIN3	-2.31814	0.000308731
SIM2	1.54005	0.000308731
RASSF5	-3.61241	0.000308731
ARMCX4	1.73675	0.000310195
GPR3	2.43685	0.000312158
DANCR	-1.10425	0.000317359
MXD1	1.91493	0.000319462
POP4	-1.00505	0.000320955
OGFOD3	-2.09421	0.000321208
LAMB3	1.15632	0.000322731
MFAP3	-1.66279	0.000322897
MASTL	1.45917	0.000322897
TNFSF15	5.81744	0.000324381
NTM	-2.04531	0.000324381
LATS2	1.54549	0.000325004
KLHL7	1.13636	0.000326389
LRP4	2.2383	0.000326463
DCAF6	-1.41317	0.000326463
LINC00839	-1.33478	0.000327454
SDCBP2	2.86671	0.000328119
SLC18B1	1.60102	0.000331393
GPR18	3.59413	0.000331993
USP25	1.81985	0.000336315
ZNF875	1.11707	0.000337304
TXNRD2	-1.98157	0.000337567
CDKAL1	-1.20799	0.00034044
SLC25A20	-1.82125	0.000340686
IFIT2	2.85601	0.000341701
ABHD12	-1.69846	0.000342027
SMYD3	-1.12661	0.000345874
TENM3	-1.50011	0.000349083
ASCC2	-1.08733	0.000351566
PHF19	-1.56183	0.000353162
ABCD3	-1.42987	0.000356448
RTTN	1.2009	0.000359202
CGB8	-5.64326	0.000365515
CASP10	4.81787	0.00036642
CPNE7	2.86386	0.000366485
PRKX	1.73939	0.000369121
PPP4R3A	1.46818	0.000370805
PSMC3IP	1.33034	0.000372725
CHML	1.95802	0.000374505
FBXO9	-1.78043	0.000377821
FAM110B	-2.24137	0.000377858
PAQR3	2.15791	0.000378859
WWP2	-1.06112	0.000379075
UNK	-1.34373	0.000382556
KALRN	-3.415	0.000382556
LAMP1	-1.72072	0.000385996
FRG1DP	2.2799	0.000387468
IFT22	-1.40518	0.000389874
CAPN2	-1.18975	0.000389874
FOCAD	-1.15964	0.000389874
NIN	1.22933	0.000391737
EXOSC6	-1.1002	0.000391943
VANGL1	-1.17337	0.000393533
RHOQ	1.6983	0.000406155
HES1	4.43545	0.000410407
C16orf87	1.29849	0.000410576
LIG4	-2.12916	0.000411417
CAPN1	-1.20811	0.000413197
ZSCAN5A	-4.45059	0.000413319
ANXA6	-1.04733	0.000415564
SLC8A1	-2.59685	0.000416128
CHRD	5.66517	0.000420583
VPS9D1	-2.22662	0.00042077
SEPHS2	-1.60795	0.00042077
ACOX3	-1.06015	0.00042166
FAM122B	1.25165	0.000423767
ETS1	1.86329	0.000427639
TADA1	1.00476	0.000427639
ZADH2	1.34455	0.000431227
KBTBD3	2.29266	0.000433569
TGFBR1	1.42637	0.000435759
RRP1	-1.90331	0.000438046
FBXO44	1.50834	0.000439867
ARMCX1	1.40078	0.00044534
SMIM14	1.25704	0.000448737
GMPR	2.80903	0.000449908
CA9	3.84599	0.000449993
KDSR	1.18796	0.000451608
TACC2	-1.91434	0.000452533
LIMK2	-1.12845	0.000452559
MICALL2	-2.40722	0.000453977
SREK1IP1	1.01109	0.000455201
MXI1	1.70917	0.000455867
CAB39	1.65574	0.000455867
PI3	7.10093	0.000459348
FILIP1L	-1.66315	0.000460833
AKT1S1	-1.66637	0.000465429
POLR1G	-1.24443	0.000465639
COX17	1.00424	0.000466374
CEP350	1.57505	0.000468065
WDR5	-1.26124	0.000468065
NINL	1.88254	0.000469345
SFR1	1.48359	0.000471811
NCKAP5L	-2.20514	0.000475217
KAT2A	1.79668	0.00048155
HLA-DRB1	2.96666	0.00048155
SLC27A4	-1.634	0.000486844
PMS2P1	1.03276	0.000487211
SUMF1	-1.93349	0.000492498
MYO18A	-1.89769	0.000493734
CRABP2	-1.69998	0.00049435
CMTM4	1.60551	0.000502898
POU2F1	1.37944	0.000503876
DIRAS3	1.68354	0.000503876
ZMPSTE24	-1.21249	0.00050414
TRIM8	1.61683	0.000505381
NSMAF	1.09363	0.000507854
ST6GALNAC4	-1.05461	0.000507854
MAP3K2	1.2869	0.000513264
FANCC	-1.27421	0.000518942
FAM118B	-1.00241	0.000520068
HLA-A	1.18522	0.000520068
EDNRA	4.81943	0.000520408
ISG15	1.73499	0.000522754
SH3TC2	-2.56224	0.000528295
LINC00973	3.08161	0.000528423
PURPL	5.40399	0.00052946
SRSF11	1.0709	0.000530146
KCNK1	4.84539	0.000530146
MEST	-2.51995	0.000531031
UBTD1	-2.37042	0.00053109
AP2A2	-1.29851	0.000533795
ACOX2	1.99129	0.000537495
TSPAN13	1.86313	0.000537724
EMC8	-1.84207	0.000537724
POSTN	-3.69893	0.000539256
MST1	4.88915	0.000539354
MMP9	4.29752	0.000540651
VPS13C	1.68205	0.000541263
ZSCAN25	-1.56542	0.000543594
CCSAP	2.13535	0.000545991
WDFY2	1.14696	0.000547357
FGFR1OP2	1.32454	0.000560147
PIM1	2.13712	0.000563934
KLHL28	1.3906	0.000563934
SRSF12	4.97697	0.00056434
ADSL	-1.24052	0.000568307
SLC4A7	1.73293	0.000569656
TIMM13	-1.10642	0.000569656
RNF213	1.39351	0.000569656
PDCD2L	1.07809	0.000578094
IBA57	-1.68216	0.000579263
C3orf33	1.82836	0.000584872
BRD2	1.06461	0.000584872
DUSP4	1.91707	0.000586604
RND1	3.01602	0.00058678
SQOR	1.58503	0.000586985
ARHGDIA	-1.01219	0.000590474
ING3	-1.14679	0.000593653
TIAM2	-1.80304	0.00059456
TMCO4	-1.65503	0.000600033
TSLP	5.25637	0.000600698
GPAA1	-1.63196	0.000604302
ZNF519	1.82605	0.00060746
WEE1	1.6808	0.000608192
ARL15	-2.19927	0.000608192
ZNF511	-1.34454	0.000613493
IFI16	1.10732	0.000614976
MIR100HG	1.40169	0.000618111
GBP2	1.89972	0.000624904
RSPO3	5.12268	0.000629283
AGO4	2.50101	0.000631459
GRWD1	-1.21498	0.000632141
BTG1	1.84294	0.000633928
NLGN4Y	1.99927	0.000633928
SLC43A1	1.45252	0.000634647
PTGIR	3.4401	0.000639539
SLC27A5	2.02404	0.000643445
OGT	1.3034	0.000643913
TAOK1	1.17857	0.000643913
SUZ12	1.47058	0.000645333
TNFRSF25	2.361	0.000645333
MCAT	-2.35127	0.000646063
TLE1	1.64889	0.000646063
TMEM198	-2.66642	0.000646775
RHOBTB2	-1.71215	0.000647684
POP1	-1.7499	0.000649116
FAR2P1	2.76242	0.000654259
CPQ	-1.74816	0.000657786
SLC22A23	2.74828	0.000657786
SESTD1	1.67402	0.000659458
SMAD4	1.46875	0.0006626
HMGCS1	2.01003	0.000666461
IL15RA	1.99358	0.000667795
APPBP2	-1.28155	0.000670833
KDM8	-2.45383	0.000670833
CDADC1	1.28949	0.000673058
SMAD3	1.30573	0.000674294
RNASEH1-AS1	-1.21355	0.000685384
BTN3A3	1.52746	0.000688157
LMBR1L	1.02588	0.000690645
LIMK1	-1.08586	0.00070271
TANGO2	-1.33152	0.000703767
RAVER1	-2.34973	0.000703911
RPL23A	1.02316	0.000705249
PCBP1	-1.30512	0.000705845
KCTD11	-1.7187	0.000706372
LDHAP4	-1.40589	0.000706882
FAT1	1.28423	0.000708785
NUAK1	-1.95093	0.000710659
TP53	-1.15577	0.00071736
N4BP2L2-IT2	3.29757	0.000723622
FOXN3	-1.3885	0.000723884
NBPF19	1.68589	0.000724679
TUBB2A	-1.37848	0.000727202
THBS1	-2.68305	0.00072897
GKAP1	2.68017	0.00072897
RNA5SP151	4.75103	0.00072897
EBI3	3.53337	0.00073015
CHD6	1.12112	0.000731846
H2AX	-2.27	0.000732023
PTPRN	1.9663	0.00073368
CTPS1	-1.07597	0.000742634
AZIN2	1.98311	0.000751405
ALG1	-1.24316	0.000756026
SDF4	-1.75784	0.000756026
PHC3	1.07689	0.000756026
GORAB	1.28075	0.000759802
ARL4C	1.44789	0.00076224
GLUL	1.12372	0.00076239
EIF4A1	1.37656	0.000766158
TRIM2	-2.00782	0.000772438
CXXC5	-2.0721	0.000772438
C8orf58	-2.26519	0.000772833
LY6E	1.10998	0.00077818
MRFAP1L1	-1.01279	0.000779396
LINC02154	5.67107	0.000788729
GPATCH2L	1.24568	0.000792784
MMP19	-1.88353	0.000797539
C11orf80	-1.92421	0.000799407
NAMPTP1	2.22712	0.000806185
KDM7A	4.26914	0.000811814
HLA-DRA	2.78255	0.000816884
B4GALT5	1.04699	0.000821638
EDN1	-2.06285	0.000825932
NSD2	1.24835	0.000829338
PYGO1	1.91449	0.000831254
ZNF227	1.43499	0.000832317
ENO1	-1.00444	0.000833232
TBX20	3.01266	0.000839098
CD99L2	-1.46647	0.000840578
VEGFC	1.79336	0.000841187
DRAM2	1.03697	0.000841978
SNHG12	1.70385	0.000848482
BACH1	1.35557	0.000848594
CYBA	-1.39506	0.00085056
SCAT2	2.73777	0.000851944
ZNF12	1.9323	0.000858808
ATXN3	1.12681	0.000860541
ATP5F1D	-1.0186	0.000861107
CYRIA	3.35614	0.000862182
PDE7A	1.61423	0.000864496
CSGALNACT2	1.59427	0.000868869
TASOR2	1.24384	0.000870224
LINC00467	-1.32481	0.000873134
RAB27B	2.16774	0.000874704
TUT4	1.35525	0.000876683
EXOC3-AS1	-1.78837	0.000879422
CLPTM1	-1.6071	0.00088004
MSH3	-1.2814	0.000883709
ZNF397	1.35184	0.000885228
CFAP97	1.17529	0.000885683
TRADD	-1.48967	0.000886364
STXBP3	1.21684	0.000886503
WDR4	-1.5959	0.000886503
SCD	-1.05854	0.000887773
SLC7A2	3.05604	0.000899155
PKN1	1.29359	0.000899155
GPATCH4	-1.1592	0.000899155
MT-CO3	-1.60035	0.000899155
TMOD1	4.55651	0.000902159
ZNF529-AS1	2.38978	0.000902159
PDE5A	2.18583	0.000903776
RUBCN	1.06009	0.000903929
RNF19B	2.22028	0.000919212
MED22	-1.20133	0.000925711
HTR1D	2.0857	0.000925858
TSC22D3	1.77829	0.000927821
PRKAG2	-1.58318	0.000932057
ZNF655	-1.01049	0.000936364
ERCC8	-1.17566	0.000941002
SPATA7	1.60177	0.000943586
FAM111A-DT	2.05708	0.000949406
TRIP6	-1.56871	0.000952598
TTLL12	-1.33898	0.000956363
BCL7A	1.07571	0.000956767
DKK3	-1.37998	0.00095709
LRTOMT	-1.26854	0.000970214
TRIO	1.31338	0.000972593
SAT2	1.07524	0.000975095
RELCH	-1.5572	0.00100165
TTC3	1.09953	0.0010038
BSDC1	1.02381	0.001007
CCNB1IP1	1.29294	0.00101102
TRIM32	-1.08038	0.00101146
MYO6	1.00194	0.00102621
TRMT12	-1.57437	0.00102715
RAVER2	2.0317	0.00103118
H1-5	-2.36804	0.00103236
HLA-C	1.25248	0.00103405
EI24	-1.25344	0.00103513
NIPA2	-1.49594	0.00103589
CAPRIN2	1.54808	0.0010373
RN7SL220P	4.88025	0.0010373
EIF4EBP2	-1.3357	0.00104361
SMG1	1.45978	0.00104655
EIF4A1P10	-1.58681	0.00105502
LPAR6	3.5986	0.00106116
RCOR1	1.57761	0.00106283
IL17RC	-2.13506	0.00106283
MAP4K3-DT	1.28057	0.00106411
SPEN	1.28464	0.00106473
RBM23	-1.01078	0.00106628
CHSY1	1.14273	0.00106643
GNRH1	3.6447	0.00107198
KCNQ3	-2.15283	0.00107198
C6orf58	2.86054	0.0010727
CDR2	2.08366	0.00108342
ALMS1-IT1	3.65888	0.00108342
TPI1P1	-1.25044	0.00108782
MYH9	-1.01125	0.00111427
RAP2A	1.52086	0.00112304
PYROXD1	-1.32041	0.00112653
ARFGAP3	1.14525	0.00113166
CITED2	-1.14135	0.00113293
ZDHHC23	4.79278	0.00113293
SEC31B	2.34081	0.00113527
CAP2	-1.78961	0.00113527
ZC3H4	-1.34928	0.00114143
RPSAP52	2.60782	0.00114143
CILK1	-1.75979	0.00114181
GIGYF1	1.18291	0.00115702
BTN3A2	1.21986	0.0011574
CDKL1	1.55777	0.00115776
RPS6KA3	1.34579	0.00115987
PACSIN2	-1.48208	0.00116722
OBSL1	-1.22673	0.00116953
NFIL3	1.94059	0.00116953
DGCR8	-1.49046	0.00116971
LBR	-1.11459	0.00116976
FAM241B	1.74538	0.00117278
TUBAP2	-2.01387	0.00117278
GDAP1	-1.83429	0.00117583
FAM221A	4.5875	0.00117931
TMEM200A	-1.2706	0.00118282
IRF9	2.34033	0.00118282
ASB1	1.03496	0.00118677
STAG2	1.15	0.0011904
ADPRHL1	-2.40432	0.00119092
MAFF	1.84178	0.00119321
ADIRF-AS1	2.12483	0.0012003
TBCEL	2.9393	0.00120203
CYP3A5	2.27462	0.00120402
FDFT1	1.16714	0.00121189
GEMIN4	-1.10776	0.00121821
ZMAT3	2.00364	0.00122728
YOD1	1.805	0.00122969
FCMR	-1.58544	0.00123104
TTBK2	1.91682	0.00123539
SFXN5	-1.58103	0.00124429
SAA1	4.15136	0.00126324
FAM107B	1.70201	0.00126694
JAG1	1.7846	0.0012703
TMEM59L	3.9464	0.0012703
SETDB2	1.30647	0.00127157
LACC1	2.44187	0.00127446
GATB	-1.06098	0.00128089
TANGO6	-1.18836	0.00128089
IFI44L	2.79585	0.00128089
ST3GAL6	1.72572	0.00128655
ZNF548	1.94097	0.00129273
DOCK6	1.70674	0.00129281
SLC2A1	-1.28881	0.00130055
GALNT18	3.07537	0.00130395
PANX1	-1.23812	0.00131037
AMN1	1.60417	0.00131315
USP5	-1.08829	0.00131412
DGKB	-3.67681	0.00132769
TMEM44-AS1	-1.8259	0.00132991
PLAG1	2.90497	0.00133111
PLD6	1.66719	0.00133219
RIN1	-1.39776	0.00133505
GABBR1	1.65744	0.00133506
ARR3	5.02231	0.00134002
KDM1A	1.52571	0.00134265
SP2	-1.13802	0.00134326
SCRN3	-1.39445	0.00134466
THAP7	-1.04942	0.00134466
RIF1	1.07631	0.00134546
TSSC4	-1.42487	0.00134636
LIFR	1.48511	0.00135792
RPS27L	1.06158	0.00136626
ZNF611	-1.34656	0.00136626
SMAD5	1.07461	0.00137769
GAL3ST4	3.42917	0.00138216
NME3	1.67524	0.00138453
TP53I3	-1.51123	0.00138453
DCAF4	-1.09979	0.00138753
ECPAS	1.02876	0.00138851
PNP	1.23115	0.00139885
TAX1BP3	-1.40508	0.00139931
UPF1	1.48033	0.00140079
CASP3	1.02415	0.00140197
ST8SIA1	4.71434	0.00140235
NNT-AS1	1.35549	0.00140618
HYI	-2.47607	0.00141085
VCAM1	5.69586	0.00141206
RAB11B	-1.431	0.0014145
F3	-1.3547	0.00142552
MAP2K2	1.08847	0.00144051
SYNC	-4.62649	0.00144051
BMP1	-1.71997	0.00144051
HTR7	2.69897	0.00144429
TAF1	1.16579	0.00144505
ZMYND11	-1.14531	0.00144989
LINC00520	5.07759	0.00145663
ADAT2	1.07745	0.00147215
DENND3	1.65257	0.00147814
C6orf120	-1.64713	0.00147851
GPR162	2.14758	0.00147851
GSDMB	4.28448	0.00147973
CHST3	-1.86816	0.00147973
ZNF557	-1.17752	0.00147973
SLC25A16	-1.79645	0.0014831
KCTD2	1.73731	0.00149241
TRIOBP	-1.00136	0.00149456
TEX261	-1.5786	0.00149456
ADGRA3	1.55731	0.00149456
C1QTNF12	2.75128	0.00149456
UBE2H	1.24662	0.00149456
DDR1	-1.0958	0.00149456
R3HDM2	1.24408	0.00153044
MYOSLID	-3.99239	0.00153044
ADD2	4.01495	0.0015509
ZNF93	4.4808	0.0015509
TOB1	1.41882	0.00155126
MYLK	-1.36192	0.00155649
PPP1CA	-1.09652	0.00155649
ZBTB2	-1.51163	0.00156231
CEP41	-1.27537	0.0015628
ALPK2	-2.67673	0.00156447
ITSN1	-1.0097	0.00156447
CBR4	1.05578	0.00156478
RESF1	1.37957	0.0015662
AGFG1	1.66077	0.00157723
PSMB8	1.17356	0.00158047
SMPD1	-1.38644	0.00158964
FAM86EP	-2.6881	0.0015897
BDKRB2	3.14379	0.00159127
TSEN34	-1.25236	0.00160366
ZNF692	1.25284	0.00160366
ITGA7	1.96864	0.00160603
INSYN2B	-4.20986	0.00160603
FEM1B	1.48528	0.00161899
GFPT1	1.22449	0.00162625
ZNF333	1.2374	0.0016385
ARHGEF12	1.43468	0.00164294
DDB2	1.3196	0.00166291
CIT	1.26025	0.00166522
FAM155A	2.53546	0.00166735
TRMT61A	-1.82037	0.00167471
TSPYL4	-1.18828	0.00167574
RANBP2	1.16197	0.00167763
PNMA2	-1.64185	0.00167763
PAXBP1	1.63695	0.00168677
SMURF1	1.55842	0.00168677
TRIM33	1.3454	0.00168999
PDGFRB	-1.85985	0.0016923
ARFGEF1	1.15313	0.00169866
TRIM56	1.25116	0.00169869
CCL26	3.44395	0.00170019
RBM33	1.19541	0.00170058
PRR19	-2.4334	0.00171311
GSDMD	-1.57526	0.00172023
BPNT2	1.69172	0.0017238
LINC00894	3.91415	0.00172747
PRKAB2	1.24579	0.00173681
IRX2	2.69684	0.00173833
EXD3	1.46153	0.00173833
ZNF76	-1.26892	0.00174312
PKD2	1.45938	0.00175409
VAMP4	1.548	0.00175954
GTF3C4	1.38824	0.00176954
PHKB	-1.18344	0.00177734
MAP7D1	1.36169	0.00177734
BIN1	-1.46976	0.00177977
FAM122A	-2.23645	0.00178655
ENGASE	2.38035	0.00179008
SATB1	4.48884	0.001796
NME4	-1.2753	0.0017992
THOP1	-1.50036	0.00180239
EPB41L1	-1.68558	0.00180343
ASB8	-1.05633	0.00180831
ADAMTS15	-3.04746	0.00181156
LEMD3	2.00719	0.00181512
SLC37A1	3.54795	0.00182379
RALGAPB	1.22738	0.00182379
VWCE	4.80919	0.0018255
ZGRF1	1.79349	0.00182636
TMC6	1.63	0.00182886
TIGAR	-1.22443	0.00183443
SMPD4BP	1.55184	0.00184044
LINC02709	-4.32275	0.00184322
AP2A1	-1.30205	0.00184454
ZFP90	1.52248	0.0018549
NGFR	5.13882	0.00186288
KCTD3	1.88654	0.00186288
TRIQK	1.19207	0.00187012
CDKN1A	1.36801	0.00187883
RNF144A	3.75129	0.00188266
NAA30	1.70832	0.00188446
SLC25A46	-1.12291	0.00188688
PRADC1	-1.69446	0.00189312
GOLGA2	1.23743	0.00189587
TRMT61B	-1.03956	0.00189685
ADM	-1.56186	0.00189858
SAP30L	1.93188	0.00190474
ZC3H10	-1.54306	0.00193026
MX1	1.89065	0.00193609
EID1	-1.09467	0.00193784
C2orf42	-1.3928	0.00193977
SMDT1	-1.07612	0.0019616
PPP2CA	-1.45262	0.00198558
ASRGL1	1.1506	0.00199077
TECPR2	-1.47544	0.00199964
SNRNP25	-1.27191	0.00200018
PXMP2	-2.98955	0.00200018
POLDIP2	-1.17149	0.00200214
EEFSEC	-1.19172	0.002008
HERC4	1.10494	0.002008
ZNF324	-1.51918	0.00201376
ANKRD12	1.25888	0.00201411
SUGT1-DT	2.28956	0.00201918
MAP3K14	-1.41822	0.0020223
ARHGAP23	-1.68563	0.00202998
SEC24D	1.46422	0.0020385
MRPL12	-1.14458	0.00204343
NBPF12	1.76009	0.00204682
IFFO1	-1.45108	0.0020606
ZNF25	2.15637	0.0020606
NANP	1.03791	0.00206238
AP5Z1	-1.31017	0.00206722
IRF5	4.2156	0.00206907
BIN3	-1.15801	0.00207414
ARHGEF25	2.61877	0.00207645
JAK1	-1.00418	0.00208951
AASDH	1.04324	0.00209485
PKP3	-3.60728	0.00210864
VGLL3	2.07682	0.00211251
SERINC5	1.61655	0.0021151
INTS9	-1.3742	0.0021343
TNFSF10	3.98056	0.00216276
AIF1L	-4.40843	0.00216358
YAE1	-1.03761	0.00216358
KRT18P31	3.46262	0.00216783
GLT8D2	-2.58013	0.00217543
SLC16A1-AS1	1.30057	0.00217543
LPP-AS2	-4.81995	0.00217543
PAPPA	1.73162	0.00217666
WNK4	-1.9595	0.00219261
BTG3	1.45949	0.00219783
GIMAP2	3.17973	0.00220504
LRRTM2	3.16717	0.00220671
KPNA4	1.07888	0.00223042
MARF1	1.93257	0.00223219
MOCS3	-1.25548	0.00225347
MROH8	1.5842	0.00226492
SCAP	-1.1495	0.00227116
EVA1A	-1.11339	0.00227647
GGT1	3.98491	0.00228277
RPL3P6	4.64944	0.00230972
BDP1	1.01195	0.00231282
LRRC7	4.84587	0.00231731
OSMR-AS1	3.28628	0.00232832
TRPM7	1.17291	0.00232959
DYNC2LI1	1.01685	0.00233243
RUFY2	1.03134	0.00234428
MTRNR2L3	-2.9406	0.00234469
LRRC59	-1.02658	0.0023481
FAM76B	1.22618	0.00236602
SMC5	1.02224	0.00236623
SARDH	-3.40962	0.00237186
RNF169	1.47336	0.00238542
CENPB	-1.38213	0.00239358
FRG1CP	1.0259	0.00239904
RGS2	1.94573	0.0024069
PARD6B	1.66908	0.0024069
BTN2A2	1.19811	0.00241623
OSGIN2	1.59181	0.00241623
USP53	1.58341	0.00242041
BOLA1	1.13958	0.00242276
KIF5C	3.39781	0.00242395
TNIP2	-1.16794	0.00242395
IL7R	-1.65549	0.00242412
GYG2	-2.36681	0.00243107
PGM2L1	1.28454	0.00243107
TSPYL2	1.35217	0.00243107
RPL11P3	2.87565	0.00243107
PAFAH2	-1.57913	0.00243751
PUM2	1.28844	0.00244212
CALD1	-1.02089	0.00244212
PARP6	1.55881	0.00244561
KLF3	1.91464	0.00244767
CHD1	1.21578	0.00244778
MAP3K5	1.92317	0.00245284
MOB3A	-1.17096	0.0024556
INO80E	-1.361	0.00246145
SLC5A3	1.28101	0.00248035
ARHGAP32	1.73797	0.00249844
ZC3H8	1.22846	0.00251307
MRGPRF	-3.61063	0.0025163
H2AC20	-2.49781	0.00252746
LINC00115	1.97997	0.00253226
NACC1	-2.22317	0.00254498
SLF1	1.12485	0.00256236
ZMYND19	1.82216	0.00257524
KCTD15	-1.58046	0.00258055
SYNE2	1.20858	0.00258662
SNHG14	1.23631	0.00259483
DYNC2H1	1.34243	0.00259638
RTL3	-4.77199	0.00261853
ZNF586	-1.40043	0.00262112
SPAG4	1.3461	0.00263428
RAB11FIP5	1.18742	0.00264449
TMEM8B	1.56427	0.00266198
GATA3	-4.0527	0.00266355
TTC39B	1.72591	0.00267306
PDZD8	1.20727	0.00267306
ZNF747	-2.29185	0.00267306
PEG10	-1.2994	0.00267555
ACP2	-1.12142	0.00267777
HHAT	-3.16195	0.00268341
GON7	-1.19891	0.00269367
USP32P3	2.57793	0.00269798
SLC12A7	4.60531	0.00271781
POLI	1.24009	0.00272084
IGFBP5	2.74966	0.00272084
TRDMT1	-1.46346	0.0027374
PRSS37	4.72601	0.00275211
TXLNG	1.05307	0.00275457
CD82	1.34452	0.00276426
CLDN12	1.27842	0.00276772
TMEM134	1.05713	0.00276999
PRR5L	-1.55071	0.00277075
YJU2	-1.25753	0.00277214
S100A3	-2.23022	0.00278877
ULK4	-1.66914	0.00280966
MMP14	1.26657	0.00281957
PDP2	1.00034	0.00281957
SYT12	-4.37408	0.00281957
SPRYD4	-1.17083	0.00281957
BLOC1S5	1.04542	0.00281957
FANCB	1.15906	0.00282779
DCUN1D2	1.10209	0.00282936
XDH	-2.38188	0.00284574
EDC4	-1.40493	0.00284915
PI4K2A	1.43117	0.0028506
RPS14P8	1.67105	0.00285708
SLC19A2	1.74337	0.0028649
ZDHHC3	-1.5671	0.00287228
GCLM	-1.56137	0.00287361
TP53BP2	1.36373	0.00288752
AK3	1.02305	0.00288752
PDE2A	1.66093	0.00289168
SLC25A13	-1.06914	0.00291143
KIZ	1.18964	0.00291368
APLF	2.48714	0.00292207
RNU6-645P	4.66152	0.00292207
ELAVL1	-1.31958	0.00292865
PPP4R4	4.5087	0.00292916
SLC35B4	-1.03326	0.00292916
SLC25A43	-1.99379	0.00294841
ACP5	4.49021	0.00295089
ATP6AP1L	2.34435	0.00295089
FAM72D	2.26933	0.00295089
SQLE	1.29881	0.00296096
LIMS2	-2.76296	0.00296761
CTDSP1	-1.39558	0.00297878
GIT1	1.0508	0.0029881
ABTB2	-1.69339	0.00302248
SYT7	4.17838	0.00304492
ZFYVE16	1.08796	0.00305373
TMEM14A	-1.10093	0.00305582
CDK16	-1.23788	0.00306194
GABPB1-AS1	1.34956	0.00306842
TRABD2A	-1.00663	0.00307019
CDC42EP2	-1.2929	0.00307898
PTGS2	4.63533	0.00309023
PWP2	-1.14167	0.0030958
PCBD2	-1.55567	0.00310026
SMYD2	-1.23948	0.00310026
SMIM26	1.05255	0.00311999
RRAD	3.8269	0.00312001
CA5B	1.99863	0.00312001
EIF4G3	1.04667	0.00312287
C1R	1.84475	0.003127
ELAPOR1	-2.87825	0.0031464
ZNF711	3.59283	0.00315669
EEF1A1P3	3.57594	0.00315669
ZNF518A	1.19407	0.00317475
STK39	2.04642	0.00317475
CCDC174	1.13703	0.00318607
MPDU1	-1.0427	0.0031889
PCYT2	-1.72526	0.00319943
NECAB1	1.30972	0.00321156
MYH2	-4.36475	0.00321694
TASP1	-1.16573	0.00322693
CYB561D2	-1.03494	0.00323596
KMT2E-AS1	1.43073	0.00323808
ASGR1	4.1625	0.00324458
ENPP4	3.59473	0.00324925
MYCT1	4.8349	0.00326395
KLHL2	2.15564	0.00326466
BICC1	-1.92115	0.00327026
PI4KAP2	2.24193	0.00327026
CCDC137	-1.35393	0.00328106
KRT81	-2.34473	0.00328106
MINDY3	-1.04897	0.00328558
SEMA3B	-1.77725	0.00329325
GLUD1	1.2691	0.00329325
LRRC58	1.09418	0.00329325
DLG3	2.49773	0.00329867
LAMC1	1.08588	0.00329986
LINC01910	-4.20421	0.00329986
LAMTOR5-AS1	3.03421	0.00331034
PLEKHA4	1.24303	0.00332176
COQ8B	-1.3636	0.00332383
VTRNA1-3	-3.90471	0.00332921
SLC4A2	-1.35468	0.00333717
SPRY1	4.04797	0.00334722
KLHL17	2.25514	0.00334888
SEMA4B	1.54959	0.00335547
LARS2	-1.19176	0.00335549
MT-CYB	-1.41032	0.00336272
TBC1D13	-1.07453	0.00336762
ABCC2	-4.55268	0.0033741
GASAL1	-3.74026	0.00338361
POPDC3	1.03884	0.00338466
MNS1	1.44676	0.00338466
IL4I1	2.15236	0.00338711
ZNF776	-1.31046	0.00339559
CDT1	1.45825	0.00341391
NHS	-3.8581	0.00341391
SHC1	-1.02919	0.00341404
CACFD1	-1.63936	0.00343853
NRG1	-1.40468	0.00344236
SLC1A5	-1.12822	0.00350669
EML1	-1.40873	0.00353361
LY96	2.67535	0.00358204
WAC-AS1	-1.65591	0.00359984
NBPF14	1.23672	0.00360458
DOCK10	-1.39596	0.00360876
PPIL2	-1.04435	0.00361231
ACADVL	-1.39381	0.0036192
MAP3K9	2.1087	0.00362547
HMGN2P5	-1.23747	0.00363132
CYP2D7	4.19907	0.00363203
C3orf35	5.2314	0.00365511
SPHK2	-1.18078	0.00365943
PHLDB3	1.23926	0.00366983
BTBD9	-1.87022	0.00371084
MDN1	1.19548	0.00372499
GLYCTK	-1.2708	0.0037275
WASH3P	1.30049	0.0037275
GPR68	2.99891	0.00372778
RPS12P16	3.063	0.00374318
SOCS7	1.39824	0.00375818
NFIA	-1.36267	0.00378391
ZNF79	-1.35933	0.00380932
NAGPA	-1.61337	0.00385009
GADD45GIP1	-1.33516	0.00385009
PEX26	-1.3942	0.00385009
KRT83	-2.00313	0.00385049
NPR2	1.93341	0.00385724
JMJD8	-2.28221	0.00385818
POC1B	1.1352	0.00386106
P2RX6	-4.12019	0.00387915
KCNJ13	4.73402	0.00387915
PEAK1	-1.21324	0.00387915
ITGA10	2.88898	0.0038984
FMNL2	1.64883	0.0038984
APCDD1L	-4.02933	0.00393848
SMARCD2	1.02131	0.00394416
MAPK9	1.58989	0.00394698
RAMP1	-2.52838	0.00395833
LINC00941	-1.34257	0.00396112
JMJD1C	1.1034	0.00397361
PHC2	1.29516	0.00397865
KLHL20	-1.03977	0.00399322
DAW1	-3.46382	0.00400367
ZNF70	-2.2255	0.00400367
PTGER2	-1.8555	0.00402849
ESF1	1.05044	0.00403304
RERE	1.07391	0.0040385
ZSCAN30	1.17675	0.0040385
TAF5L	1.44795	0.00406355
FOXN2	1.12457	0.00406715
FAM160A1	-2.45376	0.0040781
U2AF2	-1.41076	0.00409557
WASHC1	1.33866	0.00411765
RSKR	1.83257	0.00412446
D2HGDH	-3.66302	0.00415288
LATS1	1.08558	0.00417081
C1S	1.94195	0.00417081
CTBP1-DT	-2.58617	0.00417081
RPARP-AS1	1.52576	0.00417081
SLFN11	1.2065	0.00418018
PIKFYVE	1.8382	0.00418608
FAM86C2P	-1.43578	0.00418608
SIRPA	-1.21395	0.00419831
CCDC181	3.70067	0.00425307
TNFRSF10B	1.01397	0.00425307
FIG4	1.01171	0.00426031
PSD3	1.03873	0.00428232
PPP3CB-AS1	-1.78468	0.00432057
RRAS2	-1.03348	0.0043235
HLA-DRB5	4.04522	0.00433284
ERVK13-1	-2.43622	0.00433424
SUCO	1.19096	0.00437002
[truncated: 1,107 more rows]

## Sheet: C. MLS 1765-92 regulated genes
Table S2. Regulated genes between scaffold-cultured and monolayer-cultured cells.
C. Significantly regulated genes between scaffold-cultured and monolayer-cultured cells in MLS 1765-92.
Gene name	log2(fold change)	Adjusted p-valuea
TAGLN	-4.22085	3.5963e-37
NUPR1	5.03432	1.84791e-31
CA9	8.15392	3.45698e-25
NDRG1	4.9484	1.22981e-23
SPAG4	3.39106	2.0237e-23
SLC25A3	-1.4185	2.0237e-23
HSPD1	-1.63518	7.93565e-23
ZP1	4.89504	8.35795e-23
KARS1	-1.20494	4.0771e-22
GNPNAT1	-2.28127	1.37933e-21
CCT6A	-1.53307	1.81216e-21
DKC1	-1.77149	1.96997e-21
NEAT1	7.076	8.49411e-21
ATIC	-1.77167	6.22429e-20
NIP7	-1.87654	2.72464e-18
LINC01515	4.05613	3.1903e-18
MRPL15	-1.55425	3.55921e-18
FER1L4	5.41258	1.14595e-17
DDB2	3.19339	1.60834e-17
INPP5D	6.01634	2.49943e-17
MT1M	-4.32548	5.85629e-17
NIFK	-1.67413	6.05892e-17
NOP16	-2.42042	6.69444e-17
STC1	4.19447	7.91761e-17
GOLGA8A	4.69983	7.91761e-17
DEPP1	5.79902	1.03553e-16
SERPINB8	-2.49699	1.12125e-16
IFITM1	4.18603	1.32742e-16
DDIT4	4.09144	1.84159e-16
CDK18	4.6792	2.47676e-16
MT1G	-7.91083	2.47676e-16
B2M	1.96875	3.19321e-16
GTPBP4	-1.43525	1.10387e-15
HLA-E	2.33906	3.00341e-15
HSPA8	-1.76061	3.20129e-15
STX16	1.9368	3.35776e-15
TSR1	-1.4523	3.37815e-15
ZNF395	3.27821	3.47712e-15
MT1X	-4.24914	4.66931e-15
MIR210HG	4.24284	6.13236e-15
PGM1	1.59603	8.06984e-15
EEF1B2	-1.48813	8.73761e-15
RASSF4	2.76863	1.66454e-14
PTDSS1	-2.07204	2.10062e-14
LAMA4	3.81153	2.39499e-14
GAA	3.0777	2.93936e-14
EGLN3	3.34631	4.88556e-14
PURPL	8.24718	9.09704e-14
AHNAK2	5.36369	1.41812e-13
SYNCRIP	-1.5686	2.25251e-13
SLC35F2	-2.01103	3.00615e-13
OGA	2.68316	3.26789e-13
PPFIA4	6.54739	3.91263e-13
TNFRSF14	3.918	3.91263e-13
CCT2	-1.40556	4.003e-13
CASP1	4.34915	4.96574e-13
NCL	-1.40977	5.18118e-13
BNIP3	2.43853	5.82131e-13
TP53INP1	4.28117	7.28181e-13
ANKRA2	2.74191	7.52964e-13
GART	-1.2629	8.25237e-13
CCT5	-1.52339	8.33836e-13
CCDC144CP	1.91987	8.5035e-13
SH3BP2	2.23068	1.01871e-12
CCDC86	-1.93844	1.03906e-12
RBBP6	3.39749	1.03906e-12
AMT	4.36735	1.03906e-12
RPSA	-1.69698	1.03906e-12
TXNIP	4.5373	1.15796e-12
TRIM22	3.50497	1.67303e-12
SRPRB	-1.4688	1.74684e-12
ZMAT3	3.83272	1.82529e-12
CDH2	-2.0921	2.9357e-12
DDX10	-1.5256	2.9357e-12
FAM98A	-1.40508	3.62419e-12
C4orf47	4.0022	3.75411e-12
IGDCC4	5.87357	3.94382e-12
TRAF1	-4.0497	4.1474e-12
POLR1B	-1.75325	4.55443e-12
HSPA4	-1.49127	5.72397e-12
STRAP	-1.19819	5.72638e-12
TMX2	-1.17925	5.73559e-12
ACTG1	-1.72865	5.98025e-12
BST2	4.52277	6.40012e-12
LINC01285	8.82027	7.59216e-12
SP1	2.10368	8.86889e-12
MAP2K3	-3.07723	9.90539e-12
ANKRD12	2.51638	1.00169e-11
PUM3	-1.30906	1.21392e-11
AIMP2	-1.71251	1.25794e-11
HSP90AB1	-1.13089	1.37864e-11
SEH1L	-1.59531	1.47251e-11
IP6K2	1.37024	1.48488e-11
SESN1	3.33453	1.52869e-11
PDCD11	-1.6614	1.52976e-11
POLR1E	-1.47263	1.55152e-11
LDHB	-1.26508	1.57816e-11
SCFD2	-2.46959	1.7091e-11
CBFA2T2	2.67693	2.14116e-11
LGALS3	1.50126	2.66183e-11
RRP12	-1.96695	2.81065e-11
TTC28-AS1	2.29953	2.81065e-11
MTMR11	2.17057	2.95118e-11
TARS1	-1.2111	2.95448e-11
MRPL3	-1.23995	3.29794e-11
XPO5	-1.40076	3.33428e-11
KIAA2026	3.00955	3.5936e-11
ACTR3	-1.70539	3.68672e-11
UAP1	-1.75357	4.57087e-11
ACLY	-1.61935	4.80101e-11
PLIN2	2.59826	4.90598e-11
WDR3	-1.42986	5.39967e-11
STARD9	2.6663	5.57216e-11
ZC3H6	3.26996	5.83257e-11
RNF213	2.46335	6.25699e-11
RARS1	-1.0736	6.2873e-11
CDKN1A	2.68627	6.5664e-11
HLA-A	2.09557	7.39856e-11
NECTIN4	4.01779	7.76227e-11
HSPA9	-1.15997	8.36869e-11
SERPINB2	-3.33212	9.46748e-11
NOL10	-1.43901	1.05298e-10
STOM	1.67914	1.06901e-10
SH3BP5-AS1	4.12942	1.12653e-10
MCTS1	-1.49846	1.22118e-10
BBX	1.27878	1.5942e-10
MYBBP1A	-1.92648	1.64524e-10
LINC01234	3.66287	1.71607e-10
ENO2	2.36109	1.76589e-10
GEMIN5	-1.51061	2.03059e-10
PLEKHH2	3.50018	2.15986e-10
MTHFD1	-1.16619	2.31105e-10
CCDC144A	3.87272	2.31105e-10
SLC19A1	-2.395	2.41941e-10
GNL3L	-1.67024	2.43478e-10
TIE1	4.68433	2.48685e-10
RBM3	-2.37208	2.68273e-10
AKAP9	2.46374	2.70573e-10
PIDD1	2.22696	2.76628e-10
GRWD1	-2.14376	2.82348e-10
TXNDC17	-1.01178	2.82348e-10
RPP40	-1.93364	2.85547e-10
PNO1	-1.78499	2.86557e-10
DHX37	-2.38801	3.1237e-10
PRDX1	-1.34522	3.25905e-10
CYCS	-1.42556	3.57066e-10
LINC01436	3.13879	3.85047e-10
NUP88	-1.22282	3.94018e-10
CHD2	2.18308	3.94018e-10
SCD	-1.88747	4.48272e-10
SLC7A1	-1.44385	4.97642e-10
CORO1C	-1.29895	5.63553e-10
TTC27	-1.69141	5.67164e-10
STING1	1.69215	5.68707e-10
BBS2	1.6484	5.86263e-10
DPH2	-1.71152	5.86263e-10
TIMM10	-1.69294	6.18667e-10
AHSA2P	3.01907	6.24355e-10
CCDC144B	2.35918	6.42928e-10
RHEBL1	2.45743	6.88388e-10
MFAP2	2.53417	6.93825e-10
C1QBP	-1.89451	7.10747e-10
TPM1	-2.49144	7.40716e-10
PSAT1	-1.74487	8.02164e-10
RALGDS	3.23997	8.92088e-10
BTBD19	3.62755	9.21062e-10
TRPM2	-3.60255	9.21817e-10
DHRS7	2.14874	1.00312e-09
BZW2	-1.77558	1.07138e-09
IMP4	-1.19849	1.12078e-09
EIF5A	-2.18255	1.13075e-09
ZKSCAN1	1.61826	1.20275e-09
SLC20A2	-1.87313	1.37563e-09
NRBP2	4.12415	1.52626e-09
SLC25A36	1.71596	1.54592e-09
FEZ1	3.11691	1.54945e-09
CCNG2	4.25497	1.60852e-09
RRS1	-3.53312	1.68754e-09
PPARA	2.78858	1.86064e-09
DANCR	-1.77161	1.86064e-09
NOL6	-1.66388	1.88141e-09
CA12	4.1198	2.04326e-09
SLAMF9	7.43713	2.04922e-09
CS	-1.37988	2.18712e-09
MORN4	2.17335	2.32436e-09
BTG2	2.71945	2.3677e-09
SH2D4A	-2.00932	2.46206e-09
RRP15	-1.5951	2.50192e-09
RALGAPB	2.08024	2.60413e-09
RSF1	1.52127	2.62796e-09
LAMA3	2.89482	2.73326e-09
ATG16L2	3.75963	2.79641e-09
TNFRSF25	3.79286	2.85133e-09
REV3L	2.3938	3.05341e-09
ZBTB44	2.64249	3.08366e-09
KCNAB2	2.65432	3.14221e-09
PFAS	-2.04052	3.14221e-09
KLHL24	3.57029	3.16443e-09
PDK1	2.39371	3.32979e-09
NFATC4	2.0789	3.39641e-09
TCP1	-1.33197	3.45885e-09
N4BP2L1	5.0752	3.47679e-09
PFKFB4	3.03404	3.53497e-09
MRFAP1	-1.09753	3.57264e-09
TFRC	-2.1233	3.60049e-09
FAM110B	-2.29093	3.6121e-09
WDR46	-1.34507	3.82174e-09
MRTO4	-1.84719	4.0887e-09
HLA-C	2.12505	4.0887e-09
TOMM22	-1.24809	4.36265e-09
FAR2P1	6.09788	4.39726e-09
PCSK1	4.48126	4.62605e-09
WDR12	-1.33105	4.84148e-09
NLE1	-1.40603	5.26768e-09
ECHDC2	2.05006	5.31642e-09
ZFYVE1	1.63602	5.92223e-09
ARL4D	1.91627	6.05361e-09
TENT4A	2.54485	6.07405e-09
EPOR	2.31633	6.07405e-09
DIMT1	-1.14963	6.20878e-09
KMT2A	2.19699	6.22626e-09
WDR4	-2.72055	6.49052e-09
CCDC18-AS1	3.15152	6.65525e-09
GOLGB1	1.6163	7.83788e-09
RPUSD4	-1.21986	7.88715e-09
FAXDC2	3.03164	7.88715e-09
MKNK2	1.83407	7.89721e-09
C20orf27	-1.71311	7.89721e-09
CMTM4	2.4255	8.16058e-09
PGGHG	3.68871	8.17114e-09
PPIL1	-1.11552	8.19457e-09
HLA-F	2.33157	8.99912e-09
MB21D2	-2.18335	9.12464e-09
PCOLCE2	-2.07003	9.19706e-09
C4orf3	1.36147	9.32748e-09
PCMTD1	2.35064	1.00931e-08
ABTB1	2.14312	1.0643e-08
ABCE1	-1.46421	1.10346e-08
C12orf75	-2.0036	1.10346e-08
TNPO1	-1.11802	1.11871e-08
ARIH1	1.55135	1.11871e-08
RPS27L	1.78965	1.11871e-08
FH	-1.63356	1.12589e-08
CCDC28A	1.4381	1.19683e-08
ADNP2	1.98334	1.19683e-08
SMIM3	1.8647	1.20294e-08
SERPING1	6.05303	1.30347e-08
PHF5A	-1.20376	1.323e-08
CCT3	-1.358	1.323e-08
VEPH1	3.40604	1.39552e-08
YPEL4	7.24721	1.42944e-08
ANG	3.74007	1.42944e-08
RABEPK	-1.29773	1.49697e-08
TIMM8A	-1.32995	1.54096e-08
ACTA2	2.96681	1.54258e-08
ARHGAP21	2.06518	1.54258e-08
COA4	-1.09648	1.54258e-08
PTCHD4	7.00141	1.54258e-08
DYNC2LI1	1.72702	1.57563e-08
ERO1A	2.07404	1.57563e-08
CUL9	1.97762	1.61517e-08
SZRD1	-1.108	1.64205e-08
UTP4	-1.17214	1.69771e-08
FAM229B	1.62698	1.81246e-08
PPIF	-1.99265	1.85679e-08
TSC22D3	3.27406	1.87595e-08
RRM2B	2.68575	1.88733e-08
NPM3	-1.33103	1.88733e-08
RTN1	5.9916	1.88733e-08
CRYL1	1.65219	1.88733e-08
FAM174C	-1.50299	1.88733e-08
TNFRSF9	-3.25935	1.91469e-08
UBR5	2.14971	2.08764e-08
MANBA	2.24343	2.11194e-08
GDI2	-1.04968	2.16071e-08
FABP5	-2.38067	2.1685e-08
CD33	5.61991	2.35544e-08
RPLP0P6	-2.06581	2.5688e-08
ARMCX4	2.36364	2.64403e-08
WIPF1	1.84492	2.66794e-08
PPIAP22	-1.72699	2.66794e-08
PAK1IP1	-1.42616	2.68194e-08
MT1E	-3.78655	2.78155e-08
IFITM3	2.00189	2.88403e-08
PNCK	5.0174	3.00577e-08
GAR1	-1.44809	3.12633e-08
HERC2P2	2.32373	3.40318e-08
ARL4C	3.1949	3.40845e-08
AHI1	1.63991	3.41371e-08
PNISR	2.13958	3.44505e-08
WSB1	2.20915	3.52884e-08
PAICS	-1.27082	3.57521e-08
MAST4	2.16846	3.6405e-08
WDR77	-2.06955	3.6405e-08
TGFA	6.02658	3.67451e-08
BISPR	3.84828	3.69358e-08
SYNE2	2.05199	3.77219e-08
TUBG2	1.53359	3.85989e-08
FKBP9P1	2.83933	4.09593e-08
EML2	1.67247	4.25297e-08
PHF10	2.72228	4.32294e-08
SLC7A5	-2.19678	4.35987e-08
CEP250	1.59173	4.38445e-08
EDA2R	2.82224	4.40605e-08
SP100	1.44086	4.41008e-08
RAN	-1.17936	4.41008e-08
FRG1HP	1.48623	4.41008e-08
WDR1	-1.3558	4.89177e-08
ULK2	2.70899	4.91305e-08
GARS1	-1.26065	5.34486e-08
CASP10	2.52345	5.4363e-08
PCAT6	3.36777	5.4363e-08
LRRC59	-1.74528	5.50352e-08
NOLC1	-1.29254	5.55377e-08
CRYAB	4.57442	5.71109e-08
TANC1	2.2989	5.71109e-08
TXNRD1	-1.64012	5.7476e-08
GOLGA8B	2.61123	5.81163e-08
NHLRC3	1.34757	5.84001e-08
ARID4A	1.83346	6.10052e-08
CTDSP2	1.91087	6.10052e-08
ALS2CL	3.798	6.47736e-08
URB2	-2.18927	6.98224e-08
REC8	3.0635	7.30492e-08
KMT2C	2.20786	7.40976e-08
RPL17P50	3.00845	7.64327e-08
GFM1	-1.21752	7.77306e-08
PES1	-1.32431	7.85531e-08
LUCAT1	4.07664	7.90252e-08
INSR	2.71465	8.0169e-08
BOD1L1	2.04196	8.15584e-08
RANGAP1	-1.54574	8.26717e-08
ISG20	2.58588	8.66089e-08
TIMM17A	-1.11891	8.68612e-08
SLC16A1	-1.28441	9.28806e-08
TMCC3	3.1488	9.44947e-08
TNKS	2.49954	9.44947e-08
P4HA2	1.4012	9.54356e-08
LY6E	1.6867	9.71234e-08
GYG1	-1.12418	9.99383e-08
TMEM107	1.32011	1.00523e-07
KDM3B	1.6109	1.00989e-07
NPPB	-4.56052	1.04959e-07
MORC4	3.00125	1.11182e-07
TOP2B	1.75899	1.1356e-07
BHLHE40	2.63128	1.1356e-07
ZSCAN4	4.95366	1.1356e-07
PRAME	1.20226	1.1356e-07
PDE2A	6.65146	1.1356e-07
PSMD1	-1.32067	1.23784e-07
CDCP1	2.21432	1.28527e-07
PPP4R3A	2.03361	1.28898e-07
YPEL3	4.1888	1.2932e-07
PIGW	-2.42041	1.35491e-07
SNHG16	-1.03047	1.37401e-07
POLR1G	-2.28674	1.38975e-07
SFRP1	3.44264	1.41744e-07
RUVBL1	-1.39899	1.45277e-07
BCL6	2.53471	1.51883e-07
PDE4C	5.2147	1.52651e-07
CARD16	5.16408	1.52651e-07
TRAPPC6A	2.37521	1.54621e-07
DNASE1	1.86633	1.57403e-07
YPEL5	1.6194	1.61183e-07
HLA-H	1.86021	1.61977e-07
PRPS1	-1.2025	1.6383e-07
ANAPC7	-1.29166	1.64289e-07
LYAR	-1.3798	1.64643e-07
RORA	3.48009	1.65679e-07
DCAF13	-1.2595	1.67788e-07
WNK1	1.45715	1.69939e-07
UBE2H	1.91622	1.73205e-07
PRKX	2.37551	1.77151e-07
SLC5A6	-1.40062	1.77217e-07
NME1	-1.386	1.8207e-07
H1-0	2.27391	1.83604e-07
TRIM44	1.34009	1.84854e-07
PLEKHA5	1.61629	1.87638e-07
SLC40A1	3.50766	1.88142e-07
HCFC1	-1.53087	1.92577e-07
MON2	1.51584	1.94148e-07
SLC2A3	2.56668	1.99661e-07
CREBRF	4.02295	2.01299e-07
CYP4F2	7.00769	2.09403e-07
UBE2Q2P1	3.20306	2.09403e-07
PDE7A	2.48813	2.14965e-07
VAMP2	2.01776	2.17099e-07
ITGA2	2.95883	2.20786e-07
HMGCL	1.75801	2.27054e-07
NAA15	-1.36567	2.38717e-07
VEGFA	4.75521	2.4032e-07
EBNA1BP2	-1.55059	2.40869e-07
CD109	2.68101	2.41364e-07
ING4	1.78166	2.51879e-07
DNAH11	2.47131	2.59448e-07
TUBA1C	-1.89893	2.65501e-07
PHLDA1	2.12313	2.66128e-07
TTBK2	2.46298	2.70421e-07
EXOSC3	-1.01161	2.85324e-07
MRPS27	-1.06674	2.94294e-07
FBXO44	1.88899	2.94294e-07
ALG14	-2.02579	2.9583e-07
AMZ2P1	1.72969	2.9583e-07
RFPL4AL1	4.69569	2.98318e-07
SAP30-DT	2.99315	3.03442e-07
DUX4L50	2.64444	3.10287e-07
ACVR2B	2.55821	3.22509e-07
ACYP1	1.43574	3.22509e-07
RBM6	1.80771	3.25484e-07
S1PR1	-3.08745	3.44292e-07
EEF1AKNMT	-1.55836	3.53672e-07
MXI1	2.42439	3.53672e-07
MDK	1.99408	3.59667e-07
ANKZF1	1.56448	3.59667e-07
PKD2	2.19202	3.75824e-07
ESYT2	1.87514	3.7825e-07
DGKA	1.81873	3.81496e-07
CIR1	1.51701	3.89461e-07
EIF1AX	-1.09508	3.89791e-07
PCM1	1.16608	3.92255e-07
NUCB2	1.33273	3.99417e-07
RARRES2	3.80112	4.14708e-07
ZYX	-2.06697	4.17049e-07
SELENOM	2.06875	4.3715e-07
F3	-1.79145	4.40848e-07
SOS2	2.37675	4.5604e-07
PLEKHA4	1.96947	4.5604e-07
USP25	2.57773	4.73971e-07
CYP4F3	7.46709	4.90613e-07
DDX42	1.56168	4.90613e-07
GAS6-AS1	6.45778	4.90613e-07
APEX1	-1.32287	4.95192e-07
ROBO3	1.55922	4.97368e-07
LINC01411	5.76369	4.99726e-07
ZNF436-AS1	3.1533	5.13668e-07
GDF15	4.73138	5.19507e-07
FKBP4	-1.85972	5.25009e-07
PPIA	-1.22539	5.31171e-07
TRIM33	2.04093	5.41272e-07
IFI27	2.52609	5.43722e-07
BCAT1	-1.88424	5.58868e-07
DCP1B	1.22871	5.72193e-07
BTN3A3	1.91111	5.7721e-07
WDR43	-1.39926	5.85654e-07
TP73	5.31828	5.92253e-07
SUGCT	2.79354	6.01955e-07
HBP1	1.93987	6.1396e-07
PLAG1	3.52073	6.3049e-07
EIF4E	-1.22657	6.47929e-07
MRPL47	-1.09794	6.59097e-07
SEC31B	4.02343	6.87277e-07
NCLN	-2.00195	6.90834e-07
MSL1	2.17174	6.95548e-07
TCEA3	3.19135	6.95548e-07
AP5S1	-1.63356	7.01604e-07
CLEC2B	6.60348	7.06623e-07
AGO4	3.10243	7.35306e-07
ANXA2P2	-1.77803	7.83844e-07
SRPX	2.20491	7.91905e-07
SEPTIN4	3.05866	7.91905e-07
MRPL12	-1.85655	7.91905e-07
TUBA3C	6.31376	7.95693e-07
MALAT1	2.8153	8.07076e-07
STPG1	1.40855	8.21914e-07
JMY	3.05909	8.27651e-07
PTGIR	6.40384	8.27788e-07
HECA	2.94526	8.41954e-07
NDUFAF4	-1.31553	8.65206e-07
TMEM187	1.73299	8.96075e-07
RFPL4A	3.87068	9.03018e-07
TNFRSF10C	4.25161	9.31646e-07
CCBE1	-2.20952	9.31646e-07
SRM	-1.83735	9.33446e-07
RASA1	2.14147	9.34374e-07
RPL5	-1.08044	9.35917e-07
MUC20-OT1	2.20469	9.43199e-07
PHLDA3	2.79029	9.56438e-07
BEX4	2.06163	9.65904e-07
DKK1	-2.08656	9.65904e-07
ZNF248	1.92986	9.65904e-07
DCAF4	-1.52448	9.73291e-07
CNDP2	-1.203	9.91123e-07
PSME3	-1.6695	9.9374e-07
RBM28	-1.05745	1.0116e-06
SETD5	1.20953	1.0116e-06
ARHGEF10	1.88538	1.02243e-06
SRSF1	-1.16525	1.04786e-06
UCHL1	-1.41448	1.07533e-06
RAD52	1.69673	1.07871e-06
EIF4G2	-1.28733	1.08863e-06
CYFIP2	1.93121	1.10992e-06
SH2D2A	5.23524	1.1287e-06
MCM8	1.82327	1.14405e-06
MLLT6	1.32713	1.14892e-06
FBXO42	1.35578	1.15893e-06
RPSAP58	-1.91855	1.15893e-06
EXD3	2.43675	1.16529e-06
MTMR9LP	2.29338	1.16529e-06
RTTN	1.54298	1.17523e-06
FASN	-2.40836	1.19783e-06
LDLRAD3	-1.69623	1.19996e-06
DOCK6	2.37073	1.21109e-06
FAM162A	1.45278	1.21444e-06
EIF3J	-1.49331	1.21457e-06
SCRN2	1.2892	1.21457e-06
CRELD1	1.5926	1.22223e-06
FCGRT	1.55895	1.22787e-06
DENND4C	1.54591	1.23766e-06
NKTR	2.09936	1.29012e-06
SPTAN1	1.25624	1.29148e-06
TCAF2	2.59102	1.30065e-06
PRKAB2	1.93955	1.30091e-06
UTP15	-1.75712	1.30091e-06
KPNA3	-1.22713	1.3227e-06
FBXW7	2.23396	1.33879e-06
INSIG2	1.84178	1.33879e-06
MYRF	2.28713	1.35382e-06
USP32P3	3.9136	1.35857e-06
SRSF3	-1.39599	1.36077e-06
GCC2	1.85752	1.38167e-06
OR7E12P	3.62293	1.38822e-06
MT-CO3	-2.2411	1.40769e-06
F11R	2.15165	1.464e-06
LINC00475	3.67778	1.48112e-06
IFI16	1.49454	1.49039e-06
DEAF1	1.70324	1.49358e-06
ARRDC3	2.10964	1.52447e-06
TRIM38	1.33584	1.52931e-06
SREK1	1.17684	1.53152e-06
LASP1	-1.27263	1.53229e-06
PTPRU	4.83598	1.5325e-06
RBM33	1.77542	1.55914e-06
PA2G4	-1.0603	1.62207e-06
DARS1	1.07673	1.63135e-06
CD40	1.91242	1.66863e-06
GYPC	2.3794	1.68392e-06
DYNC2I1	2.21058	1.71728e-06
DLGAP1-AS1	1.79699	1.71859e-06
NOP2	-1.42496	1.73177e-06
ASXL1	1.6751	1.75776e-06
SCARB2	1.28992	1.75884e-06
TP53	-1.56668	1.79055e-06
PHC2	1.9854	1.84464e-06
ABHD12B	3.73363	1.88713e-06
CES2	1.52488	1.88819e-06
CD163L1	5.22856	1.91623e-06
CDC123	-1.03333	1.91996e-06
ACTB	-1.67867	1.95088e-06
SDR42E1	6.20441	1.95555e-06
DESI1	-1.97801	1.97374e-06
RICTOR	2.4144	1.99088e-06
UBN2	2.37633	2.00155e-06
EBLN2	3.13155	2.00355e-06
SPICE1	1.46922	2.09665e-06
GFRA1	-2.41669	2.2011e-06
MRPS12	-1.34919	2.24471e-06
DNAL4	1.39326	2.27875e-06
AVPI1	1.9616	2.28815e-06
ARFGEF1	1.52671	2.37106e-06
EZH1	1.77632	2.44212e-06
RGS14	2.9387	2.56563e-06
GABBR1	2.2782	2.61037e-06
WDR74	-1.07237	2.61127e-06
BPTF	1.50313	2.73698e-06
FAM241B	2.31272	2.74728e-06
PDAP1	-1.20994	2.76574e-06
ATAD5	1.8568	2.77971e-06
SAT1	1.97455	2.78199e-06
RSU1	-1.16173	2.79439e-06
OTUD6B	-1.43791	2.82283e-06
BAG2	-1.46318	2.85696e-06
SLC35F6	-1.15387	2.9594e-06
NSD2	1.69078	3.01302e-06
PGAP1	2.49012	3.01302e-06
KAT2A	2.35473	3.04978e-06
MYH16	5.71948	3.08671e-06
CAVIN1	-1.80211	3.09019e-06
DDX31	-1.35427	3.12503e-06
UBE2N	-1.03223	3.16078e-06
RGS17	2.08975	3.16821e-06
FAM102B	2.7546	3.16821e-06
LSG1	-1.00602	3.23457e-06
METTL1	-1.4856	3.2429e-06
NOP56	-1.48124	3.2429e-06
TNRC6B	1.19442	3.26658e-06
MAGEA1	1.59051	3.30994e-06
CTPS1	-1.43738	3.31756e-06
RPL4P4	-2.1333	3.33242e-06
UHRF2	1.95829	3.42045e-06
EBPL	-2.17168	3.46707e-06
PSMG1	-1.29349	3.46707e-06
GLIPR1	-1.42517	3.4684e-06
WWP1	1.83154	3.56401e-06
ITPR3	1.91681	3.58396e-06
PSMB9	1.90678	3.59215e-06
P2RX7	3.77335	3.60826e-06
COA7	-1.53073	3.68378e-06
NOL11	-1.20921	3.72366e-06
GPATCH4	-1.62433	3.8266e-06
SLC39A14	-1.33673	3.87886e-06
SYCE1	2.18863	3.87886e-06
TUBA4A	2.61575	3.99016e-06
MAPK13	3.26379	4.05077e-06
EDN1	-2.98657	4.15629e-06
MBOAT2	-1.60139	4.18744e-06
COL6A1	2.06722	4.22753e-06
UBR4	1.78855	4.34328e-06
CTDSPL	1.59294	4.34328e-06
XAF1	5.12588	4.34588e-06
NR1D1	2.33844	4.35626e-06
ANKS6	2.47844	4.38294e-06
ZNF717	1.66707	4.5364e-06
CKB	-1.46801	4.5499e-06
ZNF311	2.9855	4.5499e-06
GARRE1	1.49578	4.56276e-06
TGFBR1	1.80454	4.60789e-06
BNIP3L	1.17874	4.62294e-06
UTP14A	-2.15335	4.65881e-06
ABCF2	-1.1476	4.80054e-06
SUZ12P1	2.01368	4.80054e-06
PRSS3	2.25985	4.87419e-06
STX6	2.41456	4.91162e-06
SLC2A6	-2.67173	4.91454e-06
PHIP	1.45873	4.97102e-06
ZSWIM8	2.03409	4.98709e-06
MT-RNR1	-1.83149	5.02313e-06
EIF4G3	1.47905	5.02396e-06
MRM1	-1.97295	5.05798e-06
MYC	-1.97329	5.06344e-06
ZC3H11A	1.35241	5.0987e-06
ZBTB34	3.31979	5.0987e-06
PPA1	-1.14988	5.0987e-06
BTN3A1	1.92591	5.12066e-06
ANKIB1	1.85222	5.18472e-06
TUG1	1.36774	5.18472e-06
FAT1	1.52198	5.21494e-06
TUB	1.58986	5.28276e-06
ETF1	-1.3423	5.326e-06
CDC42EP1	-1.95035	5.34741e-06
CD27-AS1	2.07755	5.38461e-06
POP1	-2.30102	5.40504e-06
RXRB	1.84886	5.53082e-06
DARS-AS1	3.14595	5.55563e-06
PLD3	1.3454	5.59152e-06
PPFIA1	1.47744	5.59152e-06
OAS1	3.26492	5.72725e-06
THEMIS2	2.10172	5.75527e-06
MAST2	1.74401	5.79317e-06
MAP3K3	1.86905	5.8153e-06
NPR2	2.49377	5.93724e-06
AKT2	-1.17857	5.94945e-06
DENND3	2.20731	6.01458e-06
MDM2	1.78002	6.02465e-06
NUP35	-1.30978	6.04805e-06
MT-ND3	-2.28623	6.04805e-06
FAM122B	1.53247	6.1079e-06
TANGO6	-1.43362	6.14918e-06
TBC1D9	2.293	6.17817e-06
ANGPTL4	4.32246	6.1874e-06
VPS13D	1.62923	6.20362e-06
GLCCI1	3.42683	6.27149e-06
KCTD2	2.43196	6.27339e-06
RPS5	-1.05538	6.29908e-06
RIOK1	-1.21958	6.29908e-06
ZNF292	2.03054	6.29908e-06
LINC02609	4.08046	6.29908e-06
ZMYM2	1.98388	6.43065e-06
PGD	-1.38191	6.43385e-06
IRF1-AS1	3.05237	6.45446e-06
GOLGA4	1.57759	6.46604e-06
CNN2	-1.61783	6.54081e-06
ZBTB7A	2.39333	6.60198e-06
ZXDC	2.40258	6.65025e-06
LRP1	2.00724	6.65025e-06
SNHG14	1.64428	6.65025e-06
ZNF83	1.64751	6.71907e-06
LINC00526	2.16461	6.7587e-06
TKT	-1.19961	6.79372e-06
GOT2	-1.00314	6.87536e-06
KIZ	1.65054	6.90438e-06
FNIP2	2.50714	6.9049e-06
DICER1	1.78451	7.00818e-06
SDHAF4	1.83812	7.20581e-06
LRATD1	4.15637	7.25883e-06
DPP7	2.10994	7.31575e-06
CASP8AP2	1.27218	7.34503e-06
S100A6	1.54741	7.37594e-06
LRRC8D	-1.77496	7.40268e-06
UNC5B	5.9676	7.44412e-06
RTCA	-1.0633	7.62013e-06
GBP2	2.31198	7.7831e-06
RPS6KA5	2.30571	7.91266e-06
KIAA1109	2.12934	7.91266e-06
TRIM16L	-1.71839	7.91784e-06
SLC48A1	1.04064	7.91839e-06
PRMT3	-1.61154	7.93696e-06
TRIQK	1.64605	7.93696e-06
GDE1	-1.04205	8.00471e-06
TFB2M	-1.62222	8.23918e-06
RPL14P1	-2.10956	8.39405e-06
ACTR2	-1.081	8.49828e-06
ALDH1B1	-1.56433	8.54696e-06
COL6A2	2.31435	8.71626e-06
AREG	3.23692	8.92729e-06
LIFR	1.85492	8.98604e-06
TRMT61A	-2.47489	9.03592e-06
GPCPD1	2.16414	9.19412e-06
NOC3L	-1.16686	9.22541e-06
HLA-DPA1	3.56668	9.39027e-06
PTPRN	5.80787	9.77956e-06
SLC25A6	-1.09808	9.91726e-06
TRIP11	1.45246	1.01807e-05
FRG1JP	2.12663	1.02246e-05
PAPSS2	-1.59648	1.02529e-05
TET1	2.64694	1.02933e-05
POGZ	1.25212	1.05818e-05
GLYCTK	-1.71099	1.09072e-05
CCDC144NL-AS1	1.97241	1.09816e-05
VCL	-1.20269	1.10181e-05
ORAI3	2.60017	1.12307e-05
MRNIP	1.67879	1.12665e-05
FOXK2	1.49401	1.13288e-05
YWHAG	-1.18258	1.13687e-05
ADCY6	2.18122	1.13829e-05
FAM90A27P	7.13234	1.13853e-05
ARMC6	-1.71862	1.15442e-05
CKMT2-AS1	1.57082	1.16269e-05
MTRR	-1.13238	1.17519e-05
LGALS9	4.46983	1.17519e-05
CSNK1E	1.65304	1.177e-05
TRIML2	2.57782	1.22756e-05
TBRG4	-1.21883	1.23488e-05
PBRM1	1.10141	1.28146e-05
SNTA1	1.63564	1.28771e-05
PTGES2	-1.75621	1.28771e-05
ANKRD29	2.71326	1.28771e-05
ARPC4	-1.10476	1.28771e-05
ZNF224	1.99485	1.28771e-05
IPMK	2.21899	1.30574e-05
SLIT2	-1.61181	1.30631e-05
SYTL4	1.40205	1.32654e-05
TEAD4	-1.30535	1.33519e-05
CFL1	-1.0004	1.33905e-05
CATSPER2	3.85844	1.35698e-05
C8orf33	-1.1194	1.37834e-05
MARF1	2.6715	1.41176e-05
SNRPF	-1.14056	1.42317e-05
FTSJ3	-1.11017	1.43038e-05
AZIN2	3.16772	1.44563e-05
APOBEC3D	5.82493	1.44563e-05
PI4KAP1	2.71717	1.44675e-05
ACTBP2	-1.75194	1.48385e-05
C12orf76	1.74267	1.48691e-05
AHCY	-1.09589	1.4921e-05
PVT1	2.28414	1.49477e-05
WFDC10B	6.09156	1.54315e-05
NCBP1	-1.00128	1.56696e-05
TPP1	1.31941	1.56696e-05
MRPL30	-1.27756	1.56696e-05
ME1	-1.8936	1.57762e-05
RAD51-AS1	2.26692	1.64918e-05
PRRT2	3.55925	1.65803e-05
CEP85L	1.6885	1.67148e-05
ELOA	-1.00173	1.67322e-05
RRP1B	-1.13807	1.68227e-05
AHSA1	-1.02325	1.72679e-05
TMEM131	1.91422	1.73884e-05
RPL7P1	-2.06488	1.76103e-05
TUT4	1.66563	1.81236e-05
TP53I11	2.26762	1.81462e-05
UMPS	-1.16857	1.84026e-05
SOX9	3.16036	1.87217e-05
CALCOCO1	1.61222	1.87784e-05
RGS16	6.37263	1.89325e-05
RNF144A	5.44956	1.89434e-05
DHCR7	-1.65162	1.90998e-05
CFL1P1	4.15955	1.91208e-05
STEAP1	3.21552	1.93996e-05
BTG1	2.27382	1.94729e-05
GTF2F2	-1.12342	1.98429e-05
PGK1	1.10961	2.00618e-05
ITIH5	4.43966	2.01459e-05
PICART1	4.83057	2.0207e-05
BLVRB	1.13205	2.05139e-05
YBX3	1.91054	2.07539e-05
TESMIN	3.14221	2.12666e-05
LCP1	-3.8934	2.17199e-05
SCO1	-1.08312	2.1867e-05
FARSB	-1.03502	2.18808e-05
KLF10	1.48214	2.18808e-05
ARHGEF12	1.76037	2.19783e-05
PLXNB3	4.37015	2.19783e-05
RBM14	-1.6332	2.20554e-05
PTPN2	-1.03526	2.21181e-05
TOMM34	-1.05179	2.218e-05
CHD6	1.29878	2.218e-05
WDR75	-1.02872	2.24019e-05
TGFB2	-2.91015	2.24353e-05
TNPO3	-1.08745	2.24479e-05
ALG8	-1.18998	2.24888e-05
WARS2	-1.39755	2.34724e-05
FBLN7	3.64055	2.34789e-05
ARHGEF3	2.64026	2.3591e-05
TTC3	1.36572	2.44025e-05
NPHP3	3.06017	2.45062e-05
VWA5A	2.35786	2.46996e-05
PHLDB3	1.69964	2.58145e-05
ZFYVE16	1.43041	2.61988e-05
RCL1	-1.3898	2.61988e-05
GAS6	2.25483	2.6515e-05
MT-ATP6	-1.99791	2.67258e-05
NRP2	-1.88041	2.68607e-05
TACC1	1.29549	2.71611e-05
DNAJC11	-1.45184	2.71953e-05
KHDC4	1.42374	2.71953e-05
JCAD	2.84587	2.73479e-05
BYSL	-1.50323	2.74479e-05
LOX	2.16779	2.74479e-05
PTP4A3	5.45885	2.7516e-05
SLC44A1	1.54063	2.77057e-05
LINC00894	4.55674	2.77057e-05
PAGE5	3.09544	2.78276e-05
EIF2AK2	1.07999	2.79916e-05
CCNG1	1.29533	2.81636e-05
CTSC	-1.29453	2.82361e-05
SMAD4	1.74556	2.8305e-05
PECAM1	5.50088	2.9094e-05
FUT11	1.77507	2.92455e-05
LPIN2	1.72478	2.9542e-05
RAP1GDS1	-1.11955	2.96679e-05
LYRM9	5.41649	3.00439e-05
RIOX2	-1.20765	3.04438e-05
PAN2	1.62064	3.06827e-05
TBC1D8	2.03817	3.11867e-05
SSR3	-1.07195	3.11876e-05
CES3	5.90999	3.11876e-05
GADD45A	1.92451	3.11902e-05
ITGA11	2.63222	3.11902e-05
MXD1	2.16912	3.127e-05
RERE	1.46768	3.127e-05
PCNX1	1.78356	3.13576e-05
VEGFB	2.01069	3.13576e-05
GSN	1.78859	3.21475e-05
VAMP7	-1.08498	3.25176e-05
SORD	-1.14048	3.25176e-05
TTC21A	2.58389	3.26406e-05
PTGES3	-1.00888	3.28965e-05
KDM3A	1.84471	3.3041e-05
MARCHF8	2.03583	3.3041e-05
RALGAPA1	2.11654	3.32643e-05
CYSRT1	4.95859	3.33029e-05
HSD17B8	2.79746	3.33132e-05
CTSO	2.30459	3.34911e-05
TMEM201	-1.74794	3.37078e-05
SLC14A1	5.30961	3.40711e-05
JMJD1C	1.50529	3.41277e-05
IGIP	3.67359	3.43114e-05
ZBTB10	2.59932	3.43114e-05
EML1	1.89905	3.46263e-05
GRAMD1C	2.83201	3.54557e-05
ACVR1B	1.74289	3.54679e-05
PPARGC1B	-4.42595	3.5697e-05
BEX5	5.69024	3.58687e-05
DNHD1	2.13201	3.58978e-05
FAM228B	2.76528	3.67078e-05
KLF3	2.56592	3.67164e-05
NAT10	-1.02863	3.69948e-05
PCOLCE	1.60975	3.73517e-05
YWHAZ	-1.0678	3.73925e-05
SP110	1.97016	3.81716e-05
TRAPPC8	1.7378	3.86865e-05
CTSL	1.08255	3.94648e-05
KLHL3	3.03467	3.94648e-05
SOCS7	1.9546	3.94826e-05
ANKRD13D	1.51202	3.96779e-05
FBXL2	1.59497	4.11096e-05
LINC02035	2.91322	4.13358e-05
CDK5RAP2	1.25314	4.13744e-05
DDX49	-1.25624	4.14191e-05
FAM117B	3.09869	4.16206e-05
AHCTF1	1.67798	4.16206e-05
IFI44L	3.44856	4.1911e-05
TPM2	-1.14124	4.1911e-05
METTL2B	-1.00191	4.20896e-05
SF1	-1.05207	4.32958e-05
POLR3K	-1.07394	4.35001e-05
DCTPP1	-1.41886	4.40653e-05
ICAM2	2.07228	4.45816e-05
APAF1	1.70003	4.46557e-05
BTN3A2	1.43463	4.51628e-05
MBD5	1.52012	4.56956e-05
MMACHC	-1.673	4.63149e-05
NLRP3	2.92269	4.64633e-05
IRF9	2.36091	4.67127e-05
SSBP1	-1.09865	4.72322e-05
CEP120	2.02529	4.72473e-05
UPF2	1.35141	4.74863e-05
TMEM245	1.31419	4.91184e-05
APBB3	1.50201	4.92105e-05
STN1	1.16835	4.93411e-05
CRACR2A	-1.67692	4.96565e-05
MAT2A	-1.59726	4.98761e-05
ABCC3	3.40685	5.0634e-05
ASCC3	1.27508	5.08643e-05
ISG15	1.97748	5.08643e-05
TRIM8	1.7968	5.11348e-05
DICER1-AS1	3.77844	5.15412e-05
CAPZB	-1.33334	5.21878e-05
RRN3P1	2.17656	5.28865e-05
ACBD3	2.16009	5.31221e-05
PADI4	4.40882	5.32308e-05
AK4	1.11391	5.49826e-05
GPR161	1.95172	5.51061e-05
ADAMTS13	5.7993	5.51821e-05
ADAMTS4	1.9069	5.52183e-05
PPL	3.01764	5.55432e-05
MACF1	1.4951	5.61386e-05
GVQW3	3.31084	5.65635e-05
SH3PXD2B	1.9532	5.72775e-05
GEMIN6	-1.12795	5.77835e-05
HLA-B	1.6525	5.78384e-05
ORC5	-1.10408	5.85524e-05
HEXA	1.09244	5.88773e-05
PTAR1	1.54593	5.95806e-05
SEC24D	1.87772	6.0073e-05
SRFBP1	-1.15462	6.01575e-05
EIF4A1P10	-1.93174	6.01651e-05
DTNA	2.58114	6.01697e-05
TRIM5	1.38008	6.04233e-05
PIBF1	1.1222	6.07992e-05
PRKAR2A	-1.06278	6.08651e-05
IL7R	-2.11445	6.12362e-05
HILPDA	1.78005	6.1598e-05
HEATR1	-1.06624	6.17195e-05
VLDLR	1.95544	6.20216e-05
GPR176	-1.57798	6.21348e-05
ECM1	1.72698	6.21757e-05
SLC35C1	-1.52826	6.23168e-05
RRNAD1	1.48433	6.33029e-05
LINC02256	3.45829	6.33029e-05
PAPLN	1.88772	6.41078e-05
ZFP91	1.21899	6.44786e-05
DNMBP	1.23298	6.46865e-05
PPP1R32	4.50185	6.49331e-05
TMEM134	1.38346	6.5716e-05
CFD	2.68488	6.67628e-05
TMEM8B	1.81786	6.6816e-05
DDIT3	1.70136	6.7476e-05
REV1	1.76485	6.75444e-05
EME1	1.24547	6.75444e-05
RFNG	2.15369	6.75444e-05
DARS2	-1.20508	6.81552e-05
NCKAP1	1.87758	6.84936e-05
AP3M2	1.05855	6.88942e-05
LINC00520	6.0225	6.88942e-05
GTF2H2	-1.66283	6.91295e-05
ZNF154	2.95162	7.02408e-05
PDCD4	1.1153	7.05664e-05
SAMD4B	1.32134	7.05679e-05
LENG8	2.04458	7.2553e-05
OXCT1	-1.50571	7.28602e-05
KCNQ1OT1	2.41153	7.31813e-05
MAP3K21	2.46671	7.41084e-05
TIMM13	-1.25299	7.45366e-05
LINC02210	1.83879	7.45366e-05
ODF2L	1.42602	7.46888e-05
RNF169	2.12396	7.46888e-05
SNRPGP2	-1.23423	7.46888e-05
MPZL2	5.27162	7.50841e-05
ADAMTS12	-2.2218	7.53673e-05
SND1	-1.02953	7.54085e-05
CCPG1	2.47571	7.55438e-05
TMEM138	-1.00218	7.60353e-05
KRTAP2-3	-3.19101	7.60353e-05
RFX7	1.93912	7.62617e-05
AZIN1	-1.04899	7.72861e-05
NFIC	-1.06876	7.76085e-05
TCN2	2.05308	7.76667e-05
GABPB1	-1.10638	7.82116e-05
POLR3H	-1.79384	7.8801e-05
KRT80	-2.14895	7.8801e-05
DPF3	-1.85514	8.10222e-05
CYP2J2	5.2886	8.12758e-05
ZNNT1	5.74674	8.18595e-05
SCAPER	1.63581	8.20952e-05
ARFGEF3	2.1808	8.21093e-05
NAA10	-1.14664	8.2168e-05
LINC01687	3.18732	8.2527e-05
BBS4	1.30754	8.2553e-05
MOSMO	2.7942	8.2553e-05
WWC3	2.80038	8.35241e-05
MTATP6P1	-1.95676	8.46027e-05
FMN2	2.09393	8.48455e-05
GPR155	2.90845	8.48742e-05
PLSCR4	2.79362	8.56671e-05
UNC119B	1.8109	8.56671e-05
AP1M2	-2.22468	8.64999e-05
PINCR	5.32399	8.6519e-05
ZNF404	3.42945	8.65795e-05
SLC25A44	-1.18657	8.74626e-05
SNTB2	1.28364	8.7677e-05
SNHG32	1.84021	8.80436e-05
CHKA	2.07583	8.81575e-05
CRCP	-1.18525	8.84511e-05
SNAP25	3.66882	8.84575e-05
WDR19	1.17704	8.84575e-05
PCDH9	3.48179	8.85452e-05
CEP350	1.74227	9.02956e-05
MAIP1	-1.0967	9.02956e-05
HEG1	1.35957	9.02956e-05
POTEF	2.48107	9.04708e-05
F2R	1.8045	9.118e-05
NRXN3	-2.2933	9.13722e-05
NUFIP2	1.43991	9.2566e-05
ABHD5	-1.27365	9.2877e-05
APOBEC3G	1.23885	9.30387e-05
GMFG	2.64085	9.37034e-05
SOX4	1.87958	9.37264e-05
RIBC2	1.80657	9.37264e-05
KIRREL3	-2.09286	9.37264e-05
PTPN12	1.79887	9.42138e-05
PLTP	2.05914	9.47508e-05
MAP4K4	1.5558	9.47526e-05
KMT2E	1.27284	9.55503e-05
FBLN1	1.73152	9.61614e-05
DRAM2	1.19948	9.78402e-05
SPRY1	5.55257	9.78402e-05
CNOT6L	1.55129	9.79096e-05
LAMC1	1.42879	9.85711e-05
HES1	5.11987	9.86886e-05
NAV3	-2.4492	9.89995e-05
NSD3	1.2646	9.91033e-05
PNPT1	-1.04485	9.92001e-05
UTP20	-1.26312	0.000100298
PDE8A	2.12666	0.000101825
GARS1-DT	1.82614	0.000102052
TAB3	2.79871	0.000103422
UBXN8	-1.57924	0.000104064
C1R	2.21481	0.000104064
SLC6A8	1.96333	0.00010442
TRABD2A	-1.34696	0.00010442
C6orf141	1.70801	0.000106852
CWF19L2	1.22428	0.000107285
DYRK1A	1.60285	0.000107285
CNNM2	2.88803	0.000108403
TTLL3	2.22266	0.000109787
CIART	5.14156	0.000109891
VSTM1	-5.43292	0.000111842
DCAF10	2.00281	0.000111924
ZNF587B	-1.9022	0.000111924
HPS4	1.23767	0.000111963
P4HA1	1.38686	0.000111963
RCOR1	1.70597	0.000113555
GUCY1B1	3.7044	0.000114327
PHF3	1.29469	0.000114562
ACOT7	-1.37886	0.00011482
LTBP4	1.6014	0.00011556
CHSY1	1.32663	0.000117295
SIRT1	1.99694	0.00011767
STAT5B	1.46896	0.00011767
CMBL	1.09347	0.000117742
NR2C2	1.95216	0.000119277
ST6GALNAC4	-1.16429	0.000121571
MYEF2	1.91446	0.000122163
PDE4D	1.72895	0.000123542
CCSAP	2.45015	0.000124445
MED13	1.52649	0.000125578
TMEM104	-1.4716	0.000125578
AMD1	-1.32679	0.000125578
NAV1	1.32673	0.000125578
TRIM56	1.49657	0.000125578
PPP1R3B	2.6913	0.000125578
SMC1B	3.39486	0.000125745
SNX32	3.45842	0.000125745
TRRAP	1.12253	0.000126012
PIK3CA	1.83603	0.000126141
ANKRD20A5P	3.50442	0.000126599
IMPDH1	-1.35282	0.000127792
ZNF133	1.17407	0.000128636
TUBB3	-2.60581	0.000129062
EEF1A1P5	-1.49585	0.000130023
FANCL	1.31632	0.000130141
BBC3	4.16144	0.00013104
DDX56	-1.10404	0.000131801
DENND4A	1.47505	0.000132045
HNRNPA2B1	-1.16696	0.000132252
NCOA1	2.10026	0.000132626
TMEM198B	2.04376	0.000134357
ZMPSTE24	-1.30655	0.000134553
ADNP	1.1088	0.000134553
STAT2	1.41957	0.000135951
GPR19	2.0388	0.000138713
FNIP1	1.33218	0.000138713
MYH9	-1.16098	0.000139953
CDT1	1.84506	0.000140481
KIF27	2.03431	0.000141769
POLR3G	-1.42337	0.000141975
RDM1	1.58094	0.000142448
IPO11	-1.14523	0.000142497
ICMT	-1.0499	0.000142497
NNT-AS1	1.38367	0.000142497
C1RL	1.50275	0.000142865
COL7A1	2.68292	0.000142887
ANKRD28	1.36815	0.000142972
RIMKLA	5.57739	0.000143711
KPNA2	-1.48388	0.000143972
RPS27AP16	-2.85759	0.000146645
IFI27L1	1.17516	0.000147239
PSMA3-AS1	1.60096	0.000147264
RAB35	-1.53699	0.000147267
LANCL2	-1.62884	0.000149104
THAP8	1.46421	0.00015015
ANKRD11	1.18955	0.000151291
SERPINB1	1.04118	0.0001518
GIT1	1.30037	0.000152872
HERC5	1.8856	0.000153922
ITPKB	2.5181	0.000154333
MTMR4	1.22592	0.000155241
ZNF91	1.46835	0.000156373
IQCB1	1.0232	0.000156373
DENND6B	3.26234	0.000156373
ACTN1	-1.384	0.000157023
FARS2	-1.18052	0.000157023
LAYN	-1.35288	0.000157023
CAPRIN2	1.73025	0.000157058
PIM1	2.31137	0.00015851
DCUN1D5	-1.32852	0.000159802
ANKDD1A	2.07581	0.000159926
FRG1DP	1.91076	0.000159926
STXBP5	2.97952	0.000160665
RHPN1	4.30131	0.00016075
CCDC150	1.46711	0.000160945
KRT18P31	3.44799	0.000161604
ARHGAP5	1.56917	0.000163042
ZNF160	1.19085	0.000163281
CTC1	1.3714	0.000163281
SMIM14	1.26582	0.000165782
FBXO36	2.63215	0.000171087
PLXNB2	1.26329	0.000171087
RCC1	-1.11532	0.000171164
MYO9A	1.51063	0.000171195
MOCS3	-1.4551	0.000171346
SMAD3	1.36408	0.000173684
CCDC80	-1.07062	0.000174189
DSN1	1.08637	0.000174676
ZNF274	1.28705	0.000175324
GCK	3.30249	0.000176223
NPM1P27	-1.36686	0.000176223
NBPF19	2.07451	0.000176223
UPF3B	1.08883	0.000177056
BTBD2	1.67747	0.000177715
GABBR2	3.90345	0.000177851
PSORS1C1	2.1483	0.000178251
PDE1C	-1.81015	0.000178576
WNT9A	6.18958	0.000179827
USP5	-1.24299	0.000180702
BGN	2.07767	0.000181548
RBAK	1.89925	0.00018304
ACVR1	1.80121	0.000183502
ATRX	1.63503	0.000183526
ACAP1	2.26985	0.000185135
TP53I3	1.62675	0.000185135
FAM210B	2.11419	0.000185516
DHRS2	2.26716	0.000186837
VTI1A	-1.15091	0.000187728
USP7	1.17287	0.000188148
LIN7A	5.7157	0.000188281
ULK1	1.73149	0.000188281
SH3RF1	-1.12	0.000189334
TFDP2	1.02605	0.000190853
ASAP2	2.04207	0.00019207
NR6A1	1.96833	0.000192262
RFLNB	-1.45722	0.000192267
RPL17	-1.34183	0.000192267
CD82	1.61813	0.000194165
KLHDC10	1.65048	0.000196208
LINC02762	1.40647	0.000196208
MEST	-1.59653	0.000196955
HYOU1	-1.15012	0.000199737
FAM13C	5.55096	0.000201171
TRIM13	1.04998	0.000201251
PLPP5	1.27569	0.000203658
SLC25A32	-1.44505	0.000203778
LRBA	1.34896	0.000203778
PGF	1.7897	0.000203998
CCND1	-1.83922	0.000204871
C3orf52	-1.41417	0.000204871
TRIM27	-1.23111	0.000206404
ATG14	1.36362	0.000208412
KANSL1	1.57824	0.000208694
ARHGDIA	-1.08047	0.000210023
SMAGP	-1.14753	0.000212323
FASTKD2	-1.09115	0.0002144
TNFSF15	5.90587	0.000214501
MT-ATP8	-2.18918	0.000216905
SREK1IP1	1.05493	0.000217179
GDNF	3.93561	0.000217179
C1S	1.91693	0.000217179
HSPE1	-1.38255	0.000218539
GASK1B	3.33835	0.000218539
IRF2BP2	1.77366	0.000218621
PPP1R13L	3.1257	0.000220181
RPS6KA1	1.94946	0.000220181
PARP9	1.66234	0.000225283
EIF3J-DT	1.18472	0.000225457
TASOR2	1.3369	0.000229961
ETS2	-1.24359	0.000230607
ERCC6	1.48315	0.000230645
NLGN2	1.73934	0.000231688
ARRDC2	3.16323	0.000231838
GAL3ST4	2.47141	0.000231838
ADSL	-1.3061	0.000234281
SPATA1	5.14856	0.000234738
KCNN4	2.10541	0.000235042
YTHDC1	1.0884	0.00023536
ENOX2	-1.32284	0.00023536
PARD6G-AS1	2.75264	0.00023536
AFDN	1.80044	0.000238674
SNRPGP10	-1.06932	0.000238674
SAMD8	1.11883	0.000239956
ZNF662	2.16647	0.000240357
TAOK1	1.21216	0.000240987
R3HDM2	1.341	0.000242298
TBC1D8B	1.93306	0.000243478
TTC32	1.47961	0.00024494
YY1	1.11727	0.000245079
MAP3K2	1.33627	0.000245079
LRRC37A4P	2.24185	0.000245992
FRG1FP	4.7933	0.00024712
PHPT1	1.2374	0.000253369
LINC00958	4.78836	0.000253377
CPEB2	2.88755	0.000253699
TNFRSF13C	3.28477	0.00025687
FAM214A	2.07764	0.00025706
NRG1	-1.72682	0.000259601
MRPL33	-1.08373	0.000259714
UTP25	-1.04177	0.000262184
TM2D2	-1.04739	0.000262364
WFDC3	1.7582	0.000263521
DDAH1	-1.72007	0.000266863
UBE2L6	1.40659	0.000266863
GIPR	3.72409	0.000267667
PURA	1.77871	0.000269155
ZNF37A	1.04879	0.000269447
PRR14	1.0777	0.000269447
ERMP1	2.39877	0.000269465
LINC01537	3.71873	0.000269711
MTHFR	1.8999	0.000269758
LUC7L3	1.09958	0.000271225
EEF2KMT	-1.76622	0.000271225
ZYG11B	1.2462	0.000272189
MYSM1	1.51057	0.000273577
ELOVL5	-1.02214	0.000275897
SETD2	1.20959	0.000276995
TMEM47	2.93465	0.000279504
MADD	1.07675	0.000279676
PINX1	-1.52799	0.000282188
BOLA3-AS1	1.44993	0.000284358
MCTP2	4.97861	0.000284373
ANO10	-1.02824	0.000286276
RAB27B	2.17608	0.000286329
IFT20	1.14117	0.000287064
RPS10	-1.53445	0.000287067
PCGF3	1.21958	0.000287571
MIR181A2HG	2.88499	0.00028943
BACE1-AS	1.47649	0.000289973
BIRC6	1.49721	0.000293081
C1orf226	4.06776	0.000294469
WDR59	1.39647	0.000301987
DMXL1	1.548	0.00030244
MAK16	-1.08514	0.000303989
FLCN	1.0866	0.000305929
E2F4	-1.34065	0.000306938
CMPK2	3.0779	0.000308377
MCF2L2	3.53879	0.000308646
SPAG9	1.58342	0.000312377
EIF3C	-1.48932	0.000313478
EMP1	-1.11756	0.000314709
STON1	5.76996	0.000314711
CEACAM1	3.20035	0.000316363
TOM1	1.12424	0.000322282
LATS2	1.58093	0.000322282
ZFHX3	1.15533	0.000322446
PJA2	1.22403	0.000322512
ATP1B2	3.75458	0.000322668
RAB32	-1.87269	0.000322865
WHRN	3.47933	0.000323795
SLC2A10	2.63214	0.000323808
KDM4B	1.66831	0.000325193
PHC3	1.13772	0.000325922
FAM120AOS	-1.03156	0.000327335
ZCCHC14	1.89258	0.000328753
PLK3	2.11651	0.000328797
NBPF12	2.02671	0.000337735
DMXL2	2.23892	0.000339907
MARK3	1.53489	0.000341097
PHYH	1.14387	0.000341519
GCA	1.38909	0.000343649
MCEE	1.53545	0.000343649
TRPV2	3.2105	0.000343649
SERPINF1	2.81708	0.000346453
COL6A3	2.22455	0.000346453
CASP14	5.78413	0.000349224
KAT6B	1.14821	0.000349451
THBS1	-2.80328	0.000349745
GTF2H2C	-1.42118	0.000349745
HELLPAR	3.06668	0.00035041
LRRC8A	1.11677	0.00035104
PGPEP1	1.36733	0.000353315
FOLR3	5.53366	0.000354732
2021-03-02	-2.26715	0.000354732
GSEC	1.76462	0.000355014
HEMK1	1.02773	0.000355848
UCA1	5.54905	0.00035796
GMPR	1.96497	0.000359114
SLC25A45	2.00254	0.000359482
FMR1	1.26149	0.000360236
GOLGA2P5	2.70147	0.000360236
PLOD1	1.02331	0.000361538
PPM1D	1.35365	0.000362416
GKAP1	2.60124	0.000363084
MED14	1.24108	0.000363445
PSMD9	-1.12872	0.000363852
CAMSAP2	1.69341	0.000363852
RIC1	1.35853	0.000364408
PTPDC1	2.46581	0.000364408
FOS	2.56321	0.000369058
EEF2	-1.00702	0.000371192
VWCE	3.49608	0.000371485
SALL4	2.7084	0.000376106
YWHAB	-1.05495	0.000376106
RPS3AP6	-1.52787	0.000380002
BAZ2B	1.45997	0.000385043
SPATA7	1.54245	0.000385614
LCAT	2.18468	0.000390137
SLC37A2	2.64551	0.000390164
PTPA	-1.06772	0.000390919
C9orf72	1.85165	0.000392201
IGHA1	5.44478	0.000393017
VPS13A	1.67616	0.000398086
SOS1	1.91777	0.000399388
FSTL1	-1.12091	0.000406485
SLC7A6	-1.02533	0.000409422
PPP1R3E	1.79765	0.000410336
P2RX4	1.56484	0.000412691
ORAI2	-1.38701	0.000413961
RPL7AP66	3.12109	0.000413961
TMEM144	3.40551	0.000415155
FAM193B	1.63173	0.000420696
ZSWIM6	1.2991	0.000423029
ATP6AP1L	3.32654	0.000425112
CREBBP	1.13475	0.000426188
TSC22D1	1.3789	0.00042779
CASK	1.78988	0.000428032
SAT2	1.1207	0.000428852
ROCK2	1.35243	0.00043107
TUBB2A	-1.40798	0.00043107
SMIM12	-1.03497	0.00043107
PADI3	5.8503	0.000433037
DANT2	4.04669	0.000434119
FDXR	2.1063	0.000436132
ZNF367	2.92166	0.000436702
RESF1	1.47659	0.000438545
FRMD6-AS1	1.46326	0.000441843
HERC1	1.03284	0.000442273
GAB1	1.45474	0.000443316
LACTB2-AS1	3.86946	0.000447037
SAP30L	2.15195	0.000449156
MNS1	1.69598	0.000451737
SEMA3A	1.73816	0.000453361
CD99P1	2.10449	0.000455664
SUSD6	1.25157	0.000455735
ARHGEF37	3.26429	0.000457724
PYROXD1	-1.34417	0.000460058
MTMR3	2.18392	0.000463431
PWP2	-1.1987	0.000463565
SLC16A2	-2.53598	0.000468347
GTF2IP20	2.10157	0.000473122
ZNF383	1.55376	0.000474119
GABRE	1.81122	0.000474772
POPDC3	-1.26437	0.000476086
UBR1	1.24521	0.000480857
CXCL3	-2.48416	0.000480857
SLC16A1-AS1	1.42081	0.000488706
RRP9	-1.67338	0.000490746
BABAM2	-1.02263	0.000491537
XRN1	1.08784	0.000492465
NDUFA9P1	2.92373	0.000492465
USB1	-1.07256	0.000493778
PYGB	-1.02217	0.000495055
PHF19	-1.50846	0.000495055
YARS2	-1.05231	0.000497183
LDHD	2.74571	0.000497748
ZNF12	1.92659	0.000500377
MOAP1	1.48687	0.00050134
HLA-F-AS1	4.85746	0.000501489
METTL27	1.93346	0.000511823
TRO	1.74525	0.000512254
IGFBP4	2.13002	0.000512959
DDX60	1.67185	0.000513543
NLRP1	1.47556	0.000514281
TREM1	4.64846	0.000516628
PRELID1	-1.4557	0.000516628
PYGO1	1.92728	0.000516628
SASH1	1.80888	0.000518346
TMEM140	2.3606	0.000521652
RNPC3	1.21808	0.000523764
TNNT1	1.15676	0.000527239
CAMK1G	5.21109	0.000530749
KRT8P12	-1.86979	0.000534455
DLG3	2.49623	0.000540583
VPS13C	1.57762	0.000543746
NME2	-2.05443	0.000547306
CLMN	1.57933	0.000548043
POLR1A	-1.09486	0.000549251
C2CD2	1.60779	0.000550161
MAGEA3	-1.0669	0.000559374
MAPK14	1.28204	0.000561407
UBE2S	-1.84377	0.000566067
ANKMY1	1.77732	0.000566067
PABPC1L	1.46787	0.000568299
CLMP	-1.80639	0.000570901
TYW3	-1.06209	0.00057162
RIT1	1.05968	0.000574477
AASDH	1.09848	0.000574477
PHB2	-1.12048	0.000575899
ELOVL6	-1.20759	0.000576614
LGALS3BP	1.21952	0.000581018
GSDMB	4.60087	0.000582744
LARS2	-1.36844	0.000582828
FRMD6	-1.31778	0.000582828
RRP1	-1.86564	0.000584717
PVR	-1.17601	0.000587206
CTSF	1.91575	0.000588827
WFDC21P	-2.1462	0.000592763
LRRC4C	5.96476	0.000599173
DDX21	-1.0211	0.000601627
FMNL2	1.99842	0.000607227
CLSTN1	1.12412	0.000609713
USP9X	1.27432	0.000610007
MTCL1	1.53088	0.000610007
RRAGD	2.66465	0.000610794
MME	1.46592	0.000611881
YJEFN3	3.06409	0.000611896
MID1	-1.31911	0.000617882
H6PD	1.27131	0.000620466
ARHGAP22	1.9568	0.000621671
C3orf62	2.16045	0.000621971
IL27RA	-1.38382	0.00062843
SOD2	-1.52968	0.000630552
BDP1	1.09932	0.000630954
PI4KA	1.3633	0.000635179
TMEM91	2.75225	0.000635984
LPGAT1	1.26701	0.000636241
LRCH2	2.72153	0.000636241
PTPN22	4.65808	0.000640569
MYO15B	5.64256	0.000641989
ZNF318	1.96986	0.000642095
VCX	5.12774	0.000642095
BTBD7	1.20135	0.000644117
FAM168A	1.19493	0.000644117
TRIM68	1.14375	0.000645134
SRSF2	-1.2056	0.000649912
ASB16-AS1	1.31544	0.000649986
IFI6	2.18514	0.000650204
KLHDC4	-1.19964	0.000664318
CCDC30	2.73231	0.000678016
NEXN	-1.68662	0.000683932
ATP2A2	1.26604	0.00068704
CTSV	1.21289	0.000688432
TLR4	4.21512	0.000689519
GPR18	3.20843	0.000700668
PCDH18	2.44453	0.000700859
TMEM229B	3.10588	0.000707069
COL11A1	2.04171	0.000709969
PUM2	1.42714	0.000716335
RFX8	4.40263	0.000716441
ZNF846	1.69252	0.00072431
HIPK1	1.4948	0.000734187
LZTS3	2.78241	0.000737193
EFHC1	1.0227	0.000740029
ALPK2	-2.04913	0.000740346
GNRH1	3.38939	0.000742033
LINC00899	2.85267	0.000743315
ASTN2	1.547	0.000746502
SEMA4B	1.72001	0.000753166
CHD9	1.02568	0.000755314
HIPK3	1.48198	0.000757966
RNF19B	2.16692	0.000759143
PNRC1	1.7658	0.000759577
IBA57	-1.56279	0.000763875
SPRY4	1.93189	0.000763875
DGKG	3.75502	0.000769072
CDK13	1.53916	0.000772053
LURAP1L-AS1	2.24267	0.000772056
NMRK1	1.26714	0.000775794
RTN4IP1	-1.27703	0.000775794
COL5A1	1.67129	0.00078135
RPS15AP30	3.14391	0.00078135
H1-5	-2.43482	0.00078163
ZGRF1	1.91	0.000786974
DNAJC13	1.46751	0.00079104
SUPT3H	-1.10488	0.00079104
HTT	1.43485	0.000794304
GNPTAB	1.56796	0.000810823
USP24	1.59656	0.0008144
TLR3	2.74202	0.00081567
PITRM1	-1.03695	0.000818445
PREP	-1.13643	0.000822387
CLEC11A	3.3437	0.000822387
ZFC3H1	1.34227	0.000822387
MT2A	-1.77105	0.000825291
ZNF638	1.04242	0.000825923
PDCD2L	-1.13752	0.000826403
CFAP44	2.96893	0.000826403
OSBPL7	1.45837	0.000828168
NOVA1	1.78406	0.000832816
MAP3K12	2.43132	0.000834285
CDH3	1.92882	0.000836438
IQCD	2.21599	0.000839931
AMN1	1.60167	0.000846643
APRT	-1.00986	0.000860487
USP44	2.76654	0.000864498
TYMSOS	1.79727	0.000870048
GAPDHP1	-1.13074	0.000871053
PTPN23	-1.05166	0.000873713
LYPD8	4.63658	0.000878716
MCCC2	-1.07888	0.000879732
MT-CYB	-1.57574	0.000880386
FLT1	-1.88197	0.000882852
ANK1	2.44931	0.000886837
RHBDL2	1.80059	0.000886837
YPEL2	2.52298	0.000886837
PRCD	4.86803	0.00088789
RGS2	2.24855	0.000893335
CDC14B	1.99948	0.000896561
CDK19	1.64308	0.000896591
MCC	1.45647	0.000896849
MAGI3	1.74138	0.000897523
FBN2	1.58678	0.00090049
GATAD1	1.62473	0.000906874
EIF3EP1	2.89656	0.000914302
CPNE5	2.52026	0.000917619
SPRY2	2.40235	0.000924876
MCTS2P	-2.18096	0.000926274
NBPF11	1.90204	0.000926586
NIN	1.11273	0.000927552
LTV1	-1.31518	0.000927552
LBR	-1.12361	0.000927552
PLEKHG5	1.66254	0.000927552
CCDC153	1.96345	0.000927552
MFAP4	3.81679	0.00093014
STK19	1.07848	0.00093014
TRIM47	-2.09501	0.000936952
EVI2A	2.25992	0.000937894
LINC01588	1.77981	0.00093911
MCAM	-1.54934	0.000949074
FAM86C1P	-1.71965	0.000949074
BDKRB2	3.71539	0.000949074
DENND5B	1.52853	0.000949074
SPNS3	4.94831	0.000949074
SERPINA1	3.01361	0.000949074
CEP164	1.05898	0.000954503
RAB5CP1	5.25039	0.000959505
SRSF11	1.01812	0.000961048
ZNF251	1.54477	0.000969593
APOBEC3H	5.21989	0.000969883
FCF1	-1.04249	0.000969883
RAB11FIP2	1.76294	0.000977797
APOBEC2	3.6615	0.00098282
PDE10A	3.46778	0.000984888
TRPM7	1.22953	0.000990046
PPP2R5B	1.90788	0.000990703
FAM199X	1.68503	0.000996575
TMEM159	1.44342	0.000997695
QSER1	1.32021	0.00100912
WDFY3	1.54694	0.00100912
HNRNPUL2	1.81612	0.00101015
ABRAXAS2	-1.02781	0.00101113
FUT8	-1.04079	0.00101959
VAT1L	3.15913	0.0010241
GOLGA6L9	2.91697	0.00102443
CDKN2B-AS1	2.5005	0.00102506
RSAD2	3.66172	0.00103832
NOTCH1	1.69424	0.00104887
HMBS	-1.29357	0.00104959
DNAJC21	1.28155	0.00105003
OSCAR	4.17159	0.00105237
LRRTM2	2.79938	0.00105426
ZFYVE28	4.64995	0.00105604
FOXJ3	1.08064	0.00105853
MAP2K2	1.11081	0.00105957
MLXIP	1.04109	0.00105957
RSRP1	1.56656	0.00106623
LIN7B	1.68915	0.00106634
SLC52A2	-1.11931	0.0010706
CCDC14	1.28121	0.0010753
ARL15	-1.99795	0.00109473
ANKRD30B	2.01634	0.00110054
DIP2C	1.48041	0.00110564
GAB2	2.11085	0.00110855
LIPG	-2.08679	0.00111263
ZNF546	1.92098	0.00111903
MSS51	4.04798	0.00111969
ERCC5	1.35255	0.00112022
JMJD7-PLA2G4B	3.0519	0.00112157
COL4A1	-1.8185	0.00112157
UNC119	1.74699	0.0011263
GPR68	4.78151	0.00112659
RHBDL1	4.82081	0.0011285
SLF1	1.18042	0.00113108
SHFL	1.5346	0.00113151
LSS	-1.23113	0.00113427
TWNK	-1.46866	0.00113507
GREB1	3.90875	0.00113507
AKR1C1	3.57694	0.0011375
RPS12P16	4.5738	0.00114543
GTPBP2	1.52085	0.00115297
FAM114A1	1.24535	0.00115472
LDB1	2.19997	0.00115579
NRAS	-1.08605	0.00115579
ZNF609	1.04446	0.00116812
AP1B1	-1.15584	0.0011692
CYP1A1	3.20205	0.00117418
ISOC2	-1.05359	0.00118419
NUDT17	1.93094	0.00119174
SMG1	1.42643	0.0011918
TSHZ3	2.9115	0.0012019
CEP152	1.33253	0.00120249
RFX3	1.76212	0.00120562
ANAPC15	-1.18094	0.00120608
MRPL24	-1.01762	0.00120851
HERC2P9	1.69449	0.00120865
MFSD2A	-1.49736	0.00122148
MYLIP	2.38678	0.00122516
NHLRC2	1.13833	0.0012266
FAM13A	1.49841	0.00122684
NOCT	-1.26014	0.00122684
SLC25A53	-1.89517	0.00122915
PYCR3	-1.65936	0.00123629
PRSS37	4.95068	0.00124369
NSMF	1.65199	0.00124369
CHAC2	-1.49918	0.00125392
RAB3IL1	3.88748	0.00125607
NATD1	1.80056	0.00125781
ITGA10	4.48596	0.0012704
HTRA1	2.93371	0.00127532
ODC1	-1.38094	0.00127691
SDCBP2	2.61636	0.00129813
LRP12	1.0244	0.00130056
KLHL23	-1.14126	0.00130362
PARP6	1.61286	0.00130592
TAB2	1.74912	0.00130692
UBR3	1.28402	0.00130963
LAMC2	2.70248	0.00131442
MBP	1.97282	0.00132015
PCMTD2	1.30111	0.00132017
ARFGEF2	1.43518	0.00133029
MAP3K5	2.63833	0.00133029
PTGER2	-2.49645	0.00133089
IFNAR2	-1.26183	0.00133089
NUDT16	-1.1364	0.00133202
PER3	1.76874	0.00133611
LRRC37B	2.43864	0.00133824
CD276	-1.06557	0.00134482
GAN	1.26461	0.00135793
HMGA2-AS1	2.95775	0.0013635
NOTCH3	2.75288	0.00136571
LRRC23	1.3977	0.00136862
PTPN3	1.02408	0.00136862
NIPBL	1.08133	0.00136862
ATG2B	1.32455	0.00137217
KIAA0895	2.03437	0.00137296
SESTD1	1.87754	0.00137384
PDZD2	1.8117	0.00137444
PODNL1	3.66889	0.00137804
PARP14	1.16986	0.00138102
SMARCA2	1.1303	0.00138303
DTD2	-1.84316	0.00138367
PIGZ	3.79062	0.00138651
ZNF568	1.28298	0.00138651
PTPRD	4.44502	0.00139201
ATXN7	1.47173	0.00141271
PLXNA3	1.21122	0.00141891
SRGAP3	2.87708	0.00142667
DUX4L37	2.80997	0.00143189
TSPEAR-AS2	4.45055	0.00143555
MCTP1	2.30817	0.00143756
INSYN2A	2.42481	0.00144029
PARD6G	3.46276	0.00144201
FAM86DP	-1.62813	0.00144201
INPP4A	1.83305	0.00145227
C1orf159	-1.23002	0.00145552
ZBED3	2.58125	0.00145578
SPRY4-AS1	4.35587	0.00146176
TRIP10	1.18157	0.00146957
CSTF3-DT	2.96455	0.00147075
POLR3GL	1.0464	0.00147084
CUTALP	1.28174	0.00147857
SLC41A2	-1.58357	0.00148948
RPS27AP12	1.95717	0.0014927
GSN-AS1	3.95195	0.00149388
MOB3B	-2.60094	0.00149584
AKNAD1	4.49235	0.00149627
RPL5P8	-4.1182	0.0015115
LINC02434	1.97634	0.00151675
KLHL18	-1.08757	0.00152063
AMMECR1	-1.32086	0.00152298
DNM1	1.74148	0.00152402
PEX6	1.79417	0.00152402
EIF1AXP1	-2.2142	0.00152402
PTBP1	-1.57035	0.00152827
HOXA13	5.19493	0.00152827
SLC1A5	-1.21173	0.00152942
IFT81	1.17432	0.0015381
PRKD1	2.57276	0.00154972
LCA5	1.9368	0.00155216
SPEN	1.23497	0.00156193
B3GNT10	-1.51168	0.00156634
CACNB2	1.97282	0.00156637
NIPSNAP3B	2.95305	0.00156694
ATM	1.36728	0.00158004
TAF9B	-1.0306	0.00158382
BHLHE41	4.90331	0.00158699
UBA52P6	2.414	0.00159511
CFAP251	1.7473	0.00160481
POLR3B	-1.55536	0.00160506
ICE1	1.18039	0.00160506
LY6K	1.16488	0.0016298
RRAGC	1.69038	0.00163056
FCRLB	-1.90628	0.00163056
UBR5-AS1	2.08323	0.00163468
ITPR1-DT	4.2325	0.00163926
ACBD4	2.02534	0.00164105
ARHGEF40	1.90063	0.00164403
WDR26	1.59663	0.0016464
PLAU	1.39547	0.00165193
SND1-IT1	3.09891	0.00165285
MAP3K7CL	-1.46053	0.00165727
MAMSTR	1.87825	0.00165763
RSBN1	1.12751	0.001658
GPR173	2.65654	0.001658
SNCG	1.65472	0.00166426
PPIAP29	-3.0602	0.0016755
LINC00941	-1.5737	0.00167925
ICAM1	-1.77157	0.00168088
SLC16A4	1.96552	0.00168448
PPP2R2B	-1.99434	0.001695
MND1	1.47591	0.00169807
FGF1	-1.29088	0.00171145
SIM2	1.2839	0.00171949
FCHO2	1.56052	0.00172549
FZD4	1.66679	0.00172627
SLAMF7	1.40148	0.00172962
SH2B3	1.24687	0.00172962
ARRDC4	3.03352	0.00172962
BTAF1	1.79161	0.00176297
HSD17B7P2	2.38368	0.00176297
SLFN13	1.86077	0.0017699
SLC27A2	-1.90717	0.00177931
TPD52L1	2.92667	0.00178016
DST	1.24853	0.00178147
CARMIL2	-2.83866	0.001785
RAVER2	1.96563	0.00178774
PLXNB1	1.90084	0.00178774
LINC00471	2.13163	0.00180283
KCNJ13	5.01009	0.00180511
GATB	-1.02668	0.0018193
MPHOSPH8	1.10506	0.00182529
BICRAL	1.88602	0.00182677
RANBP2	1.14302	0.00182807
NFKBIA	-1.45084	0.00183178
SGSM2	1.32683	0.00183178
ZSCAN18	2.77579	0.00186034
OSBP	1.54812	0.00186155
PLA2R1	3.21161	0.00186312
DVL3	1.26193	0.00187337
CHROMR	1.20383	0.00187486
DHX36	1.32087	0.00187672
SLC35G1	-1.65578	0.0018893
ALDH3B1	1.18961	0.00189042
CRELD2	-1.3523	0.00189042
MVB12B	4.4542	0.00189443
SLC8B1	1.30454	0.00189536
RPS23	-1.05939	0.00190192
RGS3	1.04149	0.00190602
DUSP5	2.58837	0.00190894
STK24	1.47198	0.00191028
ASPA	4.80638	0.00191028
UCN2	3.35508	0.00191028
DCUN1D3	1.45357	0.00193147
BEX2	1.57615	0.00193317
CREBZF	1.33824	0.00194244
PMM2	-1.09112	0.00194244
PRR11	-1.69743	0.00194417
DENND2A	1.54409	0.00194861
RTP4	2.54694	0.00195385
PDE5A	1.88446	0.00195385
RGL3	2.1219	0.00196142
TAF2	-1.12561	0.00197877
ZNF862	2.9535	0.00198152
GHDC	-1.38714	0.0019855
CCN3	2.0372	0.00198855
L3HYPDH	-1.30836	0.00199768
SATB1	2.98694	0.00200605
RPL15P3	-1.49497	0.00200632
NIPAL4	3.18565	0.00201955
XBP1	1.34677	0.00202688
FBN1	1.4122	0.00202851
SYNM	2.55298	0.00203055
F8	3.24708	0.0020364
EMC6	-1.2928	0.00203834
USP53	1.62479	0.00204104
LY96	2.17832	0.00204104
CEP290	1.35811	0.00204104
NT5C2	-1.07344	0.00205503
PHF21A	1.34465	0.00205985
XPC	1.04682	0.00206687
AHCYL1	1.04986	0.00207195
ADAMTS7	3.26932	0.00207581
PIKFYVE	1.96908	0.00208171
PRELID1P6	-4.66336	0.00211481
FMNL1	2.95952	0.00212948
APOBEC3C	1.16689	0.00213342
ARID3A	1.42374	0.00213863
SLC9A5	1.82937	0.0021395
MT-TV	2.85243	0.0021395
MMP3	-3.97293	0.00214139
MYL9	-1.20118	0.00214542
PGAM5	-1.33854	0.00214542
SELENBP1	1.83035	0.002154
APOC1	1.61588	0.00217296
TOMM5	-1.07009	0.00218503
ITGA3	1.00204	0.00218678
ZER1	1.35576	0.00219353
G0S2	2.52818	0.00221167
CORO2A	1.29585	0.00222526
OTUD1	1.96115	0.00223134
JOSD1	1.17461	0.00224393
LINC00174	2.29392	0.00224418
RPS6KA2	3.82325	0.00224927
IL13RA2	5.16015	0.00224927
KRT18	-1.29908	0.00225156
NRIP1	1.41442	0.00225706
ARSA	1.32359	0.00227982
YAP1	1.90437	0.00228605
DDO	2.02019	0.0022861
FLNC	-1.28545	0.00230715
DUSP6	1.73823	0.00230878
RCAN1	-1.45604	0.00230878
PRR26	4.10913	0.00231335
PDE8B	2.90908	0.00232623
TELO2	-1.46037	0.00233526
ADAMTS6	-1.58064	0.00233961
STMN3	-1.45532	0.00234096
DIRAS3	-1.45229	0.00234201
PAXBP1	1.55748	0.00234848
CTBS	1.14675	0.00234992
ACOX2	2.93804	0.00235145
EGLN1	1.61322	0.00236145
SLC38A5	4.96328	0.00236205
SFT2D2	-1.18268	0.00236671
SLC27A1	1.43056	0.00236749
HMCN2	3.12693	0.00238775
ZNF84	1.10988	0.00238775
INPP4B	-1.39938	0.00239288
EFCAB7	1.29344	0.00239288
CDH13	1.06796	0.00240591
C1QTNF6	1.64755	0.00240942
SFN	1.94346	0.00241085
SUZ12	1.28447	0.00242875
UGDH	-1.067	0.00243421
C18orf54	1.36035	0.00243563
ARAP3	1.35691	0.00243954
FLYWCH1	1.6733	0.00245852
SLC2A12	3.18668	0.00246283
SLC1A1	3.94488	0.00247571
GOLGA2	1.1992	0.00251061
CIT	1.21377	0.00251523
SMAD5	1.00886	0.00251624
GPSM3	1.24244	0.00251695
RPL35AP32	3.26991	0.00251817
MILR1	1.93993	0.00251817
KLHL36	1.10743	0.0025208
UBE2F	-1.09704	0.00252164
ARHGAP27	3.5912	0.00252604
ARMCX2	1.19751	0.00252691
GREB1L	1.73921	0.00253273
ITPR1	2.37491	0.00257297
HCN3	2.57515	0.00257701
SLC9C1	4.84245	0.00259675
FAM193A	1.26028	0.00261099
CAMKMT	-1.47406	0.00261099
MRPS28	-1.14926	0.00261099
ANKRD52	-1.06688	0.0026143
TPTEP2	2.04566	0.00261997
PFKFB3	1.17845	0.00262285
MSC	-4.2337	0.00262731
DIP2A	1.34721	0.00263238
MIR600HG	4.90852	0.00266567
WDR90	1.64639	0.00266574
NOC4L	-1.47498	0.00267371
RPLP0P2	2.6214	0.00267497
FEM1B	1.42774	0.00268571
TAF13	-1.03379	0.00271282
KMT2E-AS1	1.45134	0.00271282
TSPOAP1	4.62896	0.00273024
POSTN	4.99168	0.00273024
LINC00470	1.55682	0.00273554
ADHFE1	1.99657	0.00273832
TMEM64	1.36147	0.00274088
HDAC11	1.11632	0.00277053
KNTC1	1.27204	0.00277381
ADIRF-AS1	1.91638	0.00280359
EPHB6	4.48657	0.00280441
LINC00884	2.68166	0.00280498
HIVEP1	1.84649	0.00284406
MSANTD2	1.87185	0.00284599
SPDL1	-1.24423	0.00284866
SHOX2	1.23147	0.00286457
DENND11	1.57807	0.00286457
ZNF275	1.27178	0.00286556
NDRG4	2.78779	0.00286556
PIEZO2	2.82396	0.00286556
NUDT11	-1.12606	0.00286556
TRANK1	3.72614	0.00287323
FGD4	2.84606	0.00288624
DUSP16	1.61262	0.00288794
CCDC146	3.81866	0.0028992
GPR4	1.95627	0.00290451
NLN	-1.26517	0.00290564
BRCA2	1.15277	0.0029057
G6PD	-1.00789	0.00291159
CPNE8	1.40003	0.00291769
LINC01291	1.32076	0.00292228
ACP5	4.17773	0.00293303
CCNL2	1.43256	0.00294645
MS4A15	3.4685	0.00296529
WASH9P	1.44307	0.00297631
HBEGF	-1.41883	0.00298175
TBC1D2B	1.62238	0.00298175
POLH	1.1509	0.00298175
C17orf100	1.69283	0.00298626
LAMB2	1.02718	0.00299348
SRP14-AS1	1.42135	0.00300135
RYBP	1.50495	0.00300862
USP49	1.59994	0.0030126
CSRP1	-1.09278	0.00302057
INTU	1.84675	0.00307154
HSP90AB3P	-1.38074	0.00307365
ZBTB20	1.0442	0.00307571
WEE1	1.4474	0.0030828
ZNF250	1.00693	0.0030828
C1orf21	1.62799	0.00308397
DUOX1	2.10203	0.00308397
ANKAR	2.03255	0.0031064
KRT8P45	4.04965	0.00310876
MOK	-1.05135	0.00312774
FAM160B1	1.50994	0.0031452
GCSH	-1.29643	0.0031532
IFT172	1.21929	0.00317834
RXYLT1	-1.11809	0.00317846
FAM122C	1.30544	0.00318185
CXCL8	-2.42294	0.00321528
RAC2	1.03013	0.00321736
AMPD3	1.49938	0.00321746
KCNK1	1.53811	0.00321746
MT-ND5	-1.2985	0.00321746
ZNF654	1.62312	0.00322287
JAG1	1.68397	0.00325567
ACCS	1.75564	0.00326452
BICD2	1.5856	0.00329609
AMPH	-1.41561	0.00329895
CORIN	4.46838	0.00332435
STRN4	1.11368	0.00333575
ITGAX	2.1202	0.00334215
COTL1	-1.5243	0.00335423
KAT2B	1.43426	0.00335783
FASTKD5	-1.12573	0.00335872
CEP126	1.9616	0.00337598
RNF24	1.06367	0.00338289
GRHL3	4.10528	0.00340109
SLC12A6	1.38774	0.0034127
SEC14L1P1	2.30543	0.00341428
NR4A2	3.50819	0.00341656
DNAJC25	2.26317	0.00342002
FCHSD2	1.38707	0.00342002
HEXD	2.33565	0.00344011
PSME4	1.10662	0.00344461
ELAPOR1	2.20704	0.00344782
PIWIL2	4.59232	0.00344782
TAX1BP3	-1.23958	0.00344782
NAALAD2	3.88963	0.00346526
CDKN2C	1.46674	0.00346697
BRWD3	1.50914	0.00346903
CLCA2	4.41267	0.00347135
NPIPB5	2.9688	0.00347135
[truncated: 1,287 more rows]

## Sheet: D. HT1080 WT regulated genes
Table S2. Regulated genes between scaffold-cultured and monolayer-cultured cells.
D. Significantly regulated genes between scaffold-cultured and monolayer-cultured cells in HT1080 wild-type (WT).
Gene name	log2(fold change)	Adjusted p-valuea
C1QBP	4.48532	9.67149e-40
AKR7A2	4.97582	1.80106e-34
ATP5F1D	4.80553	1.64297e-32
FAM50A	4.17765	6.14999e-32
LOX	6.13777	4.51353e-31
SLAMF9	6.43864	2.62259e-30
TREM1	5.65639	8.27487e-30
RAB10	2.98921	6.23261e-26
F3	4.67436	7.25207e-26
NUDT3	-3.10303	7.25207e-26
ENO2	4.03383	5.83046e-25
C4orf3	2.55163	7.91225e-25
BNIP3	3.65167	3.26036e-24
ENPP1	-4.64447	3.94798e-24
SERP1	3.56505	7.20548e-24
EIF4A3	5.11388	7.77555e-23
PDK3	4.97669	9.26143e-23
IARS1	-2.09212	2.63891e-22
HGS	5.4	5.28282e-22
FAM162A	2.93832	1.17016e-21
SCCPDH	3.05647	1.76279e-21
LGALS3	2.37086	1.82685e-21
PRELID1	5.37281	4.85071e-21
RRAGA	4.63759	7.56494e-21
KDELR3	3.37263	2.59757e-20
MCUB	4.43826	3.35179e-20
HILPDA	4.2051	7.30108e-19
CHIC2	4.56842	1.54508e-18
JUN	4.21285	2.98956e-18
MAP1S	5.29762	3.51092e-18
PTPN14	-2.02967	5.14144e-18
TMEM134	3.7645	1.04887e-17
HEBP1	3.81209	1.22462e-17
OSMR	3.3396	1.37527e-17
SLC38A1	-3.49651	1.38326e-17
NDRG1	4.45316	1.87537e-17
ERO1A	3.21097	1.87537e-17
DAPK3	6.33608	1.91287e-17
CMTM7	3.45654	2.09913e-17
ZBTB45	4.72772	2.27579e-17
CYSTM1	2.85493	2.9603e-17
ACLY	-2.18886	3.77124e-17
CD55	3.58519	5.427e-17
CORO1B	4.28086	6.82869e-17
NDFIP1	3.37421	1.09724e-16
FAM174C	2.62418	1.10951e-16
NOL7	4.30196	1.12404e-16
MED19	3.09408	1.44355e-16
CRTAP	3.11177	1.44355e-16
ITM2B	3.22682	3.38201e-16
RBM42	6.23361	4.14205e-16
FPGS	4.1044	4.48629e-16
CST3	3.15714	5.30571e-16
TPD52	3.3796	5.45371e-16
TUSC2	5.12169	5.67007e-16
VDR	-4.76611	6.60692e-16
FSCN1	6.73166	7.87747e-16
PLXNA1	-2.24253	7.87747e-16
EFEMP1	-3.68272	8.21353e-16
POFUT2	4.20625	8.21353e-16
KIFBP	3.94023	8.21353e-16
NOL3	5.9076	1.35267e-15
BRAP	3.41133	1.75097e-15
PERP	2.89905	1.75097e-15
BLMH	-1.8548	1.79053e-15
P4HA2	2.19877	2.29882e-15
MCAM	-3.75182	2.44619e-15
CLTA	4.34568	2.55022e-15
TBCB	4.39037	2.57348e-15
CRIP2	3.76616	2.69857e-15
NGRN	3.54451	3.62704e-15
HSPB11	2.19637	3.83107e-15
HCLS1	-2.6516	3.88889e-15
LTBP4	4.26206	4.05177e-15
HSF1	4.39858	4.05177e-15
EGLN3	9.30075	6.04501e-15
GART	-1.42132	6.04528e-15
CD47	2.84294	6.23959e-15
KIF18A	-3.7455	6.87726e-15
GADD45B	5.33912	7.15585e-15
MRPS26	4.37696	7.17581e-15
USP40	-1.98061	1.88129e-14
DNAJC1	5.12427	2.02457e-14
NOA1	3.44076	2.0865e-14
PPIF	3.22706	2.9374e-14
THBS2	-3.42527	3.17614e-14
RFLNB	-3.10775	4.70674e-14
NFKBIA	3.91673	4.78057e-14
MYDGF	4.3219	5.56113e-14
AKIRIN2	3.64781	5.56113e-14
DEPP1	5.59722	6.88336e-14
TMEM147	2.24101	8.79646e-14
CKAP5	-1.9708	9.09965e-14
VAT1	4.00371	9.16328e-14
PPP1R15A	3.8024	1.13102e-13
DAP	2.65155	1.13102e-13
YBEY	2.94718	1.1744e-13
UGGT1	-1.79745	1.40413e-13
KDELR2	3.11357	1.54621e-13
RTL8C	3.12538	1.55225e-13
NCAPD3	-2.48112	1.55225e-13
FAM174A	4.28238	1.55225e-13
TMEM115	3.57247	1.5642e-13
TTK	-3.70468	1.66883e-13
GBE1	1.9411	1.66883e-13
TOLLIP	3.37053	1.69036e-13
TFG	1.79873	1.79246e-13
PPP5C	3.70269	1.80234e-13
DEPDC1	-3.52527	2.07592e-13
PNMA1	3.46674	2.13367e-13
CHPF2	3.29528	2.20708e-13
IER2	3.67852	2.20708e-13
MAFF	5.09321	2.32485e-13
CITED2	3.28233	2.42402e-13
GDI1	2.61383	2.49306e-13
NUP88	-1.52122	2.86872e-13
ADIPOR1	2.79959	2.99856e-13
BCAR1	5.10744	3.00527e-13
SQSTM1	3.9712	3.03106e-13
ID2	5.36446	3.10539e-13
NCBP2AS2	5.88805	3.24708e-13
TCF7L2	-1.96729	3.28331e-13
PGF	3.56718	3.2865e-13
FSTL3	3.00841	3.38657e-13
RNF135	2.84274	4.1446e-13
FOSL1	4.37183	4.1804e-13
TRIM4	3.32143	4.22509e-13
AP1S2	2.50826	4.39968e-13
NRP1	-2.06684	4.53408e-13
DIAPH3	-2.85489	4.53408e-13
CKAP2	-3.1338	5.17732e-13
SNAPC2	3.70667	5.23755e-13
SNX27	-2.2052	5.8375e-13
VCL	-2.03337	6.28811e-13
RMC1	3.02811	6.28811e-13
PHKB	-2.47582	6.32914e-13
MTHFD1	-1.45687	6.48612e-13
TXNDC17	1.22151	7.17748e-13
HEXB	3.83122	7.69751e-13
TSPAN3	1.77995	7.89001e-13
RASSF4	2.6105	8.64052e-13
RNF130	3.84386	8.9515e-13
SURF6	3.70279	8.98104e-13
ANAPC11	2.19115	9.21768e-13
SUPT16H	-1.29897	9.25708e-13
SPARC	-2.10681	9.84966e-13
ACTL8	-4.37943	1.07472e-12
STIL	-2.79588	1.07472e-12
KLHL21	3.41108	1.10361e-12
MARCHF5	2.48794	1.24449e-12
SIRT6	3.92738	1.3857e-12
TP53RK	4.52855	1.48634e-12
TRADD	6.15394	1.49607e-12
FAM3A	4.95928	1.53625e-12
QSOX1	3.72339	1.55568e-12
MGAT1	3.00202	1.83697e-12
PIAS4	6.17195	1.86815e-12
TTF2	-2.32961	1.96995e-12
HDHD5	2.62599	2.00323e-12
PSAT1	-2.02473	2.35529e-12
STRADB	3.29411	2.79374e-12
INSIG2	2.77409	2.88518e-12
HMGA1	2.89323	2.88518e-12
SPATA2L	5.41937	2.94292e-12
ARRDC1	3.72511	3.10053e-12
APBB3	3.38861	3.40043e-12
DEDD2	3.8827	3.40043e-12
UBE2J2	3.47129	3.41668e-12
C4orf47	6.44118	3.81852e-12
MAN2B1	3.9487	3.99315e-12
GNPTG	3.22407	3.99345e-12
GTF2H3	-1.98992	4.15329e-12
TPBG	4.0615	4.28792e-12
GLRX	2.75501	4.35433e-12
SF3B3	-1.32047	5.35514e-12
POLR1B	-1.68363	5.88278e-12
STXBP1	2.92111	7.05118e-12
ANP32E	-2.50492	7.15786e-12
ID1	5.84239	7.17262e-12
THEM6	3.95407	7.21479e-12
DDAH2	3.58564	7.29826e-12
P3H4	2.48345	8.63878e-12
HTR1D	-2.52463	8.63878e-12
BUB1B	-3.31232	8.65308e-12
FANCI	-2.49236	9.93974e-12
TNFAIP3	3.88884	1.08376e-11
TRABD	3.83899	1.10489e-11
SRD5A1	3.67799	1.20364e-11
ATP1B1	2.39846	1.24706e-11
PLPPR2	5.50362	1.27754e-11
TROAP	-4.08163	1.28054e-11
CLEC11A	4.37775	1.33631e-11
FCGRT	4.24544	1.36464e-11
MPLKIP	2.37969	1.45663e-11
TOP2A	-3.56629	1.46144e-11
RITA1	3.13116	1.51872e-11
CD63	1.38274	1.57276e-11
CKB	3.35803	1.64312e-11
SPG21	2.35714	1.64907e-11
LARP4B	-2.0601	1.70693e-11
VAT1L	6.10018	1.78264e-11
TSSC4	3.39484	1.79616e-11
ZNF574	2.766	1.84887e-11
MAP1LC3B	3.20829	1.90622e-11
SRD5A3	3.78811	1.98163e-11
GPN2	4.0851	2.01368e-11
SMC1A	-1.83756	2.32e-11
NINJ1	3.96594	2.33091e-11
SCAF4	2.79131	2.34684e-11
DVL2	4.0854	2.36697e-11
SIN3A	-1.42969	2.37526e-11
ANKRD28	-2.30934	2.54967e-11
RIN1	7.52916	2.63951e-11
FUT11	3.06658	2.97747e-11
CA9	5.53607	3.08298e-11
COX15	-1.71998	3.10872e-11
TFPI	7.09024	3.11204e-11
FICD	2.43019	3.37355e-11
PIM1	5.00127	3.52527e-11
PSPC1	2.70587	4.01028e-11
ITGB1BP1	1.65959	4.06884e-11
SLC7A1	-1.63912	4.43928e-11
C7orf50	3.86501	4.43928e-11
C4orf48	7.75028	4.45112e-11
KRT7	-4.73082	4.66463e-11
FLOT1	2.93914	4.66463e-11
TBL1XR1	-2.12814	5.33213e-11
YTHDC1	2.09554	5.42276e-11
HMMR	-3.9604	5.47466e-11
SEMA4B	3.3267	5.49456e-11
PHLDA2	7.30805	5.5488e-11
FTH1	4.9398	6.00694e-11
RCN1	2.79951	6.01943e-11
PTGFRN	-2.59696	6.26111e-11
PRR11	-3.69571	6.60863e-11
RIPK2	3.27061	7.12027e-11
SDF2L1	4.69422	7.88535e-11
R3HDM1	-2.00628	8.34056e-11
FKBP9P1	5.85111	8.939e-11
BEX1	-3.21317	9.05446e-11
SDHAF1	5.27711	9.06236e-11
SCAP	2.90533	9.31616e-11
LBR	-2.23891	9.72594e-11
NNT	-2.43781	1.01958e-10
ZC3H3	4.5002	1.03836e-10
RILPL2	3.74451	1.03836e-10
KRT83	-5.01661	1.03836e-10
MTPAP	-1.74442	1.05549e-10
PBDC1	1.89066	1.06694e-10
SPAG5	-3.13524	1.07239e-10
HDAC5	4.26049	1.09168e-10
CAPN2	2.19498	1.14534e-10
ETS2	2.37923	1.16217e-10
RPLP0P2	3.33629	1.21347e-10
SLC39A10	-3.0071	1.23785e-10
CENPF	-3.28711	1.25909e-10
PRC1	-2.40602	1.25909e-10
TSEN54	4.09905	1.28082e-10
NCAPD2	-2.98123	1.34404e-10
MIEN1	1.91418	1.35261e-10
EEFSEC	3.18806	1.41195e-10
GINM1	1.50213	1.44556e-10
CFAP36	1.88564	1.44556e-10
EPB41L2	-1.34924	1.4607e-10
GUK1	2.62056	1.51431e-10
SCAND1	5.7177	1.52643e-10
EMD	1.97931	1.59395e-10
IFNAR2	4.02581	1.64658e-10
MAP3K14	-2.51937	1.77418e-10
CSNK2A2	-2.07997	1.77418e-10
RPSA	-1.61764	2.1704e-10
FSTL1	-2.06583	2.29773e-10
ABL1	-1.72701	2.35461e-10
NCKIPSD	3.29358	2.35461e-10
SRSF4	2.44643	2.37718e-10
TNKS1BP1	2.85891	2.37718e-10
TPX2	-3.24405	2.41136e-10
PPAT	-1.79822	2.45985e-10
RCC2	-1.90453	2.45985e-10
ADPRS	2.73664	2.57607e-10
DUSP1	4.14984	2.60197e-10
KPNA6	-1.61333	2.67917e-10
FKBP4	2.66657	2.68366e-10
SERPINB2	5.18507	2.69467e-10
ZP1	3.102	2.76616e-10
TGM2	-2.53491	2.76765e-10
LAYN	2.57313	2.86495e-10
SGPL1	-1.93065	2.89357e-10
CRELD2	3.53003	2.91773e-10
MTMR14	3.21521	2.98893e-10
MFSD10	2.57629	3.01757e-10
GEMIN5	-1.64588	3.11889e-10
CYC1	3.60892	3.11922e-10
PTBP1	3.27616	3.20469e-10
ATF3	4.92072	3.31096e-10
RASSF7	5.06975	3.40004e-10
PPM1D	3.39446	3.49844e-10
NTM	-2.52358	3.57044e-10
IL36B	7.87417	3.8143e-10
CLPTM1	4.64462	4.07603e-10
SCYL1	2.60949	4.07603e-10
BNIP3L	1.68428	4.08421e-10
OCEL1	3.96145	4.10826e-10
CDKN2D	4.29264	4.16738e-10
SH3RF3	-3.08363	4.82524e-10
LMNA	2.97361	5.01304e-10
BUB1	-3.37728	5.01893e-10
PDK1	2.70813	5.0291e-10
AVL9	1.86388	5.09613e-10
LTBP2	-2.35239	5.19953e-10
INF2	2.92854	5.71447e-10
VLDLR	3.22133	5.99765e-10
CIB1	1.98126	6.40327e-10
ICMT	1.99921	6.44141e-10
KDSR	2.15376	6.69156e-10
AP2A1	2.89599	6.7456e-10
C1orf21	2.49474	6.91762e-10
CTBS	2.45679	7.03411e-10
EDNRA	3.82593	7.0896e-10
SERPINE2	4.30131	7.17253e-10
ANKRD37	3.59853	7.48324e-10
TNNT1	1.96596	7.80929e-10
DNAJB9	3.00158	8.08605e-10
COX5A	3.45071	8.66168e-10
NIPSNAP2	2.73681	8.96201e-10
UBXN2A	2.15362	9.21366e-10
KNL1	-3.64807	9.90828e-10
ATF6	-1.29423	1.01308e-09
CCNF	-2.54622	1.03209e-09
SPDL1	-2.62514	1.08988e-09
NARF	1.78777	1.08988e-09
LRRFIP2	2.06834	1.09132e-09
WFDC3	3.93401	1.09867e-09
MEAF6	1.51928	1.14729e-09
MELTF	2.54014	1.17463e-09
NCDN	2.93259	1.22429e-09
SHMT2	-1.46864	1.23583e-09
CCDC30	3.92035	1.28467e-09
CARS1	-1.29296	1.29226e-09
CNOT1	-1.70879	1.31822e-09
PIN1	2.6866	1.33542e-09
KIF20A	-4.1998	1.366e-09
HAGH	2.88003	1.38166e-09
TSPAN4	3.41774	1.40519e-09
ACACA	-1.66481	1.42214e-09
DARS2	-1.83465	1.43402e-09
SERTAD1	3.08235	1.47612e-09
GSTO1	1.15265	1.60252e-09
TRAP1	3.62726	1.61744e-09
PCK2	-2.2172	1.64617e-09
SMAP1	2.44537	1.67001e-09
ZNF560	4.74555	1.72264e-09
FUS	2.27408	1.75478e-09
HMG20B	3.59526	1.81923e-09
DUS3L	4.80629	1.81923e-09
GNB2	3.90224	1.87027e-09
NT5C	3.59715	2.18251e-09
PGK1	1.61666	2.20163e-09
IGF2BP1	-1.35155	2.25087e-09
NUDT14	4.07694	2.26565e-09
YDJC	5.8122	2.43635e-09
TSPYL2	3.38599	2.43635e-09
GTF3A	2.88251	2.46492e-09
WIPI1	3.0384	2.52004e-09
PIK3R4	-1.51476	2.53035e-09
HINT2	4.38004	2.613e-09
TSC22D4	3.89849	2.64746e-09
SLAMF7	3.52494	2.65383e-09
IL36RN	9.77473	2.73716e-09
DCAF7	-1.20176	2.75994e-09
DHX8	-1.44942	2.89037e-09
MRPL41	5.50413	2.89464e-09
POLR1A	-1.85131	2.91712e-09
LTBR	2.59011	2.97691e-09
EXD3	3.43998	2.97691e-09
CIP2A	-2.35969	3.04688e-09
NOC4L	3.32906	3.09683e-09
SYTL2	2.62974	3.29239e-09
UCK2	-1.68557	3.3511e-09
CRABP2	3.39339	3.3511e-09
NGLY1	1.91082	3.3511e-09
CCDC91	2.04021	3.3717e-09
NMT1	-1.52627	3.45396e-09
CFAP20DC	3.02318	3.48502e-09
CNOT3	4.75041	3.58349e-09
TEX19	-5.25844	3.59489e-09
TARS1	-1.15363	3.6169e-09
AIFM1	-1.65768	3.6169e-09
PTPRK	-2.22194	3.66811e-09
RALY	3.92963	3.70006e-09
KIF16B	2.9696	3.72717e-09
ZNF524	7.52632	3.94676e-09
AP3S1	1.53283	3.96483e-09
MRPS34	4.80002	4.02399e-09
CMAS	2.74055	4.10074e-09
CEP72	-2.21076	4.10587e-09
NCAPG2	-2.76184	4.27823e-09
DHX9	-1.61732	4.29015e-09
SNX21	5.09828	4.3195e-09
E4F1	3.58654	4.3401e-09
KRT10	2.82826	4.3401e-09
STX4	3.04009	4.57324e-09
REEP4	3.13702	4.57893e-09
PAICS	-1.4321	4.64883e-09
SEC61G	1.67763	4.74063e-09
DCT	-3.15598	4.78876e-09
GSTCD	-2.29007	4.83557e-09
VAPA	1.80756	4.85354e-09
ATAD2	-2.18021	4.94827e-09
DNTTIP1	3.19241	5.04281e-09
ITPR1-DT	4.6424	5.22702e-09
ISOC1	2.57034	5.25857e-09
ECT2	-2.05967	5.40329e-09
INPP5B	-1.67973	5.72223e-09
RAP1B	1.82585	5.75655e-09
DANCR	-1.81874	5.87492e-09
KIF5B	1.9008	5.89836e-09
CLN5	2.55051	5.93341e-09
CTSB	1.43029	6.02908e-09
TIMM44	3.4488	6.02959e-09
ESPL1	-2.64415	6.05929e-09
SKIL	-3.29072	6.17644e-09
TMEM131L	-3.6157	6.25107e-09
KIF2C	-3.21972	6.4146e-09
CPSF3	-1.62117	6.4552e-09
MRPS27	-1.27282	6.47315e-09
AGPS	-2.54132	6.60301e-09
PPFIA4	4.81086	6.6526e-09
B4GALT7	2.23756	6.92166e-09
PTP4A1	2.10313	6.92166e-09
BTBD2	3.45067	6.92166e-09
NBR1	-1.50377	6.92166e-09
GAMT	3.42546	6.96122e-09
AHCY	-1.53627	7.15369e-09
CSGALNACT2	3.10842	7.15369e-09
PLEC	3.3055	7.15369e-09
IDH2	4.45547	7.33722e-09
PARPBP	-2.58614	7.75864e-09
ARHGEF11	-3.67897	7.81981e-09
MRPS6	1.66684	7.84443e-09
CDCA3	-2.96748	8.01563e-09
TP53I13	7.01405	8.01835e-09
CCDC85B	4.4818	8.41579e-09
PMP22	2.4113	8.43184e-09
HMGB3	-2.36008	8.44593e-09
BRAT1	3.45754	8.44593e-09
BICC1	-3.08196	8.7193e-09
LINC01029	-1.49141	9.29736e-09
NDC1	-1.70665	9.81155e-09
FHL2	1.91206	9.81155e-09
POLQ	-2.86488	9.87283e-09
ADAM10	-1.6941	1.00595e-08
GCLM	-2.85374	1.01316e-08
RMI1	-2.69758	1.01644e-08
KBTBD6	-2.04748	1.01694e-08
ATP6V1A	-1.75737	1.04183e-08
ZNF771	4.15096	1.05699e-08
ELAC2	3.71751	1.08384e-08
PLA2G12A	2.5714	1.1606e-08
FOCAD	-1.71776	1.17029e-08
FAM177A1	1.35271	1.20511e-08
TFRC	-2.15488	1.24277e-08
P3H1	2.80351	1.25529e-08
ARMC5	6.82847	1.25546e-08
LCLAT1	-1.62144	1.27603e-08
TNS3	-2.40733	1.3231e-08
PFN1	3.27242	1.33626e-08
TIMELESS	-2.17147	1.33626e-08
RPL17P50	4.6356	1.33752e-08
AGGF1	2.17459	1.38283e-08
NCL	-1.19524	1.38608e-08
DDX54	2.92075	1.48919e-08
ENKUR	3.93984	1.51461e-08
PDCD11	-1.40013	1.52317e-08
RPUSD2	3.5294	1.52959e-08
LINC00973	2.58665	1.55282e-08
SNX3	1.79634	1.58338e-08
CDH2	-1.81132	1.66298e-08
BTG1	3.18137	1.66553e-08
DDIAS	-2.4152	1.67821e-08
WDR54	1.5848	1.72212e-08
CBR4	-1.59596	1.79293e-08
SELENOS	2.11377	1.81542e-08
RCC1	-1.74971	1.86296e-08
RGS17	2.46483	1.96234e-08
RRM1	-1.48408	1.96944e-08
AGPAT2	3.82361	2.03317e-08
TMEM255B	6.23201	2.0541e-08
RRP1	4.15838	2.10883e-08
UBE2E2	2.77924	2.13419e-08
P4HB	1.94915	2.27036e-08
NUCB2	1.60298	2.42031e-08
TNFRSF12A	2.49828	2.47029e-08
EXTL3	-1.7901	2.47365e-08
OFD1	1.71352	2.47504e-08
PHF1	3.6169	2.48859e-08
RAD21	-1.30011	2.53156e-08
MAP2K3	2.87434	2.73784e-08
PPM1G	2.27241	2.79196e-08
ITGB2	-4.31199	2.79715e-08
MLH1	-1.11958	2.84422e-08
BAD	2.79165	2.84685e-08
DBF4	-1.71942	2.90481e-08
INTS1	3.94386	3.06629e-08
TMSB4X	2.18606	3.07489e-08
MIR210HG	3.70484	3.19219e-08
FBXL15	6.77817	3.37224e-08
DALRD3	2.8646	3.37224e-08
PRPSAP1	2.12116	3.38245e-08
ARRB1	-2.83151	3.38733e-08
COMMD7	2.1594	3.43043e-08
ARHGAP21	1.97887	3.49186e-08
REX1BD	3.287	3.55519e-08
SLC9A3R1	3.15378	3.6249e-08
SOX4	2.81741	3.6364e-08
FASTK	2.4359	3.6364e-08
SKA3	-2.64455	3.64581e-08
ADAMTSL5	3.65893	3.69859e-08
EFTUD2	-1.18195	3.72359e-08
INPP5K	2.70425	3.73254e-08
LRRC42	1.68502	3.83715e-08
HEATR1	-1.40687	3.94221e-08
NEK6	1.94923	4.0018e-08
ARF5	1.79203	4.05232e-08
RACGAP1	-2.09168	4.06926e-08
NIPA2	2.82124	4.16572e-08
MME	2.29223	4.28223e-08
DEPDC1B	-3.46882	4.28625e-08
KRT80	-3.22666	4.28625e-08
TMSB10	1.70616	4.3088e-08
FEM1C	2.1348	4.41784e-08
NUCKS1	-2.02308	4.42922e-08
PPARGC1B	-3.30446	4.44042e-08
CD99P1	3.47368	4.44042e-08
TXLNA	-1.30113	4.64751e-08
OSGIN1	3.32258	4.67144e-08
PCGF6	2.66504	4.76609e-08
PARL	1.59756	4.87518e-08
GORASP1	2.52991	4.88886e-08
MED10	1.66197	5.04282e-08
PHACTR1	-1.87813	5.07728e-08
CTSO	4.02141	5.35222e-08
OXCT1	-2.26819	5.36633e-08
ZNHIT2	6.65545	5.47822e-08
ZMYND8	-1.72056	5.6659e-08
CSRP2	1.98498	5.74255e-08
LINC01006	3.68111	5.9395e-08
IMP3	2.15902	6.18676e-08
BLM	-2.71733	6.30489e-08
ZDHHC13	-2.25467	6.32201e-08
PRICKLE3	6.68876	6.46375e-08
OPA1	-1.48298	6.46375e-08
PPP6R3	-1.50283	6.49688e-08
ISCU	1.83785	6.51189e-08
NUP188	-1.99576	6.59948e-08
TRIM27	1.92953	6.64563e-08
PARP4	-1.67442	6.71004e-08
IPO11	-1.70101	6.86066e-08
HNRNPR	-1.03593	6.88589e-08
PPP1R16A	5.24961	6.89012e-08
NASP	-1.78919	6.98641e-08
FANCM	-2.35668	6.99957e-08
SLC35B2	2.47577	7.26851e-08
PLOD2	1.93016	7.40447e-08
ZNF672	3.5188	7.54837e-08
NBPF1	2.70247	7.5771e-08
ZC3H6	3.21307	7.63869e-08
DPH1	3.54534	7.66423e-08
SLC2A3	2.82389	7.91073e-08
LSM4	3.77098	7.99519e-08
CCNB2	-2.83576	7.99519e-08
KIF18B	-3.47921	7.99519e-08
KIF14	-2.74897	8.0683e-08
ANAPC1	-1.9151	8.0683e-08
APOBEC3B	-3.07454	8.16112e-08
ARHGEF2	2.3993	8.23578e-08
RER1	1.52663	8.24162e-08
PFAS	-1.97636	8.42091e-08
FTLP3	2.26731	8.53593e-08
RFX5	-1.70826	8.68814e-08
PRKRA	1.59885	8.91884e-08
UTP18	2.46388	9.29534e-08
IDH1	-1.62143	9.53068e-08
ARFGEF3	3.04947	9.66696e-08
RMND5A	-1.84296	9.68824e-08
GOT1	-1.28821	9.73037e-08
SLC20A1	-1.50663	9.89484e-08
RNF2	1.63491	1.01339e-07
MBTPS1	-1.47454	1.01396e-07
PAG1	3.24804	1.03046e-07
WDR45B	1.80798	1.04685e-07
FMNL3	-1.57028	1.05107e-07
NF2	-2.10778	1.064e-07
GTF2F2	-1.44178	1.064e-07
STRIP2	2.01803	1.06448e-07
RNF17	-2.1996	1.0736e-07
TULP4	-2.23283	1.07854e-07
ZNF772	-2.69116	1.09163e-07
CCNB1	-3.09686	1.10046e-07
LIG3	-1.72675	1.10527e-07
MED1	-1.51642	1.10527e-07
CDC20	-3.00198	1.11678e-07
PIGH	1.88236	1.12903e-07
NUDT8	3.06253	1.18792e-07
CXorf38	2.1316	1.2193e-07
TNPO1	-1.1016	1.23046e-07
CTSL	1.47256	1.23083e-07
RORA	3.53304	1.2453e-07
ITM2C	3.32858	1.25739e-07
JAM3	-1.54298	1.28149e-07
APBA2	3.79193	1.31036e-07
ECSIT	-1.07046	1.31103e-07
LINC02392	5.21084	1.31103e-07
TMEM9B	1.70882	1.3756e-07
FKTN	-2.30936	1.40568e-07
GAPLINC	2.50532	1.43858e-07
ZBTB11	-1.6008	1.44748e-07
LAMB1	-1.65342	1.45658e-07
ZFYVE21	1.38749	1.47408e-07
POPDC3	1.85748	1.48097e-07
LSP1P4	1.64834	1.49168e-07
NRDC	-1.09185	1.5669e-07
BARD1	-1.83569	1.56723e-07
THAP8	4.65775	1.58285e-07
LTBP3	3.34177	1.5849e-07
FASN	3.08364	1.59467e-07
TENM2	-3.97947	1.62375e-07
SEPTIN2	-1.26723	1.64965e-07
LRRC8C	2.72196	1.65211e-07
DLGAP5	-3.64787	1.74035e-07
SLC26A2	-1.60194	1.78678e-07
ERI2	-2.14019	1.8047e-07
ENSA	-1.5471	1.80948e-07
AK4	1.59335	1.8145e-07
PHF11	2.89842	1.82364e-07
TP53BP1	-1.34502	1.83527e-07
SMYD2	2.56077	1.84811e-07
ZNF827	-1.96375	1.88509e-07
THEMIS2	3.94605	1.89175e-07
COMMD6	1.69603	1.89785e-07
SFXN2	-2.79986	1.96181e-07
MT-TE	6.35556	1.98482e-07
CRYL1	1.53983	1.99592e-07
MTRF1L	2.142	2.00323e-07
KCNN4	2.83563	2.00388e-07
LARS1	-1.00186	2.00388e-07
CEBPG	2.54009	2.03826e-07
CSF1R	-2.83062	2.04028e-07
GORASP2	1.6231	2.05518e-07
ZWILCH	-1.70534	2.05518e-07
DLG5	-2.56708	2.1215e-07
BAIAP3	7.19764	2.19367e-07
ACOT2	6.15552	2.20625e-07
RFK	2.37997	2.27617e-07
IPO9	-1.15652	2.30829e-07
NEK2	-3.35371	2.3834e-07
PLAAT3	1.16478	2.3834e-07
CALM1	1.29558	2.44051e-07
IL1A	-2.88878	2.45333e-07
XPA	2.01994	2.47616e-07
HMGN1	2.77152	2.47911e-07
CERCAM	2.3682	2.49319e-07
GPC1	2.42815	2.51342e-07
TMEM107	1.51798	2.56717e-07
RCE1	2.77341	2.67394e-07
ANG	6.47238	2.71271e-07
GOLGA5	1.62705	2.72329e-07
IAH1	1.53809	2.72906e-07
TRAM1	1.6069	2.78816e-07
LINC02458	5.13692	2.78855e-07
SLC66A3	2.31111	2.83035e-07
RUVBL1	-1.44257	2.857e-07
TPP2	-1.37109	2.88331e-07
2021-03-01	-1.27772	3.00848e-07
RNGTT	-1.62699	3.18988e-07
AURKA	-2.70733	3.21217e-07
MED25	4.11949	3.23107e-07
FTO	-1.4649	3.23287e-07
CLEC2B	6.67662	3.35045e-07
FADD	6.52185	3.52367e-07
CIT	-2.12182	3.52928e-07
OPTN	1.58208	3.61694e-07
SEMA3B	5.49394	3.63146e-07
PLPP5	1.84408	3.63146e-07
SLC22A18	3.14604	3.73167e-07
FHL1	2.50672	3.9555e-07
AEBP2	-2.17211	3.9555e-07
SDC2	3.42858	3.9555e-07
KRT81	-4.09686	3.95926e-07
STC1	2.69122	4.01903e-07
PDP2	-1.82534	4.21724e-07
SH3GLB1	1.41971	4.30956e-07
ALDH1L1	-2.05448	4.35499e-07
TMX3	-1.58418	4.36407e-07
WDR12	-1.18417	4.36833e-07
KIF15	-2.92005	4.4508e-07
SLC2A1	2.05145	4.46239e-07
TOP1MT	2.79271	4.53623e-07
ZNF84	1.90287	4.53982e-07
HK2	2.34744	4.56575e-07
VSIG10	-2.04232	4.62303e-07
CDCA7L	-1.56142	4.65281e-07
NXT1	3.84097	4.68163e-07
SPR	3.19589	4.71299e-07
COG1	2.71541	4.71299e-07
PBX3	3.04971	4.71299e-07
KIF22	-2.02745	4.73733e-07
YIPF2	1.95093	4.78846e-07
SMARCB1	3.14823	5.02122e-07
ABITRAM	1.75726	5.02122e-07
NCOR1	1.62637	5.08865e-07
C1orf122	1.68038	5.12716e-07
DDR2	-1.36788	5.12977e-07
DARS1	1.20219	5.18376e-07
MRI1	2.83151	5.22384e-07
SMS	1.54129	5.22384e-07
FBL	1.98399	5.2358e-07
PSRC1	-3.04668	5.2556e-07
TGFBI	-4.18498	5.30818e-07
NID1	-2.091	5.33777e-07
NAA40	-2.1901	5.42938e-07
CA12	2.68409	5.43708e-07
TRMT61A	3.2528	5.47202e-07
UBAC2	-1.12944	5.51955e-07
ODF2	-1.25821	5.57312e-07
APBA3	4.01708	5.73464e-07
CCDC148	4.80782	5.78712e-07
TOR1B	2.35388	5.83608e-07
LAPTM4A	1.16447	5.94795e-07
DDAH1	-2.44185	5.94795e-07
FRMD8	2.62341	6.1918e-07
POGZ	-1.46813	6.1918e-07
SHCBP1	-3.01544	6.25255e-07
CDC42EP1	2.63944	6.3144e-07
EML3	5.12174	6.3144e-07
AP3B1	-1.22629	6.39354e-07
AHNAK2	1.70483	6.41582e-07
POC1B-AS1	2.56562	6.41778e-07
HSPBP1	2.98646	6.4483e-07
C1orf35	2.86977	6.6094e-07
H1-0	2.33333	6.6094e-07
SETD6	2.29285	6.74165e-07
LRRFIP1	1.38773	6.77901e-07
TBC1D9B	1.61581	6.87198e-07
LDHB	-1.01034	7.02397e-07
CCDC106	6.07957	7.13735e-07
VPS18	2.65274	7.1653e-07
DDX10	-1.184	7.23763e-07
CENPW	-1.61542	7.29612e-07
MPHOSPH9	-2.01305	7.49792e-07
EMC1	-1.19678	7.49792e-07
UBE2D2	2.11381	7.49792e-07
SMIM19	2.01184	8.03254e-07
JUNB	3.6802	8.08671e-07
FANCD2	-1.9203	8.12859e-07
GNL3L	-1.31378	8.21809e-07
TSEN34	2.87187	8.26052e-07
HADH	-1.36238	8.30878e-07
CBX5	-1.96579	8.49718e-07
USP22	-1.04984	8.56905e-07
PDGFRB	-3.27005	8.58038e-07
YIF1B	1.51477	8.61722e-07
CRY2	2.45449	8.66584e-07
RP9	2.91002	8.67003e-07
SPAG16	1.52815	8.70671e-07
HAGHL	2.79984	8.83957e-07
DPP7	2.49223	9.16033e-07
NDUFAF8	3.37451	9.16033e-07
KIAA0586	-1.83155	9.3046e-07
KLHL8	-1.93123	9.41791e-07
QDPR	2.45783	9.58958e-07
PARP1	-1.51454	9.74093e-07
NFIA	-2.2931	9.74204e-07
DDB1	-1.21632	9.74204e-07
SLC39A14	-1.48346	9.94496e-07
PGBD1	2.40185	1.00197e-06
THOC5	-1.32524	1.00345e-06
ARL16	1.38641	1.01e-06
PCDHB13	6.30609	1.01012e-06
XPO7	-1.75277	1.013e-06
POC1A	-2.12642	1.06817e-06
NPDC1	4.04353	1.07247e-06
DRAP1	1.80713	1.08764e-06
ZNF511	3.3136	1.10984e-06
ADRB2	4.20581	1.13394e-06
CHFR	1.93509	1.1598e-06
NR2F6	2.93115	1.1598e-06
CDCA8	-2.44734	1.17832e-06
MLF1	1.47334	1.20841e-06
ST3GAL4	2.46623	1.20926e-06
TMEM219	1.34332	1.23608e-06
RASSF1	1.84638	1.24591e-06
MPZL1	2.30963	1.251e-06
JOSD2	2.29264	1.25205e-06
ABHD2	-1.25313	1.25592e-06
CCND1	2.47038	1.25775e-06
NUSAP1	-2.44759	1.25775e-06
FDPS	-1.75365	1.25775e-06
LIN9	-2.63489	1.26823e-06
MPST	3.39276	1.27597e-06
PML	3.04164	1.27597e-06
CKAP2L	-2.54807	1.27597e-06
LAIR2	5.99115	1.28877e-06
SPATA5	-1.88767	1.29733e-06
CEP131	6.16691	1.30807e-06
HSPA6	7.67361	1.31226e-06
LIN7C	-1.46001	1.33328e-06
C15orf61	3.93609	1.34225e-06
DROSHA	-1.24314	1.34658e-06
DDX23	-1.14005	1.41505e-06
FAM126A	-1.55684	1.44873e-06
CD99	1.36084	1.47158e-06
EPHB2	-2.48396	1.48694e-06
FKBP1A	-1.16259	1.48961e-06
TMED2	1.3993	1.51007e-06
NRIP3	1.86123	1.6008e-06
HAUS3	1.75406	1.62727e-06
SPECC1	-2.14013	1.64433e-06
MAPK8IP3	2.64898	1.69566e-06
PCDHB15	6.09592	1.74952e-06
RNF126	4.7696	1.77507e-06
NUP160	-1.47088	1.8155e-06
EPRS1	-1.10803	1.83916e-06
METTL26	1.86722	1.85201e-06
CHST12	3.55134	1.87191e-06
ALDOC	2.37561	1.87354e-06
TP53	-1.68778	1.8927e-06
PRPF8	-1.46953	1.93124e-06
SLC35F2	-1.41214	1.9738e-06
KIF4A	-2.81764	1.97881e-06
MCM4	-1.97169	1.99387e-06
HSPA1A	2.25576	2.0025e-06
ARHGAP4	5.42039	2.03773e-06
SDF4	2.89557	2.05599e-06
MAD2L2	2.00668	2.07743e-06
ZNF706	1.01993	2.07743e-06
SLC25A12	-1.94402	2.08442e-06
RPS6KA4	3.24417	2.08517e-06
NAT16	6.02004	2.09189e-06
ARPC5L	2.15919	2.15374e-06
HNRNPA2B1	-1.51546	2.16013e-06
SHOX2	1.89769	2.16851e-06
TAF1C	3.41033	2.2108e-06
MYCBP2	-2.1245	2.23326e-06
RNF24	1.82156	2.23326e-06
TNFRSF11A	3.44086	2.26288e-06
ARHGAP22	2.52979	2.28358e-06
MPP2	5.78122	2.30096e-06
IMPDH1	1.83607	2.33936e-06
ANLN	-2.59627	2.37381e-06
CSTF2T	-1.37382	2.38376e-06
UQCRFS1	2.09287	2.38674e-06
SSH3	2.69031	2.38674e-06
NUDC	1.86946	2.39446e-06
ARHGDIB	-2.95379	2.40156e-06
SPINK1	7.86703	2.42407e-06
PRSS3	5.56654	2.45857e-06
LZTS2	2.64549	2.47967e-06
HSD17B12	-1.32369	2.49369e-06
LSAMP	3.41635	2.49463e-06
PPP1R26	3.39423	2.5022e-06
NMRAL1	1.83046	2.51596e-06
COL6A2	2.73228	2.5254e-06
CIC	3.85417	2.54625e-06
RFWD3	-1.68598	2.56754e-06
INSIG1	2.92606	2.56754e-06
REEP6	2.90563	2.58359e-06
YIF1A	1.61403	2.59742e-06
MTMR2	-1.60589	2.60959e-06
TM4SF19	3.31351	2.61217e-06
XPO5	-1.08284	2.66376e-06
PDP1	-1.67826	2.75082e-06
RND3	2.28798	2.75529e-06
HSPA1B	2.17237	2.75529e-06
MAPRE3	3.31741	2.7569e-06
LENG8	2.98662	2.80093e-06
DHFR	-2.52988	2.80093e-06
CYTH2	1.9229	2.8622e-06
CLUH	3.07256	2.8622e-06
CCNA2	-2.85645	2.92162e-06
RNF5	1.64342	2.92468e-06
CHMP3	-1.66717	2.96091e-06
MYOF	-1.65972	2.99209e-06
SLC25A4	1.43147	3.04776e-06
ACTA2	3.09542	3.08353e-06
AASS	-1.91323	3.1143e-06
GMDS	3.15516	3.17262e-06
PNPT1	-1.31394	3.19346e-06
CDC42EP4	2.74782	3.22186e-06
RPE	-1.13163	3.22307e-06
TPM4	1.46974	3.23856e-06
SETD7	-1.66041	3.25588e-06
MCOLN1	2.93619	3.26236e-06
SRSF9	2.23355	3.27515e-06
PPIP5K2	-1.69925	3.29482e-06
EXOSC4	1.8558	3.29482e-06
CMTM6	1.21614	3.37467e-06
CGRRF1	1.81714	3.40373e-06
ACO2	-1.33209	3.44539e-06
PGLS	3.42989	3.46661e-06
IDH3B	-1.17329	3.48128e-06
TXNRD1	-1.51202	3.48938e-06
EPN2	2.05732	3.49943e-06
SMPD2	3.14901	3.49943e-06
PPP2R5C	-1.02713	3.50437e-06
HPS3	1.60724	3.50437e-06
ZNF134	2.0758	3.50437e-06
PRAF2	3.08011	3.51577e-06
MED24	-1.2903	3.5182e-06
MKI67	-2.58208	3.53659e-06
CCDC107	3.33907	3.56349e-06
PFKM	-1.31181	3.71343e-06
AP2B1	-1.32419	3.7785e-06
A4GALT	2.14099	3.8136e-06
PDS5B	-1.40754	3.84806e-06
LARS2	-1.94189	3.85277e-06
ARL4A	1.85283	3.85277e-06
PCCA	-1.75015	3.85452e-06
METTL4	-1.80904	3.8813e-06
MIS18BP1	-1.83401	3.90145e-06
RNF114	1.29606	3.96777e-06
RAC3	5.90106	3.99892e-06
TUBGCP4	-1.28825	4.02664e-06
MINDY2	2.17172	4.04018e-06
GEM	1.62279	4.04626e-06
MMP1	4.89343	4.04626e-06
GPR176	1.9821	4.05024e-06
MAD1L1	1.49956	4.05796e-06
ILF2	-1.0374	4.08835e-06
DGKG	2.22459	4.12868e-06
GSS	-1.36355	4.12868e-06
C1orf198	2.15323	4.18171e-06
CYFIP2	-1.9406	4.19792e-06
CSE1L	-1.37335	4.19792e-06
ELMO1	-2.87177	4.20449e-06
ARHGAP11A	-2.89144	4.21774e-06
PHLDB3	4.66044	4.25938e-06
HIBADH	1.47659	4.28218e-06
HIF1A	-1.5312	4.29642e-06
HSD17B4	-1.44356	4.41095e-06
ADCY8	5.87275	4.5036e-06
ACAA1	2.90558	4.56445e-06
NUP93	-1.19507	4.58189e-06
TTC39C	-1.76985	4.58189e-06
PLXNA4	-2.25986	4.59783e-06
SHISA4	2.70444	4.60343e-06
LINC00488	6.37951	4.62847e-06
EXPH5	-2.54245	4.65172e-06
PARD6B	-2.69242	4.66052e-06
MCCC1	-1.59312	4.6636e-06
MMP2	-2.67141	4.6636e-06
RABEP2	3.55268	4.6636e-06
CHTF8	1.75033	4.666e-06
SAFB	3.32534	4.69708e-06
USP33	-1.07288	4.71957e-06
TSKU	2.2931	4.7281e-06
ISCA2	1.42726	4.85052e-06
MAK16	-1.37754	4.95649e-06
PNRC1	2.6051	5.26222e-06
ATP1B3	2.06703	5.28885e-06
EPS15	-1.54202	5.38021e-06
NOL4L	-1.57223	5.40841e-06
SS18	-1.20391	5.4496e-06
LYPD1	3.92765	5.58734e-06
DCAF11	-1.30114	5.63493e-06
GAPVD1	-1.00606	5.65018e-06
ZNF609	-1.4797	5.80914e-06
PDIA3	2.16649	5.89217e-06
SNAPC3	1.91415	5.92201e-06
SCLT1	-1.93349	5.92886e-06
MPG	1.92578	6.01257e-06
GGNBP2	1.74864	6.10198e-06
GTF3C2	-1.04595	6.12226e-06
NMU	5.45216	6.25225e-06
NOP14-AS1	2.96263	6.30272e-06
LRWD1	2.31986	6.50148e-06
NUDT9	-1.25442	6.94371e-06
GLB1L	-2.30271	7.00073e-06
LUCAT1	3.33243	7.13171e-06
ACAT2	-1.99433	7.17145e-06
FXN	2.67308	7.17145e-06
JTB	2.04405	7.20214e-06
SPRYD3	1.63608	7.21833e-06
ALKBH5	1.85876	7.24431e-06
BRI3BP	-2.47609	7.24781e-06
SLC16A1	-1.16516	7.27054e-06
PARP10	5.88999	7.29824e-06
SNHG14	-1.78331	7.39992e-06
TMBIM1	1.16636	7.40698e-06
FAAP20	2.25411	7.41201e-06
ANKFY1	-1.44032	7.41201e-06
MCM6	-1.58723	7.45218e-06
PLK1	-3.50777	7.45348e-06
PFKL	1.62351	7.48414e-06
EPHX4	5.52822	7.49062e-06
MAD2L1	-1.82423	7.54018e-06
ANP32B	2.48116	7.68299e-06
MTREX	-1.06622	7.71669e-06
NPC2	1.1601	7.73698e-06
BTG3	2.28146	7.96485e-06
WDR47	2.73238	8.02897e-06
IGF2BP3	-1.98151	8.18396e-06
SEC14L1	-1.20241	8.35598e-06
RWDD2B	-2.19629	8.37126e-06
PAN3	-1.73187	8.38289e-06
YEATS2	2.07055	8.39711e-06
MICU2	2.35603	8.44915e-06
SLC12A6	2.182	8.45262e-06
PARVB	1.52483	8.45262e-06
MED17	1.78745	8.52783e-06
NDEL1	1.5663	8.52783e-06
HSPA4	-1.0495	8.52783e-06
KRT87P	-4.02166	8.55905e-06
PNPLA2	5.41697	8.56282e-06
DHCR24	-2.20073	8.56593e-06
P4HA1	1.68973	8.60633e-06
FBXO7	1.58146	8.78627e-06
CENPJ	-1.7834	8.792e-06
LDHD	4.71759	8.89735e-06
MGST3	1.08638	8.91282e-06
RING1	3.78637	8.95889e-06
ARRDC1-AS1	2.67586	8.98054e-06
NDUFA9	-1.26824	8.98115e-06
WDR18	2.39536	8.98712e-06
FBXO28	1.36718	9.0685e-06
INPPL1	2.50834	9.11619e-06
APBB2	-1.35673	9.18099e-06
DNAJB11	1.99284	9.24474e-06
MBTPS2	-1.40244	9.28621e-06
SAMM50	-1.04284	9.36101e-06
SP4	-2.01989	9.39939e-06
SLCO4A1	2.87858	9.41348e-06
UBE4B	-1.45875	9.41802e-06
HYLS1	-2.07349	9.48616e-06
MRC2	2.4406	9.62597e-06
HJURP	-2.15276	9.76274e-06
ICE2	-1.68733	9.80606e-06
CAPN7	1.83956	9.8867e-06
FBXW5	1.78905	9.89191e-06
RTN4IP1	-1.73829	1.00158e-05
DIS3L2	-1.42759	1.01061e-05
DCUN1D5	1.69395	1.02438e-05
SEL1L	-1.52684	1.03483e-05
GRPR	3.48314	1.04178e-05
PREP	1.62843	1.06348e-05
G3BP1	-1.20527	1.09043e-05
SKA2	-2.01398	1.09259e-05
BZW2	-1.36566	1.09689e-05
MCM7	-1.30496	1.09884e-05
DBF4B	-1.61824	1.11809e-05
HOMER3	5.59743	1.12318e-05
ZFAND2A	2.05705	1.13333e-05
LINC01910	-6.73588	1.14701e-05
PTPA	-1.38476	1.1502e-05
SPPL2B	2.77691	1.1573e-05
ARHGAP18	-1.79569	1.1573e-05
OAZ1	1.23723	1.16396e-05
TMCO6	2.65252	1.16396e-05
SLC39A3	2.44091	1.16396e-05
TRIM9	3.77174	1.16607e-05
SYNGR2	1.88205	1.17002e-05
PDIA3P1	3.00487	1.17124e-05
ZNF558	5.47698	1.17753e-05
SMARCA1	-1.49772	1.18553e-05
MTA1	4.66555	1.18553e-05
CERT1	1.5145	1.18607e-05
STAC	2.63413	1.19243e-05
ALG2	3.25448	1.1953e-05
LINC00674	5.23521	1.20634e-05
MRRF	-1.28071	1.22902e-05
CXCR4	5.7688	1.23691e-05
AKTIP	1.40725	1.23805e-05
DHRS3	-4.32061	1.24006e-05
MEA1	1.12905	1.24244e-05
IKBKE	-2.11495	1.25344e-05
WDR62	-2.37573	1.26461e-05
ANAPC7	-1.16473	1.27169e-05
DPYD	-1.47526	1.27699e-05
SDCBP	1.37659	1.28185e-05
DNAJB1	1.53393	1.28275e-05
TRIM59	-1.97061	1.28275e-05
TAOK3	1.80633	1.28588e-05
ACADS	3.80524	1.31635e-05
ELOVL5	-1.29314	1.33276e-05
NELFB	2.99694	1.33276e-05
CHERP	2.13861	1.33968e-05
ZNF668	3.60627	1.33968e-05
TCAF2	2.55694	1.33968e-05
TMEM241	-1.6525	1.37386e-05
CDC123	-1.00432	1.37421e-05
KDM6B	3.2716	1.37525e-05
PKN2	-1.35744	1.37537e-05
PPP4C	1.6833	1.37537e-05
PLXNB3	3.95732	1.37537e-05
ANXA3	1.81226	1.37807e-05
PPP1R13L	4.01908	1.37862e-05
PCED1A	2.62074	1.37949e-05
LRRC17	-4.49146	1.38862e-05
ARFIP2	1.74604	1.41456e-05
POLA1	-1.72341	1.41651e-05
DUSP4	2.35797	1.41651e-05
BAIAP2	1.73604	1.41651e-05
TMEM86A	-4.92747	1.44906e-05
CD99L2	-1.86516	1.44928e-05
HBE1	-1.15028	1.45886e-05
TRIB3	2.38042	1.47957e-05
CAV2	1.43838	1.47957e-05
MRTFA	2.32987	1.47957e-05
SLC37A4	-1.253	1.4868e-05
TBL1X	-1.71273	1.50399e-05
NRN1	5.2872	1.52682e-05
G2E3	-1.06669	1.55682e-05
HDAC2	1.13489	1.57414e-05
NCAPG	-3.21113	1.57724e-05
SIGMAR1	2.22482	1.59769e-05
PTGES	-3.8217	1.6094e-05
APAF1	2.23782	1.64199e-05
ALKBH7	1.62116	1.64304e-05
SVBP	2.34858	1.65017e-05
JARID2	2.28005	1.68347e-05
MAVS	-1.25992	1.68655e-05
GPANK1	-1.03256	1.71051e-05
TOR1AIP2	-1.13227	1.74059e-05
FTL	1.31384	1.75504e-05
PTGIR	3.22077	1.76498e-05
ELOVL6	-1.53145	1.76498e-05
GADD45GIP1	2.25627	1.76636e-05
LINC01705	3.88928	1.77114e-05
PARP8	-1.50084	1.77301e-05
HHAT	-3.50008	1.77836e-05
CCSER2	1.40919	1.78572e-05
C20orf27	-1.42085	1.78603e-05
PAIP1	1.61643	1.79321e-05
VPS35L	-1.3762	1.82178e-05
ZNF362	-2.73324	1.82405e-05
AXL	-1.35026	1.82405e-05
ITGA5	1.4255	1.82493e-05
RCAN3	1.92227	1.82518e-05
TRMT1L	1.95938	1.83989e-05
CCDC28B	-1.52143	1.83989e-05
MCRIP2	2.90279	1.84934e-05
DTX3	1.97534	1.85316e-05
LRP5	-3.06494	1.86594e-05
AHI1	1.43448	1.90295e-05
NPM3	-1.10088	1.93459e-05
ABCB8	-2.04188	1.93459e-05
BMS1	-1.1113	1.94e-05
YIPF4	2.0472	1.94364e-05
KIF23	-2.45441	1.97196e-05
SPP1	-2.79426	1.97584e-05
KDM4A	-1.48815	1.98736e-05
JADE1	-1.35552	1.98736e-05
SORD	-1.23629	2.00987e-05
SAP30-DT	2.5697	2.00987e-05
PCDHB2	5.61859	2.02882e-05
BDH1	2.38283	2.03454e-05
WASHC3	1.03281	2.06756e-05
GLRX2	1.78471	2.08907e-05
SIRPA	2.00053	2.09508e-05
H2BC5	2.41445	2.10916e-05
PTPRR	1.99174	2.14646e-05
GMFG	-2.26905	2.20447e-05
BIRC5	-2.90975	2.2226e-05
KLF6	1.13995	2.22541e-05
TMEM70	1.91705	2.25142e-05
SMARCAD1	-1.47835	2.25837e-05
RNF166	5.38758	2.269e-05
MBNL1	-1.36871	2.28087e-05
REPS2	-5.73837	2.28087e-05
ATP5F1A	-1.01324	2.29241e-05
EP400P1	1.71507	2.29241e-05
NDC80	-2.5597	2.30125e-05
CALB2	2.33085	2.30767e-05
TBC1D17	2.28244	2.3103e-05
IGF1R	-1.68918	2.32883e-05
CSGALNACT1	-3.07705	2.33155e-05
GDF15	4.32132	2.33509e-05
DNM1L	-1.15259	2.35072e-05
GUSB	1.86704	2.35072e-05
TMOD1	5.81693	2.37476e-05
VIPAS39	-1.27186	2.38683e-05
HAS2	2.58641	2.42502e-05
CLU	1.28949	2.43962e-05
TFF2	6.12362	2.45989e-05
BCL7A	1.62879	2.47525e-05
MASTL	-1.87695	2.47927e-05
THBS1	-3.46306	2.48119e-05
NFKBIB	2.98942	2.48309e-05
IVD	-1.32326	2.48625e-05
ALDH7A1	-1.26986	2.49677e-05
C19orf48	-1.26105	2.50403e-05
PSPH	-1.58303	2.51428e-05
FCRLB	2.26028	2.51428e-05
NNMT	-2.08499	2.54672e-05
MOV10	-1.45484	2.55701e-05
MDK	2.23856	2.55806e-05
SEMA5A	1.85338	2.55806e-05
ZGRF1	-2.56303	2.56485e-05
STX3	2.58521	2.60801e-05
GSDME	1.00232	2.61622e-05
SLC38A10	2.91879	2.69438e-05
RPS19BP1	2.19975	2.69438e-05
PRKACB	-2.2163	2.70099e-05
INSYN2B	-3.36606	2.71044e-05
STK17B	-1.36012	2.72783e-05
CDCA2	-2.34418	2.74727e-05
FAM241B	3.26306	2.76207e-05
FIS1	-1.14966	2.77058e-05
GMCL1	1.94914	2.80153e-05
COL4A1	-2.26362	2.85132e-05
NDRG2	-3.46711	2.86724e-05
GADD45A	2.14581	2.8732e-05
SAA1	-4.10764	2.87972e-05
PPP6R2	1.89824	2.89572e-05
CLMP	1.88789	2.90997e-05
TTC37	-1.0872	2.9431e-05
FRA10AC1	1.37994	2.94326e-05
SCN2A	-2.91842	2.95496e-05
NCAPH	-2.75651	2.95696e-05
UBQLN1	1.62904	2.9709e-05
TANGO6	-1.45763	2.97133e-05
CHMP2B	1.07364	3.05455e-05
OR51B5	-1.97174	3.05853e-05
SKA1	-2.331	3.05877e-05
RAB11B	2.21913	3.05877e-05
FLCN	1.47914	3.07626e-05
CDK2AP2	1.98566	3.08902e-05
E2F3	-1.51643	3.217e-05
S100A10	1.55258	3.23383e-05
HELB	-2.69888	3.24093e-05
PRIM2	-1.3256	3.2418e-05
COQ2	2.47377	3.24372e-05
DCLRE1A	-2.11559	3.29631e-05
GPNMB	2.76685	3.33181e-05
POLR2B	-1.18673	3.34249e-05
SLC44A1	-1.53908	3.36222e-05
METTL23	1.53089	3.42542e-05
ZBTB18	-2.48855	3.42731e-05
NPRL3	1.68307	3.54651e-05
USPL1	-1.57814	3.56867e-05
C12orf75	1.71308	3.60182e-05
SLC25A39	1.94662	3.63503e-05
LYSMD1	2.11796	3.64342e-05
TPST2	2.56938	3.6532e-05
CCDC77	-1.52609	3.67686e-05
GDPD5	-2.42281	3.67686e-05
CROCC	5.64772	3.70157e-05
NEGR1	-2.83139	3.70818e-05
EVA1A	1.53176	3.71001e-05
DNAJC4	1.66797	3.71114e-05
MGMT	1.97694	3.73654e-05
WASF2	1.20789	3.74761e-05
CORO1A	-4.24732	3.7995e-05
WASHC5	-1.5555	3.80452e-05
LPO	5.71881	3.80452e-05
DEPDC7	2.87416	3.88073e-05
RPL13P12	1.84819	3.88073e-05
MACROH2A2	5.20241	3.8829e-05
MAPK7	5.08016	3.8829e-05
CPS1	-2.57619	3.88333e-05
AJM1	2.98779	3.89472e-05
BABAM1	-1.27548	3.92916e-05
PIP4K2A	-1.31838	3.92916e-05
SNX33	1.5704	3.92916e-05
SCML2	-2.63613	3.93375e-05
C6orf141	2.08657	3.97358e-05
DCLK1	-6.24221	3.98348e-05
ATP6V0D2	3.18853	4.03316e-05
UBE4A	-1.01017	4.06143e-05
POC1B	1.59542	4.06143e-05
PER1	2.70523	4.06143e-05
CDKN3	-2.1961	4.07475e-05
DAG1	1.76619	4.11487e-05
RNASE1	5.31556	4.14014e-05
RAD51D	-1.66341	4.16554e-05
NARS2	1.5815	4.20679e-05
LPCAT2	-2.2079	4.20825e-05
SUCLA2	-1.13603	4.20825e-05
ASIC1	-2.7899	4.22452e-05
PHLDB2	-1.27088	4.22965e-05
KPNA2	-1.696	4.28881e-05
RGMB	2.70748	4.31071e-05
VIM	1.83082	4.3434e-05
MYO5B	2.62898	4.38296e-05
RHBDD2	1.43813	4.40411e-05
NT5C3B	1.55701	4.41581e-05
ANKS3	2.42404	4.43557e-05
KIF20B	-2.12409	4.44708e-05
GMPR2	-1.06539	4.48694e-05
SRGN	-1.46106	4.51173e-05
NFKBIL1	3.58179	4.51173e-05
SLC5A6	-1.17865	4.54076e-05
SPRING1	-1.11201	4.65801e-05
ZNF284	-1.39766	4.66089e-05
MCM3	-1.56102	4.66502e-05
CROCCP2	2.24796	4.67985e-05
DOCK1	-1.57204	4.70023e-05
HMGCL	1.55454	4.72379e-05
SKP2	-1.86925	4.78513e-05
CENPE	-2.53862	4.80354e-05
HDHD2	-1.16031	4.83011e-05
MMP14	1.73525	4.85774e-05
BCL2L1	1.1852	4.8673e-05
LAT2	-2.10349	4.88511e-05
ARID5A	2.6049	4.94093e-05
PLEKHG5	2.16819	4.95645e-05
SMCO4	2.42921	4.96405e-05
SPIDR	-1.16292	4.97419e-05
RBMS3	-1.6798	4.98162e-05
SUCO	1.80629	5.03103e-05
ZBTB38	-1.19684	5.09358e-05
SELENOM	1.61593	5.09358e-05
TXNIP	2.84485	5.13912e-05
ARG2	1.67815	5.1719e-05
PEG10	-1.85008	5.18306e-05
EXOC4	-1.09786	5.25279e-05
KIF1C	1.78387	5.25942e-05
NSMCE4A	1.89204	5.29294e-05
CAMK2D	1.47532	5.30412e-05
NPTN	-1.20637	5.3256e-05
SNX4	1.4601	5.44048e-05
SEC11C	1.28087	5.44279e-05
RPSAP52	2.05907	5.50062e-05
HPCAL1	1.81456	5.50166e-05
LRP1	1.90794	5.54156e-05
APH1B	1.63899	5.55942e-05
KIAA1217	1.45686	5.57373e-05
MON1A	2.74874	5.58362e-05
MAF1	2.15831	5.58362e-05
CUL2	-1.12068	5.62097e-05
CENATAC	1.68291	5.64917e-05
SCARB1	2.1232	5.72419e-05
TMEM97	-1.66523	5.74576e-05
MID1	-1.74132	5.75663e-05
LINC00261	7.37956	5.77932e-05
RPL13	1.77212	5.83669e-05
PGRMC1	1.86548	5.87074e-05
INTS5	2.11642	5.87888e-05
NOLC1	-1.03206	5.88141e-05
UBA6-AS1	1.31578	5.88141e-05
RASA2	1.92506	5.90431e-05
C1orf112	-1.78083	5.91591e-05
RPN2	-1.05888	5.94449e-05
WDR4	-2.08231	5.95383e-05
SF3A2	3.18513	6.03933e-05
TUBB2A	1.75242	6.03933e-05
COMTD1	5.40393	6.03933e-05
CSK	2.29336	6.04513e-05
DHODH	-1.51575	6.04785e-05
SPIN4	-2.34316	6.04785e-05
CAPN15	2.22312	6.05177e-05
LARP4	-1.13874	6.11109e-05
SRPX2	-2.02186	6.20826e-05
TRBC2	2.1162	6.21752e-05
TBC1D2	2.44038	6.28253e-05
TMED3	1.3815	6.28786e-05
EIF4EBP1	1.53198	6.29445e-05
RAB3B	1.06868	6.32991e-05
HMG20A	-1.32602	6.43184e-05
ATP23	2.22184	6.45899e-05
PAM	1.70157	6.47758e-05
NFE2L2	1.40702	6.50948e-05
PPP2R3B	5.24614	6.50948e-05
NFIB	-1.44503	6.53887e-05
RAD51C	-1.28612	6.54169e-05
ZRANB3	-1.83021	6.56355e-05
SREBF2	2.06554	6.61242e-05
SOX7	-6.21379	6.75878e-05
SMILR	4.38154	6.75878e-05
AGRN	1.5681	6.77402e-05
RRS1	2.67222	6.80067e-05
RELL2	5.56511	6.8145e-05
RSBN1	1.57252	6.87544e-05
RHEB	1.17819	6.8854e-05
CSNK1G2	3.59914	6.90231e-05
TRAF3IP2	-1.31185	6.92215e-05
TMEM204	2.59905	6.9275e-05
FH	-1.2513	6.99995e-05
DNASE2	2.32954	7.06914e-05
XRCC6	-1.02163	7.11687e-05
LINC00960	1.76539	7.25868e-05
CTPS1	-1.34166	7.32767e-05
HLA-C	1.59029	7.37068e-05
DTNB	2.33879	7.43229e-05
PAPPA2	-2.49739	7.45217e-05
USF3	-2.13179	7.46808e-05
AHNAK	1.24659	7.46875e-05
NAB2	2.68887	7.48912e-05
PEX10	3.23385	7.49829e-05
SLC1A3	-2.4341	7.56904e-05
H1-10	5.39666	7.5761e-05
SPDYE3	-2.21721	7.5761e-05
RAD54L	-1.85042	7.60905e-05
FERMT2	1.28381	7.68106e-05
TNFRSF1A	2.34974	7.68795e-05
ADI1	1.99966	7.72925e-05
FBLN2	4.43785	7.78549e-05
ZNF542P	-7.27218	7.82552e-05
ARID4A	1.60386	7.88772e-05
SFT2D2	-1.56972	7.88772e-05
RABGGTB	-1.5299	7.89948e-05
TGIF1	1.65055	7.91485e-05
NLE1	-1.07775	7.97843e-05
NRF1	-1.31117	8.04669e-05
NCAM1	-1.23261	8.06596e-05
ZPR1	1.66543	8.15181e-05
RPS2P5	1.7474	8.21968e-05
ACSL1	2.67642	8.27276e-05
SLBP	2.09802	8.28571e-05
TBC1D5	-1.13052	8.29257e-05
LIN7B	3.20064	8.30937e-05
GPRC5A	1.25074	8.33917e-05
LINC01515	-1.63362	8.35751e-05
PCDH9	3.65111	8.40162e-05
MFN2	-1.0178	8.48345e-05
CDCP1	2.10105	8.49515e-05
NFIL3	2.42894	8.49515e-05
ATG3	1.02462	8.49643e-05
KIRREL1	-1.56525	8.50337e-05
PRKD3	-1.18097	8.53985e-05
TCEAL3	1.3721	8.65497e-05
SLC11A2	-1.33767	8.70179e-05
AMIGO2	-2.55642	8.78219e-05
MRPL30	-1.22591	8.78219e-05
PTGR1	2.23942	8.79616e-05
DCUN1D1	-1.15564	8.80883e-05
U2AF2	2.20091	8.80883e-05
ZNF335	1.40978	8.91537e-05
FBXL18	2.40172	8.96315e-05
SHROOM2	-4.15906	8.98536e-05
DPH7	2.65398	9.02976e-05
ZNF333	1.60245	9.10185e-05
BRCA2	-1.64856	9.10438e-05
PLEKHG2	2.49821	9.11456e-05
YTHDF3	-1.15754	9.21367e-05
CCN1	2.3596	9.21642e-05
MAPKAP1	1.5779	9.3129e-05
XRCC2	-2.15246	9.34695e-05
HMGB2	-1.72496	9.34812e-05
URB1	-1.30735	9.41796e-05
DCAF8	-1.37096	9.43788e-05
RBBP6	2.1188	9.51199e-05
ABCB9	1.53436	9.66723e-05
REC8	3.55258	9.69143e-05
CREB3	1.12452	9.70534e-05
MAOA	-2.32389	9.70534e-05
ATAT1	1.11513	9.73067e-05
PCAT6	4.15254	9.73067e-05
RCN1P2	3.93464	9.74031e-05
COASY	-1.04345	9.75658e-05
SLX4IP	-1.85756	9.76902e-05
PLPP6	2.85645	9.89005e-05
CNN2	-1.51878	9.90078e-05
VPS51	2.54063	9.90765e-05
ORC2	-1.47243	0.000100092
GCC1	2.10534	0.000100266
ZBTB1	1.75749	0.000100345
OSCAR	4.40929	0.000100345
ZNHIT6	-1.1939	0.000100673
ING2	1.89761	0.000102338
FBRS	2.07525	0.000102896
ICAM1	5.07814	0.000103613
ACVR1	1.78368	0.000104001
CCDC137	1.98006	0.000104046
TRUB1	-1.58719	0.000104121
HMGB1	-1.37497	0.000105364
MRE11	-1.15692	0.000105844
C11orf24	1.03723	0.000106125
PLCB4	-2.61613	0.000106541
CALR	-1.09915	0.000106847
FAM102A	3.19949	0.000107556
CLTC	-1.04943	0.000108468
PIP5K1A	-1.36337	0.00010869
SGMS2	2.57243	0.000108962
LCA5	-2.4745	0.000109973
VAV2	2.54831	0.000111387
HIP1R	2.00609	0.000112375
VEPH1	-1.26682	0.000112704
BRD8	-1.03722	0.000112816
CAPZB	1.37028	0.000113364
CYTH3	2.23037	0.000113764
COG2	-1.18785	0.000114138
PITHD1	1.91915	0.000114898
ZFAND3	1.62844	0.000115277
FGF1	1.73603	0.000116049
NSF	-1.32071	0.000116679
ASPSCR1	2.56137	0.00011821
NOVA1	-5.73659	0.000118778
PNPLA3	-2.23725	0.000118802
DZIP3	-1.76897	0.000118802
ELAPOR1	-3.22372	0.000119177
VAPB	1.51502	0.000119177
MANF	1.9837	0.00011929
LCE1F	6.17399	0.00011929
SLC41A1	1.73034	0.000119474
MAPKAPK5	1.51501	0.000120442
TMEM150A	2.42458	0.000120442
CLCN3	-1.17166	0.000123613
PCF11	1.58803	0.000125682
MRPL12	3.47177	0.00012583
LASP1	-1.10009	0.000126059
NSUN2	1.59202	0.000127039
MOSPD1	1.66826	0.000127065
CHMP7	1.44793	0.000127221
FOXRED1	-1.22474	0.000127443
GSTZ1	-1.76439	0.000127453
ITPA	-1.4052	0.000128071
SNHG3	-1.22092	0.000128451
ANXA6	-1.20191	0.00012933
FNBP1L	-1.23113	0.000130024
CHM	-1.62694	0.000131514
HLA-B	1.70123	0.000131514
KLHL15	2.9978	0.000131928
ARFIP1	-1.02433	0.000132905
SLC5A3	1.7078	0.000133141
PAFAH1B2	-1.27213	0.000133514
ACSL4	-1.41893	0.000133583
ARL4D	1.587	0.000133583
SH3KBP1	-1.14183	0.000134431
ZNF174	2.35162	0.000136008
EEF2	-1.14198	0.000137002
WDR45	1.44697	0.00013722
UBE2Q2P2	3.06941	0.000137495
POLA2	-1.29204	0.000137949
PHETA1	3.81879	0.00013872
PHF6	-1.23142	0.000138827
NMD3	-1.15078	0.000138829
FEZ1	4.91624	0.000139814
FLNC	-1.97906	0.000139884
SGO2	-1.7128	0.000141534
ERAP2	-1.2422	0.000141618
CRKL	-1.25878	0.000143283
GCDH	-1.35308	0.000143966
CAPRIN1	1.38148	0.000144155
ATR	-1.64183	0.000144155
SDHD	-1.23353	0.000144155
NT5DC1	-1.21611	0.000144685
SEPHS1	-1.13751	0.000146881
TCEANC2	-1.4084	0.000146937
HLA-E	1.27717	0.000147023
DCP2	-1.46676	0.00014743
DNAJC14	-1.5431	0.000150736
NAGK	1.17131	0.00015105
IKBKG	3.04375	0.000151542
MRPS28	-1.64566	0.000151979
PABPN1	-1.3777	0.000151992
CDC7	-1.69806	0.000154272
SMAD3	-1.43412	0.000156621
EOGT	-1.18689	0.000156669
PIF1	-3.71497	0.000156723
SBF2-AS1	2.02324	0.000156981
C21orf58	-2.53939	0.000157762
DNAAF2	2.00729	0.000159055
POLE4	1.76752	0.000159185
NOP53	2.44435	0.000160162
ADPGK	1.80054	0.000160162
BNIP3P1	4.56671	0.000160681
C17orf80	-1.3618	0.000161148
ZCCHC24	-1.72703	0.000162741
BORA	-1.69468	0.000164816
AMZ2	1.07495	0.000165257
KCNH5	-2.76654	0.000165362
NR4A1	3.12874	0.000165572
HECTD3	2.17645	0.000165572
EID1	1.39693	0.000165572
VAMP7	-1.03666	0.000165674
AASDHPPT	-1.40694	0.000165674
RPS27	1.50014	0.000166854
LZIC	1.09082	0.000167712
NSUN7	-6.0043	0.000168213
DOK1	-1.40141	0.000169289
MTBP	-1.60013	0.000170934
MUS81	1.48415	0.000171049
SCLY	-3.01824	0.00017129
NUP205	-1.32802	0.00017153
LRRC38	5.0345	0.00017153
SH2D2A	-2.08507	0.000171998
SHARPIN	1.9343	0.000172541
KNSTRN	-1.4129	0.000174851
PSAP	1.07409	0.000174851
LINC-PINT	2.09811	0.000175358
CYRIB	1.15469	0.000176593
PCMT1	1.0075	0.000177398
WNK4	2.66274	0.000177398
GDAP2	-1.62272	0.000177398
CRYAB	5.30402	0.000179013
FAM131A	1.43079	0.000179358
HAUS8	-1.54949	0.000182892
PLD5	4.00962	0.000182892
AURKB	-2.16401	0.000184107
SQOR	1.33798	0.000184335
EHD4	1.49404	0.000185324
NUDT19	-1.24546	0.00018659
ILKAP	1.60423	0.000187002
LAGE3	2.07065	0.000187384
EGR1	3.29044	0.000188268
RPS3AP6	1.5489	0.000189601
PLAGL1	1.65224	0.000189615
ERAP1	-1.28189	0.000190059
ABHD3	2.87199	0.000190234
RIC1	1.67999	0.000190618
SUFU	-1.72949	0.000190669
DNMBP	-1.10219	0.000190707
GPD2	-1.43304	0.000192689
PRNP	1.57426	0.000193401
C17orf58	1.91415	0.000193763
TRIML2	1.83844	0.000195832
RUSC2	2.09459	0.000195832
MBNL2	-1.68303	0.000195985
MOAP1	1.75207	0.000195985
BDKRB2	-3.71929	0.000196976
RWDD4	1.67476	0.000197402
PPP2R2C	3.18218	0.00019748
NTN4	2.15593	0.000197554
PCDHB14	4.93037	0.000199165
GPSM3	-1.39309	0.000199794
SORT1	-1.69939	0.00019997
ELL2	1.99411	0.000199997
RBM17	1.38234	0.000200269
TRIM3	1.76148	0.000201146
TIA1	-1.23385	0.00020218
TMEM191A	4.40894	0.000202843
SCD	-1.23596	0.00020519
VKORC1	1.46245	0.000207999
KIFC1	-2.2994	0.000211609
EFNA1	2.33443	0.000212622
PLCH1	-4.39009	0.00021446
CC2D1B	-1.30184	0.000214523
CNPPD1	1.18158	0.000215095
MDC1	-1.39325	0.000215095
DYRK3	2.82441	0.000215095
SHC1	1.36795	0.000215095
MGA	-1.49077	0.000215095
EHBP1L1	4.76373	0.000215699
MCUR1	1.57864	0.000216295
RPRD2	-1.22292	0.000216786
OR51B4	-2.4637	0.000219115
CSTB	1.23989	0.000219619
WBP1L	-1.3139	0.000220775
CTU2	2.07697	0.000220775
ZNF768	2.68908	0.00022091
XPO1	-1.00372	0.000221007
ARID3A	2.41156	0.000222364
ZBTB8A	4.76726	0.000222824
TRIM25	-1.04662	0.000224866
GPX8	-1.10302	0.000225116
MZT1	-1.31282	0.000226176
HINT3	2.05534	0.000227307
ECSCR	-2.10068	0.000227307
GATAD2B	-1.20536	0.000227573
PGS1	1.61908	0.000228134
KCTD13	2.95583	0.000230326
ASPM	-2.55021	0.000230611
TRPM8	4.17689	0.000232166
H3-3A	-1.02456	0.000234194
DRAM2	1.22161	0.000236709
EPAS1	1.42035	0.000236866
DTL	-2.08356	0.000237114
KDM4B	2.14969	0.000237656
ST6GALNAC4	-1.15491	0.000237656
IQCG	2.04645	0.00023804
PREB	2.34831	0.000238084
USP21	2.04997	0.000238389
GAPDHP1	1.24982	0.000238687
MANEA	-1.82564	0.000239256
H6PD	-1.39619	0.000239659
WDR11	-1.0483	0.000240933
PARP16	1.17704	0.000241648
IER5	2.54162	0.000242655
CHORDC1	-1.0272	0.000242832
SLC6A8	1.98246	0.000247834
CACNB1	2.88631	0.000252818
SUPT20H	-1.13567	0.000255857
DYSF	-3.73048	0.000255887
TMEM33	-1.0832	0.000261399
PPP2R5D	1.34816	0.000261819
AP1M1	1.13788	0.000262194
DOHH	5.10513	0.000262194
TLCD3A	1.47965	0.000262198
SLC7A2	-3.09887	0.000263054
ELL	2.09873	0.000263502
GTSE1	-2.87764	0.00026377
C11orf80	3.39265	0.000264594
RABIF	1.12922	0.000265598
STARD9	2.1032	0.000265805
ZNF131	1.14582	0.00026602
ACTR5	2.79594	0.000266172
KBTBD4	-1.17085	0.000266328
NTAN1	1.34964	0.000268804
CRY1	1.21723	0.000269274
FBXO17	1.41469	0.000269626
CLASRP	2.40626	0.000273519
TENM4	-2.31506	0.000275494
ROBO4	-1.63572	0.000280287
WDR13	1.16174	0.000283563
AREL1	-1.16623	0.000283871
TGFB2	-2.86223	0.000283966
NAGLU	-1.93112	0.000284792
VIRMA	-1.0833	0.000284792
PCLAF	-2.10704	0.000286502
MXI1	1.75069	0.000286772
GSTM3	1.4806	0.000292402
TBL2	1.87429	0.000293832
PNLIPRP3	5.23533	0.000295553
NBPF14	1.60233	0.000298381
RAD54B	-2.32549	0.000300817
GLYCTK	-1.28737	0.000301042
SNIP1	1.63893	0.000302055
LPIN1	-1.23943	0.00030334
IL31RA	-1.58454	0.000304398
FAM120AOS	1.1971	0.000304398
RPL17	-1.36807	0.000305112
PHRF1	2.18517	0.000305234
FDX1	2.08656	0.00030585
ENOX2	-1.22825	0.000308089
MAP1LC3B2	4.65235	0.000309462
VPS37C	1.62109	0.000310254
ZNF485	1.71567	0.000310793
FAM3C	1.5446	0.000311694
MYRF	-1.84284	0.00031438
IFT27	4.16653	0.000314475
CDKAL1	-1.26496	0.000314475
KLC2	3.84875	0.000314475
TAF12	1.00662	0.000316029
ZYG11A	-4.21543	0.000317068
CEP55	-2.84922	0.000317749
CLASP1	-1.11688	0.000318719
ARHGAP17	1.14779	0.000322895
SPATC1L	3.7298	0.000325904
RNASEH2B	-1.56227	0.000326302
AP5S1	-1.44208	0.000327118
LANCL1	-1.19484	0.00032938
ARHGEF7	-1.25508	0.000331101
NOL6	-1.09075	0.000331101
E2F8	-2.50783	0.000331813
RETREG2	1.2525	0.000332174
C22orf39	1.17438	0.000335256
B4GALNT1	2.6826	0.000335386
ZNF717	1.33584	0.000336429
VWA8	-1.83422	0.000336606
SYNJ2BP	-1.27534	0.000337065
SNAI2	1.78018	0.000337684
EIF5	1.10514	0.000337815
CHST2	2.47105	0.000340793
MED16	2.31787	0.000341387
CCDC47	1.08617	0.000344462
METTL15	-1.32446	0.000345047
LINC02575	4.32487	0.000351907
ADD3	-1.52058	0.000352769
DNMT1	-1.05325	0.000353038
POLR2M	-1.62393	0.000353038
OPA3	1.51007	0.000355233
VMA21	-1.07983	0.000355602
PTGER4	4.96623	0.000355607
FDFT1	-1.35768	0.000355797
ATP2B1	1.1849	0.000355928
CLIC3	4.42041	0.000355928
CEP76	-1.77685	0.000356501
APOC1	-2.81677	0.000363105
PLIN2	4.54742	0.00036453
RAP1GAP2	-1.22746	0.000367419
GOSR1	1.10063	0.000370798
C2CD5	-1.55519	0.000371354
DDX43	3.65324	0.000372138
DMD	-2.07082	0.000383706
COL4A5	-3.16025	0.000384197
LRFN4	4.80304	0.000384601
KDM2A	1.26088	0.000384998
NCLN	1.61999	0.000387839
FOXO1	-2.19805	0.000390065
ANTXR2	1.54178	0.000394832
PURB	1.37466	0.00039498
PIMREG	-2.94493	0.000397012
MELK	-1.62339	0.000398586
LRIG1	-1.58979	0.000399211
FBXO9	1.99218	0.00040135
ZDHHC8	3.59267	0.000403316
LHPP	2.79481	0.000403316
PACSIN3	2.07087	0.000403798
PPP2R5B	2.37648	0.000404727
PRELID3A	4.65315	0.000405197
NUP98	-1.2139	0.000408538
GPD1L	-2.10261	0.000416827
SIN3B	1.41445	0.000417361
MBLAC2	-2.40516	0.000417361
SLC2A12	-3.61031	0.000418897
GLUL	-1.33154	0.000418934
GAK	2.22323	0.000422176
GALNS	2.47103	0.000423266
HYKK	-3.26252	0.000423411
PC	-1.58791	0.000427211
THADA	-1.2071	0.00042827
ARL5B	2.13501	0.00042853
MC1R	4.55763	0.000432844
GOLGA2	1.49331	0.000434475
CLINT1	1.10088	0.000435136
BORCS8	-1.66227	0.000436495
ASNS	-1.20904	0.000436699
SIX4	-2.25321	0.000441389
CDC25C	-2.00943	0.000445338
LINC01588	1.8473	0.00044753
GALNT7	-1.5486	0.00044815
RDM1	-2.07054	0.000449436
MPRIP-AS1	2.47061	0.000449965
MSH2	-1.14727	0.000450148
CCDC82	1.41331	0.000450148
RNF26	-1.28502	0.000451143
ARMC10	1.65477	0.00045861
RAB20	2.92593	0.000459832
ZNF580	2.91445	0.000459832
GTF3C1	-1.04771	0.000460964
MRPL46	-1.15551	0.00046269
RUNX1	1.64817	0.00046533
LINC00863	4.22445	0.000465399
ARL1	1.09763	0.000468147
PPIP5K1	-2.27081	0.000469873
VSIR	2.80089	0.000472096
KATNB1	-1.36977	0.000472211
ZFHX4	-1.40349	0.000472835
NCKAP5L	2.52579	0.000477904
STON2	-2.54959	0.000482607
ERCC6L	-2.48296	0.000484178
CCDC18-AS1	2.03847	0.000485213
RAB3GAP2	-1.05607	0.000486312
FRMD6	-1.40771	0.000486312
DNM2	1.62349	0.000487745
KIAA1328	1.531	0.000493946
MSANTD3	1.55983	0.00049556
RPGRIP1L	-1.55753	0.000497795
AIMP2	-1.01102	0.000498297
PCGF5	1.28518	0.000500512
TAPBP	-1.19813	0.000504951
ANKRD27	-1.15767	0.000506393
FARP2	-1.05523	0.000507525
SHFL	1.91485	0.000507525
FBXO32	-1.958	0.000507525
REEP3	1.30584	0.000508761
ATXN2	1.64733	0.000520695
DYNC2I2	2.04436	0.000521018
OSBPL6	1.74697	0.000521419
CORO7	-1.51864	0.000523517
VOPP1	1.16552	0.000524115
C6orf47	1.52576	0.000526781
IDE	-1.31612	0.000528123
KCTD11	1.53892	0.000531659
C7orf26	2.56064	0.000535547
OGDHL	-4.69621	0.00053879
PBK	-2.10456	0.000539949
TP53BP2	1.74245	0.000540688
MT-TH	4.89526	0.000540688
FOXJ3	1.23342	0.000542769
UNC119	2.46793	0.00054801
SGO1	-1.96777	0.000550676
TGIF2	-1.78299	0.000554907
DNAJB14	-1.61042	0.000556758
DHRS2	-1.7657	0.000559889
CBWD1	1.04967	0.00056291
ADSL	-1.3169	0.000564745
VDAC2P5	1.87346	0.000565615
MYADML	5.0943	0.000566152
TOR1AIP1	-1.04197	0.000572784
NOTCH1	2.33428	0.000573572
KLHL26	1.95561	0.000573662
C17orf67	4.50248	0.000574452
BCL2L12	2.10051	0.000574799
RANGAP1	-1.10282	0.000575225
AKAP8L	2.54525	0.000579444
ENDOV	1.07934	0.000581171
ACAT1	-1.01723	0.000583816
SLC10A7	-2.10423	0.000590868
ALKBH8	-1.91707	0.000591729
TIAM1	-1.71941	0.000594875
DARS-AS1	3.39603	0.000599838
CTDSPL	-1.30323	0.000601208
IPO7	-1.24229	0.000602375
HDAC3	1.26198	0.000613745
FBXL2	1.44287	0.000618991
TPRG1L	2.06888	0.000623163
ZC3H11A	-1.07704	0.000628432
ACVR2B	-1.58379	0.000628451
USP39	1.34619	0.00062898
TSPAN14	-1.24406	0.000631346
SMIM14	1.27561	0.000632946
PRR14	1.20719	0.000636427
MARK3	1.54582	0.000637364
FIGNL1	-1.55708	0.000639057
LEMD2	2.5024	0.000641298
KCNK1	2.03474	0.000645598
RNF32	3.11094	0.000649177
TMEM175	2.54211	0.000650809
WDR77	-1.41372	0.000651045
C12orf4	-1.456	0.000653058
CNOT4	-1.57486	0.000654919
PSMD3	1.80727	0.00065577
C17orf100	2.60867	0.000658313
DOLPP1	-1.4665	0.000659833
GALNT14	-1.11253	0.000663713
MBNL3	-4.11562	0.000664853
CREG1	2.37576	0.000664917
ETV1	-2.40681	0.000672348
PUSL1	1.79302	0.000672873
DLAT	-1.11346	0.000674022
PRELID2	1.65774	0.000674022
MAGEH1	1.63267	0.000674022
C6orf62	-1.07962	0.000674562
DGKZ	2.17806	0.000675862
MAPK8	1.25687	0.000678509
TM4SF19-AS1	3.09214	0.000678862
ZNF416	2.96124	0.000679641
ST3GAL3	1.53444	0.000682023
ADAM9	-1.07975	0.000682023
NAAA	4.22579	0.000682262
LRRC20	2.22534	0.000695783
VPS36	-1.08706	0.000705462
IZUMO4	4.66481	0.000708591
CHRNA9	-2.37272	0.000708591
TMEM200A	1.31579	0.000708746
RIT1	1.13577	0.000710629
DUSP19	-2.74126	0.000713562
EEF1AKNMT	-1.09155	0.000717278
NENF	2.12791	0.00072319
ATP8B2	-1.72778	0.000725999
TIMP1	1.03751	0.000729121
MND1	-1.81963	0.000730907
SLC25A13	-1.22423	0.000733778
LMO7	-1.68173	0.000739055
RNF10	1.49211	0.000740659
MILR1	-1.77927	0.000749735
CD163L1	-2.70292	0.000751617
BEX5	4.37329	0.000755308
ZFP90	2.17373	0.000755308
PCDHB16	4.72066	0.000755308
OSTM1	1.37929	0.000756663
POP1	-1.86559	0.000757301
KANSL1-AS1	2.46674	0.000757301
TMEM259	3.81063	0.000759953
ESCO2	-2.37634	0.000762835
ZNF691	-1.03429	0.000763058
SPRYD4	-1.28894	0.000763058
ARNTL	2.49791	0.000764007
DLX1	-1.83095	0.000764036
DDRGK1	2.49344	0.000764036
HLTF	-1.16229	0.000769316
AVPI1	1.55356	0.000776626
TNK2	1.82471	0.00078385
CREB3L4	-1.33918	0.000784029
PTTG1	-1.39923	0.000784767
FAM229B	1.4372	0.00078534
PBXIP1	1.9814	0.000790354
PIEZO1	1.3651	0.000791687
UBE2T	-1.44892	0.000799213
MTHFD2	-1.08581	0.000800604
OR7E12P	3.2204	0.000803963
HOXC9	2.02485	0.00080402
SNX10	3.71179	0.000805301
DEK	1.07021	0.000810773
SNAP29	1.56742	0.000812267
MCM2	1.40989	0.000812642
OGDH	-1.16255	0.00081474
DISC1FP1	5.50728	0.000817406
EGLN1	1.9096	0.000820302
EOLA1	1.36697	0.000822109
YWHAH	1.31998	0.000829887
HSD17B8	2.60053	0.000831961
MLKL	-1.28025	0.000832314
TIMM13	-1.14859	0.00083487
RPSAP58	-1.29399	0.00083487
SRGAP1	-1.16067	0.000838101
ZNF346	2.07249	0.000840867
ZNF345	4.5914	0.000841204
NUAK2	-2.26873	0.000851887
TMEM132A	3.63546	0.000855686
STAG1	-1.18829	0.000855854
RECK	1.59168	0.000857467
OSBP2	1.97017	0.000857467
NR2F2-AS1	2.20023	0.000862593
XPO4	-1.1597	0.000863862
ALS2	-1.4663	0.000866884
MATR3	-3.05459	0.000867285
EIF3C	-1.4228	0.000867665
KLC1	1.72461	0.000867806
TTC3	1.17494	0.000868959
SMARCC2	-1.06566	0.000869315
HELLS	-1.78882	0.000869644
ADAM15	1.54936	0.000869644
SMTN	1.92604	0.000887212
ZEB2	1.38554	0.000887902
FBXL8	3.61381	0.000891234
FZD5	-2.56361	0.000891234
PRXL2C	1.19501	0.000893764
NVL	-1.24965	0.000897136
SLC6A15	-1.43472	0.000898389
IFI6	2.43918	0.000902103
ZNF529	1.6216	0.000907115
BRIP1	-2.278	0.000908572
ABL2	1.43221	0.000916405
MTOR	-1.32563	0.000921026
[truncated: 1,724 more rows]

## Sheet: E. HT1080 eGFP regulated genes
Table S2. Regulated genes between scaffold-cultured and monolayer-cultured cells.
E. Significantly regulated genes between scaffold-cultured and monolayer-cultured cells in HT1080 eGFP.
Gene name	log2(fold change)	Adjusted p-valuea
C1QBP	4.88188	1.25248e-58
LOX	6.65347	1.38569e-50
NUDT3	-3.62527	1.58807e-47
SLAMF9	6.69187	9.24151e-41
TREM1	7.52628	9.82613e-41
AKR7A2	4.57306	1.42187e-40
ATP5F1D	5.64167	1.42187e-40
P4HA2	3.14543	1.68605e-40
PGF	5.52028	4.45031e-40
CST3	4.15592	7.17443e-38
FAM50A	4.34934	3.93595e-37
C4orf3	2.70062	7.50667e-37
ITM2B	4.2511	2.48991e-36
SERP1	3.65992	6.9198e-33
LGALS3	2.39352	1.03647e-30
F3	3.45345	2.52697e-29
JUN	4.54099	7.16081e-29
UCK2	-2.68681	7.30405e-29
POFUT2	4.81951	2.16596e-28
TSPAN3	2.23378	9.74415e-26
PRELID1	4.54484	1.81996e-25
P3H4	3.1984	2.51929e-25
CLEC11A	5.46825	3.06369e-25
BNIP3	3.2293	4.32118e-25
ERO1A	3.34923	7.1299e-25
DAPK3	5.45771	2.00557e-24
PSAT1	-2.4946	3.16656e-24
HILPDA	4.09861	6.08306e-24
PAM	3.54762	6.74348e-24
MRPS6	2.49106	1.43146e-23
CRELD2	5.56663	1.88794e-23
PLOD2	3.01548	3.15527e-23
CDH2	-2.74354	3.3193e-23
RAB10	2.40711	3.3193e-23
MTHFD1	-1.71166	5.13048e-23
KDELR3	3.0738	6.11184e-23
ENO2	3.32362	6.75496e-23
INHBE	-4.41617	1.98384e-22
HDHD5	3.21565	2.46681e-22
MTPAP	-2.22456	3.96906e-22
EGLN3	11.0902	4.90102e-22
DFFA	-1.2385	6.45529e-22
LTBP4	4.79842	1.0716e-21
IARS1	-1.78795	1.5869e-21
LARP1	-1.69008	2.21061e-21
NEK6	2.89296	3.5802e-21
USP40	-2.04445	5.22175e-21
RRM1	-2.10588	8.88293e-21
RIN1	4.7526	9.70194e-21
GART	-1.4574	1.65153e-20
RNF135	3.58883	2.31743e-20
CRTAP	2.98456	2.84766e-20
KDELR2	3.3226	4.76609e-20
HSPB11	2.20677	4.86699e-20
FAM174C	2.46357	5.02306e-20
MAFF	5.436	6.40047e-20
RRAGA	3.68478	8.37855e-20
TRADD	5.73257	1.24573e-19
ZP1	3.89775	2.05894e-19
NOL3	4.33567	2.08724e-19
FAM162A	2.40319	2.5418e-19
TRAM1	2.42138	2.57918e-19
TMEM70	3.33285	3.13731e-19
SEC61G	2.19504	3.45266e-19
STRADB	3.82391	3.45266e-19
P4HA1	2.84648	3.52642e-19
ZBTB45	3.93302	4.15031e-19
TRIM4	3.55247	4.59875e-19
CIT	-3.05346	6.72824e-19
P3H1	3.70745	7.5271e-19
TNKS1BP1	3.4534	7.87592e-19
DUSP1	5.71254	8.01245e-19
MCUB	3.31244	1.02173e-18
IER2	3.84112	1.09902e-18
PSPC1	3.45467	1.41085e-18
MPLKIP	2.75849	1.50987e-18
BRAP	3.09704	1.81813e-18
PREP	2.87047	2.53382e-18
H2AC6	3.29823	3.61176e-18
MCM7	-2.15013	4.39577e-18
BTG1	4.2143	5.30913e-18
NDRG1	3.92208	5.30913e-18
TXNDC17	1.2731	5.52373e-18
LINC02392	6.49662	6.03318e-18
SLC7A1	-1.80329	6.89404e-18
YIPF1	1.96979	7.22913e-18
FANCI	-2.69218	1.06377e-17
PRDX4	1.42556	1.08089e-17
INSIG2	2.91353	1.66286e-17
TXNRD1	-2.31045	2.65049e-17
NOL7	3.55834	4.38268e-17
TXLNA	-1.68258	5.55502e-17
BNIP3L	1.93477	6.05713e-17
NCAM1	-2.10038	7.19981e-17
RGS17	3.11583	7.66603e-17
PDK3	2.68441	7.74821e-17
AKIRIN2	3.3128	7.98812e-17
SRD5A3	3.55912	8.00906e-17
ENPP1	-3.29639	9.88087e-17
RASSF4	2.59477	1.43097e-16
TPBG	4.11076	2.33964e-16
HEATR1	-1.80959	3.15082e-16
NDUFAF8	4.88576	3.15082e-16
SORT1	-2.99735	3.539e-16
STIL	-2.78718	3.75694e-16
BARD1	-2.41528	4.29671e-16
CTSB	1.71455	4.29671e-16
DNAJC1	3.87672	4.86202e-16
NT5DC3	-1.99724	9.40167e-16
KMT5A	-2.19566	1.02269e-15
ANKRD28	-2.39912	1.04871e-15
DNMT1	-1.94716	1.38908e-15
OSMR	2.70185	1.38908e-15
DNAJB11	3.00454	1.39844e-15
TMEM134	2.7204	1.4364e-15
CD63	1.40759	1.52409e-15
GLRX	2.71795	1.57204e-15
PCK2	-2.47486	1.73616e-15
CITED2	2.99922	1.78861e-15
SLBP	3.86855	2.2737e-15
CDCA7L	-2.06662	2.36521e-15
SHMT2	-1.63618	2.46967e-15
PPP2R5C	-1.46231	2.91447e-15
ATRAID	1.26357	2.91894e-15
VDR	-4.82168	3.35456e-15
TRIM9	4.74991	3.37281e-15
PPIF	2.9347	3.97767e-15
VAT1L	5.18773	4.62491e-15
CAST	1.39591	5.02786e-15
SLC2A1	2.70324	5.25891e-15
DDAH1	-3.26283	5.2681e-15
GEMIN5	-1.78589	5.85774e-15
PNMA1	3.18267	6.14632e-15
TFG	1.63327	6.14632e-15
SHISA4	3.46865	6.44002e-15
HEBP1	2.81615	7.21501e-15
SGPL1	-2.02768	7.74266e-15
DEDD2	3.48396	7.75013e-15
RAD54L	-3.14977	8.11951e-15
RPSA	-1.70603	8.11951e-15
LRRC8A	-2.01254	8.26651e-15
SCCPDH	2.08663	8.26651e-15
CIB1	2.13262	8.8463e-15
SUPT16H	-1.22586	9.42629e-15
CRABP2	3.47646	9.87097e-15
RORA	5.38919	1.05362e-14
TTF2	-2.16893	1.05433e-14
HMGA1	2.77353	1.16188e-14
RNFT2	-2.8891	1.19809e-14
TAGLN	-2.83071	1.2149e-14
CA12	3.31185	1.32274e-14
OSTM1	2.6389	1.51423e-14
PIM1	4.96032	1.60175e-14
NCAPD3	-2.2077	1.61016e-14
C4orf47	6.75263	1.6597e-14
DHX8	-1.59875	1.68479e-14
SPRING1	-1.68331	1.88477e-14
NFKBIA	3.31615	1.92251e-14
AMPD3	3.16544	2.33382e-14
PGK1	1.77366	2.37519e-14
HADH	-1.75538	2.50086e-14
RBM42	3.58007	2.52615e-14
EIF4A3	3.32926	2.79787e-14
KRT80	-4.48416	2.98605e-14
TIMP1	1.91555	3.12804e-14
NUDT14	3.56156	3.50681e-14
DEPP1	4.84183	3.90208e-14
EFEMP1	-3.01123	4.51676e-14
SDF4	4.09516	4.85831e-14
DDX10	-1.55342	5.48717e-14
GBE1	1.71215	5.5696e-14
DIAPH3	-2.58473	5.56983e-14
PHLDB2	-1.95362	5.76319e-14
STXBP1	2.56576	6.89749e-14
RALY	4.03639	9.16019e-14
LINC01029	-1.6665	9.35237e-14
ICMT	2.15122	9.7347e-14
CRIP2	2.99263	1.00672e-13
UBE2D2	2.71648	1.00827e-13
NCAPD2	-2.97994	1.0563e-13
TP53RK	3.28631	1.09317e-13
SDC2	4.05049	1.32674e-13
FPGS	2.98929	1.38379e-13
KRT10	3.33396	1.48104e-13
SH3RF3	-2.89346	1.63625e-13
TCF7L2	-1.73212	1.96011e-13
SELENOM	2.46298	2.14795e-13
NGLY1	2.0292	2.18945e-13
MCM6	-2.18088	2.25054e-13
HPCAL1	3.00334	2.37548e-13
PLPP5	2.31158	2.41364e-13
SEMA4B	3.18018	2.68178e-13
IFI6	4.22315	2.89112e-13
DVL2	3.4024	2.91572e-13
PTBP1	3.25878	2.94734e-13
LUCAT1	4.94596	3.13942e-13
TBC1D17	3.38901	3.14983e-13
ATAD2	-2.36385	3.68915e-13
RCC1	-1.92895	3.86076e-13
FSTL3	2.70032	3.98635e-13
NF2	-2.45087	5.27123e-13
GNL3L	-1.64126	5.33294e-13
TIMELESS	-2.36982	5.5523e-13
HSF1	3.09914	5.84705e-13
ARRDC3	2.86529	6.67127e-13
TBL1XR1	-2.0233	6.67127e-13
WDR3	-1.33689	7.04844e-13
AP3S1	1.61601	7.12661e-13
TMEM165	3.22509	7.51259e-13
RMND5A	-2.14419	8.39381e-13
IL36B	8.41554	8.50189e-13
RCE1	3.46224	8.64845e-13
PAG1	3.7964	8.69429e-13
PHF1	4.19785	8.69429e-13
SPATA2L	3.89684	8.82105e-13
LTBP3	4.80696	8.9499e-13
NCEH1	-2.46498	9.35616e-13
NGRN	2.62678	9.44342e-13
NR2F6	3.9356	1.02834e-12
CSGALNACT2	3.50303	1.04886e-12
DAP	2.14595	1.21754e-12
CYC1	3.4925	1.24885e-12
PIAS4	3.04029	1.27271e-12
BRD8	-1.58216	1.36591e-12
AXL	-1.88189	1.39303e-12
NINJ1	3.52817	1.39303e-12
NPDC1	3.69962	1.39303e-12
RAB11B	3.22311	1.39303e-12
PFAS	-2.2097	1.51559e-12
PRC1	-2.26984	1.51703e-12
TMEM45A	6.95194	1.51703e-12
SNX27	-1.86454	1.54724e-12
VLDLR	3.08182	1.74091e-12
EXPH5	-3.48565	1.81105e-12
TFRC	-2.29693	2.00266e-12
GUK1	2.47675	2.01684e-12
WIPI1	2.83468	2.03271e-12
AP1S2	2.1361	2.10286e-12
MT1X	4.50925	2.20911e-12
RFX5	-1.92632	2.22609e-12
SRSF9	2.9146	2.27867e-12
MIR210HG	3.88437	2.70839e-12
MMP1	6.19344	2.73052e-12
SLC5A3	2.64353	2.91971e-12
ATIC	-1.22951	2.98879e-12
TMEM255B	7.71474	3.25144e-12
MAP1S	3.16615	3.47754e-12
SLC6A8	3.212	3.58398e-12
DNAJB9	2.9421	3.77972e-12
AGO1	-1.51794	4.09995e-12
POLR1B	-1.48462	4.23707e-12
PIN1	2.53835	4.40363e-12
MPZL1	2.76654	4.53919e-12
PDK1	2.62229	4.68192e-12
GNG11	2.03588	5.01629e-12
PIGH	2.27291	5.01629e-12
RAB2A	2.01998	5.37123e-12
PPP4C	2.29075	5.74355e-12
TSR1	-1.15609	5.89708e-12
SF3B3	-1.1449	6.07032e-12
CYTH4	3.96444	6.49798e-12
CYSTM1	1.94569	6.61863e-12
MRPS27	-1.29076	6.94055e-12
CHPF	2.65655	7.45137e-12
MANF	2.89871	8.53959e-12
GRINA	2.28365	8.92158e-12
ERRFI1	2.83918	9.39606e-12
BLM	-3.12701	1.0136e-11
SH3GLB1	1.64506	1.04256e-11
AKIRIN1	2.871	1.08568e-11
PTPN14	-1.39753	1.09078e-11
JUNB	4.28067	1.09463e-11
PDCD11	-1.44952	1.1504e-11
THEM6	3.83912	1.20502e-11
GAPLINC	2.62294	1.27114e-11
USP21	3.50685	1.29446e-11
ATP6AP2	1.46799	1.34424e-11
SNX3	1.91835	1.35209e-11
ANKRD37	3.44375	1.35226e-11
FANCD2	-2.23017	1.35226e-11
MAK16	-1.74337	1.51037e-11
TP53I13	5.90425	1.51422e-11
NUCKS1	-2.14491	1.61376e-11
RFLNB	-2.40398	1.71225e-11
NMT1	-1.4892	1.77118e-11
C4orf48	7.49509	1.87329e-11
NMRK1	1.92892	2.00432e-11
ARMC5	5.78419	2.03527e-11
NASP	-1.91383	2.22759e-11
NUP88	-1.21446	2.22856e-11
DAD1	1.07318	2.33408e-11
RCN1	2.47164	2.34369e-11
AIFM1	-1.62689	2.47824e-11
CHIC2	2.61355	2.54706e-11
NUP43	-1.35151	2.69528e-11
PRIM1	-2.52252	2.76418e-11
RNF126	4.76182	2.76418e-11
NIPSNAP2	2.53385	2.97402e-11
ECT2	-2.0346	3.02676e-11
ENKUR	3.55994	3.10289e-11
WDR76	-2.22441	3.10289e-11
CCNF	-2.36166	3.19457e-11
MCM3	-2.14129	3.19457e-11
OCEL1	3.13912	3.19457e-11
POLA2	-1.8754	3.24022e-11
PARP1	-1.75012	3.40301e-11
CKAP5	-1.52697	3.44104e-11
FKBP10	2.25435	3.65974e-11
STC1	3.01408	3.69331e-11
COMMD6	1.8582	4.14533e-11
VCL	-1.63033	4.15277e-11
XPO5	-1.2879	4.26669e-11
SMAP1	2.27678	4.31997e-11
RMC1	2.23689	4.58117e-11
PDP2	-1.99143	4.65184e-11
TPD52	2.25168	4.97506e-11
TTC39C	-2.07373	5.32596e-11
PDIA6	1.46182	5.55317e-11
TFPI	5.36978	5.55317e-11
INSIG1	3.46454	6.05423e-11
IPO9	-1.23801	6.26208e-11
RHBDD2	1.92705	6.48313e-11
CORO1B	2.80655	6.99091e-11
BLMH	-1.3335	7.23644e-11
CD47	2.04824	7.23644e-11
MCM4	-2.31021	7.23644e-11
ERGIC1	1.52375	7.55053e-11
ITGAX	3.18022	7.66135e-11
WDR62	-3.02886	7.73679e-11
CCDC148	4.07276	9.64216e-11
SELENOS	2.08537	9.80099e-11
CFAP36	1.63168	9.93032e-11
MAF1	3.10218	1.00971e-10
PPM1D	3.04481	1.02951e-10
TOP2A	-2.97583	1.06939e-10
RUBCN	-1.69837	1.13331e-10
GTF2H3	-1.57334	1.13359e-10
CSTB	1.7949	1.14437e-10
RAP1GAP2	-1.88521	1.15004e-10
THRAP3	-1.0317	1.16895e-10
RPL17P50	3.64629	1.1775e-10
TTC3	1.90209	1.20623e-10
IFI27	3.0588	1.2541e-10
DARS2	-1.70325	1.25457e-10
NUP107	-1.06911	1.28569e-10
WNT3	-3.8756	1.29867e-10
EDNRA	3.29735	1.32775e-10
LCLAT1	-1.54796	1.32775e-10
UBE2T	-2.30763	1.35223e-10
MSH2	-1.77272	1.37705e-10
WDHD1	-2.25988	1.37705e-10
TMED9	1.20574	1.37876e-10
OXNAD1	-1.3853	1.42381e-10
C1orf122	1.73077	1.50112e-10
RCC2	-1.67526	1.5353e-10
SESN1	3.24543	1.53991e-10
SNAPC2	2.60119	1.53991e-10
ZWILCH	-1.80958	1.53991e-10
CCDC85B	4.7511	1.55156e-10
CRYL1	1.60618	1.55156e-10
VSIG10	-2.15661	1.55773e-10
TSSC4	2.68351	1.6371e-10
ARNT2	-3.55217	1.79931e-10
TROAP	-3.19111	1.9674e-10
GALNT2	1.40835	1.99777e-10
UBBP4	-2.20482	2.16896e-10
GOT1	-1.29878	2.356e-10
SSBP3	-1.22334	2.37692e-10
EPB41L2	-1.16673	2.40333e-10
PRIM2	-1.7084	2.46769e-10
ITPR1-DT	3.77677	2.48846e-10
NUDT19	-1.75278	2.5504e-10
F11R	2.36327	2.55319e-10
CHPF2	2.35882	2.66022e-10
WFDC3	2.75135	2.66022e-10
B4GALT7	2.07217	2.75273e-10
VOPP1	1.78453	2.85943e-10
ULK3	2.07573	3.02886e-10
PDCD5	1.05405	3.09687e-10
TEX19	-4.57007	3.22676e-10
CLEC2B	4.65276	3.34976e-10
RAP1B	1.6986	3.34976e-10
SYNDIG1	7.64071	3.62069e-10
GDI1	1.93103	3.62819e-10
DDR2	-1.43677	3.72183e-10
RBMS3	-2.14325	3.75949e-10
ORC1	-3.10241	3.9574e-10
AHCY	-1.44228	4.03652e-10
CDC7	-2.41333	4.03652e-10
RNF141	1.54422	4.10003e-10
PSMD11	-1.07824	4.26271e-10
POLA1	-2.14341	4.28079e-10
ZDHHC24	3.08587	4.37054e-10
DDIAS	-2.29887	4.65954e-10
CNOT3	3.61449	4.88605e-10
COMMD7	1.99464	4.93762e-10
MCM5	-1.90023	5.01655e-10
MPP2	7.28246	5.03095e-10
RBM28	-1.21013	5.69845e-10
HMG20B	2.81347	5.73197e-10
CDCA5	-2.43292	5.76091e-10
KIF15	-3.17152	6.26832e-10
RACGAP1	-2.02845	6.26832e-10
SLC39A10	-2.53096	6.34506e-10
CTPS1	-1.75752	6.78939e-10
TSKU	2.59967	6.86693e-10
SFXN2	-2.80266	6.93883e-10
FUT11	2.42633	7.00966e-10
SLC66A3	2.41982	7.45613e-10
LARS1	-1.02109	8.01959e-10
BZW2	-1.63368	8.08776e-10
COQ2	3.16056	8.08776e-10
NAT16	4.91705	8.17193e-10
SCAF4	2.14042	8.28465e-10
SDF2L1	3.22705	8.28465e-10
MT-TP	3.6341	8.63583e-10
KNTC1	-2.3315	9.08993e-10
SPG21	1.82911	9.22886e-10
IL36RN	9.3437	9.58987e-10
OSTC	1.20143	9.91588e-10
ZNF672	3.25865	9.91588e-10
CD99	1.47563	9.96911e-10
SPR	3.51936	1.02289e-09
PDIA5	1.87791	1.13543e-09
ANP32E	-1.94928	1.1477e-09
FARSB	-1.34394	1.15533e-09
ZC3H6	3.11068	1.18585e-09
ACADS	3.60626	1.25585e-09
KPNA6	-1.34417	1.26406e-09
SDHAF1	6.83229	1.26406e-09
PLXNA1	-1.48727	1.27516e-09
WASHC3	1.23176	1.27516e-09
ESPL1	-2.45614	1.34674e-09
SMC1A	-1.46584	1.3867e-09
TP53	-1.83288	1.41328e-09
MAN2B1	2.65166	1.41811e-09
MARCHF5	1.77239	1.43332e-09
NPC2	1.3332	1.45853e-09
CDKN1A	2.32982	1.48399e-09
STARD8	-3.62972	1.5575e-09
FAM120AOS	1.66352	1.59927e-09
BUB1B	-2.543	1.60189e-09
GNPTG	2.25429	1.64693e-09
SPAG5	-2.53015	1.66378e-09
ASNS	-1.71328	1.6903e-09
GNG5	1.08656	1.69633e-09
FASN	2.78695	1.81145e-09
SEPHS1	-1.50293	1.85364e-09
TUBGCP4	-1.43491	1.87664e-09
NONO	-1.02222	1.8982e-09
PSMB4	-1.29301	1.9038e-09
CALB2	3.31086	1.93709e-09
LRP1	2.40019	1.93709e-09
MRGPRX3	4.18741	1.94242e-09
CAD	-1.56096	1.99758e-09
SF3A3	-1.08852	1.99758e-09
PNCK	7.46267	2.01165e-09
NDFIP1	2.0648	2.01337e-09
44256	-1.28797	2.07921e-09
UBE2D3	1.107	2.09472e-09
GINM1	1.19279	2.10948e-09
KIF22	-2.07059	2.14854e-09
WSB1	2.23141	2.21259e-09
CCDC50	2.44708	2.32134e-09
SIRPA	2.97708	2.40321e-09
POLR1G	-2.29267	2.42322e-09
CREG1	3.57953	2.43694e-09
SLC16A1	-1.3267	2.48516e-09
TMCO3	1.46975	2.56811e-09
MTA1	4.35855	2.58667e-09
TSEN34	2.58538	2.65004e-09
CRYBB2P1	2.05974	2.65414e-09
NUP155	-1.37951	2.73722e-09
TCEAL9	1.9235	2.81591e-09
PDE4D	2.61151	2.82773e-09
TRERF1	-1.58682	2.86241e-09
NOLC1	-1.29537	2.91989e-09
FTL	1.54824	2.92834e-09
ACAA1	3.59422	2.9471e-09
GAA	2.08038	3.25531e-09
SLC7A11	-2.96873	3.5394e-09
PHKB	-1.79008	3.5681e-09
PLS1	-2.38396	3.58487e-09
PREB	3.22304	3.68088e-09
PEDS1	2.20598	3.77263e-09
LINC00674	6.75577	3.9415e-09
AVL9	1.53539	3.94594e-09
NUFIP1	-1.40334	4.05542e-09
AGPS	-2.24614	4.06524e-09
ITM2C	2.9197	4.23429e-09
RNF149	2.50552	4.23429e-09
YBEY	1.81284	4.23429e-09
KIFBP	2.11328	4.35565e-09
TMEM120A	1.67554	4.39615e-09
SLC7A5	-2.06576	4.57352e-09
FCGRT	1.94511	4.61721e-09
NUP188	-1.89524	4.83015e-09
MPC2	1.67052	4.86431e-09
MAPK7	4.55553	4.90256e-09
TMEM107	1.43252	5.11563e-09
CCDC77	-1.86045	5.14806e-09
CCDC30	2.98771	5.1761e-09
MED17	2.07148	5.1761e-09
PFKM	-1.41036	5.1761e-09
PRR11	-2.81905	5.1761e-09
ATP6V1F	1.04377	5.18608e-09
LPO	7.30278	5.18608e-09
LETM1	-1.48718	5.19254e-09
SHMT1	-2.24742	5.34249e-09
P2RX4	2.70244	5.43638e-09
PCAT6	4.05515	5.46678e-09
RAC3	4.95621	5.5313e-09
EPAS1	1.86169	5.58699e-09
PGAM5	-1.87116	5.79364e-09
HLA-E	1.64994	5.8632e-09
OXCT1	-2.06478	5.90888e-09
SIN3A	-1.08663	6.19438e-09
P4HB	1.75787	6.28175e-09
MEIS1	-2.33115	6.53434e-09
FAM3C	2.11921	6.76773e-09
EPRS1	-1.15849	6.76802e-09
SPATA5	-1.96205	6.76802e-09
CDKL1	-2.29053	6.77968e-09
GGNBP2	1.92352	6.9171e-09
DAZAP2	1.03037	7.47583e-09
INTS7	-1.54668	7.52888e-09
ALDOC	2.46999	8.05747e-09
KNSTRN	-1.82248	8.06635e-09
PHACTR1	-1.56769	8.19296e-09
USP22	-1.03632	8.62423e-09
APP	1.76057	8.90067e-09
NUP93	-1.28301	9.15136e-09
TSPAN5	-1.34037	9.28836e-09
SLC2A3	2.61403	9.3211e-09
TPX2	-2.56782	9.49066e-09
ECSIT	-1.01634	9.53447e-09
MME	2.0871	1.01193e-08
LAPTM4A	1.15227	1.04716e-08
H2BC21	2.52187	1.04869e-08
HYLS1	-2.2043	1.05655e-08
COL6A2	2.77166	1.06674e-08
SCARB2	1.42028	1.1011e-08
NCAPH	-3.19415	1.10698e-08
OLFML2B	-4.73397	1.13172e-08
DDR1	1.56248	1.13378e-08
CERCAM	2.20625	1.13683e-08
RAD18	-1.34443	1.13683e-08
WDR82	-1.16522	1.13683e-08
MTHFD2	-1.53735	1.15514e-08
LARP4B	-1.5321	1.16492e-08
MT-CO1	2.22578	1.17526e-08
PHGDH	-1.99467	1.17526e-08
DHX33	-1.72732	1.17726e-08
CKAP2	-2.18511	1.18824e-08
ATP2B1-AS1	3.46529	1.18933e-08
CENPF	-2.55125	1.19131e-08
NCL	-1.04954	1.19131e-08
RTL8C	2.04238	1.20275e-08
SRA1	1.22373	1.20275e-08
TRPC4AP	1.86404	1.26786e-08
FTLP3	2.12092	1.282e-08
CD99P1	2.92296	1.28323e-08
GSTCD	-1.87485	1.30748e-08
TPT1-AS1	3.24426	1.30908e-08
UBE2E2	2.3043	1.36498e-08
OGDHL	-4.44851	1.39477e-08
CSNK2A2	-1.62019	1.40506e-08
CCDC106	3.8745	1.43645e-08
NMU	3.29748	1.49062e-08
NENF	3.70524	1.52682e-08
LINC00707	-3.31755	1.53174e-08
HMGB3	-2.01296	1.57842e-08
ADD2	-2.27354	1.77028e-08
CTSO	5.65799	1.78177e-08
ANAPC7	-1.25112	1.84396e-08
DKC1	-1.03106	1.85253e-08
UBE4A	-1.19023	1.88306e-08
SPIDR	-1.35873	1.88751e-08
IGFBP7	2.83683	2.06539e-08
ANAPC1	-1.73616	2.09966e-08
SNRNP200	-1.06845	2.11212e-08
FRMD8	2.33767	2.12848e-08
MIEN1	1.32031	2.227e-08
HNRNPUL1	-1.09301	2.22789e-08
INPP5B	-1.35103	2.22789e-08
RND3	2.35699	2.22789e-08
TBC1D22A	2.35353	2.23444e-08
DHX9	-1.34791	2.33582e-08
UNC50	1.4604	2.37293e-08
TMEM243	2.06906	2.39745e-08
PTGFRN	-1.9516	2.41348e-08
TMEM50A	1.19345	2.44212e-08
MYL12A	1.05881	2.53594e-08
BCAR1	2.63532	2.55881e-08
SKA1	-2.60309	2.56226e-08
DARS1	1.15642	2.56786e-08
CBR4	-1.37021	2.59127e-08
TM4SF19	3.15613	2.62597e-08
RABAC1	1.32599	2.65742e-08
RTTN	-1.83061	2.7505e-08
TBL2	2.40891	2.78786e-08
ANLN	-2.63188	2.80807e-08
LAIR2	6.64094	2.80807e-08
PPAT	-1.38335	2.81452e-08
TRAF4	2.55105	2.82027e-08
TNFAIP3	2.4139	2.8538e-08
KIAA0586	-1.85784	2.8676e-08
ANG	6.75218	2.98276e-08
RING1	3.54491	3.00991e-08
SNX21	2.58905	3.13435e-08
WDR54	1.35115	3.16292e-08
ID2	2.94118	3.24278e-08
CSRP2	1.68925	3.32913e-08
NAGPA	3.35819	3.4386e-08
TOR1AIP2	-1.24248	3.49467e-08
IMPDH1	1.85153	3.54833e-08
MELK	-2.1381	3.5545e-08
NFIL3	2.93126	3.5545e-08
ARRDC4	5.76387	3.55557e-08
SMPD1	2.093	3.564e-08
ZNF574	1.97369	3.61042e-08
SREBF2	2.37467	3.62186e-08
HECTD3	2.6684	3.64246e-08
JAK1	1.62598	3.73014e-08
THBS1	-3.91312	3.73014e-08
PRMT3	-1.81252	3.94681e-08
H2BC5	2.67146	4.09316e-08
DEPDC1	-2.2697	4.16102e-08
TMEM147	1.42399	4.17536e-08
TPP1	1.54644	4.19317e-08
GTF2F2	-1.29716	4.20152e-08
LOXL2	1.48114	4.2106e-08
SLC39A14	-1.42385	4.25996e-08
S1PR1	-6.36562	4.32062e-08
MCAM	-2.27881	4.45875e-08
WDR12	-1.12395	4.63879e-08
CLMN	2.01773	4.65613e-08
CLPTM1	2.5785	4.91276e-08
CAPN2	1.63023	4.96379e-08
CCDC107	2.87323	5.07553e-08
SLC17A5	1.79731	5.11306e-08
C6orf141	2.36876	5.12512e-08
LINC02575	3.2609	5.1478e-08
PIK3R4	-1.21526	5.27405e-08
NRP1	-1.37683	5.28645e-08
PNRC1	2.71459	5.32209e-08
DNTTIP1	2.53837	5.33096e-08
PPM1H	-4.81795	5.46428e-08
PAICS	-1.16395	5.47976e-08
C2CD5	-1.9691	5.66201e-08
EXD3	2.57757	5.66567e-08
HLA-B	2.04502	5.674e-08
BRI3BP	-2.53439	6.1075e-08
FKBP9P1	6.25615	6.22006e-08
NUP62	-1.18506	6.2523e-08
ATP13A3	2.51201	6.27052e-08
OFD1	1.43611	6.41726e-08
TVP23B	1.46008	6.48762e-08
CIC	3.00609	6.76329e-08
CIP2A	-1.89114	6.76329e-08
DIS3L	-1.75724	6.82646e-08
MINDY2	2.29212	6.83571e-08
TGIF1	1.9	7.00683e-08
RGS20	2.14924	7.06343e-08
ANGPTL2	-3.22304	7.08836e-08
JTB	2.10249	7.43575e-08
RPS6KA4	2.901	7.43575e-08
JADE1	-1.43874	7.60569e-08
KIF2C	-2.59461	7.78615e-08
SMIM3	1.75858	7.85729e-08
LAYN	1.82707	8.00817e-08
MEA1	1.18909	8.13843e-08
PITHD1	2.36376	8.16564e-08
NUCB2	1.32721	8.50801e-08
MID1	-1.96929	8.59737e-08
SETD7	-1.64434	8.59737e-08
DANCR	-1.45332	8.60223e-08
CTBS	1.78259	8.7305e-08
LIG3	-1.52696	8.76328e-08
APLP2	1.28085	8.77829e-08
TSC22D4	2.43167	8.98872e-08
MTBP	-2.02483	9.13121e-08
NPM3	-1.19145	9.49929e-08
ATF4	-1.5027	9.56178e-08
TBCB	2.45748	9.92132e-08
PPCS	1.00637	1.00695e-07
ZNF580	3.67139	1.02231e-07
DPP7	2.27208	1.03286e-07
ATP6V0D2	3.57423	1.03614e-07
LAGE3	2.41593	1.06764e-07
MT-ND5	2.08167	1.07337e-07
TTI1	-1.31069	1.0778e-07
CENPW	-1.50449	1.07876e-07
MXI1	2.18054	1.08644e-07
MTRR	-1.24794	1.08876e-07
TTK	-2.32594	1.08876e-07
IFT27	6.17369	1.11005e-07
KIF18A	-2.15909	1.11723e-07
KDSR	1.62566	1.12653e-07
TMEM131L	-2.78236	1.13726e-07
MEI1	4.02475	1.15032e-07
NUP205	-1.60171	1.15539e-07
KLC2	4.30616	1.15863e-07
ACSL1	3.07789	1.18474e-07
A4GALT	2.24419	1.19206e-07
SPECC1	-2.02044	1.21388e-07
CSE1L	-1.36607	1.22108e-07
ITPR1	3.46924	1.22473e-07
APBA3	2.91197	1.23596e-07
CLASP1	-1.37611	1.24086e-07
RFWD3	-1.64381	1.24086e-07
MCM10	-2.92676	1.26868e-07
PARP10	5.62982	1.28622e-07
NFIA	-2.11185	1.30124e-07
ALDH1B1	-1.73059	1.30499e-07
IAH1	1.29269	1.31292e-07
XRCC2	-2.44882	1.33449e-07
SLC35F6	-1.20439	1.38566e-07
HMGCL	1.72055	1.39694e-07
ARHGAP21	1.64534	1.40086e-07
IFNGR2	2.17311	1.41036e-07
ACTA2	2.65896	1.43136e-07
SORBS3	1.92375	1.47054e-07
HLA-C	1.79269	1.47735e-07
RRP1	2.90613	1.48673e-07
SCFD2	-1.5554	1.52385e-07
NCAPG2	-2.16391	1.55077e-07
FIGNL1	-2.01033	1.55749e-07
BCL2A1	3.40895	1.5612e-07
ZEB2	1.85121	1.57307e-07
CHST15	3.86423	1.57562e-07
KIF14	-2.29589	1.60169e-07
GADD45GIP1	2.32705	1.61343e-07
ATP2B1	1.46588	1.62133e-07
FAM174A	1.74275	1.63781e-07
SHOX2	1.81279	1.63781e-07
PANX1	1.9214	1.66005e-07
PPP2CA	2.26505	1.68084e-07
PSAP	1.27117	1.73354e-07
TRIM27	1.61596	1.7959e-07
CSNK1G2	3.08006	1.82953e-07
POC1A	-1.91074	1.82953e-07
AP2A1	2.01997	1.83529e-07
GCN1	-1.14353	1.84606e-07
PBX3	2.68568	1.85578e-07
CWF19L1	-1.24506	1.866e-07
ADIPOR1	1.73714	1.94835e-07
BUB1	-2.47792	1.95267e-07
LSAMP	3.43811	1.96916e-07
POPDC3	1.58813	1.96916e-07
RAB18	1.25939	1.96916e-07
MGAT1	1.90616	2.07593e-07
POGZ	-1.32535	2.1443e-07
COLGALT1	-1.10573	2.17867e-07
BMS1	-1.15572	2.18056e-07
IFI44	2.22431	2.18056e-07
PCDH9	4.27217	2.20745e-07
CDC25C	-2.5017	2.22332e-07
UBR7	-1.30752	2.22332e-07
UBA5	2.52458	2.28758e-07
MCRIP2	2.89152	2.30901e-07
FANCG	-1.8722	2.32432e-07
WDR46	-1.09707	2.34472e-07
IPO11	-1.43421	2.35283e-07
PHF13	1.99752	2.36322e-07
CENPO	-2.09379	2.41039e-07
RAB20	3.66656	2.47203e-07
EEFSEC	1.92962	2.48349e-07
KIF23	-2.5328	2.53225e-07
RAD21	-1.05716	2.57285e-07
FH	-1.39291	2.6244e-07
C4orf46	-1.922	2.64043e-07
KIF20A	-3.10002	2.66274e-07
HEXB	2.40662	2.67168e-07
CNTRL	-1.49584	2.72705e-07
FOSL1	2.72536	2.72773e-07
AGGF1	1.70099	2.74179e-07
NOP14-AS1	2.8712	2.74179e-07
SYVN1	1.72939	2.75695e-07
OPA1	-1.2405	2.77188e-07
THOC5	-1.20982	2.80063e-07
ZNF292	2.164	2.86075e-07
AUNIP	-2.21223	2.86442e-07
NDEL1	1.54309	2.89133e-07
SDCBP	1.39735	2.89992e-07
PHF11	2.40497	2.94884e-07
TMEM9	1.31095	2.99683e-07
AURKB	-2.50987	3.03759e-07
ZNF121	-1.34264	3.07044e-07
GCNT1	-1.73445	3.08201e-07
DOLPP1	-1.80698	3.13372e-07
RABEPK	-1.11653	3.14471e-07
TMEM259	6.276	3.14585e-07
PDE2A	3.38718	3.15125e-07
CA9	3.66632	3.16589e-07
LAMTOR5	1.16634	3.1665e-07
NKAP	1.15544	3.20342e-07
GRSF1	1.43176	3.20813e-07
GAPDHP1	1.44958	3.20834e-07
ARF4	1.29484	3.23121e-07
RHBDF2	1.61314	3.24017e-07
E4F1	2.48651	3.2968e-07
SPRYD3	1.60278	3.2968e-07
CCNG2	2.89345	3.34107e-07
TRMT1L	2.02401	3.34107e-07
MOK	-1.66028	3.36398e-07
RFC4	-1.2605	3.36398e-07
CUL4A	1.60929	3.38126e-07
STXBP5-AS1	2.11637	3.39967e-07
NDC1	-1.33609	3.40369e-07
NARF	1.31628	3.61018e-07
SSX1	-1.94107	3.63456e-07
LIMD1	1.79758	3.67565e-07
RCN2	2.6732	3.72021e-07
GALNT11	1.30122	3.81788e-07
ITSN2	1.96745	3.84786e-07
TMED2	1.27902	3.86449e-07
TRIM59	-1.98529	3.89469e-07
ERLEC1	1.11448	3.90939e-07
RFC5	-1.43584	4.02727e-07
MELTF	1.77636	4.1008e-07
ZNF511	2.17029	4.10955e-07
FAM110B	2.93446	4.14727e-07
SLC35F2	-1.29975	4.18908e-07
SULF1	4.31432	4.25931e-07
KIF4A	-2.56349	4.30726e-07
EIF4B	-1.11162	4.43515e-07
GATAD2A	-1.19733	4.43515e-07
DNAAF2	2.41343	4.49963e-07
NFIB	-1.54371	4.56286e-07
ANAPC11	1.35164	4.61208e-07
DNMBP	-1.27582	4.64959e-07
MSANTD3	1.91451	4.68523e-07
NOL6	-1.30137	4.73081e-07
DCAF11	-1.22057	4.80763e-07
LURAP1L	2.81671	4.81159e-07
PRPF8	-1.35107	4.89735e-07
CSRNP1	2.86517	4.90731e-07
POLR1E	-1.09845	4.93955e-07
PRICKLE2	-2.01803	4.94192e-07
SFT2D2	-1.71778	4.94192e-07
PTPRK	-1.69228	4.9876e-07
CRTC3	1.89066	5.13927e-07
ALDH7A1	-1.29273	5.25245e-07
HSD17B8	2.89612	5.28281e-07
GFOD1	-2.82506	5.34299e-07
PI3	9.22028	5.38405e-07
PHLDB3	4.93064	5.41161e-07
MAPRE3	2.62445	5.43428e-07
SRGAP1	-1.45896	5.46741e-07
FSTL1	-1.44751	5.47501e-07
SHCBP1	-2.63039	5.52418e-07
SLC25A19	-1.74445	5.53473e-07
MAGED2	1.14222	5.59705e-07
DNAJB5	3.74137	5.61227e-07
GALNS	2.57013	5.6125e-07
STMN1	-1.63716	5.62441e-07
HMGB2	-1.88696	5.68739e-07
NNMT	-2.11408	5.81966e-07
PPP1R26	3.03756	5.89746e-07
TMEM59L	6.32702	5.91704e-07
CDC45	-2.30396	5.93845e-07
PFKFB4	2.40112	6.09325e-07
ACTG2	6.15456	6.14312e-07
ABITRAM	1.51871	6.1668e-07
SLCO4A1	2.75103	6.19379e-07
EME1	-1.59728	6.21314e-07
ELOVL6	-1.48678	6.22418e-07
TMEM258	1.15713	6.2814e-07
FBXO46	-2.44344	6.44607e-07
C17orf58	2.11612	6.49296e-07
APBB3	1.8659	6.50895e-07
ITGA5	1.42394	6.53342e-07
RUVBL1	-1.22026	6.53342e-07
ZNF516	-2.16545	6.61488e-07
CCDC18-AS1	2.46949	6.64621e-07
AMZ2	1.21699	6.8201e-07
JMJD6	1.56371	6.96912e-07
FAM111B	-2.51158	6.98348e-07
IFNAR2	2.00864	6.98348e-07
TNK2	2.19345	7.15053e-07
LINC01705	3.84779	7.33331e-07
CREB3	1.22131	7.38234e-07
FADS2	2.53587	7.45646e-07
AGRN	1.64425	7.50772e-07
SLC48A1	-1.04845	7.50772e-07
APOOL	-1.47943	7.66376e-07
CRKL	-1.38756	7.68016e-07
DPAGT1	-1.00532	7.74118e-07
CNOT9	-1.13758	7.87539e-07
CHAF1A	-2.23872	7.88875e-07
MTCH1	2.21887	7.99419e-07
PLD3	1.35779	8.0142e-07
SGCB	1.45395	8.23344e-07
GLT8D1	1.15727	8.27317e-07
TSPYL2	2.43884	8.40967e-07
RRAS	1.68605	8.44545e-07
CDCA8	-2.14265	8.79726e-07
MIEF1	-1.09193	8.79726e-07
PDCD7	-1.73148	8.79726e-07
FADD	3.76806	8.81963e-07
CPQ	2.10277	8.97117e-07
C8orf33	-1.1529	8.98107e-07
SLC6A6	1.52976	8.98947e-07
DLC1	-1.93711	9.10075e-07
KMT2E	1.46271	9.16727e-07
LMNB2	-1.95574	9.35775e-07
PRPS1	-1.10476	9.37371e-07
RBMS2	-1.4848	9.51198e-07
CDCA7	-2.06728	9.51921e-07
FASTK	1.83935	9.51921e-07
DDHD2	2.65217	9.56761e-07
TMEM263	1.43974	9.62736e-07
IVD	-1.30753	9.64645e-07
DOHH	6.35676	9.6674e-07
C3	4.7507	9.73842e-07
LPCAT1	4.34038	9.78962e-07
IL32	2.43921	9.88811e-07
DHODH	-1.62206	1.00519e-06
ISM2	6.22214	1.00594e-06
CAMKK2	-1.25934	1.00769e-06
PRPF4	-1.03313	1.01655e-06
QTRT2	-1.72969	1.01701e-06
POLR1A	-1.37792	1.02767e-06
ING2	2.04091	1.05331e-06
RNF114	1.18359	1.05945e-06
ACACA	-1.18363	1.06026e-06
DTL	-2.37906	1.06186e-06
PHF19	-1.9979	1.06186e-06
PPARGC1B	-2.43373	1.06186e-06
PPP6R3	-1.18936	1.06186e-06
HSP90B1	1.04093	1.0751e-06
ETS2	1.56296	1.07967e-06
TMEM184B	1.4885	1.09046e-06
SMIM14	1.54198	1.09281e-06
MFSD3	2.9676	1.11236e-06
NUSAP1	-2.13697	1.15808e-06
TBC1D5	-1.19544	1.15902e-06
IDE	-1.57637	1.16091e-06
RP9	2.20416	1.16499e-06
ABHD12	2.14885	1.19219e-06
ANKRD12	1.72538	1.19219e-06
APOL6	-1.96564	1.19455e-06
UNC119	2.75143	1.19455e-06
SNX33	1.5771	1.20383e-06
HNRNPLL	1.8546	1.22027e-06
MT-ND6	2.27585	1.23715e-06
PDIA3P1	1.9606	1.24342e-06
ACTL8	-3.0314	1.25691e-06
ARHGAP35	1.94856	1.26092e-06
NR2F1-AS1	3.34289	1.26957e-06
LRRC42	1.27715	1.27187e-06
RANGAP1	-1.31394	1.27314e-06
POLQ	-2.14472	1.27806e-06
C19orf48	-1.24595	1.27854e-06
FAM177A1	1.01481	1.27877e-06
CAMTA1	1.15599	1.28033e-06
LDHA	1.10692	1.28653e-06
AASS	-1.6708	1.30365e-06
SNAI2	2.07673	1.31372e-06
POC1B-AS1	1.8075	1.32392e-06
ABHD13	1.48722	1.32547e-06
DHRSX	1.62442	1.32547e-06
GEMIN6	-1.20497	1.36986e-06
ADCY3	-1.91356	1.38461e-06
SERPINE2	2.94775	1.41313e-06
PEA15	1.40377	1.42641e-06
HTR1D	-1.61935	1.46003e-06
PERP	1.55539	1.46003e-06
DNAL4	1.52816	1.4618e-06
LRP8	-2.2727	1.46343e-06
MRPS26	2.25214	1.47433e-06
SEH1L	-1.08629	1.49289e-06
CETN2	1.14458	1.50226e-06
PNLIPRP3	4.42716	1.50465e-06
B3GNT2	3.83898	1.53506e-06
HELLS	-2.18277	1.53506e-06
RER1	1.17993	1.54458e-06
ANKS3	2.44181	1.59929e-06
TPI1P1	1.72221	1.60392e-06
RAD51D	-1.64247	1.60455e-06
TTC27	-1.22806	1.60544e-06
TKT	-1.17951	1.62524e-06
CENPU	-1.68124	1.64175e-06
HGSNAT	1.82744	1.65779e-06
FBLN2	5.60457	1.71653e-06
ST3GAL3	1.82753	1.72094e-06
PLA2G12A	1.71705	1.72397e-06
CBX5	-1.66342	1.72836e-06
SEC11C	1.33447	1.72836e-06
LYSMD2	3.85065	1.73009e-06
SCYL1	1.72603	1.73009e-06
NRN1	4.70159	1.74173e-06
DEPDC1B	-2.61306	1.76792e-06
PPFIA4	2.80679	1.79872e-06
TMEM106C	-1.32614	1.79872e-06
TFAP2C	-2.7659	1.80964e-06
NOP53	2.47611	1.81962e-06
HAUS5	-1.54182	1.83568e-06
FOXD2-AS1	-1.91119	1.85661e-06
KBTBD4	-1.24037	1.87226e-06
SLC39A9	-1.02712	1.94533e-06
POLE4	1.81452	1.95127e-06
TMEM132A	4.83461	1.96808e-06
NRIP3	1.59251	1.96944e-06
RNF10	1.75502	1.99302e-06
CHAC1	-2.73819	2.0005e-06
GJC1	-1.32091	2.00964e-06
VKORC1	1.56179	2.01549e-06
ZMYND8	-1.3161	2.01555e-06
EPHB2	-2.14549	2.06759e-06
COX15	-1.08174	2.07754e-06
PLEKHG4B	2.94353	2.07754e-06
FAM219A	2.32411	2.10084e-06
AURKA	-2.18284	2.11394e-06
MDC1	-1.51027	2.12068e-06
MYOF	-1.46338	2.15872e-06
SNAPC3	1.70733	2.15872e-06
SPPL2A	1.82608	2.15872e-06
HEATR6	-1.08817	2.19211e-06
PASK	-1.9936	2.20569e-06
CEP97	-1.71189	2.30579e-06
MYC	-1.89228	2.32995e-06
ACLY	-1.10278	2.37513e-06
OPN1SW	-1.98002	2.37871e-06
CDS2	1.00027	2.4149e-06
DRAM2	1.37284	2.4149e-06
LZTS2	2.16181	2.4149e-06
MMS22L	-1.74447	2.42818e-06
ARPC5L	1.83152	2.43109e-06
MT-TL1	4.84901	2.44016e-06
DMD	-2.25835	2.45262e-06
PPP1R15A	2.11666	2.49509e-06
TBC1D10A	2.44154	2.49519e-06
MT-TE	5.46973	2.49686e-06
USP26	-2.14338	2.51173e-06
FAM13A	1.85817	2.55253e-06
RAB27A	1.45663	2.55526e-06
GMDS	2.65998	2.60127e-06
MAP3K14	-1.67099	2.62245e-06
DPCD	1.56755	2.62257e-06
EXO5	-2.64229	2.65412e-06
CHCHD4	-1.24549	2.66538e-06
HDAC3	1.4591	2.66538e-06
EHD3	2.35228	2.66996e-06
MYH10	-1.451	2.70338e-06
PAIP1	1.53039	2.74853e-06
PPARA	2.22367	2.74853e-06
HIRIP3	-1.50088	2.75672e-06
FAM220A	3.25504	2.81636e-06
RPARP-AS1	-1.96505	2.83781e-06
NPR3	3.33923	2.87777e-06
TMEM254	1.19045	2.87777e-06
RNF2	1.25211	2.89271e-06
GMPPB	2.08877	2.97202e-06
POC1B	1.55286	2.97459e-06
SKA3	-1.98436	2.98568e-06
FKRP	2.07605	3.02848e-06
RWDD2B	-1.97831	3.08097e-06
APEX1	-1.1543	3.08813e-06
IL33	7.79901	3.12557e-06
TMEM115	1.84566	3.14061e-06
DDX11	-1.27497	3.16896e-06
GPATCH4	-1.46388	3.1696e-06
RPUSD2	2.16753	3.23489e-06
HHLA3	1.83159	3.23817e-06
SLC26A6	1.62255	3.25536e-06
YIPF2	1.51209	3.35312e-06
SURF6	1.99404	3.35393e-06
ACADVL	1.99389	3.39483e-06
OSBPL8	1.48284	3.44737e-06
EXOSC2	-1.06015	3.55718e-06
RASA2	1.93337	3.61733e-06
NDC80	-2.4225	3.64199e-06
SERTAD1	2.10598	3.69985e-06
TEX30	1.36369	3.71956e-06
ZNF284	-1.36463	3.74904e-06
CCBE1	-1.97465	3.7772e-06
ENOX2	-1.30449	3.88752e-06
TM2D1	1.05442	3.90136e-06
RPSAP58	-1.48405	3.92243e-06
PTPRN	5.76925	3.92656e-06
S100A10	1.4881	3.95813e-06
MIR4435-2HG	-1.16461	3.99898e-06
ZNF433-AS1	-1.82394	4.04115e-06
ACTN1	1.54658	4.15438e-06
CCNK	1.98481	4.20144e-06
REEP6	1.82165	4.35989e-06
KDM4C	1.93753	4.36264e-06
CEP72	-1.53855	4.41331e-06
MT-TS2	6.55596	4.41331e-06
NEU3	-1.41218	4.41985e-06
EPN1	2.33236	4.51619e-06
XKR8	2.52022	4.53131e-06
KRT79	3.35259	4.55733e-06
PLAGL1	5.17074	4.60529e-06
RNASEH2A	-1.29387	4.60529e-06
FTSJ3	-1.05796	4.63814e-06
MND1	-2.08919	4.67337e-06
DLX1	-2.28721	4.68637e-06
TCTN1	1.6796	4.80462e-06
PPA1	-1.07804	4.88882e-06
BOK	3.09751	5.0243e-06
MIR155HG	2.91334	5.04027e-06
RSAD2	6.26448	5.04423e-06
GSS	-1.1669	5.04637e-06
MRPL41	3.02979	5.22379e-06
COL1A1	3.22782	5.42683e-06
TMEM177	-1.23921	5.42798e-06
NFKBIL1	2.64935	5.43894e-06
MBNL1	-1.27878	5.45906e-06
TUSC2	2.14882	5.46231e-06
OASL	2.69066	5.56131e-06
ARHGDIB	-2.49878	5.57495e-06
ZPR1	1.64638	5.62273e-06
JAG2	6.15526	5.6744e-06
WDR4	-2.02149	5.67735e-06
CNN2	-1.52364	5.73061e-06
ZFP36L2	-2.24975	5.75176e-06
CCNA2	-2.41078	5.79008e-06
CD9	-5.13697	5.98084e-06
HAUS8	-1.5576	5.993e-06
SP4	-1.78272	6.00138e-06
EGLN1	2.29241	6.02284e-06
KPNA2	-1.6226	6.02613e-06
CLTA	2.1641	6.09495e-06
NTAN1	1.41531	6.13461e-06
HSPA5	1.30931	6.15142e-06
CHD1L	1.02079	6.15806e-06
SLC25A22	2.34332	6.16886e-06
PSMD3	2.0279	6.19767e-06
MAP3K11	1.934	6.20848e-06
REXO5	-2.10421	6.32582e-06
PARPBP	-1.73337	6.32638e-06
STK17B	-1.27967	6.36399e-06
PRPF19	-1.41498	6.44025e-06
LBR	-1.38382	6.50463e-06
NSMCE4A	1.81328	6.59941e-06
KAT6B	1.41011	6.71637e-06
SCLT1	-1.65907	6.71637e-06
CAMK2G	-1.23294	6.74291e-06
FBXW11	1.479	6.93221e-06
RNF215	2.73732	6.97947e-06
NUDT8	2.06621	7.01827e-06
GAMT	2.13375	7.02553e-06
POP1	-2.14341	7.0569e-06
B4GAT1	1.30038	7.06293e-06
TMEM9B	1.24099	7.07972e-06
YTHDC1	1.25911	7.07972e-06
ATP6V1A	-1.2204	7.13e-06
TSSC2	-1.57665	7.2157e-06
RFC3	-1.85539	7.21906e-06
TM4SF19-AS1	3.29283	7.31807e-06
THAP8	1.95837	7.47934e-06
DYNLT3	1.57391	7.48122e-06
SPAG16	1.18674	7.50582e-06
INF2	1.71953	7.54541e-06
ARRB1	-2.08138	7.61258e-06
ARMC10	1.90921	7.66316e-06
DCAF12	-1.05401	7.72177e-06
CTDSPL	-1.39753	7.78546e-06
BTN3A2	-1.44476	8.06415e-06
EMC8	2.41861	8.13162e-06
PLEKHA1	1.63694	8.34049e-06
DGCR5	6.36163	8.40669e-06
MT-CYB	1.91481	8.47634e-06
KRT83	-3.68886	8.79321e-06
SHARPIN	1.89574	8.94303e-06
ZFP90	2.60666	8.94303e-06
HSPA4L	-1.72066	8.98985e-06
ACAT1	-1.12491	8.99408e-06
EP400P1	1.4076	9.01071e-06
LTBP1	1.53321	9.01071e-06
FER1L4	3.89405	9.06251e-06
RTN4IP1	-1.53801	9.10207e-06
PSPH	-1.3965	9.16896e-06
KCTD11	1.68893	9.17439e-06
CSF1R	-2.10549	9.35926e-06
ADGRG6	-2.56609	9.4225e-06
NOA1	1.58431	9.4225e-06
IQCG	2.18742	9.43366e-06
HPS3	1.32534	9.69439e-06
PCNT	-1.36819	9.89936e-06
MCCC1	-1.35794	9.90126e-06
RC3H1	-1.24422	9.90126e-06
SUV39H1	-1.82314	9.90126e-06
GUCD1	-1.27488	9.90434e-06
SEMA7A	1.81128	9.90434e-06
URB1	-1.28902	9.90434e-06
RPL21	1.12234	9.90998e-06
ALDH1L1	-1.57375	9.97747e-06
PLD5	3.27091	1.02467e-05
ISG15	2.03734	1.02798e-05
ZNHIT6	-1.18996	1.03059e-05
UFM1	1.3108	1.03747e-05
CENPJ	-1.588	1.03911e-05
BRCA1	-1.85023	1.04694e-05
LINC00294	-1.71529	1.06017e-05
GAPDHP65	1.71079	1.06595e-05
PCDHB15	3.0755	1.07758e-05
MLLT6	-1.07187	1.09352e-05
LIMK2	-1.32911	1.09928e-05
FOCAD	-1.15042	1.10337e-05
KLHL8	-1.58128	1.10337e-05
WASF1	1.87062	1.1058e-05
TXNL4A	1.2984	1.10931e-05
C11orf24	1.00067	1.11806e-05
XPOT	-1.07973	1.12519e-05
RELT	3.87911	1.13853e-05
KLF5	2.61597	1.15065e-05
PLPPR2	1.71855	1.15321e-05
SLC35A2	1.18198	1.15577e-05
TRMT2B	-1.47354	1.16617e-05
ZYX	1.70423	1.16727e-05
GEM	1.33676	1.16896e-05
WDR45B	1.31254	1.19188e-05
MT-CO2	1.86856	1.19464e-05
STAG1	-1.34323	1.21323e-05
PCDHB16	5.69192	1.21877e-05
ITGB2	-4.9161	1.22089e-05
H4C8	4.49656	1.22153e-05
CMAS	1.76978	1.23797e-05
ROCK1	1.29894	1.26325e-05
SMYD3	-1.278	1.26669e-05
WWOX	1.68589	1.26669e-05
FMNL2	2.0914	1.26701e-05
NEU1	1.20494	1.28458e-05
SPINK1	5.92113	1.28492e-05
MMACHC	-1.69015	1.28721e-05
CDKN2D	2.08382	1.30817e-05
CHERP	1.8589	1.31767e-05
CLASRP	2.43441	1.35111e-05
RHOT2	1.32005	1.35897e-05
TRPM4	2.1583	1.38402e-05
MTRF1L	1.43992	1.38753e-05
SLC30A3	4.69587	1.38753e-05
MSI2	-1.7779	1.40916e-05
UBE2J2	1.82068	1.41673e-05
PABPN1	-1.31252	1.41812e-05
PIMREG	-3.11887	1.43866e-05
CENPN	-1.48337	1.45058e-05
PARVB	1.25449	1.45085e-05
EPB41	-1.63312	1.46091e-05
MBD1	1.19111	1.47245e-05
EIF3C	-1.5643	1.47712e-05
VPS51	2.44232	1.47712e-05
RCN3	1.97625	1.50152e-05
PARD6B	-2.2612	1.50956e-05
EEF1AKNMT	-1.1873	1.53249e-05
LTBP2	-1.47731	1.56029e-05
PLK4	-2.11139	1.60366e-05
EMP2	-1.30091	1.62229e-05
MIS18A	-1.41283	1.63461e-05
RPS27L	1.28147	1.63461e-05
NRF1	-1.26233	1.64336e-05
AP2B1	-1.07007	1.64997e-05
SLC5A6	-1.08879	1.66045e-05
TMEM50B	1.35228	1.66045e-05
GEMIN4	-1.33631	1.66203e-05
NEK2	-2.40853	1.67746e-05
GCDH	-1.33773	1.72778e-05
MTFR2	-1.70693	1.73472e-05
SP100	1.06734	1.75671e-05
GNB2	1.93877	1.77894e-05
SNHG3	-1.18443	1.7836e-05
DCPS	-1.02484	1.79467e-05
EEF2	-1.11037	1.79762e-05
LMO7	-1.85249	1.81141e-05
TESPA1	-2.62718	1.83318e-05
SLC1A1	5.81502	1.8383e-05
PLCXD1	-1.48443	1.83921e-05
JOSD2	1.69113	1.84797e-05
SMILR	3.13368	1.85519e-05
KDM4B	2.10608	1.86436e-05
TMEM150A	2.32662	1.88558e-05
TRPT1	1.04796	1.92751e-05
HK2	1.75172	1.9356e-05
PRELID2	1.74964	1.94161e-05
FKBP9	1.10898	1.95978e-05
KLC1	1.82417	1.96485e-05
GSR	-1.67441	1.97116e-05
MAD2L1	-1.52498	1.97571e-05
ZNF841	2.24522	1.97816e-05
IFIH1	2.80124	1.9837e-05
NAB2	2.45256	2.00573e-05
MRRF	-1.08601	2.00765e-05
NR2F2-AS1	2.40951	2.01706e-05
LINC00641	2.75039	2.02418e-05
PDP1	-1.37168	2.03346e-05
CALD1	-1.29851	2.04291e-05
ZFAND3	1.48227	2.04291e-05
TRAK1	-1.44356	2.07363e-05
RELA	1.085	2.09422e-05
UTP14A	-1.86069	2.09702e-05
CEP128	-1.66633	2.09726e-05
CCNB2	-1.9765	2.12146e-05
SCML2	-2.01453	2.1236e-05
ATP8B2	-1.79826	2.1705e-05
ACSL3	1.5018	2.17607e-05
GNAS	1.1782	2.18498e-05
NDUFV1	-1.05061	2.20426e-05
FOXM1	-2.44919	2.21654e-05
CDC20	-2.12645	2.22044e-05
SLAMF7	1.77136	2.22174e-05
NPTXR	2.20848	2.23571e-05
KLHL21	1.79514	2.23676e-05
SF3A2	2.71709	2.25156e-05
SNHG4	-2.63409	2.25156e-05
PLXNB3	2.7845	2.28342e-05
RECK	1.57782	2.3124e-05
LIMA1	-1.12328	2.31913e-05
SLITRK2	3.76386	2.35818e-05
UBE2E1	1.35286	2.35818e-05
QDPR	1.78058	2.37348e-05
WDR5	1.63424	2.37579e-05
MALAT1	2.26862	2.37825e-05
DYNC2LI1	1.31802	2.39284e-05
KLHDC2	2.28296	2.4348e-05
ASF1B	-1.88958	2.44893e-05
APH1B	1.33273	2.44929e-05
MIS18BP1	-1.48059	2.44929e-05
DDRGK1	2.89347	2.47565e-05
DLG5	-1.79124	2.49789e-05
HLA-H	1.63129	2.49789e-05
VPS50	-1.70503	2.49789e-05
B3GALT1	-2.59917	2.562e-05
PLXNA3	1.67314	2.58406e-05
BMT2	1.89262	2.58667e-05
OIP5	-1.90652	2.58667e-05
XYLB	-1.52701	2.58667e-05
PFDN5	1.00008	2.58988e-05
CCDC9B	-1.22195	2.61564e-05
MAPKAPK3	1.67709	2.66918e-05
GPR39	1.60102	2.68516e-05
TBL1X	-1.44292	2.72374e-05
BNIP3P1	4.38207	2.77404e-05
RNF144A	2.14702	2.77629e-05
SRSF4	1.42805	2.78853e-05
CREB3L4	-1.39021	2.79373e-05
BRIP1	-2.64017	2.798e-05
CXCR4	5.36278	2.80893e-05
ARRDC1	1.75255	2.8392e-05
CDCA2	-2.01362	2.84953e-05
NIPA2	1.80538	2.87631e-05
CDCA3	-1.89789	2.91373e-05
EFNB1	2.55042	2.91373e-05
CARD19	1.64949	2.93977e-05
NUP50	-1.00419	2.93977e-05
PPP6R2	1.58529	2.95156e-05
FBXO34	1.50117	2.9516e-05
ARL1	1.11452	2.97806e-05
AK4	1.10718	3.04099e-05
AUH	3.21766	3.04303e-05
TMEM191A	3.44067	3.04928e-05
CHAF1B	-1.82328	3.05577e-05
LINC01910	-3.49033	3.05577e-05
METTL27	-1.68364	3.05577e-05
TSPAN1	2.09339	3.05901e-05
HGS	2.01924	3.06304e-05
C9orf116	2.76339	3.06883e-05
ATAT1	1.04032	3.07018e-05
UBA6	1.37505	3.09208e-05
RNF130	1.78342	3.10889e-05
KHK	-2.13076	3.11243e-05
CAPN5	1.99256	3.12895e-05
PCDHB14	4.53487	3.12895e-05
LINC00488	3.25711	3.14896e-05
NTM	-1.49359	3.17733e-05
POFUT1	-1.25684	3.17964e-05
MAP1LC3B	1.75029	3.20171e-05
TBC1D9B	1.18597	3.21985e-05
PPP1R14B	1.54041	3.27095e-05
DPYSL2	-1.20348	3.30689e-05
AHI1	1.22717	3.30922e-05
CLMP	1.63447	3.31362e-05
TRIM37	-1.01182	3.32918e-05
TCAF2	2.13518	3.33957e-05
SAT1	1.63863	3.34803e-05
CADM1	1.37126	3.34965e-05
GCA	1.79546	3.36862e-05
CAPN7	1.50431	3.38866e-05
TMOD1	4.73268	3.38866e-05
R3HDM1	-1.15082	3.4145e-05
SGO2	-1.61512	3.42291e-05
HSPA6	6.44902	3.43316e-05
SLC38A1	-1.77723	3.44014e-05
TGM2	-1.50652	3.45605e-05
CKAP2L	-1.93337	3.4971e-05
TRAPPC6A	1.96748	3.51792e-05
KMT5B	1.65878	3.57159e-05
SELENOW	1.09781	3.69159e-05
PLAC4	5.76999	3.73863e-05
GUSB	1.52255	3.74359e-05
ETV5	-1.04259	3.75396e-05
GRPEL2	-1.35388	3.76817e-05
YARS2	-1.15946	3.77594e-05
NME4	1.606	3.78379e-05
FEN1	-1.75101	3.82233e-05
GATB	-1.23594	3.87246e-05
TFF2	5.69426	3.87246e-05
GTSE1	-2.77098	3.88087e-05
PLK3	2.35507	3.92153e-05
BVES	2.30277	3.92281e-05
TAF9BP1	5.98761	3.93638e-05
SKA2	-1.64198	3.94723e-05
FNBP1L	-1.14509	3.95714e-05
PTTG1	-1.45942	3.96747e-05
SETD1B	-1.39016	3.98057e-05
RDH10	-2.03311	4.01434e-05
DCLRE1B	-1.19903	4.07607e-05
CHST3	-2.12302	4.10185e-05
COL22A1	6.13171	4.11731e-05
ABCC5	-1.43184	4.12361e-05
NCALD	-2.19606	4.14707e-05
ZNF800	1.98697	4.1482e-05
FBXO11	1.79426	4.16128e-05
ADCY8	2.83455	4.2269e-05
SERPINF1	-2.7223	4.24618e-05
MLF1	1.10729	4.32391e-05
TENT4A	1.74989	4.32587e-05
YKT6	1.53614	4.33148e-05
SMS	1.11075	4.47423e-05
TMSB4X	1.38118	4.4847e-05
POMGNT2	2.15618	4.51004e-05
RELL2	4.05525	4.51004e-05
EXOSC6	-1.04399	4.51833e-05
JAM3	-1.04344	4.53766e-05
SNAP29	1.54766	4.54784e-05
APOBEC3B	-2.02226	4.5512e-05
LEMD2	2.63939	4.57332e-05
HOXC9	2.17396	4.61158e-05
SLC6A15	-1.49802	4.61503e-05
WWC1	-1.43897	4.6323e-05
AP1B1	-1.3134	4.64178e-05
MT-ND4L	1.8362	4.64178e-05
PSRC1	-2.14659	4.64178e-05
CDC6	-1.83223	4.65714e-05
RIC1	1.64558	4.66704e-05
SEC31A	1.00127	4.67188e-05
NOP56	-1.23602	4.67367e-05
SEC24D	1.78426	4.69104e-05
HDAC11	4.02974	4.71603e-05
NAMPT	1.30504	4.73056e-05
RNF26	-1.27693	4.8306e-05
MRC2	1.87275	4.84137e-05
DYNC2I1	1.9925	4.84929e-05
ALKBH8	-1.99479	4.85349e-05
FBXO5	-1.33552	4.85349e-05
ERO1B	2.3742	4.90384e-05
C1R	2.23487	4.9097e-05
OSCAR	3.65128	5.01704e-05
SPATC1L	2.98423	5.02091e-05
TGIF2	-1.82845	5.02091e-05
GRB14	2.34091	5.05892e-05
DNAJC14	-1.39872	5.0733e-05
MAP4K5	1.66784	5.12849e-05
GET1	1.14355	5.15231e-05
GINS3	-1.35947	5.16144e-05
DPYD	-1.191	5.21017e-05
PCDHB8	5.76888	5.26934e-05
EPB41L3	1.68639	5.30622e-05
EFEMP2	1.47868	5.37241e-05
FXR2	2.18076	5.38455e-05
FGFRL1	1.41997	5.38959e-05
SERTAD3	1.24589	5.41151e-05
BAG4	-1.2085	5.44894e-05
NRM	-1.55522	5.47953e-05
MRPL30	-1.06138	5.48429e-05
ZW10	-1.30512	5.57929e-05
SRD5A1	1.71699	5.64547e-05
PFKL	1.27456	5.70453e-05
CYB5D2	1.35777	5.74689e-05
GINS1	-1.80308	5.80396e-05
CILK1	-1.75405	5.8107e-05
TMSB10	1.11856	5.83552e-05
ZFAND2A	1.68008	5.83552e-05
ENDOV	1.06141	5.87759e-05
HOMER3	3.50407	5.87977e-05
SPRY2	2.50968	5.90924e-05
ADAT2	-1.31	5.91171e-05
GPC1	1.4807	6.08461e-05
QSOX1	1.88706	6.08461e-05
NCOR1	1.14141	6.10674e-05
OSGEP	-1.15346	6.20528e-05
LIF	2.04111	6.20897e-05
TGFB1	2.91	6.22428e-05
SEC14L2	1.87373	6.31305e-05
DENND5A	1.23688	6.32061e-05
E2F8	-2.2346	6.33124e-05
AAMDC	1.44505	6.33645e-05
CMTM7	1.44899	6.35833e-05
MARCHF3	1.55688	6.36567e-05
GPD2	-1.34616	6.36766e-05
METTL4	-1.37809	6.39479e-05
RUSF1	2.19242	6.42116e-05
DHRS2	-1.75918	6.47719e-05
SEMA5A	1.46962	6.49222e-05
MPHOSPH9	-1.41002	6.49687e-05
PCYOX1L	2.7198	6.50008e-05
ARG2	1.40572	6.5855e-05
SECISBP2L	1.29234	6.61948e-05
UBE2D1	2.20433	6.66293e-05
ERCC6L	-2.42836	6.73269e-05
FTH1P7	5.26288	6.77998e-05
SLC38A5	5.8354	6.79422e-05
C1orf112	-1.57388	6.82568e-05
EBPL	1.73187	6.84909e-05
AKAP12	1.22905	6.86181e-05
TSEN54	1.79504	6.86826e-05
ZNF788P	-1.7343	6.86826e-05
PPP2R5B	2.42029	6.8806e-05
SMIM19	1.40247	6.92932e-05
CD40	2.84854	7.00433e-05
PDXDC1	1.44077	7.00433e-05
SH3RF2	-1.77715	7.00433e-05
TOM1	1.18979	7.03574e-05
AK3	1.31497	7.05708e-05
RIOK3	1.1717	7.06363e-05
MBNL2	-1.58276	7.08901e-05
DPH1	1.87466	7.09563e-05
SHFL	1.81173	7.09563e-05
SLC30A7	-1.26811	7.09563e-05
UBXN2B	-1.17497	7.1882e-05
CKMT2	-2.77086	7.19209e-05
SLC38A10	2.26607	7.225e-05
DLGAP5	-2.44811	7.32302e-05
TUBA3C	-2.17071	7.42951e-05
ELAVL1	1.74324	7.43072e-05
FAS	1.59844	7.44743e-05
MORN2	1.17543	7.47218e-05
RASSF7	2.19166	7.47218e-05
KRT7	-2.95851	7.59159e-05
SKP2	-1.59891	7.59159e-05
MT-ND4	1.73083	7.68853e-05
TNFRSF11A	2.32219	7.71957e-05
HMGA2	1.85986	7.79364e-05
FAM214B	1.32333	7.80382e-05
MANEA	-1.74766	7.839e-05
UBA6-AS1	1.11041	7.85917e-05
ZFYVE26	-1.37837	7.90165e-05
SIRPB1	1.68172	7.95398e-05
EXO1	-2.84666	7.97712e-05
L2HGDH	-1.4658	7.99339e-05
SPDL1	-1.53222	8.01006e-05
KIF11	-2.5533	8.06844e-05
UBE2V2	1.01273	8.20533e-05
AJM1	1.88555	8.38602e-05
CDK18	2.93375	8.38602e-05
PNPLA2	2.39795	8.4085e-05
NOL4L	-1.19759	8.43312e-05
RPIA	-1.44661	8.43312e-05
ALKBH5	1.44783	8.45107e-05
NUP35	-1.10351	8.45107e-05
GTF2H2C	-1.40784	8.48486e-05
AARS1	-1.10428	8.64093e-05
SPOCK1	1.54823	8.64945e-05
TNNT1	1.09058	8.68356e-05
CHMP7	1.27132	8.8139e-05
CDC42EP1	1.65194	8.88867e-05
LIG1	-1.49359	8.88867e-05
PIP4K2A	-1.09662	8.98263e-05
C15orf61	1.74442	8.99092e-05
C20orf27	-1.1568	9.01627e-05
EBP	-1.37282	9.01627e-05
STAC	1.99102	9.06378e-05
URB2	-1.39752	9.06378e-05
LINC02458	2.59218	9.08325e-05
OVAAL	-3.20909	9.11512e-05
KRCC1	1.75834	9.15014e-05
FA2H	5.42024	9.18039e-05
MT-RNR2	1.64283	9.49046e-05
HCLS1	-1.43727	9.53715e-05
LSP1P4	1.0685	9.53715e-05
PHLDA2	3.35604	9.55233e-05
HMMR	-2.09372	9.59343e-05
C12orf75	1.35905	9.66109e-05
APAF1	1.62893	9.68764e-05
BHLHE40	1.81325	9.78319e-05
RUSC2	1.85464	9.79914e-05
RPP14	-1.79163	9.83017e-05
PAK4	1.85625	9.91444e-05
KATNB1	-1.32601	0.000100084
MCUR1	1.4941	0.000100084
SLC25A35	-1.62166	0.000100084
ADSL	-1.27594	0.000100954
DCTPP1	-1.30809	0.000101622
TTC23	-1.29188	0.000101622
KIT	-7.65753	0.000101867
BRI3	2.3294	0.00010299
NNT	-1.32714	0.000104866
GOLGB1	1.0245	0.00010536
FAM122C	-1.82071	0.000105377
RARA	3.2031	0.000105597
IMP3	1.31802	0.000105828
COG8	-1.05983	0.000105842
RIOX2	-1.02826	0.000106298
TNFRSF10B	1.23415	0.000107849
SLC4A8	-1.87752	0.00011245
TMED7	1.21432	0.00011245
RTKN2	-1.91532	0.000113903
DLG3	-2.53544	0.000114058
KIAA1217	1.20579	0.000114521
ARL4D	1.42771	0.000114589
ST3GAL4	1.52137	0.000114615
PKN3	-2.07522	0.000115631
LIMS1	1.1329	0.000116279
RCN1P2	2.84923	0.000117337
MCCC2	-1.15211	0.000117372
KIF5B	1.1257	0.000118245
TNFRSF13C	-4.26188	0.000119042
CD180	-6.2451	0.000119404
SLC35A3	1.61924	0.00011965
CREBZF	1.70719	0.000121512
KIFC1	-2.06401	0.000122239
ARSA	1.52673	0.000122962
RALGAPA1	2.24864	0.00012385
LINC00888	1.32784	0.000123972
RTL3	-5.3283	0.000124191
DHFR	-1.81474	0.000124945
ZNF281	1.1032	0.000125874
DNA2	-1.93517	0.00012618
IGSF9	5.03772	0.00012642
VPS18	1.71653	0.000126736
GMPPA	1.00187	0.00012676
RPP40	-1.15519	0.000126981
EMD	1.04807	0.000128333
DSCC1	-1.52222	0.000128392
LRRC8D	-1.42072	0.000128392
TSPAN17	2.09966	0.000128392
PLEC	1.94052	0.000128741
VPS4A	1.49071	0.000130412
PPP2R5D	1.22312	0.000131626
LINC02405	1.81692	0.000131893
FNBP4	1.64676	0.000132457
INAFM1	4.56898	0.000135205
GOLT1B	1.41339	0.000135206
DENND2A	1.71647	0.000135395
POLR3D	1.7193	0.000136089
ARMC6	-1.42079	0.000137327
P4HTM	2.73942	0.00013737
ZNF771	2.1694	0.000138281
CCR1	3.97731	0.000139894
HASPIN	-2.74655	0.000140071
RPRD2	-1.10092	0.00014028
GJB2	3.14293	0.000140532
CACNB1	2.17612	0.000140566
COL6A3	1.44139	0.000142608
PHLDA3	2.05666	0.000142813
FAM210B	3.16693	0.000143598
KIAA0100	-1.1287	0.000143598
HSD17B10	-1.19266	0.000144979
AMD1	-1.22802	0.000146042
CLINT1	1.01442	0.000148036
TMEM87B	1.31225	0.000148491
MRTO4	-1.15232	0.000149837
RIN3	3.13196	0.000149846
TRPM8	2.40359	0.000149967
ZNF335	1.17758	0.000151386
RILPL2	1.61404	0.000154077
PPP3CC	2.4778	0.000155861
NCAPH2	-1.12993	0.000156047
PAFAH1B2	-1.09834	0.000156248
CLN5	1.32196	0.000157171
TAF1C	2.1283	0.000157209
SLC16A3	1.35042	0.000157669
NOTCH1	2.16049	0.000158375
SOGA1	-1.36137	0.000158622
MED19	1.10076	0.00015949
ALKBH6	4.76085	0.000160071
MYDGF	1.93181	0.000160944
UBE2D4	-1.26852	0.000162913
KIF16B	1.66045	0.000163621
MED10	1.0271	0.000164196
DHRS13	4.24859	0.000165158
FTH1	2.44448	0.000165158
HROB	-1.82225	0.000166032
EPC1	1.39058	0.000166161
CPED1	-1.59191	0.000166299
ANKRD20A9P	1.77404	0.000167801
EMP1	-1.05779	0.000168895
PKIG	1.37318	0.000170225
PNPO	-1.436	0.000170225
UBL3	1.82843	0.000170892
SVBP	1.58213	0.000171467
CBSL	-2.41373	0.000172317
LARS2	-1.38361	0.000173076
SLC2A8	2.06562	0.000173076
TYMS	1.71496	0.000173076
GTF2H2	-1.28097	0.000174318
GADD45A	1.65186	0.000176597
PRKAB2	1.38821	0.000176917
PHETA1	2.25759	0.000176962
MARCHF2	2.59814	0.000178312
NVL	-1.22824	0.000178595
AK5	1.97043	0.000178741
PPP5C	1.5661	0.00017918
GRPR	2.97381	0.000179597
ZFAND5	2.21052	0.000182968
GOLGA5	1.02483	0.000184927
UBALD1	2.66608	0.00018511
WASHC5	-1.2333	0.000186738
TNFSF15	4.26639	0.000187291
MRE11	-1.00322	0.00018898
PALB2	-1.27266	0.000191817
GPR162	2.41307	0.000192572
TFAP4	-1.68455	0.000194187
PLEKHF1	3.32656	0.000196003
NUTM2B-AS1	1.80381	0.000196336
TOB1	-1.50733	0.000196336
KIF18B	-2.1247	0.000197357
CMPK2	3.13398	0.000200595
CHD3	-1.32477	0.000201135
IRF9	2.72612	0.000201135
POLE2	-1.77017	0.000201135
PEX10	2.24598	0.000201307
GORASP1	1.42994	0.000202438
CCNB1	-1.93964	0.000202689
HOXB4	-2.70187	0.000205845
TTC21A	2.68731	0.000206021
SAP30-DT	1.94244	0.000208638
BCL7A	1.15537	0.000210506
MOSPD3	2.60436	0.000211092
SEC24B	1.71783	0.000211092
YEATS4	-1.05818	0.000211463
HAS2-AS1	2.83455	0.000213738
MICALL2	2.51763	0.000214098
COTL1	1.83168	0.000214198
EFCAB14	1.16629	0.000214491
ANKRD1	-2.21067	0.000215452
CCDC40	3.15554	0.000218251
ARID5A	1.9897	0.000219959
MHENCR	2.80157	0.000220026
REC8	2.29694	0.000222078
NUPR1	-1.53407	0.000222233
PIM3	1.54731	0.000222835
STX11	4.81915	0.000222835
PKN2	-1.02975	0.00022416
PKP3	3.78825	0.00022423
RPS2P5	1.39787	0.000224242
CROCCP2	1.68169	0.000224896
TNFAIP2	-2.25239	0.000226272
ZNF524	2.32996	0.000227604
FEZ1	3.1987	0.000227666
BACE2	2.00114	0.000229151
MOB2	2.32034	0.000229638
ZHX3	-1.35363	0.000233209
AMZ2P1	1.29556	0.000233552
H2BC4	2.48408	0.000238235
TMEM185A	1.90722	0.000239212
MYO9B	2.14962	0.00023967
COQ10B	1.12592	0.000239905
FAAP20	1.4234	0.000239997
TBC1D25	1.72808	0.000240329
LAS1L	-1.0567	0.000243158
RAP2B	-1.11288	0.000243475
MYH9	-1.03737	0.000248024
POLD1	-1.35096	0.000252353
TSC22D3	1.64782	0.000254309
ZFYVE28	2.94519	0.000254309
TIAM1	-1.55536	0.000254595
SLC44A1	-1.19883	0.00025688
DDAH2	1.59731	0.000258902
FAM219B	2.61129	0.00025963
TRMT12	-1.61827	0.000262738
CORO1A	-3.30174	0.000263534
ELL2	1.7022	0.000263534
TNS3	-1.39051	0.000263534
XPA	1.3274	0.000263534
RANBP2	1.23087	0.000263535
MCU	1.97205	0.000264014
PROS1	2.42015	0.000264287
RPUSD1	2.77291	0.000266512
ATL3	-1.34566	0.000267651
MAPRE2	1.12745	0.000267651
PON2	1.28659	0.000267651
SDC4	1.0466	0.000267651
GIT1	-1.13329	0.00026866
METAP1D	-1.36717	0.000268893
UBE2Q2P2	2.34202	0.00026902
POLRMT	2.25337	0.000271374
TCTN2	1.59547	0.000272875
CADM3	3.23123	0.000273133
MZT2A	1.41232	0.000273619
ENTPD6	1.21135	0.000274392
SLC25A12	-1.32744	0.000276739
UTP20	-1.0207	0.000277055
VPS33A	-1.14621	0.000278932
AKNAD1	2.11078	0.000280066
PLXNA4	-1.59668	0.00028136
RHNO1	-1.11009	0.000282687
THEMIS2	1.6786	0.000284887
PPDPF	1.51031	0.000287138
FGF12	-1.44826	0.000289705
HMGB1	-1.12998	0.000289705
RPS27	1.2645	0.000290217
PCSK1	2.60579	0.000290694
DTNA	1.64093	0.000293331
FAM96AP2	-2.54114	0.00029344
GMCL1	1.48473	0.000296201
KRT87P	-3.70359	0.00029639
FRA10AC1	1.05611	0.000296619
ADGRL4	1.1577	0.000297357
CLK3	1.04095	0.000300701
TMEM241	-1.249	0.000302702
JRK	-1.36158	0.000303503
IKBIP	1.26944	0.000303593
PAXIP1-AS1	2.41678	0.000306988
ARF5	1.02576	0.000310364
KIAA2026	1.59935	0.000311825
C1S	1.67261	0.000311898
FAM86EP	-1.80568	0.000312674
C1orf35	1.62301	0.0003128
JARID2	1.68719	0.000314461
HERC5	4.52677	0.000317558
DBF4	-1.00887	0.000327133
TLCD4	-2.83041	0.000329899
RB1	1.10515	0.000331923
MT-TY	4.86833	0.000333037
EML1	2.06608	0.000340525
C15orf48	5.69229	0.00034416
SLC26A4	-2.41541	0.000346578
MFSD4B	1.54946	0.000350097
C21orf58	-2.01393	0.000350572
FBRS	1.59	0.000351752
ITGBL1	1.8914	0.000355842
ARID3A	2.01361	0.000357107
EGR2	5.63871	0.000357245
CCNI	1.61821	0.000357713
H1-10	4.04677	0.000359141
SRSF11	1.03591	0.000361154
DLAT	-1.02866	0.000363615
SIGLEC15	4.8502	0.000366605
PHB2	-1.07454	0.000367662
IGSF8	1.25076	0.000369192
AGPAT2	1.83754	0.00036933
RCAN1	1.61148	0.00036933
IGFBP6	1.45411	0.000369515
HEG1	-1.13587	0.000370516
PCLAF	-1.814	0.000372526
VAV3	-3.08624	0.000372824
RPS6KB2	1.09887	0.0003733
ADAMTSL5	1.81637	0.000375714
SESTD1	1.63346	0.00037638
ING3	-1.07291	0.000378257
GPD1L	-1.85732	0.000378793
CENPA	-3.79294	0.000379416
TMEM200A	1.18745	0.000379772
DTNB	1.62258	0.000382867
SETD6	1.3009	0.000386319
LARP6	1.66386	0.000386701
CLTCL1	-1.79648	0.000387344
MAD2L2	1.31303	0.000388167
METTL26	1.21869	0.000390404
TXNIP	2.19576	0.000391287
COG1	1.64403	0.000393468
ADTRP	1.45052	0.000396614
CD109	1.44525	0.000397876
DDX54	1.57444	0.000399384
ZNF780A	-2.24079	0.000400358
SUGCT	1.86309	0.000400372
C2CD3	-1.56112	0.000401554
CDKAL1	-1.06921	0.000401554
KLHDC4	-1.18248	0.000401554
SLC6A9	-2.39832	0.000403245
DNAJB2	1.85792	0.000404845
LMCD1	-2.51849	0.000407963
ZNF160	1.14371	0.000409121
SIX1	-1.37629	0.000409796
SH3BP5	2.2768	0.000414817
TRIML2	1.52414	0.000415122
PPP1R16A	1.83523	0.000420402
PIAS2	1.60731	0.000423727
TMEM160	4.47891	0.000425974
ACTN2	-1.71001	0.000426297
PLEKHG2	1.81731	0.000426964
TEPSIN	1.74439	0.000428441
HSD11B1L	2.71431	0.000431674
PRSS3	2.5554	0.000434967
RPLP0P2	1.19884	0.000434967
ZBTB40	-1.14636	0.000434967
ARHGAP10	1.96838	0.000441254
ABCD1	3.87668	0.000442483
GOLPH3	1.87108	0.000442649
CENPL	-1.17014	0.000442973
NSUN3	-1.4419	0.000445368
EHBP1L1	3.35526	0.00044649
LRPPRC	-1.00403	0.00044649
SYTL2	1.28493	0.000446807
HAGH	1.39091	0.00045058
DCLRE1A	-1.61518	0.000453383
ADGRL1	-1.8613	0.000456265
YIF1A	1.06025	0.000456265
CHST12	2.01557	0.000456282
PAEP	1.48298	0.000457317
RASSF1	1.18105	0.000457317
CIR1	1.03218	0.000457717
PBK	-1.85412	0.000458045
HYAL2	1.50502	0.000463926
PPM1J	4.05027	0.000464403
POLE	-1.73889	0.000465862
NRBP2	2.09617	0.000470357
TBC1D8B	1.77537	0.000470357
ZNF714	-1.41598	0.000470357
MT2A	1.71816	0.000473306
ZNF609	-1.01448	0.000473306
HINT2	1.6356	0.000483572
BOLA3-AS1	1.21562	0.000484507
FANCM	-1.40705	0.000484507
PLCB4	-2.46954	0.000485873
GFM2	-1.07648	0.000486009
NSUN2	1.27243	0.00048636
IGIP	3.42042	0.000489266
PRR3	-1.15383	0.000489892
TAF10	1.66015	0.000489892
DRAP1	1.14375	0.000490096
NCKIPSD	1.57134	0.000490999
NEIL3	-1.90996	0.000493921
IL1RAP	1.14933	0.00049468
FAM3A	1.74444	0.000495879
SH3BGRL2	-1.94648	0.000499828
RNASET2	3.04183	0.000500068
AP2A2	1.26858	0.000502377
ITGA11	2.33381	0.000504732
NOS3	2.49682	0.000509771
SDC1	1.08799	0.000509828
STRIP2	1.05813	0.000513979
CDV3	-1.03541	0.000515487
OGFOD3	1.84511	0.000515487
POLR3B	-1.50043	0.000515544
SAP30	3.3375	0.000518826
PIR	-1.64243	0.000519824
STON2	-2.30352	0.000520796
LYRM7	-1.19963	0.000521646
ARHGEF6	1.62407	0.000523084
CSF2RA	-1.17278	0.000528034
GMIP	2.03743	0.000529029
HMG20A	-1.00061	0.000530332
ARID1A	-1.05258	0.000534532
FAM114A1	1.23152	0.000536983
FHL1	1.51094	0.000536983
ADAMTS2	2.60602	0.000537166
C11orf80	2.15599	0.00053763
SKIL	-1.78843	0.00053978
SUCO	1.36112	0.000554651
RASSF2	4.59167	0.00055671
BIRC5	-2.09627	0.000557394
NPHP3	2.22877	0.000558695
SAPCD2	-2.37738	0.000558695
NFKBIZ	1.50447	0.000561851
TCF4	-1.3733	0.000563366
PDE4DIP	1.41956	0.000563473
LINC02361	5.45864	0.000567569
DGKG	1.45492	0.00057106
TAOK3	1.24254	0.000571424
BRAT1	1.73296	0.000573689
RIT1	1.01703	0.000574625
MMP14	1.28969	0.000574891
RNF128	3.8396	0.000577452
UBE2V1	1.74722	0.000581696
CLDN14	5.46183	0.000585299
TRIM52	1.61269	0.000585299
ZNF12	1.85172	0.000585877
ZFHX4	-1.12308	0.000591827
SMTN	1.71891	0.000592742
AKAP17A	2.40818	0.000596524
BTAF1	1.8521	0.000600728
LAT2	-1.55175	0.000604244
NQO1	-1.45119	0.000604244
FKBP4	1.26612	0.000606699
TENT5A	1.48933	0.000608965
YPEL5	1.01194	0.000610128
TDRD3	-1.36604	0.000611015
COMMD4	-1.39397	0.000614031
NKTR	1.4416	0.000617729
ANXA3	-1.23629	0.000619782
CAPRIN2	1.44404	0.000621449
SLC41A2	1.57616	0.000621585
ENTPD7	1.61138	0.000625299
TIPIN	-1.322	0.000625299
PTPRH	1.96373	0.00062675
C18orf32	1.9043	0.000629767
LINC00624	2.68914	0.000629788
SLC7A2	-2.7045	0.000630348
MEIS3	4.36252	0.000631545
LRAT	2.73151	0.000633779
SETDB2	-1.13463	0.000634656
TEDC2	-1.75453	0.000634656
UBAC1	-1.07104	0.000635932
CACFD1	2.94669	0.000636543
CTSF	2.24585	0.000637356
MOXD1	1.75014	0.000640346
DHCR24	-1.49763	0.000641285
IRF7	4.28192	0.000643879
TBILA	3.52602	0.000645869
TPI1	1.00829	0.000646611
RNASE1	4.22491	0.000652007
CCP110	-1.25488	0.000656579
[truncated: 1,517 more rows]

## Sheet: F. HT1080 FUS-DDIT3 regulated
Table S2. Regulated genes between scaffold-cultured and monolayer-cultured cells.
F. Significantly regulated genes between scaffold-cultured and monolayer-cultured cells in HT1080 FUS::DDIT3-eGFP.
Gene name	log2(fold change)	Adjusted p-valuea
C1QBP	5.35388	1.57919e-52
AKR7A2	5.07341	7.5451e-29
ATP5F1D	5.2505	4.56163e-28
FAM50A	3.57751	1.53026e-21
NUDT3	-2.69887	2.28024e-21
PRELID1	4.91099	8.99634e-18
BNIP3	3.16932	1.37035e-17
OSMR	3.42764	1.64674e-17
SERP1	3.11968	2.5649e-17
NF2	-3.32964	2.5649e-17
CRTAP	3.24467	6.46413e-17
ITM2B	3.55426	7.3713e-17
IER2	5.12663	8.59557e-17
USP40	-2.12075	1.60906e-16
MLH1	-1.65851	3.32759e-16
RAB10	2.3302	8.37329e-16
PDK1	3.91481	8.81687e-16
NMT1	-2.04875	1.50905e-15
CMTM7	3.44758	1.93638e-15
SLC35F6	-2.04251	2.38794e-15
ESPL1	-3.62603	4.22852e-15
LYPD5	-5.25868	6.14923e-15
BRAP	3.66365	1.658e-14
AKIRIN2	3.70863	1.81638e-14
MPLKIP	2.78598	2.03976e-14
CST3	3.19837	2.10956e-14
RPSA	-1.94421	3.89942e-14
PGF	4.03028	4.30186e-14
STIL	-3.09443	4.30186e-14
TSPAN3	1.93728	4.62409e-14
SLAMF9	4.05246	6.64757e-14
DIAPH3	-3.04012	6.7219e-14
TXLNA	-1.75864	9.8559e-14
CIT	-3.18202	1.40631e-13
NEK6	2.77313	1.47577e-13
UBBP4	-2.98997	1.78556e-13
HILPDA	3.58145	2.32545e-13
DHX8	-1.78333	3.41498e-13
FPGS	3.73859	3.41498e-13
POFUT2	4.55671	3.81359e-13
DUSP1	4.77827	4.01311e-13
RIN1	5.06296	4.15332e-13
PSPC1	3.5346	6.75743e-13
ENO2	2.91017	7.42861e-13
JUN	4.05666	7.97829e-13
TRIM4	4.06108	1.08718e-12
HDHD5	2.99725	1.14201e-12
NONO	-1.39558	1.39609e-12
PDK3	5.07133	1.40996e-12
RCN1	3.12864	2.06509e-12
IGF2BP1	-1.58439	2.14967e-12
THRAP3	-1.2989	3.16765e-12
STRADB	4.36533	4.09417e-12
RBM42	3.95451	4.11098e-12
MYH10	-2.62023	4.57176e-12
PNMA1	3.55372	4.57176e-12
SEMA4B	3.58367	6.70735e-12
KDSR	2.46605	9.10893e-12
RASSF4	2.70048	9.68366e-12
RRM1	-1.8255	9.76068e-12
CTSB	1.70231	1.10471e-11
CA9	10.4289	1.40322e-11
MTHFD1	-1.38017	1.5792e-11
ATP6V1A	-2.09145	1.59614e-11
ELAPOR1	-5.61647	1.61387e-11
RRAGA	3.301	1.61387e-11
PEG10	-3.02808	1.83637e-11
MT1X	4.83566	1.89799e-11
FAM174C	2.25031	2.01023e-11
LOX	4.29483	2.07836e-11
DAPK3	4.45471	2.56251e-11
HMGA1	2.8189	3.14771e-11
KDELR2	2.91364	3.59324e-11
IARS1	-1.47952	4.07391e-11
RNF135	3.41136	4.92544e-11
ENPP1	-3.1093	6.5064e-11
LTBP4	5.07886	8.31069e-11
TPD52	2.68575	9.35722e-11
FAM162A	2.07838	1.04773e-10
CCNF	-2.70153	1.20126e-10
NOL7	3.34295	1.20126e-10
MARCHF5	2.34677	1.31538e-10
LRRC8A	-1.96491	1.33864e-10
EPAS1	2.73608	1.3665e-10
FANCI	-2.39503	1.41554e-10
CRKL	-2.07063	1.89418e-10
SPR	4.23846	1.89418e-10
EGLN3	8.88317	1.89418e-10
HCLS1	-2.28794	2.04648e-10
FSTL3	3.44052	2.14482e-10
C4orf3	1.82952	2.33431e-10
NDFIP1	2.61132	2.75645e-10
BNIP3L	1.77998	2.96693e-10
COMMD6	2.10013	3.08582e-10
NIPSNAP2	2.92001	3.36494e-10
KRT10	3.77014	3.44023e-10
TCF4	-3.51757	5.7903e-10
TRPM2	-4.00961	5.9735e-10
DEPP1	5.16104	6.12673e-10
BTG1	4.05152	7.85937e-10
SAA1	-5.25458	7.85937e-10
DANCR	-1.87108	8.29645e-10
NCAPD3	-2.06939	8.38355e-10
NCAPD2	-2.9224	8.4998e-10
MCUB	3.18701	9.17575e-10
STXBP1	2.75748	9.17575e-10
TRADD	4.22078	9.42048e-10
SCCPDH	1.94255	1.15266e-09
TMEM147	1.87257	1.15782e-09
SFXN2	-3.04143	1.25077e-09
GCN1	-1.55999	1.38484e-09
KMT5A	-2.05296	1.46178e-09
DOLPP1	-2.46759	1.69791e-09
SPAG5	-2.98494	1.74821e-09
SCAF4	2.82367	1.75092e-09
ERO1A	2.3869	1.75092e-09
ZBTB45	5.22448	2.01367e-09
PPIF	2.6343	2.15308e-09
MAP1S	3.29276	2.41894e-09
NASP	-2.00313	2.92967e-09
P4HA1	2.31575	3.2142e-09
GSTO1	1.16992	3.51953e-09
NRP1	-1.74918	3.62274e-09
PRC1	-2.27459	3.75676e-09
PREP	2.37905	3.81838e-09
LRRFIP2	2.19077	4.13524e-09
TNKS1BP1	2.90688	4.49225e-09
LARP1	-1.26665	4.49713e-09
CD47	2.26359	4.75665e-09
PRR11	-3.36653	5.31643e-09
SMC1A	-1.67659	5.6202e-09
ALDOC	2.97131	6.21096e-09
HSF1	3.42491	6.5086e-09
ATP2B1	1.94404	6.67631e-09
ACLY	-1.57617	6.67631e-09
TSSC4	3.18177	6.77899e-09
SPRING1	-1.52157	7.33623e-09
GATAD2A	-1.56681	7.69012e-09
SNX27	-1.81618	7.73319e-09
GOT1	-1.39298	7.74141e-09
KRT80	-3.25529	8.84785e-09
CYC1	3.45617	8.95797e-09
LIMK2	-1.95721	9.50984e-09
MRPS6	1.74651	9.66437e-09
TOP2A	-3.13439	1.01441e-08
AXL	-1.80873	1.16796e-08
ANLN	-3.19321	1.3312e-08
LGALS3	1.4866	1.3312e-08
ATAD2	-2.32418	1.3312e-08
ICMT	2.02834	1.37594e-08
PSAT1	-1.72619	1.37594e-08
EIF4A3	2.99342	1.47018e-08
P3H4	2.20403	1.71695e-08
MELTF	2.38365	1.71695e-08
ANP32E	-2.13946	1.77897e-08
KDELR3	2.17941	1.83005e-08
SNX3	1.98317	1.94759e-08
ZP1	3.12008	1.98357e-08
CENPBD1P1	-1.59638	2.02769e-08
PPCS	1.25958	2.09158e-08
PTBP1	3.05246	2.21038e-08
DPYD	-2.23861	2.25691e-08
SKA2	-2.60475	2.2616e-08
BARD1	-2.02589	2.2644e-08
LINC00294	-2.4517	2.27336e-08
NR2F6	4.8554	2.57905e-08
RPUSD2	3.94522	2.67566e-08
HEBP1	2.54269	2.75699e-08
MRPS26	3.03156	2.75699e-08
MAFF	6.32333	2.75699e-08
CDC6	-2.86621	2.97252e-08
TIMELESS	-2.18697	2.97252e-08
WDR82	-1.33241	3.10265e-08
FHL1	2.92399	3.24483e-08
SPG21	2.01423	3.24483e-08
CLEC11A	3.91339	3.35142e-08
TOR1AIP2	-1.46361	3.35142e-08
SGPL1	-1.74079	3.39958e-08
DHX9	-1.55975	3.53286e-08
LAIR2	5.30823	3.56747e-08
TMEM255B	2.17337	3.59125e-08
BLMH	-1.30426	3.95217e-08
CRTC3	3.10897	3.99688e-08
FUT11	2.72691	4.31807e-08
P4HA2	1.62965	4.60513e-08
TPX2	-2.89047	4.60513e-08
POGLUT2	2.02387	4.6518e-08
UCK2	-1.59705	4.66435e-08
TROAP	-3.27313	4.73984e-08
DNMT1	-1.60342	4.86384e-08
RCC1	-1.73251	4.86384e-08
AGGF1	2.21218	4.89006e-08
SKA3	-2.66988	4.89006e-08
CHIC2	2.65492	5.00051e-08
ANKRD37	4.1931	5.02617e-08
ILF2	-1.24515	5.38283e-08
FAM111B	-3.13827	5.385e-08
ELOA	-1.35249	5.38951e-08
PHLDB2	-1.63227	5.39251e-08
C4orf48	4.97061	5.47033e-08
SLC2A3	2.94992	5.57311e-08
PIM1	5.18161	6.52499e-08
NDRG1	2.97308	6.62894e-08
POLA2	-1.81354	7.15472e-08
LETM1	-1.61597	7.43341e-08
RFLNB	-2.25992	7.43341e-08
CRYL1	1.76405	7.69386e-08
DHRS2	-2.71974	7.98575e-08
LASP1	-1.53387	8.21139e-08
AP1M2	-4.46076	8.45924e-08
DDX23	-1.30313	8.55665e-08
BUB1	-3.01411	8.55899e-08
TSC22D3	3.33772	8.60493e-08
ARHGAP1	-1.38657	8.77593e-08
SLBP	3.24359	9.66474e-08
DVL2	3.19691	1.05055e-07
TP53RK	2.97263	1.09866e-07
CDCA8	-2.72607	1.10383e-07
SCARB2	1.67779	1.12072e-07
RPSAP58	-1.99873	1.13949e-07
MCAM	-2.5953	1.14543e-07
DNAJC1	4.63877	1.17733e-07
FAM111A	-2.06523	1.27799e-07
TGFBI	-4.58171	1.36792e-07
GNL3L	-1.41485	1.37948e-07
SFT2D2	-2.10448	1.43096e-07
CCN3	4.47441	1.45271e-07
SENP2	-1.3025	1.45271e-07
POC1B	2.16699	1.45439e-07
NAT16	4.55441	1.54033e-07
ADAR	-1.08514	1.54579e-07
CDCA5	-2.43796	1.57166e-07
MYL12A	1.19805	1.63308e-07
AASS	-2.18206	1.74103e-07
NPC2	1.40075	1.82966e-07
NOA1	2.25548	1.86943e-07
DEPDC1	-2.59041	1.8907e-07
BUB1B	-2.6108	1.91159e-07
PLK4	-3.02706	1.92052e-07
CDCA2	-2.94967	1.97826e-07
GABPB1-AS1	2.54884	2.1127e-07
CLASP1	-1.59999	2.15311e-07
DDIAS	-2.20077	2.41902e-07
RORA	3.66711	2.72172e-07
MRPS27	-1.17728	2.7758e-07
TTK	-2.69497	2.83373e-07
AUNIP	-2.70478	2.98577e-07
UGGT1	-1.30787	2.98847e-07
MDC1	-1.93301	3.02938e-07
C15orf61	3.49183	3.05742e-07
NCOA4	-1.28098	3.17611e-07
TPBG	3.25344	3.24411e-07
HDLBP	-1.16112	3.26081e-07
CCDC30	3.31147	3.32606e-07
ITPR1-DT	3.84743	3.32606e-07
KIF18B	-3.39492	3.49657e-07
KPNA6	-1.34678	3.61067e-07
IL36B	3.84919	3.81732e-07
ENSA	-1.55124	3.81732e-07
DRAM2	1.80818	3.82752e-07
CCNA2	-3.16307	4.35197e-07
DBF4B	-1.74884	4.55158e-07
AP5S1	-2.10356	4.91028e-07
SLC7A1	-1.29131	4.91028e-07
SLC9A3R1	2.71912	4.95618e-07
ARMC10	2.80677	5.12718e-07
RNF149	2.64161	5.28945e-07
ARHGAP21	1.99945	5.30404e-07
NCL	-1.09757	5.45677e-07
CCNB2	-2.72851	5.60113e-07
PSMD11	-1.03172	5.9704e-07
RACGAP1	-1.97155	5.9704e-07
NDUFAF8	3.67463	5.9704e-07
GBE1	1.45369	6.27689e-07
ACAA1	3.99573	6.64912e-07
KIF22	-2.07642	7.04616e-07
SPATA2L	4.33595	7.2386e-07
ETS2	2.0144	7.42879e-07
SKA1	-2.78627	7.54824e-07
LINC01006	3.30705	7.74768e-07
WWTR1	1.49767	7.81176e-07
OCEL1	3.12297	7.81176e-07
RAB2A	1.89526	7.81176e-07
FBXO5	-1.92324	7.81176e-07
RBMS3	-2.42718	7.81176e-07
TGIF1	2.10987	7.81176e-07
MRFAP1	-1.02193	8.1982e-07
CENPF	-2.64443	8.23925e-07
AVL9	1.54867	8.66502e-07
TARS1	-1.00182	8.66502e-07
SDHAF1	6.84273	8.66502e-07
CAST	1.08307	9.04327e-07
FOCAD	-1.50944	9.10705e-07
SPECC1	-2.23228	9.13981e-07
P3H1	2.61018	9.17184e-07
SYNE1	-2.1333	9.18922e-07
ZNF84	2.03106	9.29284e-07
SHISA4	2.48358	1.03674e-06
NUP188	-1.86079	1.11565e-06
THEM6	4.89708	1.11706e-06
MIR155HG	3.5192	1.14251e-06
NUCKS1	-1.87078	1.16461e-06
SMAP1	2.18195	1.17952e-06
NFKBIA	2.56893	1.20449e-06
SEC14L1	-1.33368	1.20449e-06
COLGALT1	-1.24324	1.20449e-06
DPY30	1.0139	1.20449e-06
CDC20	-2.84115	1.27186e-06
CDC45	-2.64857	1.2768e-06
ACTR1A	-1.28582	1.32084e-06
AGO1	-1.26991	1.33235e-06
SH3GLB1	1.47607	1.33235e-06
CYSTM1	1.63687	1.33235e-06
RFWD3	-1.78564	1.35919e-06
RBCK1	1.55618	1.4716e-06
CENPW	-1.6455	1.56807e-06
NSMCE4A	2.426	1.64419e-06
MALAT1	3.01095	1.64419e-06
AURKB	-2.80224	1.64869e-06
HSPA4L	-2.21044	1.69688e-06
KIF4A	-2.90819	1.71234e-06
LINC02762	2.19782	1.73491e-06
RCC2	-1.48613	1.7421e-06
CNOT3	4.24574	1.76092e-06
ASF1B	-2.50865	1.82434e-06
SZRD1	-1.03713	1.95106e-06
CRIP2	2.47835	1.97154e-06
IVD	-1.50767	1.98955e-06
TRMT1L	2.35446	2.01429e-06
TRAM1	1.67126	2.17196e-06
FIGNL1	-2.07325	2.20148e-06
PARP1	-1.51681	2.20184e-06
SHMT2	-1.21687	2.20184e-06
DNA2	-2.78148	2.20936e-06
TENT4A	2.59535	2.25761e-06
INHBE	-4.2379	2.29347e-06
CD55	2.16035	2.31373e-06
VDR	-3.03894	2.32796e-06
EBP	-1.93115	2.35464e-06
TK1	-2.87233	2.35464e-06
MCM7	-1.43328	2.58476e-06
ARHGAP45	-3.72954	2.58924e-06
HECTD3	3.13881	2.64274e-06
LRRC38	3.7232	2.65104e-06
PHF19	-2.29313	2.80258e-06
AHCY	-1.29212	2.81357e-06
MAP3K7CL	-2.84993	2.91211e-06
ZNF672	3.3369	3.02326e-06
ARHGAP18	-2.01852	3.13728e-06
APP	1.7646	3.19518e-06
MTPAP	-1.31915	3.19698e-06
PAM	2.06338	3.19698e-06
KIF2C	-2.70184	3.23638e-06
NCAPG	-3.56125	3.25704e-06
AP1S2	1.84469	3.26972e-06
KIFC1	-2.93366	3.35492e-06
POLR1A	-1.48751	3.39501e-06
FEN1	-2.31068	3.46124e-06
LAT2	-2.36089	3.53567e-06
DCTN1	-1.49545	3.57882e-06
KIRREL1	-1.92731	3.6004e-06
DNTTIP1	2.77784	3.81012e-06
DEDD2	2.59029	3.81012e-06
ABCB8	-2.25647	3.89032e-06
TTC9C	1.00374	3.89906e-06
CORO1B	2.39898	3.94401e-06
MAP3K14	-1.88904	3.94779e-06
PSMB4	-1.19843	3.94779e-06
RRM2	-3.18536	4.09979e-06
TNFRSF21	2.30329	4.14451e-06
PLAGL1	2.07931	4.27841e-06
IPO9	-1.05814	4.46269e-06
NCAPG2	-2.27431	4.47006e-06
ARPC4	-1.2416	4.51639e-06
CNTROB	-1.7217	4.55314e-06
ZFAS1	2.459	4.63928e-06
USP22	-1.01173	4.77006e-06
CENPO	-2.2174	4.86833e-06
TEX30	1.5765	4.86833e-06
MIR210HG	5.81053	4.94595e-06
TAF12	1.32587	5.0076e-06
EIF3C	-1.96656	5.11193e-06
LAMTOR5	1.2471	5.12534e-06
DKK1	-6.17121	5.53248e-06
KIF18A	-2.19906	5.53327e-06
COMMD7	1.89363	5.53327e-06
NDUFS1	-1.06151	5.5567e-06
RCE1	2.69872	5.5567e-06
NDC80	-2.83174	5.57337e-06
PRPF8	-1.45262	5.87833e-06
DNAAF2	2.51515	6.0121e-06
EBPL	2.33686	6.31606e-06
RNF24	1.88883	6.42043e-06
CTBS	2.01899	6.43835e-06
DCLK1	-3.15528	6.79976e-06
ITPR1	3.58832	6.80706e-06
SLC39A9	-1.15874	6.89852e-06
IL36RN	6.58039	7.2621e-06
TGM2	-1.92757	7.36208e-06
KIF15	-2.81194	7.45872e-06
KIF20A	-3.23656	7.56997e-06
CRELD2	3.93221	7.64978e-06
GNPTG	2.17395	7.65855e-06
CD58	1.57793	7.90559e-06
CDKN2D	3.45987	7.90927e-06
DHFR	-2.57036	8.33235e-06
HMMR	-2.84211	8.35153e-06
DYNC2LI1	1.76094	8.66359e-06
RNF141	1.34564	8.83666e-06
F3	1.98889	8.83666e-06
SNAI2	2.98166	9.21616e-06
MED24	-1.27305	9.53935e-06
CDH2	-1.52941	9.59583e-06
SNAPC2	2.21888	9.65022e-06
PSAP	1.29114	1.01743e-05
CAD	-1.3768	1.01955e-05
FKBP4	1.89084	1.04302e-05
RNF144B	-2.09544	1.065e-05
PIMREG	-3.64641	1.0898e-05
FANCD2	-1.7423	1.18755e-05
SNAP29	2.23031	1.21557e-05
CCDC50	2.18346	1.23554e-05
THAP8	2.98391	1.24863e-05
MIR4458HG	1.93933	1.25592e-05
ZNF333	1.92389	1.25624e-05
BIRC5	-3.0888	1.26372e-05
FDX1	2.34183	1.26372e-05
KNL1	-2.77361	1.26372e-05
AP3M2	1.50491	1.2802e-05
TP53I13	5.59055	1.28105e-05
TXNRD2	-2.56756	1.31114e-05
POPDC3	1.6636	1.32347e-05
DEPDC1B	-2.85468	1.35942e-05
TREM1	6.0557	1.36939e-05
SERPINE2	3.26044	1.37066e-05
CNN2	-1.73776	1.37493e-05
KIFBP	1.99226	1.37493e-05
TXNDC16	-2.89025	1.39633e-05
SMIM19	2.08009	1.39633e-05
DKK3	-2.35272	1.4049e-05
RFK	2.0554	1.40637e-05
COTL1	2.50834	1.43132e-05
PIF1	-3.95055	1.47998e-05
C12orf75	1.82276	1.47998e-05
ITM2C	2.53092	1.51729e-05
SMIM14	1.95371	1.51729e-05
RMC1	1.79282	1.52677e-05
HK2	2.11032	1.54088e-05
FCRLB	1.92558	1.5519e-05
IL1B	3.30796	1.55669e-05
PARPBP	-2.03969	1.57554e-05
C6orf62	-1.39019	1.58118e-05
DARS1	1.09599	1.58118e-05
PDLIM5	-1.21714	1.61794e-05
LINC01705	5.32366	1.62971e-05
DPH1	3.02185	1.63447e-05
GINS4	-2.75304	1.65012e-05
NUDT14	2.69742	1.65416e-05
UBE2D2	1.96545	1.73322e-05
GMDS	4.86756	1.75687e-05
SHCBP1	-2.72394	1.82712e-05
BHLHE40	2.38151	1.83724e-05
RPL7L1	-1.03965	1.90512e-05
ZC3H6	2.87053	2.03875e-05
NARS2	1.58927	2.0842e-05
RPN2	-1.15592	2.17489e-05
OGDH	-1.4848	2.22271e-05
HMGCL	1.73325	2.24814e-05
HJURP	-2.16079	2.25574e-05
CCDC144NL-AS1	-1.41529	2.25574e-05
RPL17P50	4.10489	2.27082e-05
RAP1B	1.44469	2.28073e-05
HAUS8	-1.83687	2.30419e-05
TRAF4	2.43642	2.32242e-05
CCDC112	3.40479	2.37692e-05
SUSD5	-5.60681	2.38204e-05
MAP2K5	2.31658	2.40877e-05
ERCC6L	-3.11094	2.43366e-05
TUBGCP4	-1.23025	2.43843e-05
ZNF354A	2.92433	2.43843e-05
TMEM132B	-3.17947	2.45471e-05
FH	-1.37111	2.46414e-05
TFG	1.11144	2.48887e-05
SLC1A5	1.84221	2.54872e-05
CDCA3	-2.27973	2.58003e-05
SEC61G	1.29176	2.61101e-05
TBC1D17	2.54942	2.64181e-05
RASA2	2.19754	2.69497e-05
VCL	-1.27569	2.69953e-05
SDF4	3.22832	2.7425e-05
PPP1R26	3.26764	2.76023e-05
HMGB2	-1.9177	2.78137e-05
AP2B1	-1.2465	2.8036e-05
ENKUR	2.62058	2.83389e-05
CHAF1A	-2.23422	2.83389e-05
DHCR24	-2.14498	2.96166e-05
MT-TE	4.85714	2.99963e-05
ZNF511	2.31552	3.04262e-05
RGS17	2.02379	3.08484e-05
MCM3	-1.65757	3.0922e-05
C4orf47	5.36148	3.0922e-05
CDKN3	-2.3004	3.25846e-05
SCLT1	-1.96525	3.27893e-05
DNAJB11	1.98114	3.31825e-05
ASL	-1.54294	3.31825e-05
NUSAP1	-2.20541	3.37417e-05
UBR7	-1.31457	3.57835e-05
GRINA	1.76003	3.62293e-05
MT-CO1	1.9643	3.72664e-05
ATP8B2	-2.24666	3.78204e-05
PAIP1	1.67914	3.78204e-05
ATP6V0D2	3.87635	3.8962e-05
EEFSEC	2.17126	3.89748e-05
ZWINT	-2.27063	3.91244e-05
POLQ	-2.13418	3.96122e-05
PQBP1	-1.0657	4.04701e-05
NUP62	-1.09921	4.12478e-05
RPS6KA4	2.89948	4.16204e-05
HMGN2	-1.87525	4.16204e-05
CSGALNACT2	2.64343	4.27478e-05
ORC1	-2.45059	4.28724e-05
GAPLINC	1.98287	4.38934e-05
INSIG1	2.68025	4.42134e-05
UBE2Q2	2.79378	4.43466e-05
FAM86GP	-3.03559	4.43782e-05
CBX5	-1.72306	4.46726e-05
CCDC106	2.83648	4.46834e-05
APBA3	2.90156	4.47633e-05
ARRDC4	6.5923	4.47633e-05
TAGLN	-1.83382	4.47633e-05
DRAP1	1.58704	4.47633e-05
LSAMP	5.33815	4.47633e-05
HELLS	-2.23332	4.47984e-05
GINS3	-1.70467	4.53875e-05
ZNF436-AS1	4.72259	4.57496e-05
HDAC1	-1.33749	4.62458e-05
VLDLR	2.43962	4.82054e-05
INSIG2	1.75448	4.84357e-05
TUBA1C	-1.6841	4.85768e-05
GTSE1	-3.29368	4.9307e-05
RAB11A	1.34438	5.00455e-05
C1orf21	1.79953	5.05351e-05
HSPB11	1.24287	5.07594e-05
AURKA	-2.24876	5.14025e-05
UTP14A	-2.10435	5.14025e-05
ACTN2	-2.74514	5.31126e-05
AMBRA1	-1.35364	5.38237e-05
THOC5	-1.15698	5.45775e-05
ACSL1	2.23763	5.45775e-05
NOL6	-1.26126	5.48451e-05
POC1B-AS1	2.59009	5.48451e-05
CCDC18-AS1	2.45047	5.48501e-05
PMP22	1.77785	5.50759e-05
COQ2	2.70434	5.50759e-05
LPO	7.03799	5.62435e-05
SLC10A7	-2.68403	5.65857e-05
FANCG	-1.79251	5.72166e-05
MAN2B1	2.20286	5.83725e-05
PRNP	1.75454	5.89103e-05
MED1	-1.21495	5.91371e-05
EEF2	-1.24502	5.95213e-05
DTYMK	-1.84512	6.05157e-05
NGRN	1.86746	6.05157e-05
ITGA5	1.40289	6.06942e-05
ORC6	-1.47266	6.16028e-05
AKAP12	-1.41588	6.16725e-05
KIF11	-3.12479	6.17535e-05
KPNA2	-1.72713	6.28962e-05
FOSL1	2.58328	6.38748e-05
HSPA1A	2.28449	6.39211e-05
CENPJ	-1.71645	6.4951e-05
LSS	-1.64417	6.4951e-05
EMC8	2.97921	6.50337e-05
DAP	1.49735	6.52993e-05
ABITRAM	1.52335	6.60427e-05
CD300A	7.89037	6.63387e-05
CRYZL1	1.15342	6.63387e-05
ZPR1	1.7378	6.65936e-05
LBR	-1.48233	6.70251e-05
AHI1	1.47943	6.89054e-05
NLE1	-1.10894	6.91929e-05
CALR	-1.17308	6.91929e-05
PPP4R1	-1.06923	7.05119e-05
LIG3	-1.4002	7.06082e-05
MAEA	-1.5325	7.08547e-05
FEM1C	1.6753	7.24895e-05
DCBLD2	-2.15938	7.28546e-05
CIB1	1.37187	7.37047e-05
MT-ND4L	2.13715	7.38678e-05
KLHL21	2.00466	7.39005e-05
PPP1R21	2.61776	7.45388e-05
PPFIA4	3.1548	7.58427e-05
TMEM258	1.12355	7.6019e-05
PLCB4	-2.72476	7.60251e-05
APBB3	1.90549	7.60251e-05
RAB20	3.42285	7.60251e-05
PROS1	3.13141	7.64396e-05
PTPRK	-1.60413	7.88474e-05
CNOT9	-1.10493	7.94852e-05
TRIM27	1.4881	8.0037e-05
TTF2	-1.35336	8.02359e-05
SURF6	2.0579	8.02359e-05
BTAF1	2.55511	8.0876e-05
RFC2	-1.2652	8.12603e-05
BRI3BP	-2.19959	8.26438e-05
TYMS	2.31186	8.45484e-05
RNF2	1.27922	8.52674e-05
SLC5A6	-1.1692	8.56786e-05
GMNN	-1.90623	8.60461e-05
TERF2IP	2.56676	8.87335e-05
CKAP2L	-2.20283	9.13877e-05
SLC5A3	1.89614	9.2101e-05
AGPAT5	1.5272	9.22075e-05
CCNB1	-2.42441	9.27457e-05
PLK1	-3.21048	9.47119e-05
BLM	-2.09292	9.48131e-05
SRD5A1	2.03107	9.50421e-05
KIF14	-2.1387	9.5247e-05
DLGAP5	-2.88589	9.5247e-05
RGMB	3.30711	9.5247e-05
METTL5	1.02391	9.60478e-05
AP1B1	-1.50874	9.98053e-05
RMND5A	-1.4255	0.000100572
MIEN1	1.12735	0.000101223
EXD3	2.5014	0.000103076
ANKRD12	1.72867	0.000104077
UBE2J2	2.00506	0.000104856
CNIH3	1.78864	0.000105919
TNFAIP2	-3.10782	0.00010781
CKAP2	-1.82652	0.000108069
FOXM1	-2.80981	0.000108499
SKP2	-1.83896	0.000108499
DDAH1	-2.00386	0.000108499
RANGAP1	-1.26477	0.000108561
E4F1	2.45823	0.000109539
KRCC1	2.68021	0.000111684
PCYOX1L	5.62709	0.000113948
CTSF	3.19037	0.000115778
LARP4B	-1.27433	0.000116326
GGNBP2	1.58262	0.000116913
CREBZF	2.37223	0.00012188
PSMG3	-1.1091	0.00012188
RNF126	5.50307	0.000122187
NOL3	2.30671	0.000127493
QDPR	1.96949	0.000127582
HLA-E	1.3539	0.000130434
ADAM12	-2.32865	0.000132371
LINC00115	3.29431	0.000134095
UBE2T	-1.69278	0.000134737
INPP5B	-1.23835	0.000134902
SPAG16	1.29127	0.000135181
KDM4A	-1.38161	0.000135472
NCAPH	-2.60284	0.000135497
MB21D2	-1.62836	0.000135904
SDC1	1.48677	0.00013682
ACVR2B	-1.84594	0.000137072
STK11IP	-1.58764	0.000138508
PFAS	-1.47956	0.000138652
KIAA2026	2.18299	0.000138652
REEP3	1.52058	0.00013888
TCTE3	2.87506	0.00013888
OSTM1	1.68832	0.000139296
HROB	-2.24366	0.000140527
ARPC1A	-1.18488	0.000141124
LMNB2	-1.85554	0.000141363
FMNL2	2.28386	0.000141401
RBMS2	-1.34933	0.000141688
FARP2	-1.15325	0.000144249
NPDC1	4.31251	0.000144249
RCAN3	1.90596	0.000144711
KBTBD6	-1.44663	0.000144711
ASCC3	-1.33284	0.000145943
PABPN1	-1.38779	0.000146021
TSC22D4	2.1554	0.000147126
ACAP2	1.18417	0.000150513
ZMYND8	-1.28013	0.000150526
WDR62	-2.21137	0.000150536
SETD6	1.86254	0.000155448
DDR2	-1.17744	0.000155657
PDGFRB	-3.65002	0.000155839
SIVA1	-1.16077	0.000155839
ADAM9	-1.25998	0.00015818
HOXA9	1.7255	0.000158335
SAT1	1.81291	0.00015836
LINC02458	5.77602	0.000159634
SEPHS1	-1.15236	0.000159913
ACO2	-1.14409	0.000162426
SUPT6H	-1.13569	0.000164526
AIFM1	-1.12031	0.000166143
RMI1	-1.94449	0.000166346
TXNIP	2.79424	0.000168994
CHERP	1.99826	0.000169783
CLUH	2.48525	0.000170981
FBXO11	2.12762	0.000176036
NRF1	-1.35728	0.000177753
ANAPC11	1.24592	0.000177753
RFXANK	-1.23437	0.000178247
HEXB	2.1618	0.000180645
HMG20B	2.2133	0.000183097
PCNT	-1.42748	0.000184445
LINC02575	2.1808	0.000184821
IQGAP3	-1.88665	0.000188698
PIN1	1.7303	0.000188973
PIK3R4	-1.0254	0.000188973
TBC1D7	1.05036	0.000189532
GADD45B	2.46729	0.000191284
DCP2	-1.48822	0.000191284
TCF7L2	-1.14658	0.00019192
JAK1	1.42792	0.000192608
GLA	-1.15733	0.000196469
SPC24	-3.34507	0.000196693
WASHC3	1.04239	0.000197853
USP2	-3.15952	0.000198015
ISOC2	-1.358	0.000198141
PHKB	-1.41099	0.000198141
PTTG1	-1.59884	0.00019904
NUTM2B-AS1	2.26151	0.00019904
MYH9	-1.25822	0.000200147
ZNF529	2.12921	0.000200147
LTBP3	3.0044	0.000202071
EXOSC6	-1.1603	0.000202422
MXI1	1.904	0.000204695
SNCG	-2.25201	0.000204823
SAP30-DT	3.12822	0.000204937
DGKG	1.79683	0.000206886
NCEH1	-1.61516	0.000209149
ARMC6	-1.64015	0.00021122
GPD2	-1.51284	0.00021122
LAYN	1.65298	0.000213851
MKI67	-2.19483	0.000214189
APOBEC3B	-2.21892	0.000214189
CALB2	1.98253	0.000215606
PTGIR	3.91703	0.000217195
SDHAF4	2.1255	0.000218295
KRT8	-1.76032	0.000219235
KNTC1	-1.78116	0.000223304
SGO2	-1.752	0.000223421
CAPN2	1.36825	0.000223671
GEMIN4	-1.38476	0.000223671
HMGN5	-2.2641	0.000224057
MCM4	-1.63143	0.000226155
SYT11	-1.71711	0.000226155
KRT7	-1.96067	0.00022662
NUP93	-1.0159	0.000232712
UBE2E2	1.90121	0.000233626
FIS1	-1.06811	0.000234124
TRAPPC6A	2.20629	0.000235877
ACBD6	1.23513	0.000235877
TECPR2	-1.52915	0.000239246
L3MBTL2	-1.35472	0.000240997
RCN2	2.40854	0.000240997
LHFPL2	2.60129	0.000242444
SORD	-1.08098	0.000243932
WDR76	-1.61779	0.000247608
MELK	-1.75376	0.000249592
G3BP1	-1.06036	0.000250146
PPM1J	5.83663	0.00025286
MCM10	-2.47031	0.000255982
SATB1	-2.00926	0.000255982
CCDC85B	2.93804	0.000257229
AGPS	-1.71558	0.000257387
PPIA	-1.0164	0.000259346
PIAS4	1.80404	0.000259805
NARF	1.16614	0.000259805
LUCAT1	2.83889	0.000259805
ARMC5	2.89118	0.000261768
SESN1	2.1903	0.000262608
NEK2	-2.52098	0.000262608
MARCO	2.71025	0.000264056
KIF23	-2.2096	0.000264342
FOXJ3	1.41074	0.000264644
PHACTR1	-1.23395	0.000265885
TEX19	-3.01667	0.000265885
IFT27	3.13154	0.0002677
SAMHD1	-1.82687	0.0002677
TRMT6	1.47037	0.000270596
GOLGA8A	2.4559	0.000270596
RC3H1	-1.24819	0.000274473
MBD1	1.26932	0.000274473
ATP1A1	1.33013	0.000275137
H2AZ1	-1.45659	0.000283587
ELOVL6	-1.33767	0.000289093
LIG1	-1.67114	0.000289728
TTC37	-1.02037	0.000293778
LZTS2	2.28849	0.000293846
MTA1	5.37121	0.000294251
TMEM97	-1.53246	0.000295509
KRT83	-1.9949	0.000295509
NFRKB	-1.0364	0.000296468
URB1	-1.26793	0.000297178
LOXL3	-1.8143	0.000300452
TMEM115	1.79259	0.000300452
HMGB1	-1.34509	0.000300452
GPRC5A	-1.17687	0.000307543
CD7	3.40528	0.000316886
CTSO	5.41145	0.000317793
TLCD3A	1.57724	0.000318088
PER3	2.5243	0.000319821
IRGQ	-1.56938	0.000322461
SPTAN1	-1.06975	0.000324129
CLSPN	-1.84029	0.000329141
TTI1	-1.06529	0.000329141
CTNNA2	5.74711	0.000333228
SLC2A1	1.56734	0.000333228
ANXA6	-1.17305	0.000333228
LINC-PINT	2.23638	0.000333228
PLA2G12A	1.6391	0.000333294
NIPA2	1.87899	0.000333294
PSMC3	-1.09997	0.000333294
AKIRIN1	1.92517	0.000333294
ACTR5	2.80987	0.000337829
PDAP1	-1.03697	0.000339351
MT-ND6	2.08111	0.000344711
HMGB1P5	-2.15082	0.000346228
NR3C1	1.15169	0.000356383
CHMP7	1.42218	0.000363243
FNBP4	1.85031	0.000369055
ALG12	-1.16329	0.000372962
ITSN2	1.76766	0.000374175
GPNMB	2.30568	0.000375217
CSTF2T	-1.11448	0.000376475
CFAP300	2.11379	0.00037703
ALDH1L1	-1.53866	0.000379187
TMEM171	5.5944	0.000379187
ANKS3	2.50252	0.000380305
PLEKHA7	-2.48072	0.000383301
UBE2D1	2.48107	0.000384501
CTSL	1.05697	0.000386204
RAC1	1.8263	0.000396116
CHMP3	-1.3707	0.000398506
POLD1	-1.56558	0.000398524
MMAB	-1.01979	0.000399208
PCAT6	2.99845	0.000400992
CAMTA1	1.05403	0.000403764
MCM5	-1.35311	0.000406862
UTP20	-1.19075	0.000406938
TMEM123	1.08228	0.000406952
CLTA	2.06822	0.000407405
WDR6	-1.03931	0.000407699
USP21	2.28933	0.000407871
UBE2R2	1.41009	0.000409193
PPP5C	1.78847	0.000409419
PHF1	2.76197	0.000413114
INPP5F	2.36348	0.000413213
TNS3	-1.871	0.000414053
ME1	1.81853	0.000414575
CCP110	-1.58566	0.000414575
GPX8	-1.14873	0.000414575
MYD88	-5.20447	0.000414575
DGKI	1.83719	0.00041906
OLMALINC	-1.35732	0.000426675
C1orf198	1.89359	0.000426871
PIP5K1A	-1.30492	0.000426871
TFF2	4.31434	0.000427565
MAPK8IP3	2.2224	0.000430163
TUBA1B	-1.5515	0.000431796
PRIM1	-1.64063	0.000431796
KIAA0586	-1.4323	0.000432427
FARS2	-1.2874	0.000436251
ABHD3	2.59832	0.000436251
TGFBR2	1.69331	0.000437804
SPC25	-2.13282	0.000438442
HSD17B4	-1.17656	0.000438976
ARHGAP31	-2.80999	0.00044057
RTN4IP1	-1.44433	0.00044057
ERRFI1	1.84255	0.000440742
PPP4C	1.60779	0.000442
CDC42EP1	2.01128	0.000445386
POC1A	-1.59534	0.000447027
PEAR1	-2.07827	0.000447098
THY1	-5.12729	0.000450698
DOCK9	1.43382	0.000453014
FRA10AC1	1.25466	0.000457961
RABL3	-1.36517	0.000458977
SLC37A4	-1.04923	0.000463291
DNAJC3	-1.08562	0.000467341
PLXNA2	-2.01471	0.000471698
MBTPS1	-1.04799	0.000471698
SLC66A3	1.65362	0.000472816
SMIM20	1.07604	0.000475832
TRIM9	2.56135	0.000476133
SORBS3	1.87523	0.000476133
UBA2	1.19958	0.000476133
DSCC1	-1.65878	0.000479594
MAD1L1	1.21892	0.000480563
CDC25C	-2.09131	0.000481158
LINC01410	2.7054	0.000482925
SMIM26	1.35818	0.000485132
FAM174A	1.44365	0.00048841
SRSF11	1.2238	0.000490824
LPCAT1	5.46617	0.000493651
ISG20	1.94152	0.000493651
GPR176	1.6489	0.000499527
GTF3C1	-1.10316	0.000501414
CMAS	1.73122	0.000502497
ZNF292	1.82182	0.000502514
IFNAR2	1.82382	0.000503693
CRY1	1.33788	0.000509793
CHAF1B	-1.84147	0.000509793
HIRIP3	-1.42682	0.000519326
FRMD8	1.71899	0.000521256
WSB1	1.61939	0.000522375
CARS2	2.01338	0.000531705
RFX5	-1.17263	0.000532437
TAF8	-1.23222	0.000533102
TMEM150A	2.30424	0.000533102
POMK	-2.06577	0.000535733
PLOD2	1.39348	0.000544577
CCDC91	1.26859	0.000546451
UBA6	1.38999	0.000547896
NAA40	-1.54581	0.000548438
MINDY2	1.83631	0.00055679
PPIP5K2	-1.36025	0.000557495
UNC119	2.59187	0.000559865
MID1	-1.52225	0.000563564
PCCB	-1.06044	0.000570063
GGT1	-2.10783	0.000573982
MT-ND4	1.82257	0.00057552
ATG4A	-1.68515	0.000576621
NUF2	-2.18745	0.000579633
WDR54	1.06216	0.000587608
CDCP1	1.76816	0.000587608
TMEM134	1.48506	0.000590579
CFAP36	1.14266	0.00059161
NUDT8	2.15289	0.000592542
RUBCN	-1.14068	0.000594714
CDIP1	-1.01768	0.000594807
TUBA3C	-2.2702	0.00059584
POP1	-1.97587	0.000598198
MLF1	1.12105	0.000600668
UNC13D	-1.80224	0.000603576
C19orf48	-1.08363	0.000603978
EIF4A1	2.1593	0.000615014
BZW2	-1.13273	0.000616073
PFKM	-1.02891	0.000622013
CDK5RAP2	-1.18658	0.000628316
CTPS1	-1.2103	0.000631011
CHMP6	-1.34614	0.000636781
RNF40	-1.10383	0.000642641
ALPL	-5.66429	0.000648198
NMRK1	1.34442	0.000649106
RAD54L	-1.74402	0.000649554
AIF1L	-3.2622	0.000649986
ADGRL2	-3.97646	0.000655558
PBK	-2.17697	0.000655558
PGK1	1.0036	0.000659404
MED17	1.46846	0.000659509
TBCB	1.95747	0.000659526
MT-CO2	1.77388	0.000659526
GINS2	-1.98135	0.000666817
COL6A1	1.88513	0.000666817
CLASRP	2.45422	0.000667168
LENG8	2.34385	0.000667168
DTNB	1.81671	0.000669688
RPP14	-1.87086	0.000670103
PNPLA2	2.27436	0.000672917
GBF1	-1.09808	0.000676927
GALNT11	1.12501	0.000678751
TMEM59L	5.30013	0.000683219
CLPTM1	2.19981	0.000691572
HMGB3	-1.53389	0.000699807
PTPRN	2.22564	0.000699807
POGZ	-1.0766	0.000699807
SFR1	1.49684	0.000699807
CIP2A	-1.47836	0.000699807
PNRC1	2.19382	0.000710874
NGLY1	1.20002	0.000724477
TBX3	1.8738	0.000727754
RP9	1.97402	0.000731075
TMEM91	5.30544	0.000734822
ACTB	-1.36158	0.000736019
POLA1	-1.46144	0.000736019
C21orf58	-2.34039	0.000742205
ARHGAP5	1.5507	0.000744016
DDHD2	2.27386	0.000747205
NVL	-1.36189	0.000765213
IFT80	-1.78565	0.000769207
ZNF771	2.65085	0.000776095
ACTN1	1.39718	0.0007852
PCDH9	3.97514	0.000789362
PPP1R15B	-1.22902	0.000791208
PPP6R2	1.67169	0.000791754
SDCBP	1.13759	0.000791754
DTL	-2.01634	0.000791754
PCLAF	-2.07124	0.000791754
FBRS	2.96214	0.000792361
PKIG	1.47277	0.000796544
MASTL	-1.60969	0.000796602
HAUS5	-1.35771	0.000798859
SRRT	-1.10304	0.000810793
WASF1	1.81263	0.000811027
SHFL	2.12887	0.000811027
NUCB2	1.10758	0.000828779
ZNF248	1.81018	0.000833005
ERI1	1.28036	0.000833064
LYPD1	2.27124	0.000835238
RHOBTB2	-1.76854	0.000858072
CDK1	-1.97439	0.000862061
DNAJC14	-1.39943	0.000863552
NRIP1	2.39372	0.000863556
YBEY	1.31211	0.00086938
LAMA3	3.76658	0.000879243
KMT2E	1.24888	0.000886846
FSTL1	-1.21756	0.000891463
ASRGL1	-1.68156	0.000891719
COL6A2	2.09083	0.000898588
ARHGDIB	-2.23966	0.000902706
TMEM254	1.13277	0.000902706
WDHD1	-1.45763	0.000902706
RALY	2.25809	0.000903446
TGFB2	-2.83599	0.000915044
UBE2Z	1.11108	0.000915044
PDIA3P1	2.85165	0.000916612
ZNF574	1.49627	0.000916938
FCGRT	1.39923	0.00092274
FDPS	-1.28748	0.000930429
FLNC	-1.59384	0.000935451
GTF2IP13	-3.10921	0.000937312
PRPF19	-1.23155	0.000940374
WNT3	-2.18057	0.000944509
SLC39A10	-1.71262	0.000945204
GOLGA5	1.14724	0.000952795
GALNT7	-1.54856	0.000953255
PPP1R15A	1.83752	0.000957797
FLT1	1.8247	0.00095819
ARRDC3	1.68017	0.000961371
CREG2	5.4353	0.000967685
CLU	1.04037	0.000968384
AAMDC	1.36255	0.000970906
GCNT3	3.59491	0.000976231
EMC10	-1.59547	0.000980886
DDR1	1.18329	0.000987824
NPTN	-1.05155	0.000996735
STK32C	1.73864	0.000997309
GLRX	1.41538	0.000997309
CA12	1.98677	0.00100923
RRP12	-1.08058	0.00101807
PARP6	2.18165	0.00102558
CSF1R	-2.01043	0.00102558
SETD7	-1.26177	0.00102855
CHPF2	1.61513	0.00102978
NAGPA	3.03683	0.00102978
SLC7A5	-1.4848	0.00103455
MAD2L2	1.44736	0.00105135
GEN1	-1.91458	0.00105832
SELENOI	-1.06673	0.00105945
SRSF9	2.10064	0.00106077
SRSF3	-1.09052	0.00107695
KLHDC2	2.19264	0.00107894
ACYP2	1.56561	0.00107953
MOCS1	-1.18488	0.00108542
DHX38	-1.18771	0.00108674
MAP1LC3A	-4.92948	0.00110006
NCOR1	1.14725	0.00110209
TMED7	1.25905	0.00110349
PPP2R3C	1.30381	0.00112614
NOP53	2.148	0.00112764
SPDL1	-1.53106	0.00113202
KRT79	2.83296	0.00113526
PRPSAP1	1.34665	0.00113738
TM4SF19-AS1	3.11048	0.00115359
MYOSLID	1.589	0.00115692
CEP72	-1.31323	0.0011599
TMEM158	3.3579	0.00118728
FTH1	2.57212	0.00118938
POLI	1.41832	0.00120333
PLPP6	2.50629	0.00122049
RAB11B	2.07905	0.00123911
NAB2	2.9536	0.00125998
NCAPH2	-1.17984	0.00126724
CYFIP2	-1.4502	0.00127649
DNAL4	1.54774	0.00128132
EXPH5	-1.65629	0.0012891
WDFY2	1.1529	0.0012891
MT-TL1	3.95047	0.0012891
C5orf24	1.76224	0.00130552
KNSTRN	-1.27684	0.00130671
EFEMP1	-1.63555	0.00131399
TP53	-1.23658	0.00131583
RIMS2	-2.47974	0.00131822
TEDC2	-1.98768	0.00132812
BCL7A	1.3063	0.00138428
CSNK2A2	-1.14745	0.00139349
VPS9D1	2.22713	0.00139349
ROBO1	-1.78447	0.00139349
CHST3	-2.04727	0.00140109
GUCD1	-1.1729	0.00140392
TIMP1	1.03801	0.00140754
GDPD5	-1.96926	0.00140754
COMMD4	-1.56995	0.00143194
JAM3	-1.00284	0.00143427
NFIL3	2.40849	0.00144608
TPRG1L	2.4791	0.00146965
HOOK2	2.13454	0.0014808
RBM10	-1.28223	0.00148107
PPM1G	1.40742	0.00148121
LRRC17	-3.21825	0.00148121
GEMIN8P4	-3.30086	0.00148121
TPT1-AS1	2.18214	0.0014873
CENPI	-2.11117	0.00149436
CAPRIN2	1.65731	0.00150493
TXNRD1	-1.11085	0.00150543
PPM1D	1.82866	0.00151219
PCOLCE2	1.14465	0.00151384
NUDT1	-1.07814	0.00152237
USF3	-1.8277	0.00152237
MT-ND5	1.55508	0.00152237
B4GALT7	1.35754	0.00152977
TTC3	1.19197	0.00152977
HNRNPA2B1	-1.09646	0.00155256
NRDE2	-1.19048	0.001555
CROCC	5.07628	0.0015562
DLL3	2.29503	0.00156029
DYSF	-3.37846	0.00156364
CD99P1	2.16003	0.00157497
SPINK1	6.10041	0.00157703
SLC9B2	1.42614	0.00158689
STX3	2.08348	0.00159946
PDZD2	1.9852	0.00160105
TAF1D	1.35575	0.00160488
SEMA7A	1.79955	0.00162235
HLA-B	1.53655	0.00163251
EXTL3	-1.0921	0.00163479
DNAH14	1.50278	0.00163934
SPOCD1	1.27772	0.00165067
CUL4A	1.21444	0.0016538
PSRC1	-2.04837	0.00165466
ESCO2	-2.41347	0.00165466
JUNB	2.57865	0.00165583
ZNF283	-1.65908	0.00168302
KLF7	1.44588	0.00168471
CLEC16A	-1.17498	0.00168502
PARP10	4.92268	0.00168807
EIF3J	1.18719	0.00169467
TBC1D2	-1.95631	0.0016992
OPN1SW	-1.69337	0.00170156
DPP7	1.7001	0.00171873
FBXW11	1.31438	0.00172408
MOV10	-1.15972	0.00172408
RNF123	-1.45765	0.00172408
SBF2-AS1	1.77959	0.00172408
BAK1	-1.08466	0.00172921
MAPRE3	2.38711	0.00172921
TRAP1	2.03188	0.00172921
RHNO1	-1.21966	0.00172921
MT-RNR2	1.61328	0.00172921
PHLDB3	2.04498	0.00173736
ACSL3	1.41503	0.00175124
ZNF132	-1.97772	0.00175124
TTC32	1.54102	0.00175215
DUSP4	1.82264	0.00175485
TSEN34	1.88411	0.00175689
TCAF1	-1.19543	0.00176902
SCAP	1.41081	0.00176979
PRICKLE2	-1.64719	0.00177193
TUSC2	1.82582	0.00177502
CNOT8	1.03028	0.00178081
USP5	-1.17459	0.0017841
CENPE	-2.11136	0.0017841
PC	-1.45736	0.0017841
BEX5	3.20206	0.0017841
MEGF6	5.45019	0.00180556
TSC22D1	1.37619	0.00181042
C18orf32	2.37694	0.00181042
DDX39A	-1.05835	0.0018205
TUBB4B	-1.51493	0.00183402
HYLS1	-1.50935	0.00183402
UBE2L6	1.38335	0.00185944
C1QTNF12	5.23754	0.00187314
ANK1	-3.03872	0.00187889
PPM1F	-1.35263	0.00188359
MCUR1	1.48931	0.00189015
ARFGAP2	-1.10157	0.00189166
FAM76B	1.73262	0.00190309
DHFR2	-2.11116	0.00191656
RING1	3.05699	0.00191656
TRHDE-AS1	2.16892	0.00191656
MDM2	-1.39651	0.00192358
SREBF2	1.73505	0.00192358
STC1	1.79698	0.00193346
RALGDS	2.14732	0.00193553
CTDSPL	-1.32547	0.00194787
SSX1	-1.48614	0.00195373
PCK2	-1.27702	0.00197434
ARHGAP29	1.74481	0.00197434
THG1L	1.09453	0.00198958
PPARA	1.88818	0.00199105
NENF	2.17075	0.00199258
SPANXN4	5.41116	0.00200857
SNX33	1.31791	0.00201392
HPCAL1	1.49413	0.00203027
ZNF883	1.64943	0.00203348
SNAPC3	1.42569	0.00204123
HAPLN3	-2.08949	0.00204323
TRIB3	1.79027	0.00204913
CHEK1	-1.01963	0.00204913
ZDHHC24	1.90607	0.00204913
SPARC	-1.01534	0.00205853
SMPD4	-1.19911	0.00205853
PRSS2	4.26396	0.00208412
SPDYE3	-1.71139	0.00212886
ISCA2	1.02319	0.00213909
LURAP1L	2.01666	0.0021497
ZNF43	-2.33444	0.00216188
ATF4	-1.08998	0.0021702
CENPM	-1.97851	0.00219
PALB2	-1.28306	0.0021964
ZNF714	-1.53971	0.00220195
CRY2	1.67506	0.00221179
SMIM3	1.38652	0.00221886
EIF5A2	1.26079	0.00222549
ACADS	2.5648	0.00222698
EMP2	-1.20681	0.00222698
SUFU	-1.51733	0.00222714
CCSER2	1.1659	0.00222806
SPON2	5.84016	0.00222806
TOM1L2	-1.09002	0.00222806
SF3A2	2.64271	0.00224754
PERP	1.24388	0.00225696
ZNF580	4.63585	0.00226084
WIPI1	1.67027	0.00226836
PAQR5	1.51993	0.00228351
TECPR1	-1.27516	0.00228351
MAP3K3	-1.47881	0.00229232
CRNDE	1.92721	0.00230425
CREG1	2.36874	0.00231141
TLE4	-1.46011	0.00231797
UBE2C	-1.65862	0.00232088
ARPC5L	1.47892	0.00233477
GID4	1.63328	0.0023513
ALPK2	-2.29559	0.00237117
MIR924HG	-2.161	0.00237375
ECT2	-1.19149	0.00239836
ZNF45	-1.23567	0.00239836
KCNMA1	1.13529	0.00239836
TBL1XR1	-1.09898	0.00240583
CORO1A	-3.12476	0.00241801
UPF3B	1.15088	0.00243836
NELFCD	-1.02631	0.00245148
TSSC2	-1.20378	0.00245461
GNB2	1.82854	0.00249457
GCFC2	1.30098	0.00250083
CPED1	-1.75297	0.00250083
NMU	3.55617	0.00250083
ZNF281	1.12664	0.00250083
CENPN	-1.29002	0.00250083
DNAJC22	-1.74611	0.00250083
ZFP62	1.40581	0.00250866
MAD2L1	-1.34408	0.00251083
TICRR	-2.21618	0.0025217
C1orf112	-1.47525	0.00254045
XKR8	2.10227	0.00254617
RPSAP52	1.88745	0.00254617
UBE4B	-1.07549	0.00254913
HSPA6	4.44157	0.0025523
EMC6	2.18966	0.00255441
CSNK1G3	1.21122	0.00258058
LINC02381	-2.74814	0.00258258
LAS1L	-1.05269	0.00259029
PRIM2	-1.03793	0.00263588
SLC46A3	2.61248	0.00264137
LTBR	1.44091	0.00264179
NLN	1.52255	0.00266708
SCAI	1.38899	0.00267811
PREB	2.1753	0.00269169
IL1RAP	1.22426	0.00270875
MCM6	-1.14856	0.00271013
TGIF2	-1.61959	0.00271013
CCDC191	3.39756	0.00271013
DNAJB12	-1.00338	0.00271584
VSTM1	-2.9729	0.0027312
EPHX4	1.94203	0.00274225
HIPK2	-1.23557	0.00275317
UBAC1	-1.15423	0.00275317
MT-ND3	1.74988	0.00277414
AMPD3	1.6133	0.00278355
FAXDC2	-2.06861	0.00279889
FUT10	-1.70181	0.00280212
ANAPC1	-1.14245	0.00281588
FANCM	-1.45942	0.00282684
C1GALT1	1.08097	0.00283264
RITA1	1.41101	0.00283466
JPT1	-1.08714	0.00283762
AKAP8	-1.00497	0.00284049
NFKBIZ	1.46673	0.00289764
PTGFRN	-1.31511	0.00290199
YTHDC1	1.05804	0.0029085
CBSL	-2.7436	0.00290939
TRMT2B	-1.24708	0.00291316
MMS22L	-1.38351	0.00292131
NUDT19	-1.0456	0.00292131
RNU6-6P	3.4761	0.00292214
GCG	-7.6116	0.00293269
SPPL2A	1.48868	0.00294234
CGB8	-3.6457	0.00295057
VSIG10	-1.31961	0.00296215
MED19	1.06677	0.00296868
PVR	1.2023	0.0029825
SCARB1	1.57216	0.00301007
TMPPE	-2.49021	0.00301439
NDUFAF6	1.19951	0.00302405
PHLDA2	3.15842	0.00303811
MYL9	-1.3249	0.00304115
KBTBD7	-1.4523	0.00304719
TPP1	1.0662	0.00305009
ZNF92	-1.55025	0.00305733
CLEC2B	4.78769	0.00306339
SP140	-2.3709	0.00307591
CHPT1	-1.32261	0.00311141
KATNB1	-1.22902	0.00314265
ORAI2	-1.29781	0.00315125
HHLA3	1.65814	0.00315628
PCDHB15	4.641	0.00319031
MECOM	-3.35565	0.0032204
BACE2	2.00979	0.00322736
SFTA1P	3.46263	0.00324389
CPEB2	2.90956	0.00324673
COA5	1.0988	0.00325152
IMPACT	1.14922	0.00326267
LINC02154	4.97516	0.00326898
EPC1	1.4304	0.00327388
ATP6V0D1	-1.12117	0.00331851
NFXL1	1.28663	0.00334057
FAM81A	2.69806	0.00336148
RRP1	2.0099	0.0033619
MOSMO	2.30222	0.00340803
RAD51D	-1.22093	0.00342941
KHDC4	1.13665	0.00344802
OSCAR	3.11611	0.00345241
INPP5E	2.96033	0.00347037
ARHGEF6	2.64023	0.00348204
TM4SF19	2.08893	0.00349193
MAP4K4	1.31918	0.00349307
VAMP2	1.41404	0.00356129
MPDU1	-1.15976	0.00356796
SHARPIN	1.69168	0.00358636
ERV3-1	2.78361	0.00363345
MYO18A	-1.64099	0.00364323
MAML2	1.81088	0.00364739
CD163L1	-2.20955	0.0036528
BNIP3P1	2.89021	0.00365361
THBS1	-2.63429	0.00365654
MT-CYB	1.56187	0.00365654
INSYN2B	-2.17144	0.00366668
IFNGR2	1.56378	0.00369796
BOD1	2.26128	0.00370988
METTL21A	1.01749	0.00372259
LDHAP3	4.5881	0.00373048
DARS-AS1	3.08346	0.00375267
EPHB2	-1.63713	0.00376942
DOHH	4.80249	0.00378177
HES1	3.81355	0.00379304
EFCAB14	1.16571	0.00379304
GCDH	-1.08489	0.00382991
SMARCA4	-1.18289	0.00384354
AGAP2	-1.83599	0.00384572
NAV2	1.65001	0.00384572
VKORC1	1.27488	0.0038476
MPZL1	1.52863	0.00385356
KIT	-6.3503	0.00387306
KDM3A	1.44967	0.00388949
HNRNPLL	1.44059	0.00391218
OSGEP	-1.01796	0.00391627
SLC7A6OS	1.12029	0.00391627
ZYX	1.45696	0.00391627
PHB2	-1.06662	0.00391627
MAP2K3	1.63859	0.00391952
ANK2	-2.22414	0.00391952
FASTK	1.39828	0.00393208
FUCA2	1.20224	0.00393632
HSD17B10	-1.11264	0.00396837
C2CD2	1.57052	0.00399194
PLPP5	1.19849	0.0039929
RNF215	2.58271	0.00401664
TMEM160	4.42485	0.00401664
NUDT16	-1.11607	0.00401664
ADSL	-1.16734	0.00401664
VPS35L	-1.02165	0.00401935
DDHD1	1.7269	0.00403077
MTFR2	-1.39148	0.00404469
ANG	3.96632	0.00405992
TMEM104	-1.30122	0.0040824
ARID2	-1.16503	0.0040824
CILK1	-1.6214	0.0041532
TOE1	-1.411	0.0041532
ALDH1B1	-1.17518	0.0041532
IFITM10	5.10278	0.00416438
HOMER3	3.43144	0.00416574
CCR10	4.77371	0.00416802
SAP30L	2.60472	0.0041684
CNPPD1	1.00013	0.00419982
ADCY3	-1.41446	0.00420086
CENPH	1.45553	0.00420837
XRCC2	-1.67496	0.00420837
SMYD2	1.40439	0.00421298
GARS1-DT	1.67732	0.00425545
RNF10	1.3699	0.00427063
RTL8C	1.31421	0.00427566
CCDC107	2.24139	0.00428711
ZKSCAN8	1.31275	0.0042901
DHRS11	-1.91828	0.00433692
NEIL3	-1.99529	0.00434664
GALNT12	2.63818	0.00435568
PI4KA	-1.35583	0.00436704
VAT1L	2.43156	0.00436878
ZNF251	2.4986	0.00439364
STC2	1.27483	0.00440854
PITHD1	1.57869	0.00443072
KIAA1755	-3.04079	0.00443297
IGFBP7	2.22509	0.00447576
LRRC8C	1.62913	0.00448377
SLC25A12	-1.29259	0.00452948
LINC00520	3.04496	0.00452948
BRCA2	-1.34456	0.00456833
NRBP2	3.86051	0.00457393
ACAT2	-1.37076	0.00461737
CFAP58-DT	3.40606	0.00461737
TRIM36-IT1	4.89861	0.00461737
DNAH1	4.64012	0.00463085
ARMC7	-1.2385	0.00463353
SHMT1	-1.36771	0.00463985
CIC	2.49553	0.00466203
BMT2	2.3018	0.00467062
FA2H	4.90415	0.00467851
RGS9	2.84677	0.00467851
RNASET2	3.49118	0.00473224
NRM	-1.41176	0.00473867
ZNF284	-1.04663	0.00473938
AFAP1L1	-4.3811	0.00474258
TNS2	-1.65186	0.00475653
PDP2	-1.07613	0.00475653
MAST1	2.87001	0.00475708
ARRB1	-1.53609	0.00475708
ARHGEF39	-1.4848	0.00481422
SNHG8	1.31774	0.00481422
HFE	-1.92219	0.00481826
PPIL2	-1.07146	0.00486386
MT-ATP8	1.91692	0.00490157
NTM	-1.26556	0.00491042
FBL	1.21791	0.00491958
COMMD3	1.21564	0.00491958
RNF26	-1.10059	0.00492456
BRCA1	-1.51223	0.00493965
DDX12P	-1.99967	0.00493965
MFSD3	2.35468	0.00494255
PNCK	4.56573	0.00495826
FAM102B	3.00272	0.00496065
HOXC9	2.0775	0.0049731
PPIAP22	-1.01929	0.0049731
ST3GAL6	1.51956	0.00497387
GRAMD4	4.46527	0.00500106
TMEM243	1.32259	0.00502623
MCL1	1.37992	0.00502623
IGHA1	4.9872	0.00502706
NR2F1-AS1	4.45181	0.00512635
KLF5	1.91898	0.00513393
TSEN54	1.52055	0.00518303
PTPRR	1.64329	0.00521264
VIM	1.36205	0.00522106
PDE4A	-1.21595	0.00523028
LRFN4	4.43624	0.0052561
ADD2	-1.43685	0.00526168
NAA38	-1.15317	0.00526889
TCEAL9	1.18788	0.00535799
TPM3P9	-1.38328	0.00536131
SPON1	2.48077	0.00536304
CKS1B	-1.13534	0.00536584
RNF166	4.28665	0.00537034
NSUN2	1.24018	0.00539526
DNAJC11	-1.11974	0.00540235
DMWD	2.29428	0.0054039
FAM86EP	-1.79453	0.00541092
TFRC	-1.17424	0.00543516
OIP5	-1.58561	0.00544166
RRN3P1	4.3635	0.00544282
ANKFY1	-1.00064	0.00544456
SMPD2	1.82446	0.005446
PPP1R13L	2.75464	0.00546498
CDK2	-1.00971	0.00547811
CLK1	1.39774	0.00549693
CDK17	1.68086	0.00550778
RTKN2	-1.67121	0.00552023
MTRF1L	1.18372	0.00553307
PDS5A	1.53057	0.00553307
TYMSOS	3.80647	0.00556815
CSNK1G2	2.27995	0.00558373
NSD1	-1.36641	0.0055903
BORA	-1.38626	0.00569001
MAGEA6	-1.08932	0.00569404
MAGEA1	-1.03784	0.00569404
INCENP	-2.12288	0.00570603
AK3	1.15209	0.00570981
PPARGC1B	-1.61562	0.00571001
EPB41	-1.29966	0.00571169
DGKA	-1.175	0.00574192
ST3GAL3	1.38369	0.00582631
IRF2BP1	4.61214	0.00582631
PXYLP1	1.74687	0.0058272
AMIGO2	-2.09133	0.0058308
NUDT17	-1.69301	0.00586656
PCDHB14	4.43313	0.00587222
RPS28P7	-1.24748	0.00589658
TMEM87B	1.23	0.00593375
KLHL18	-1.05395	0.00594861
DET1	1.46298	0.00594861
MIS18BP1	-1.21226	0.00597088
PCSK9	-3.62403	0.00601136
ARHGAP5-AS1	1.37326	0.00601939
HINT2	1.6074	0.00601953
NOL9	-1.21478	0.00602016
SPACA9	1.27705	0.00608914
MAP4K5	1.51145	0.00609508
CPD	1.75185	0.00610407
HHIP	-2.36563	0.00610407
LRRC27	2.18393	0.00612584
B3GALNT2	1.49247	0.00612584
RHBDD2	1.05964	0.00615674
RANBP10	-1.74639	0.00622296
SUV39H1	-1.5419	0.00623755
HMGN2P5	-1.41003	0.006242
MND1	-1.64351	0.00626703
ROBO4	-1.32265	0.00628487
ARHGAP11A	-1.90261	0.00631573
LHX4	-3.48172	0.00631876
TMCO6	1.73084	0.00632795
VPS33A	-1.07178	0.00633982
TGFB1	3.41845	0.00635551
RFX8	1.84463	0.00636888
CD83	-1.33118	0.00639289
RNF144A	1.70178	0.00648579
NUP205	-1.04307	0.00653865
ABHD17C	1.68213	0.00655931
IDE	-1.10107	0.00656736
LINC01285	4.47406	0.00656736
HINT3	1.79068	0.00657452
DYRK1A	1.44918	0.00664145
DUSP22	1.10448	0.00672047
DNAJB9	1.51474	0.00672857
PER1	2.00073	0.00673679
MAGEA4	-1.4476	0.00675187
SPATA17	2.39582	0.00675187
PTPN21	1.85751	0.0067846
SUOX	-1.35067	0.0067846
MT-TV	3.62491	0.00684597
INTS9	-1.34055	0.00686162
DDRGK1	2.47822	0.00686162
PARVB	1.02615	0.0068692
NLRP1	-1.28029	0.00688372
LPCAT3	-1.29585	0.00689297
IL1RN	6.81017	0.00689889
R3HDM4	1.47577	0.00689889
PCOLCE	-1.41418	0.00690203
SORT1	-1.26051	0.00690203
INPP4B	-1.48326	0.00690356
COBLL1	-2.0273	0.00692947
SBDSP1	-1.30787	0.00692947
MAF1	1.74626	0.00694757
PCBP3	3.09965	0.00694809
PPP1R9B	3.24349	0.00695209
AKAP8L	2.38548	0.00695764
TAF1C	1.84957	0.00699142
KMT5B	1.31728	0.00699297
FADD	2.39469	0.00699297
AK6	1.08435	0.0069935
LMO7	-1.51792	0.00702485
ADTRP	1.53836	0.00705965
POLG	1.89935	0.00705965
OPLAH	3.3417	0.00711749
PGAM5	-1.12739	0.00711749
C6orf120	1.48506	0.00711758
RAC3	3.22301	0.0071713
EIF2AK4	1.00537	0.00720613
EIF3J-DT	1.07064	0.0072182
PHF10	1.64391	0.00721893
PNPO	-1.29344	0.00722647
IFIH1	2.78929	0.00722647
SNORD11	4.49469	0.00722647
SMARCD1	-1.4856	0.00722905
UBN2	1.73182	0.00726878
SLFN11	-1.38253	0.0073014
ABHD13	1.04386	0.00731972
LINC00488	4.15328	0.00734196
HMGB1P6	-1.86736	0.00734668
LYSMD2	2.70314	0.0073647
SLC44A1	-1.10189	0.00741562
TUBA3E	-1.32645	0.0074347
MRTO4	-1.00734	0.00744257
POLR3GL	1.15583	0.0074631
CREB3L4	-1.12915	0.0074631
LURAP1L-AS1	2.17945	0.00747974
MSL1	1.55153	0.00752936
LINC01910	-2.32547	0.00752936
RAB32	2.76484	0.00753789
CHPF	1.39314	0.00753789
OSBPL6	1.49848	0.00754502
NFKBIL1	2.42356	0.00756718
CEBPG	1.42098	0.00757297
MCRIP2	1.71084	0.00762353
MOB2	2.1916	0.00766474
EIF4EBP2	-1.21732	0.00767207
WWOX	1.41843	0.00767207
N4BP3	4.63668	0.00771259
SCFD2	-1.03066	0.00774165
FUOM	-1.02874	0.00775257
MIS18A	-1.09992	0.00775257
NINJ1	1.72641	0.0078416
GEM	1.04354	0.0078416
IGSF9	3.30795	0.00785166
REEP4	1.53191	0.00785166
KCTD13	2.69578	0.00785166
PLD5	3.59229	0.00785166
DNER	1.26726	0.00785166
ZNF160	1.05914	0.00785446
H2AJ	-1.25821	0.00787203
PTP4A3	3.6801	0.00788012
RWDD2B	-1.43105	0.00789829
KLC2	2.42193	0.00790936
AMY2B	3.78935	0.00791395
LRP1	1.39908	0.00792116
TMEM259	3.26376	0.00792116
GATB	-1.01283	0.00793085
RBM17	1.06809	0.00795726
NIPAL3	-1.14024	0.00797226
MYBPC2	4.79213	0.00797226
ZNF71	2.33013	0.00799916
NOL4L	-1.00503	0.00802156
SEC24B	1.58637	0.00803236
MEIS1	-1.33818	0.00806345
ZNF587B	-1.22257	0.00807892
NDE1	-1.16314	0.00808616
E2F2	-3.92825	0.00812053
GPSM3	-1.07452	0.00813871
PAK4	1.60689	0.00816595
UQCC3	1.2024	0.00823056
ZNF100	-1.94926	0.00826575
GLUD1	1.3244	0.00830433
BMP6	3.62531	0.008305
CC2D1B	-1.01941	0.00846729
SLC41A1	1.3322	0.00849599
CCNG2	2.09024	0.00852276
COL22A1	4.94512	0.00852276
MSRB1	-1.14376	0.00852276
USP12	1.56378	0.00853445
VCPKMT	1.81813	0.00855542
LINC00452	-2.13837	0.00857746
TCTA	-1.36304	0.00863738
VPS51	1.92772	0.0086481
ZBTB11-AS1	-1.95869	0.00865245
PLAT	1.19126	0.0086607
RASSF7	1.74032	0.008709
IGF1R	-1.14343	0.008709
DHRSX	1.33248	0.008709
CYP4F2	-2.22447	0.008709
FAT3	-5.17916	0.00874621
PLEKHF2	1.56234	0.00879901
H2AC6	1.29952	0.00890198
TCF19	-1.83247	0.00890657
BGN	-2.23806	0.0089368
GMCL1	1.33516	0.00894599
MTMR14	1.42711	0.00894599
PCDHB13	4.16187	0.00894599
RABL2A	1.55768	0.00898448
CCRL2	-2.93831	0.00901405
TMOD1	4.39855	0.00901405
NPHP3	2.22649	0.00901976
PARD6G-AS1	4.15119	0.00906481
MED23	-1.04144	0.00912328
PDCD2	1.37591	0.0091585
KRT86	-2.4548	0.00916477
AJM1	1.77781	0.00929488
SH3PXD2B	1.8503	0.00936277
LBH	2.41454	0.00945476
H1-10	4.31599	0.0094688
LINC02035	1.8289	0.00946982
CHI3L1	3.20486	0.00950365
CXCR4	4.24205	0.00951513
LINC02506	-1.88501	0.00952377
IGFBP4	-2.54913	0.00953224
GDI1	1.03917	0.00954495
FAM220A	1.76192	0.00954592
LINC00922	4.10741	0.00954662
SH2B1	1.35452	0.00956615
ATP2B1-AS1	4.14921	0.00961197
ZNF138	1.50523	0.00968705
METTL23	1.04199	0.00970086
DENND2B	-1.5074	0.00973099
H2BC12	-1.68883	0.00977935
ZNF788P	-1.41719	0.00980307
GPC6	1.4215	0.00980554
TGFB3	-2.37632	0.00983303
CEP128	-1.23521	0.0098915
LINC02742	1.68787	0.00994893
MYOM3	-2.37858	0.009962
MIR8058	4.3826	0.0100185
RAB6B	2.10677	0.0100439
MTND4P12	4.28998	0.0101081
ARHGEF12	1.358	0.0101084
GCLC	1.38921	0.0101797
GPRC5B	4.20359	0.0101959
IL2RB	-2.37528	0.0102077
AMD1	-1.03913	0.0102387
CAPRIN1	1.01721	0.0102554
EIPR1	-1.12038	0.0102573
TRAK2	-1.06928	0.010321
DYNC2I1	1.57144	0.0103454
RPL7P9	1.21851	0.010351
UBALD1	2.82203	0.0103884
ELAVL1	1.4652	0.0104042
XPO7	-1.04049	0.0104769
KALRN	2.07427	0.0104769
HLA-F-AS1	4.34004	0.0105169
GADD45A	1.44436	0.0105669
POLH	-1.15116	0.0105669
ZNF772	-1.36058	0.0105669
MACROD1	3.37536	0.0105911
LIN54	-1.34818	0.0106146
MPP4	-2.40242	0.010644
CLMP	1.2876	0.0106699
ITPA	-1.02657	0.0107453
CCDC136	-1.81785	0.0107654
HAGHL	1.61066	0.0107715
ZBTB40	-1.01765	0.0107763
AP2A1	1.27088	0.0108289
ANKRD1	-1.81301	0.0108409
ZFP90	1.88934	0.0108475
SELPLG	-4.5252	0.0108918
HTR7	2.12091	0.0109605
DGCR5	4.66792	0.0110149
AFDN	1.46639	0.0110233
GAPDHP1	1.07817	0.0110478
EFNB1	2.02554	0.011083
LINC00674	3.79988	0.0111023
TUBAP2	-1.95752	0.0111137
ITGB1-DT	1.25721	0.0111853
DUSP28	2.11205	0.0112071
C17orf58	1.37335	0.0112262
THPO	-2.41393	0.0112279
RAD54B	-1.87885	0.0112976
CENATAC-DT	-3.29326	0.0113294
PCGF5	1.01667	0.0113658
ALG14	-1.14481	0.0113832
SV2A	-1.129	0.0114096
RAB36	-2.54174	0.0114326
TYK2	-1.00405	0.0114326
SNORD17	-1.81495	0.0114326
AKR1B1	-1.17344	0.0114515
NBPF14	1.2353	0.0114515
WDR19	1.19708	0.0114754
DDAH2	1.44406	0.0114754
BTBD2	1.46558	0.0114931
C2CD3	-1.37956	0.0114931
PKD1	2.0408	0.0115492
IFITM1	1.76155	0.0115626
ATP8B3	-1.64552	0.0115944
PLAC4	4.08325	0.0116304
FLG	-2.74827	0.0116563
MKRN1	1.46926	0.0116882
ZNF460-AS1	4.13564	0.0119804
YEATS2	1.30097	0.0120402
LARS2	-1.16405	0.0120879
MAP2K1	1.76987	0.0120879
UBE2E1	1.00833	0.0120879
ACAD9	-1.0722	0.0120879
INF2	1.29045	0.0120879
PCBP1	1.18908	0.0121898
PTPMT1	1.35813	0.0122113
PIGH	1.01106	0.0122237
LINC02582	2.44173	0.0122998
HSPA1B	1.2471	0.0123423
SPRYD3	1.01679	0.01236
LINC02614	2.74905	0.01236
GPRC5C	4.01293	0.0124299
KCTD6	1.29686	0.0124575
TPM1	-1.2313	0.0125165
NIPA1	1.5251	0.012543
SIAE	-1.75571	0.0125609
MT-ATP6	1.39731	0.0125654
DGKZ	1.62808	0.012671
SLC39A3	1.50836	0.0127926
RPL13AP20	-1.25598	0.0128023
POU2F2	1.67892	0.0128141
ALKBH5	1.21907	0.0128677
CHAMP1	1.66654	0.0128677
POLE	-1.57316	0.0129026
RELL1	1.83706	0.0129323
RHOB	1.96945	0.0129379
SNORA12	4.29243	0.0129447
MAP1LC3B	1.32796	0.012945
LINC00526	1.48481	0.0129722
HGSNAT	1.30891	0.0129842
SURF1	1.51707	0.0130738
FBXO4	1.37241	0.0130738
TRIML2	1.59706	0.0131139
GABBR1	1.45829	0.013126
THAP2	1.2466	0.0131734
MAGI2-AS3	1.23528	0.0131789
PHETA1	1.94647	0.0132305
ZNF180	-1.17546	0.0132391
AMPH	-4.23	0.0132442
BICC1	-1.55135	0.0132872
LINC01011	2.29264	0.013337
KRT17	1.94374	0.0133465
BMI1	1.24144	0.0133465
SUGT1-DT	1.98331	0.0133465
NAT1	-1.76206	0.0134153
GAS5	1.24551	0.0135296
PRKAR2A-AS1	-2.23515	0.0135469
ZBED6	2.01372	0.0136222
TRAF5	1.48357	0.0136291
SYT1	-4.69393	0.013647
TNFRSF11B	-4.18753	0.013647
WDR5	1.22119	0.0136534
DYRK3	1.98096	0.0137103
STARD8	-1.92992	0.0138109
ZNF83	1.16242	0.0138631
IL36G	4.62335	0.0138844
SLAMF7	1.31079	0.0138972
FBXL19-AS1	-2.5981	0.0139651
IL17RA	-1.64369	0.0139875
HMGCS1	-1.66134	0.0141084
CKB	1.30915	0.0141408
TMEM159	1.17023	0.0142205
CMTM1	-3.03677	0.0142205
ACP2	-1.06439	0.0142205
ZMAT1	4.29916	0.0142205
TMEM116	1.31881	0.0142389
LRAT	3.42784	0.0143195
SGMS1	1.15828	0.0143769
BTBD3	1.0258	0.0143859
COMMD9	-1.11455	0.0144257
TRIM62	1.99628	0.0144381
REXO5	-1.51711	0.0144464
MINCR	1.06644	0.0144479
IGFN1	4.15325	0.0145631
TRIP10	1.13035	0.014578
KDM7A	2.53129	0.0145823
POLR3B	-1.35485	0.0145889
RSPO3	4.31555	0.0146247
ATP6V0E2	-1.42101	0.0146845
ASPM	-1.85839	0.0147785
CCDC180	-2.93398	0.0148173
PLAAT1	1.68046	0.0148513
HHEX	4.05873	0.0148611
WDR4	-1.35828	0.0148901
RDM1	-1.40091	0.0149132
KDM5D	-1.1489	0.0149783
HAGH	1.24217	0.0150672
UHRF1	-2.32151	0.0150672
GAPDHP65	1.4148	0.0150783
MAP4K3-DT	1.06792	0.0150787
CCDC77	-1.02131	0.0151088
TMEM132A	2.63548	0.015123
DTX3	1.01289	0.0151755
FAM234B	-1.1611	0.0151911
LCTL	-1.99279	0.0151911
C11orf80	1.91793	0.0151911
BCAR3	1.19199	0.0152074
PLIN2	2.51376	0.0152074
HOXB2	3.66999	0.0152361
ZNF560	1.52831	0.0154914
CA13	-2.20631	0.0155237
SRSF2	1.0399	0.0156407
MYBL2	-2.44808	0.0156637
IL4I1	2.36875	0.0156887
KRT87P	-2.07243	0.0157055
MTCH1	1.39606	0.0157101
ADGRG6	-1.734	0.0157749
CCNK	1.45594	0.0158169
SLCO4A1	1.71663	0.0158215
KDM8	-1.85597	0.0158612
SORBS1	3.12282	0.0158806
GINS1	-1.37818	0.0158806
KRT8P33	-2.19661	0.0158806
PPP1R3E	1.70828	0.0159275
ARHGAP32	1.46097	0.0159417
CD109	1.25768	0.0159855
LINC01687	-2.16058	0.0159855
LINC01473	4.41686	0.0159855
SH3YL1	1.7888	0.0159903
ZFHX4	-1.29013	0.0160175
SAXO2	3.95785	0.0160672
SYNGAP1	4.14394	0.0160901
SHOX2	1.17628	0.0161446
REX1BD	1.55716	0.0161716
RPUSD1	2.38459	0.016202
TWF1	-1.32663	0.0163677
POLRMT	1.93146	0.0163893
VEGFA	2.68827	0.0166042
IRF2BPL	1.6887	0.0166236
RABGGTB	-1.03166	0.0166236
RAD51AP1	-1.56391	0.0166501
NEK9	1.15892	0.0167054
BAD	1.12663	0.016799
ZNF783	2.66508	0.0167996
TNKS	1.3929	0.0168352
ZHX2	-1.6258	0.0169035
PTGFR	2.38717	0.0169231
STXBP6	1.65968	0.0169231
ATXN2	1.25907	0.0169231
PRELID2	1.37452	0.0169239
TP53BP2	1.39002	0.0169307
SPOCK1	1.29709	0.0170878
NR4A2	1.88942	0.0171308
GPX3	-3.41706	0.0172585
PLEKHA8P1	1.71656	0.0173268
DLEU2	-1.91732	0.0173849
TMPRSS3	4.77868	0.0173951
MRPL12	1.17711	0.017421
ACSS2	1.38525	0.0174438
XBP1	1.47076	0.0174528
GDAP1	-1.46161	0.0174911
IL1RAPL1	1.79024	0.0174966
CCND2	-2.65771	0.0175294
CENPU	-1.07232	0.0175294
EVA1A	1.01512	0.0175401
KIAA2013	1.19384	0.0175401
LINC01287	-2.39614	0.0175401
CTSV	-1.26789	0.0175965
AHSA2P	1.74095	0.0175965
BTN3A2	-1.00855	0.0175965
COL11A2	4.27471	0.0176146
SIRT3	1.12422	0.0176507
ERI2	-1.1314	0.0176604
SIGLEC15	3.36129	0.0177772
IL7R	-1.49134	0.0179339
EFHD2	1.20141	0.0179419
EXO1	-2.15777	0.0179624
VXN	-4.28677	0.0179899
C16orf74	1.4	0.0180044
A4GALT	1.17681	0.0180884
MAK	2.02605	0.0181101
CAPN7	1.11827	0.018138
KIAA0895L	2.16026	0.0181537
MPZL3	-1.5062	0.0181741
LINC00882	3.98845	0.0182107
C17orf67	2.37956	0.0182456
CARD19	1.24039	0.0182894
INSC	-2.15822	0.0182894
ERF	3.19897	0.018298
EGLN1	1.52667	0.0183012
GSTCD	-1.00816	0.0183788
ARHGAP35	1.27256	0.0183788
PAXIP1-AS1	1.74632	0.0184287
FKBP10	1.07226	0.018464
RNFT2	-1.14136	0.0185026
DLK2	3.67343	0.0185162
GOLPH3	1.58125	0.0185182
KLC1	1.37619	0.0185861
PHLDB1	-1.39269	0.0186723
CLDN4	-1.95059	0.018682
ATP6AP1L	2.28788	0.0187278
BORCS8	-1.15365	0.0187935
TIGD6	1.58943	0.0188562
ID2	1.57698	0.0188911
FAM3C	1.24636	0.0189034
GALNT4	2.53177	0.0189217
LPAR3	1.99433	0.0189525
NT5C	1.49617	0.0190077
SLC27A1	1.24267	0.0190077
SIRT6	1.29643	0.0190112
CBS	-2.30699	0.0190112
RYBP	1.50861	0.0191559
BMP2	4.23712	0.0191972
CHD2	1.00848	0.0192214
ARL2BP	3.25762	0.0193211
CEMIP2	-1.37939	0.0193211
ZNF316	2.97195	0.0193211
SMOX	1.20661	0.0193388
RNF128	3.85175	0.0193421
UBE2Q2P2	1.81176	0.0193421
RNF103	1.958	0.0193886
PCSK1	4.02962	0.0193983
ALG1	-1.04533	0.019412
TAF4	1.8212	0.019412
WDR77	-1.04728	0.0194684
APLF	2.47727	0.0195128
PLEKHM3	-1.98735	0.0195268
PPP1R32	3.19802	0.0195295
CLK4	1.30701	0.0195806
PIGZ	4.01946	0.0195885
TIGD7	3.93238	0.0195906
KLHL5	1.38926	0.0196466
RSPH3	1.14084	0.0197509
SP4	-1.16402	0.0197633
LINC02392	2.55423	0.0197633
HOXB4	-1.87434	0.0198051
RPS18P12	1.47055	0.0198502
PTPRE	1.08695	0.0198757
ZNF23	2.04307	0.0198757
POLR1G	-1.07777	0.0199796
MICU2	1.35866	0.0200092
C6orf141	1.69233	0.0201454
TP53I3	-1.21387	0.0201644
TTC21A	2.61623	0.0201644
NELL2	-2.22553	0.0201872
VNN2	-4.62142	0.0202063
LINC00261	5.01965	0.0202063
[truncated: 477 more rows]

## Sheet: G. GO Biological process
Table S2. Regulated genes between scaffold-cultured and monolayer-cultured cells.
G. Significantly enriched terms from the GO biological process gene set collection for the genes commonly regulated between scaffold and monolayer in all five cell lines.
Gene set ID	Gene Ratioa	Background Ratiob	Adjusted p-valuec	q-value	Gene names	Count
GOBP_CIRCULATORY_SYSTEM_DEVELOPMENT	25/156	1140/43216	1.41434e-09	8.00973e-10	ACVR2B/AHI1/ALPK2/ANG/AP1B1/BICC1/BTG1/CDH2/DDAH1/ETS1/F3/GADD45A/MCAM/MYH9/PDE2A/PGK1/PIM1/POPDC3/RORA/SAT1/SHOX2/SPRY2/THBS1/TP53/XBP1	25
GOBP_NEGATIVE_REGULATION_OF_RESPONSE_TO_STIMULUS	28/156	1670/43216	1.49438e-08	8.463e-09	ALPK2/ARRB1/ARRDC3/BICC1/C1QTNF12/CDH2/CDKN2D/CIT/DDAH1/GCLM/HLA-B/HLA-E/MAP2K3/NUCB2/PDE2A/PRELID1/PTGIR/PTPRR/RASA2/RGS17/RORA/SEMA4B/SEMA7A/SPRY2/THBS1/TP53/WNT3/XBP1	28
GOBP_REGULATION_OF_ANATOMICAL_STRUCTURE_MORPHOGENESIS	21/156	1005/43216	9.63664e-08	5.45745e-08	AHI1/AP2A1/BTG1/CAPRIN2/CDC42EP1/CDH2/DDAH1/ETS1/F3/FMNL2/GADD45A/MYH9/PGK1/SEMA4B/SEMA7A/SHOX2/SPRY2/TFRC/THBS1/WNT3/XBP1	21
GOBP_SMALL_MOLECULE_METABOLIC_PROCESS	27/156	1876/43216	5.28834e-07	2.99491e-07	ACAA1/ADSL/AMPD3/C1QTNF12/CA12/CA9/CMPK2/CRYL1/CTPS1/DDAH1/DHCR24/ENO2/GATB/GCLM/GMDS/LARS2/LBR/PDE2A/PFAS/PGK1/PRKAG2/PSAT1/RORA/SLC2A3/SLC5A3/TP53/XBP1	27
GOBP_REGULATION_OF_INTRACELLULAR_SIGNAL_TRANSDUCTION	26/156	1779/43216	6.596e-07	3.73547e-07	ARFGEF3/ARHGAP21/ARRB1/C1QTNF12/C9orf72/CDH2/CDKN2D/CIT/F3/GADD45A/MAP2K3/MAP3K14/MID1/P2RX4/PDE2A/PRKAG2/PTPRR/RALGAPA1/RASA2/RORA/SEMA7A/SPRY2/TFRC/THBS1/TP53/XBP1	26
GOBP_POSITIVE_REGULATION_OF_GENE_EXPRESSION	20/156	1069/43216	7.22556e-07	4.092e-07	AFDN/DHX34/EIF3C/ETS1/F3/HLA-E/MYH9/PDE2A/POLR1A/POLR3B/RORA/SEMA7A/SLC7A5/SPRY2/TENT4A/TFRC/THBS1/TP53/WNT3/XBP1	20
GOBP_RESPONSE_TO_CYTOKINE	21/156	1187/43216	7.22556e-07	4.092e-07	CNN2/ETS1/F3/GCLM/HLA-B/HLA-E/ISG20/MAP3K14/MID1/MT1X/PDE2A/PIM1/PTPRN/RORA/RPS6KA4/SPPL2A/SPRY2/TFRC/THBS1/TP53/XBP1	21
GOBP_LOCOMOTION	27/156	1966/43216	7.22556e-07	4.092e-07	AFDN/ANG/ARRDC3/BTG1/CDH2/ETS1/F3/FMNL2/FSTL1/GADD45A/MALAT1/MAP2K3/MCAM/MYH9/P2RX4/PTPRR/SEMA4B/SEMA7A/SLC7A5/SPDL1/SPRY2/STC1/THBS1/TTC21A/VCL/WNT3/XBP1	27
GOBP_VASCULATURE_DEVELOPMENT	17/156	786/43216	1.2902e-06	7.30672e-07	ACVR2B/ANG/BTG1/CDH2/DDAH1/ETS1/F3/GADD45A/MCAM/MYH9/PDE2A/PGK1/RORA/SAT1/SPRY2/THBS1/XBP1	17
GOBP_ANATOMICAL_STRUCTURE_FORMATION_INVOLVED_IN_MORPHOGENESIS	20/156	1142/43216	1.5978e-06	9.04873e-07	ACTN1/ACVR2B/AHI1/ANG/BTG1/DDAH1/ETS1/F3/GADD45A/MCAM/MYH9/PGK1/PIM1/RORA/SAT1/SPRY2/THBS1/TP53/WNT3/XBP1	20
GOBP_REGULATION_OF_MULTICELLULAR_ORGANISMAL_DEVELOPMENT	22/156	1396/43216	1.5978e-06	9.04873e-07	ACVR2B/AHI1/BTG1/CAPRIN2/DDAH1/EFEMP1/ETS1/F3/GADD45A/HLA-B/PGK1/PIM1/PRELID1/SEMA4B/SEMA7A/SHOX2/SPRY2/THBS1/TP53/VCL/WNT3/XBP1	22
GOBP_EPITHELIUM_DEVELOPMENT	21/156	1273/43216	1.5978e-06	9.04873e-07	ACVR2B/AFDN/AHI1/AP2A1/BTG1/CA9/CDH2/EXPH5/FSTL1/KRT10/KRT80/NSUN2/PDE2A/PGK1/RBBP6/SPRY2/STC1/TP53/VCL/WDR77/WNT3	21
GOBP_CELL_MIGRATION	23/156	1596/43216	3.29163e-06	1.86413e-06	AFDN/ANG/BTG1/CDH2/ETS1/F3/FMNL2/FSTL1/GADD45A/MAP2K3/MCAM/MYH9/P2RX4/PTPRR/SEMA4B/SEMA7A/SLC7A5/SPDL1/SPRY2/STC1/THBS1/VCL/XBP1	23
GOBP_BLOOD_VESSEL_MORPHOGENESIS	15/156	677/43216	5.13892e-06	2.91029e-06	ANG/BTG1/CDH2/DDAH1/ETS1/F3/GADD45A/MCAM/MYH9/PGK1/RORA/SAT1/SPRY2/THBS1/XBP1	15
GOBP_TUBE_MORPHOGENESIS	17/156	900/43216	5.57612e-06	3.15789e-06	AHI1/ANG/BTG1/CDH2/DDAH1/ETS1/F3/GADD45A/MCAM/MYH9/PGK1/RORA/SAT1/SHOX2/SPRY2/THBS1/XBP1	17
GOBP_CELL_POPULATION_PROLIFERATION	25/156	1953/43216	6.03886e-06	3.41995e-06	ANG/ARRB1/BTG1/BTG3/CDH2/CDKN2D/CTPS1/DDAH1/ETS1/F3/HLA-E/MALAT1/PIM1/PTGIR/PTPRN/RORA/SHOX2/SPRY2/STC1/TFRC/THBS1/TP53/WDR77/WNT3/XBP1	25
GOBP_PROTEIN_PHOSPHORYLATION	22/156	1612/43216	1.36579e-05	7.73477e-06	ACVR2B/ALPK2/ANG/ARRB1/C9orf72/CAPRIN2/CCNG2/CDKN2D/CIT/EFEMP1/GADD45A/MAP2K3/MAP3K14/MAST1/PIM1/PRKAG2/RPS6KA4/SEMA7A/SPRY2/TFRC/THBS1/TP53	22
GOBP_REGULATION_OF_CELL_DIFFERENTIATION	22/156	1617/43216	1.36579e-05	7.73477e-06	ACVR2B/AHI1/BTG1/CAPRIN2/CDH2/EFEMP1/ETS1/HLA-B/NSUN2/PIM1/PRELID1/RORA/SEMA4B/SEMA7A/SHOX2/SIGLEC15/SPRY2/THBS1/TP53/VCL/WNT3/XBP1	22
GOBP_NEGATIVE_REGULATION_OF_MULTICELLULAR_ORGANISMAL_PROCESS	18/156	1102/43216	1.496e-05	8.47218e-06	ACVR2B/ALPK2/ARRB1/ARRDC3/EFEMP1/GADD45A/P2RX4/PGK1/PTPRR/RPS6KA4/SEMA4B/SEMA7A/SPRY2/STC1/THBS1/TP53/WDR77/WNT3	18
GOBP_EPITHELIAL_CELL_DIFFERENTIATION	15/156	773/43216	1.97074e-05	1.11608e-05	ACVR2B/AFDN/AHI1/BTG1/CDH2/EXPH5/FSTL1/KRT10/KRT80/PDE2A/PGK1/SPRY2/STC1/VCL/WDR77	15
GOBP_AMEBOIDAL_TYPE_CELL_MIGRATION	12/156	470/43216	1.97074e-05	1.11608e-05	CDH2/ETS1/FSTL1/GADD45A/MAP2K3/MYH9/P2RX4/PTPRR/SEMA4B/SEMA7A/STC1/THBS1	12
GOBP_NEGATIVE_REGULATION_OF_SIGNALING	20/156	1406/43216	2.24031e-05	1.26874e-05	ALPK2/ARRB1/ARRDC3/BICC1/CDH2/CDKN2D/CIT/GCLM/MAP2K3/PDE2A/PRELID1/PTGIR/PTPRR/RASA2/RGS17/RORA/SPRY2/THBS1/TP53/XBP1	20
GOBP_CELL_ACTIVATION	20/156	1457/43216	3.56126e-05	2.01683e-05	ACAA1/AMPD3/ARRB1/CNN2/CTPS1/GCLM/HLA-B/HLA-E/MYH9/OSCAR/P2RX4/PRELID1/RORA/SLC2A3/TFRC/THBS1/TP53/VAMP2/VCL/XBP1	20
GOBP_SECRETION	20/156	1459/43216	3.56126e-05	2.01683e-05	ACAA1/ACTN1/AMPD3/ANG/APBB3/C1QTNF12/CA9/CNN2/EXPH5/HLA-B/MYH9/OSCAR/P2RX4/PTPRN/SLC2A3/STC1/THBS1/VAMP2/VCL/XBP1	20
GOBP_POSITIVE_REGULATION_OF_MOLECULAR_FUNCTION	22/156	1744/43216	3.56126e-05	2.01683e-05	AFDN/ANG/ARHGAP21/ARRB1/ARRDC3/CAPRIN2/EIF3C/F3/GADD45A/GCLM/MAP2K3/MAP3K14/PRELID1/PRKAG2/RALGAPA1/RASA2/RGS17/RPS6KA4/SLC5A3/SPRY2/TFRC/THBS1	22
GOBP_TUBE_DEVELOPMENT	17/156	1085/43216	4.48595e-05	2.5405e-05	AHI1/ANG/BTG1/CDH2/DDAH1/ETS1/F3/GADD45A/MCAM/MYH9/PGK1/RORA/SAT1/SHOX2/SPRY2/THBS1/XBP1	17
GOBP_APOPTOTIC_PROCESS	23/156	1930/43216	4.66746e-05	2.64329e-05	ACTN1/AHI1/ALPK2/ARRB1/BTG1/CDKN2D/CIT/DHCR24/DRAM2/FSTL1/GADD45A/GCLM/P2RX4/PIM1/PNMA1/PRELID1/RYBP/SPRY2/TFRC/THBS1/TP53/TSC22D3/XBP1	23
GOBP_REGULATION_OF_CELLULAR_COMPONENT_MOVEMENT	17/156	1094/43216	4.66746e-05	2.64329e-05	ACTN1/AFDN/ETS1/F3/GADD45A/MALAT1/MAP2K3/MCAM/P2RX4/PTPRR/SEMA4B/SEMA7A/SPRY2/STC1/THBS1/VCL/XBP1	17
GOBP_IMMUNE_SYSTEM_DEVELOPMENT	16/156	987/43216	5.73346e-05	3.24699e-05	ACTN1/ARMC6/ETS1/HLA-B/HLA-E/LBR/MYH9/OSCAR/PIM1/PRELID1/RORA/SIGLEC15/TFRC/THBS1/TP53/XBP1	16
GOBP_ENDOTHELIUM_DEVELOPMENT	7/156	137/43216	6.13045e-05	3.47182e-05	ACVR2B/AFDN/BTG1/FSTL1/PDE2A/STC1/VCL	7
GOBP_CARBOHYDRATE_DERIVATIVE_METABOLIC_PROCESS	17/156	1127/43216	6.33528e-05	3.58782e-05	ADSL/AMPD3/AP2A1/CHPF2/CMPK2/CRYL1/CTBS/CTPS1/ENO2/GMDS/PDE2A/PFAS/PGK1/PIM1/PRKAG2/RORA/TP53	17
GOBP_RESPONSE_TO_DRUG	10/156	359/43216	6.56575e-05	3.71834e-05	ARRB1/CA9/CTPS1/GCLM/PFAS/PLIN2/TENT4A/TFRC/THBS1/TP53	10
GOBP_IMMUNE_EFFECTOR_PROCESS	18/156	1292/43216	8.59027e-05	4.86487e-05	ACAA1/AMPD3/CNN2/HLA-B/HLA-E/ISG20/MAP3K14/OSCAR/POLR3B/RORA/SEMA7A/SLC2A3/SLC7A5/TFRC/TP53/VAMP2/VCL/XBP1	18
GOBP_NEGATIVE_REGULATION_OF_LOCOMOTION	10/156	375/43216	9.14874e-05	5.18114e-05	AFDN/ARRDC3/GADD45A/PTPRR/SEMA4B/SEMA7A/STC1/THBS1/VCL/WNT3	10
GOBP_RESPONSE_TO_OXYGEN_LEVELS	10/156	384/43216	0.000109517	6.20222e-05	ANG/CA9/DDAH1/ETS1/MALAT1/PGK1/RORA/STC1/THBS1/TP53	10
GOBP_HOMEOSTATIC_PROCESS	22/156	1908/43216	0.000109517	6.20222e-05	ACVR2B/ANG/ARRDC3/C1QTNF12/CA12/CDH2/DRAM2/ETS1/FSTL1/GCLM/GNL3L/MT1X/P2RX4/PTGIR/PTPRN/RORA/SIGLEC15/STC1/TFRC/TSC22D3/VCL/XBP1	22
GOBP_REGULATION_OF_PROTEIN_MODIFICATION_PROCESS	20/156	1624/43216	0.000124276	7.03806e-05	ANG/ARRB1/ARRDC3/C9orf72/CAPRIN2/CCNG2/CDKN2D/CIT/GADD45A/GNL3L/MAP2K3/MAP3K14/PHF19/PRKAG2/RPS6KA4/SEMA7A/SPRY2/TFRC/THBS1/TP53	20
GOBP_POSITIVE_REGULATION_OF_REACTIVE_OXYGEN_SPECIES_METABOLIC_PROCESS	6/156	101/43216	0.000128188	7.2596e-05	DDAH1/GADD45A/P2RX4/SLC5A3/THBS1/TP53	6
GOBP_REGULATION_OF_PROTEIN_PHOSPHORYLATION	17/156	1208/43216	0.000128736	7.29063e-05	ANG/ARRB1/C9orf72/CAPRIN2/CCNG2/CDKN2D/CIT/GADD45A/MAP2K3/MAP3K14/PRKAG2/RPS6KA4/SEMA7A/SPRY2/TFRC/THBS1/TP53	17
GOBP_RESPONSE_TO_ABIOTIC_STIMULUS	17/156	1216/43216	0.000137107	7.76467e-05	ANG/CA9/CDH2/CDKN2D/CNN2/DDAH1/ETS1/GADD45A/MALAT1/MAP3K14/PDE2A/PGK1/RORA/STC1/THBS1/TP53/TSC22D3	17
GOBP_REGULATION_OF_CELL_DEATH	20/156	1658/43216	0.000151998	8.60799e-05	ACTN1/AHI1/ALPK2/ARRB1/BTG1/CDKN2D/DHCR24/FSTL1/GADD45A/GCLM/PIM1/PNMA1/PRELID1/RYBP/SPRY2/TFRC/THBS1/TP53/TSC22D3/XBP1	20
GOBP_CYTOSKELETON_ORGANIZATION	18/156	1369/43216	0.000151998	8.60799e-05	ACTN1/ANG/ARFGEF3/ARRB1/C9orf72/CDC42EP1/CIT/CNN2/FMNL2/GADD45A/GOLGA8A/GOLGA8B/MAST1/MID1/MYH9/SIGLEC15/SPDL1/SPRY2	18
GOBP_POSITIVE_REGULATION_OF_PROTEIN_METABOLIC_PROCESS	19/156	1528/43216	0.000172253	9.75506e-05	ANG/ARRB1/ARRDC3/CAPRIN2/EIF3C/F3/GADD45A/MAP2K3/MAP3K14/MYH9/PHF19/PRELID1/PRKAG2/RPS6KA4/SEMA7A/SPRY2/TFRC/THBS1/TP53	19
GOBP_NEGATIVE_REGULATION_OF_CELL_CYCLE	12/156	623/43216	0.000178835	0.000101279	BTG1/BTG3/CDKN2D/DHCR24/GADD45A/NSUN2/PRKAG2/RING1/RYBP/SPDL1/THBS1/TP53	12
GOBP_NEGATIVE_REGULATION_OF_GROWTH	8/156	245/43216	0.000188898	0.000106977	BTG1/CAPRIN2/CDKN2D/MT1X/SEMA4B/SEMA7A/TP53/WNT3	8
GOBP_NEGATIVE_REGULATION_OF_INTRACELLULAR_SIGNAL_TRANSDUCTION	11/156	522/43216	0.000188898	0.000106977	ARRB1/CDKN2D/CIT/MAP2K3/PDE2A/PTPRR/RASA2/RORA/SPRY2/THBS1/XBP1	11
GOBP_POSITIVE_REGULATION_OF_CATALYTIC_ACTIVITY	18/156	1402/43216	0.000188898	0.000106977	AFDN/ANG/ARHGAP21/ARRB1/ARRDC3/F3/GADD45A/GCLM/MAP2K3/MAP3K14/PRELID1/PRKAG2/RALGAPA1/RASA2/RGS17/SLC5A3/SPRY2/THBS1	18
GOBP_CELL_CYCLE_PROCESS	18/156	1408/43216	0.000196177	0.0001111	CCNG2/CDKN2D/CIT/DHCR24/GADD45A/GOLGA8A/GOLGA8B/MND1/MYH9/NSUN2/PRKAG2/RING1/RYBP/SPDL1/SPRY2/TENT4A/THBS1/TP53	18
GOBP_PATTERN_SPECIFICATION_PROCESS	10/156	426/43216	0.000197158	0.000111655	ACVR2B/AHI1/AP1B1/BICC1/MID1/RING1/STC1/TP53/WDR77/WNT3	10
GOBP_CELL_CYCLE	21/156	1865/43216	0.00020143	0.000114075	BTG1/BTG3/CCNG2/CDKN2D/CIT/DHCR24/GADD45A/GOLGA8A/GOLGA8B/MND1/MYH9/NSUN2/PIM1/PRKAG2/RING1/RYBP/SPDL1/SPRY2/TENT4A/THBS1/TP53	21
GOBP_POSITIVE_REGULATION_OF_SIGNALING	20/156	1718/43216	0.000208574	0.00011812	ACVR2B/ARRB1/C1QTNF12/CAPRIN2/CDH2/F3/GADD45A/MAP2K3/MAP3K14/MID1/P2RX4/SEMA7A/SHOX2/SPRY2/TFRC/THBS1/TP53/VAMP2/WNT3/XBP1	20
GOBP_POSITIVE_REGULATION_OF_TRANSPORT	14/156	882/43216	0.000208574	0.00011812	AHI1/ANG/AP2A1/APBB3/ARRB1/C1QTNF12/CDH2/EXPH5/P2RX4/PRELID1/STC1/TP53/VAMP2/XBP1	14
GOBP_POSITIVE_REGULATION_OF_DEVELOPMENTAL_PROCESS	17/156	1282/43216	0.000208574	0.00011812	ACVR2B/AHI1/BTG1/CAPRIN2/CDH2/DDAH1/ETS1/F3/KRT10/PIM1/SEMA7A/SHOX2/TFRC/THBS1/TP53/WNT3/XBP1	17
GOBP_REGULATION_OF_VASCULATURE_DEVELOPMENT	9/156	341/43216	0.000216446	0.000122578	BTG1/DDAH1/ETS1/F3/GADD45A/PGK1/SPRY2/THBS1/XBP1	9
GOBP_NEGATIVE_REGULATION_OF_CELL_GROWTH	7/156	185/43216	0.000246405	0.000139545	BTG1/CAPRIN2/CDKN2D/SEMA4B/SEMA7A/TP53/WNT3	7
GOBP_IMP_BIOSYNTHETIC_PROCESS	3/156	10/43216	0.000246405	0.000139545	ADSL/AMPD3/PFAS	3
GOBP_GROWTH	14/156	907/43216	0.000263573	0.000149268	BTG1/C9orf72/CAPRIN2/CDKN2D/MT1X/PIM1/RBBP6/SEMA4B/SEMA7A/SPRY2/STC1/TP53/VCL/WNT3	14
GOBP_POSITIVE_REGULATION_OF_PROTEIN_MODIFICATION_PROCESS	15/156	1051/43216	0.000303467	0.00017186	ANG/ARRB1/ARRDC3/CAPRIN2/GADD45A/MAP2K3/MAP3K14/PHF19/PRKAG2/RPS6KA4/SEMA7A/SPRY2/TFRC/THBS1/TP53	15
GOBP_DEFENSE_RESPONSE	20/156	1787/43216	0.000309539	0.000175299	ANG/C1QTNF12/ETS1/F3/HLA-B/HLA-E/ISG20/MAP2K3/MAP3K14/MID1/PDE2A/PNMA1/POLR3B/PTGIR/RORA/RPS6KA4/SEMA7A/SIGLEC15/THBS1/TP53	20
GOBP_NEGATIVE_REGULATION_OF_DEVELOPMENTAL_PROCESS	14/156	927/43216	0.000309539	0.000175299	ALPK2/EFEMP1/GADD45A/PGK1/RORA/SEMA4B/SEMA7A/SPRY2/TFRC/THBS1/TP53/WDR77/WNT3/XBP1	14
GOBP_ORGANIC_ACID_METABOLIC_PROCESS	15/156	1060/43216	0.000309539	0.000175299	ACAA1/CRYL1/CTPS1/DDAH1/ENO2/GATB/GCLM/LARS2/PFAS/PGK1/PRKAG2/PSAT1/SLC2A3/TP53/XBP1	15
GOBP_TISSUE_MIGRATION	9/156	364/43216	0.000309539	0.000175299	ETS1/FSTL1/GADD45A/MAP2K3/MYH9/P2RX4/PTPRR/STC1/THBS1	9
GOBP_CYTOKINE_MEDIATED_SIGNALING_PATHWAY	13/156	803/43216	0.000309539	0.000175299	CNN2/F3/HLA-B/HLA-E/ISG20/MAP3K14/MID1/PIM1/PTPRN/RORA/RPS6KA4/SPPL2A/TP53	13
GOBP_RESPONSE_TO_MONOSACCHARIDE	7/156	196/43216	0.000309539	0.000175299	C1QTNF12/COL6A2/GCLM/PTPRN/THBS1/VAMP2/XBP1	7
GOBP_POSITIVE_REGULATION_OF_BIOSYNTHETIC_PROCESS	21/156	1954/43216	0.000315522	0.000178688	ACTN1/AHI1/ARRB1/CAPRIN2/DDAH1/EIF3C/ETS1/KDM7A/MAP2K3/P2RX4/PIM1/PTPRN/RORA/RPS6KA4/RYBP/SLC5A3/THBS1/TP53/WDR77/XBP1/ZFP90	21
GOBP_ENDOTHELIAL_CELL_MIGRATION	8/156	277/43216	0.000316747	0.000179381	ETS1/FSTL1/GADD45A/MAP2K3/MYH9/P2RX4/STC1/THBS1	8
GOBP_RESPONSE_TO_OXYGEN_CONTAINING_COMPOUND	19/156	1651/43216	0.000332469	0.000188285	C1QTNF12/CA9/CDKN2D/CMPK2/COL6A2/ETS1/GCLM/P2RX4/PDE2A/PIM1/PTGIR/PTPRN/RORA/STC1/THBS1/TP53/VAMP2/WNT3/XBP1	19
GOBP_ESTABLISHMENT_OF_PROTEIN_LOCALIZATION	21/156	1974/43216	0.000349379	0.000197862	ACAA1/AFDN/ANG/AP1B1/AP2A1/APBB3/ARRB1/ARRDC3/C1QTNF12/EXPH5/GDAP1/MYH9/NSUN2/PTPRN/SFT2D2/TFRC/TP53/TTC21A/VAMP2/XBP1/YTHDC1	21
GOBP_RESPONSE_TO_MECHANICAL_STIMULUS	7/156	202/43216	0.000349379	0.000197862	CDH2/CNN2/ETS1/GADD45A/MAP3K14/PDE2A/THBS1	7
GOBP_POSITIVE_REGULATION_OF_LOCOMOTION	11/156	583/43216	0.000355477	0.000201315	ETS1/F3/MALAT1/MAP2K3/MCAM/P2RX4/SEMA4B/SEMA7A/SPRY2/THBS1/XBP1	11
GOBP_POSITIVE_REGULATION_OF_PROTEIN_PHOSPHORYLATION	13/156	824/43216	0.000366296	0.000207442	ANG/ARRB1/CAPRIN2/GADD45A/MAP2K3/MAP3K14/PRKAG2/RPS6KA4/SEMA7A/SPRY2/TFRC/THBS1/TP53	13
GOBP_POSITIVE_REGULATION_OF_MULTICELLULAR_ORGANISMAL_PROCESS	17/156	1395/43216	0.000454169	0.000257206	ACVR2B/BTG1/CAPRIN2/DDAH1/ETS1/F3/HLA-E/PIM1/POLR3B/RORA/SEMA7A/SHOX2/SLC7A5/TFRC/THBS1/WNT3/XBP1	17
GOBP_CELL_ACTIVATION_INVOLVED_IN_IMMUNE_RESPONSE	12/156	719/43216	0.000454169	0.000257206	ACAA1/AMPD3/CNN2/HLA-B/OSCAR/RORA/SLC2A3/TFRC/TP53/VAMP2/VCL/XBP1	12
GOBP_NEGATIVE_REGULATION_OF_RESPONSE_TO_EXTERNAL_STIMULUS	9/156	393/43216	0.000490331	0.000277686	C1QTNF12/HLA-B/HLA-E/NUCB2/RORA/SEMA4B/SEMA7A/THBS1/WNT3	9
GOBP_SMALL_GTPASE_MEDIATED_SIGNAL_TRANSDUCTION	10/156	497/43216	0.0004915	0.000278348	ARFGEF3/ARHGAP21/ARRB1/CDC42EP1/DOCK6/NUCB2/RALGAPA1/RASA2/SPRY2/TP53	10
GOBP_NUCLEOBASE_CONTAINING_SMALL_MOLECULE_METABOLIC_PROCESS	11/156	612/43216	0.000506718	0.000286966	ADSL/AMPD3/CMPK2/CTPS1/ENO2/GMDS/PDE2A/PFAS/PGK1/PRKAG2/RORA	11
GOBP_CELLULAR_RESPONSE_TO_EXTERNAL_STIMULUS	8/156	302/43216	0.000506718	0.000286966	CNN2/GADD45A/MAP3K14/PDE2A/PIM1/PRKAG2/TP53/XBP1	8
GOBP_NEGATIVE_REGULATION_OF_CELL_DEATH	14/156	991/43216	0.000518009	0.000293361	AHI1/ARRB1/CDKN2D/DHCR24/FSTL1/GCLM/PIM1/PRELID1/SPRY2/TFRC/THBS1/TP53/TSC22D3/XBP1	14
GOBP_IMP_METABOLIC_PROCESS	3/156	14/43216	0.000524225	0.000296881	ADSL/AMPD3/PFAS	3
GOBP_RESPONSE_TO_CARBOHYDRATE	7/156	221/43216	0.000538923	0.000305205	C1QTNF12/COL6A2/GCLM/PTPRN/THBS1/VAMP2/XBP1	7
GOBP_POSITIVE_REGULATION_OF_INTRACELLULAR_SIGNAL_TRANSDUCTION	14/156	1003/43216	0.000569539	0.000322543	ARRB1/C1QTNF12/CDH2/F3/GADD45A/MAP2K3/MAP3K14/MID1/P2RX4/SEMA7A/SPRY2/TFRC/THBS1/TP53	14
GOBP_REGULATION_OF_PROTEIN_LOCALIZATION	13/156	872/43216	0.000572568	0.000324258	AFDN/ANG/APBB3/C1QTNF12/CDH2/EXPH5/GNL3L/POLR1A/SLC5A3/TFRC/TP53/VAMP2/VCL	13
GOBP_FATTY_ACID_TRANSPORT	6/156	150/43216	0.000572568	0.000324258	P2RX4/PLIN2/PRKAG2/SLC25A22/THBS1/VAMP2	6
GOBP_CELLULAR_RESPONSE_TO_OXYGEN_LEVELS	7/156	230/43216	0.000656911	0.000372024	CA9/DDAH1/MALAT1/PGK1/RORA/STC1/TP53	7
GOBP_REGULATION_OF_PHOSPHORUS_METABOLIC_PROCESS	18/156	1607/43216	0.000656911	0.000372024	ANG/ARFGEF3/ARRB1/C9orf72/CAPRIN2/CCNG2/CDKN2D/CIT/GADD45A/MAP2K3/MAP3K14/PRKAG2/RPS6KA4/SEMA7A/SPRY2/TFRC/THBS1/TP53	18
GOBP_LEUKOCYTE_DIFFERENTIATION	10/156	525/43216	0.000683877	0.000387296	HLA-B/LBR/MYH9/OSCAR/PRELID1/RORA/SIGLEC15/TFRC/TP53/XBP1	10
GOBP_REGULATION_OF_RESPONSE_TO_EXTERNAL_STIMULUS	14/156	1032/43216	0.00072449	0.000410295	C1QTNF12/ETS1/F3/HLA-B/HLA-E/NUCB2/P2RX4/PDE2A/POLR3B/RORA/SEMA4B/SEMA7A/THBS1/WNT3	14
GOBP_INFLAMMATORY_RESPONSE	12/156	771/43216	0.000746642	0.000422841	C1QTNF12/ETS1/F3/HLA-E/MAP2K3/PDE2A/PNMA1/PTGIR/RORA/RPS6KA4/SEMA7A/THBS1	12
GOBP_WOUND_HEALING	10/156	535/43216	0.000775231	0.000439031	ARRB1/DOCK6/ETS1/F3/MCAM/MYH9/P2RX4/THBS1/VCL/XBP1	10
GOBP_ACTIN_FILAMENT_BASED_PROCESS	12/156	786/43216	0.000863016	0.000488746	ACTN1/ANG/ARFGEF3/ARRB1/C9orf72/CDC42EP1/CIT/CNN2/FMNL2/MYH9/SIGLEC15/STC1	12
GOBP_CELLULAR_MACROMOLECULE_LOCALIZATION	20/156	1974/43216	0.000863016	0.000488746	ACAA1/AFDN/AHI1/AP1B1/AP2A1/CDH2/EXPH5/GDAP1/GNL3L/MID1/NSUN2/POLR1A/SLC5A3/SPDL1/TFRC/TP53/TTC21A/VAMP2/VCL/YTHDC1	20
GOBP_POSITIVE_REGULATION_OF_PRODUCTION_OF_MOLECULAR_MEDIATOR_OF_IMMUNE_RESPONSE	5/156	99/43216	0.000863016	0.000488746	HLA-E/SEMA7A/SLC7A5/TFRC/XBP1	5
GOBP_VASCULAR_PROCESS_IN_CIRCULATORY_SYSTEM	7/156	245/43216	0.000896175	0.000507525	DDAH1/GCLM/PDE2A/SLC2A3/SLC5A3/SLC7A5/TFRC	7
GOBP_POSITIVE_REGULATION_OF_CELL_POPULATION_PROLIFERATION	13/156	940/43216	0.00108468	0.000614277	ANG/ARRB1/ETS1/F3/HLA-E/MALAT1/PIM1/PTPRN/SHOX2/TFRC/THBS1/WDR77/XBP1	13
GOBP_BLOOD_VESSEL_ENDOTHELIAL_CELL_MIGRATION	6/156	175/43216	0.00117635	0.000666195	ETS1/GADD45A/MAP2K3/MYH9/P2RX4/THBS1	6
GOBP_POSITIVE_REGULATION_OF_VASCULATURE_DEVELOPMENT	6/156	175/43216	0.00117635	0.000666195	BTG1/DDAH1/ETS1/F3/THBS1/XBP1	6
GOBP_CYTOKINE_PRODUCTION	12/156	819/43216	0.00121221	0.000686501	ARRB1/F3/HLA-B/HLA-E/MAP2K3/POLR3B/RORA/RPS6KA4/SEMA7A/SLC7A5/THBS1/XBP1	12
GOBP_NEGATIVE_REGULATION_OF_PROTEIN_METABOLIC_PROCESS	14/156	1105/43216	0.00134452	0.000761435	ANG/ARRB1/C9orf72/CAPRIN2/CDKN2D/CIT/DHCR24/GADD45A/GNL3L/PRKAG2/RYBP/SPRY2/THBS1/TP53	14
GOBP_REGULATION_OF_RESPONSE_TO_STRESS	16/156	1410/43216	0.00141916	0.000803701	C1QTNF12/CDKN2D/DDAH1/ETS1/F3/GADD45A/HLA-B/HLA-E/MID1/PDE2A/POLR3B/RORA/SEMA7A/THBS1/TP53/XBP1	16
GOBP_REGULATION_OF_TRANSPORT	18/156	1727/43216	0.00141916	0.000803701	AHI1/ANG/AP2A1/APBB3/ARRB1/C1QTNF12/CDH2/EXPH5/NSUN2/P2RX4/PIM1/PRELID1/PRKAG2/STC1/THBS1/TP53/VAMP2/XBP1	18
GOBP_CELL_GROWTH	9/156	469/43216	0.00142013	0.000804253	BTG1/C9orf72/CAPRIN2/CDKN2D/SEMA4B/SEMA7A/TP53/VCL/WNT3	9
GOBP_PEPTIDYL_AMINO_ACID_MODIFICATION	15/156	1267/43216	0.00148721	0.00084224	ARRB1/CAPRIN2/CIT/DOHH/EFEMP1/GADD45A/GNL3L/MAP2K3/MAST1/PHF19/PRKAG2/RPS6KA4/SPRY2/TFRC/TP53	15
GOBP_AXON_EXTENSION	5/156	114/43216	0.0015102	0.000855262	C9orf72/SEMA4B/SEMA7A/VCL/WNT3	5
GOBP_POSITIVE_REGULATION_OF_PHOSPHORUS_METABOLIC_PROCESS	13/156	981/43216	0.0015102	0.000855262	ANG/ARRB1/CAPRIN2/GADD45A/MAP2K3/MAP3K14/PRKAG2/RPS6KA4/SEMA7A/SPRY2/TFRC/THBS1/TP53	13
GOBP_REGULATION_OF_ANION_TRANSPORT	12/156	847/43216	0.00154198	0.000873258	ANG/APBB3/C1QTNF12/EXPH5/NSUN2/P2RX4/PRELID1/PRKAG2/STC1/THBS1/TP53/VAMP2	12
GOBP_EMBRYO_DEVELOPMENT	13/156	990/43216	0.001624	0.000919708	AHI1/C6orf141/EFEMP1/MYH9/NSUN2/PTPRR/RBBP6/SHOX2/SMIM14/SPRY2/TP53/WDR77/WNT3	13
GOBP_CELL_MORPHOGENESIS_INVOLVED_IN_DIFFERENTIATION	11/156	723/43216	0.00164384	0.000930944	ACTN1/C9orf72/CAPRIN2/CDH2/MYH9/SEMA4B/SEMA7A/SHOX2/STC1/VCL/WNT3	11
GOBP_REGULATION_OF_REACTIVE_OXYGEN_SPECIES_METABOLIC_PROCESS	6/156	192/43216	0.00173327	0.00098159	DDAH1/GADD45A/P2RX4/SLC5A3/THBS1/TP53	6
GOBP_REACTIVE_OXYGEN_SPECIES_METABOLIC_PROCESS	7/156	279/43216	0.00173327	0.00098159	DDAH1/GADD45A/P2RX4/RORA/SLC5A3/THBS1/TP53	7
GOBP_DEVELOPMENTAL_GROWTH	10/156	605/43216	0.00174387	0.000987592	C9orf72/PIM1/RBBP6/SEMA4B/SEMA7A/SPRY2/STC1/TP53/VCL/WNT3	10
GOBP_REGULATION_OF_HYDROLASE_ACTIVITY	15/156	1296/43216	0.00174387	0.000987592	AFDN/ANG/ARFGEF3/ARHGAP21/ARRB1/CDKN2D/DHCR24/F3/PRELID1/RALGAPA1/RASA2/RGS17/SPRY2/THBS1/TP53	15
GOBP_PURINE_NUCLEOSIDE_MONOPHOSPHATE_BIOSYNTHETIC_PROCESS	3/156	23/43216	0.00174387	0.000987592	ADSL/AMPD3/PFAS	3
GOBP_CELL_MORPHOGENESIS	13/156	1004/43216	0.00174387	0.000987592	ACTN1/C9orf72/CAPRIN2/CDC42EP1/CDH2/FMNL2/MYH9/SEMA4B/SEMA7A/SHOX2/STC1/VCL/WNT3	13
GOBP_REGULATION_OF_PROTEIN_SERINE_THREONINE_KINASE_ACTIVITY	9/156	490/43216	0.00174387	0.000987592	ARRB1/CCNG2/CDKN2D/CIT/GADD45A/MAP2K3/PRKAG2/SPRY2/THBS1	9
GOBP_NEUROGENESIS	17/156	1613/43216	0.00174387	0.000987592	AHI1/AP2A1/BTBD2/C9orf72/CAPRIN2/CDH2/CIT/P2RX4/RORA/RTN4IP1/SEMA4B/SEMA7A/SHOX2/TP53/VCL/WNT3/XBP1	17
GOBP_NCRNA_METABOLIC_PROCESS	9/156	491/43216	0.00174387	0.000987592	GATB/ISG20/LARS2/NSUN2/POP1/RPUSD1/RRP1/UTP14A/WDR4	9
GOBP_REGULATION_OF_TRANSFERASE_ACTIVITY	13/156	1007/43216	0.00174387	0.000987592	ANG/ARRB1/ARRDC3/CCNG2/CDKN2D/CIT/GADD45A/MAP2K3/MAP3K14/PRKAG2/SPRY2/THBS1/TP53	13
GOBP_CIRCULATORY_SYSTEM_PROCESS	10/156	610/43216	0.00174387	0.000987592	DDAH1/GCLM/MAP2K3/P2RX4/PDE2A/SLC2A3/SLC5A3/SLC7A5/STC1/TFRC	10
GOBP_REGULATION_OF_ORGANELLE_ORGANIZATION	14/156	1158/43216	0.00181842	0.00102981	ARRB1/C9orf72/CDC42EP1/CDH2/ENO2/GNL3L/PDE2A/PHF19/PRELID1/RPS6KA4/SIGLEC15/SPDL1/TFRC/TP53	14
GOBP_NEGATIVE_REGULATION_OF_CHEMOTAXIS	4/156	64/43216	0.00184272	0.00104358	SEMA4B/SEMA7A/THBS1/WNT3	4
GOBP_CARBOHYDRATE_METABOLIC_PROCESS	10/156	616/43216	0.00184272	0.00104358	AP2A1/C1QTNF12/CTBS/ENO2/PGK1/PRKAG2/RORA/SLC2A3/SLC5A3/TP53	10
GOBP_NEGATIVE_REGULATION_OF_MOLECULAR_FUNCTION	14/156	1163/43216	0.00185576	0.00105096	ARFGEF3/ARRB1/BTAF1/CDKN2D/CIT/DHCR24/GADD45A/GNL3L/PIM1/PRKAG2/SPRY2/THBS1/TP53/ZFP90	14
GOBP_ORGANOPHOSPHATE_METABOLIC_PROCESS	13/156	1019/43216	0.00186697	0.00105731	ADSL/AMPD3/CMPK2/CRYL1/CTPS1/ENO2/PDE2A/PFAS/PGK1/PLPP5/PRKAG2/RORA/TP53	13
GOBP_NEGATIVE_REGULATION_OF_CELL_POPULATION_PROLIFERATION	11/156	751/43216	0.00196211	0.00111119	ANG/BTG1/BTG3/CDKN2D/DDAH1/ETS1/PTGIR/SPRY2/THBS1/TP53/WDR77	11
GOBP_EXOCYTOSIS	12/156	886/43216	0.00196211	0.00111119	ACAA1/ACTN1/AMPD3/CNN2/EXPH5/HLA-B/MYH9/OSCAR/SLC2A3/THBS1/VAMP2/VCL	12
GOBP_REGULATION_OF_EPITHELIAL_CELL_MIGRATION	7/156	292/43216	0.00196211	0.00111119	ETS1/GADD45A/MAP2K3/P2RX4/PTPRR/STC1/THBS1	7
GOBP_ADHERENS_JUNCTION_ORGANIZATION	4/156	66/43216	0.00196211	0.00111119	AFDN/ANG/CDH2/VCL	4
GOBP_ENDOTHELIAL_CELL_DEVELOPMENT	4/156	66/43216	0.00196211	0.00111119	AFDN/PDE2A/STC1/VCL	4
GOBP_REGULATION_OF_CELL_PROJECTION_ORGANIZATION	10/156	627/43216	0.00199742	0.00113119	AP2A1/CAPRIN2/CDC42EP1/CDH2/RTN4IP1/SEMA4B/SEMA7A/SHOX2/SPRY2/WNT3	10
GOBP_CELLULAR_RESPONSE_TO_OXYGEN_CONTAINING_COMPOUND	14/156	1179/43216	0.00200924	0.00113788	C1QTNF12/CMPK2/ETS1/GCLM/P2RX4/PDE2A/PIM1/PTPRN/RORA/STC1/TP53/VAMP2/WNT3/XBP1	14
GOBP_EPITHELIAL_CELL_DEVELOPMENT	6/156	207/43216	0.00217081	0.00122938	AFDN/CDH2/EXPH5/PDE2A/STC1/VCL	6
GOBP_NEGATIVE_REGULATION_OF_AXON_EXTENSION_INVOLVED_IN_AXON_GUIDANCE	3/156	26/43216	0.00217081	0.00122938	SEMA4B/SEMA7A/WNT3	3
GOBP_RESPONSE_TO_ORGANIC_CYCLIC_COMPOUND	12/156	905/43216	0.00226592	0.00128324	CA9/CDKN2D/ETS1/GCLM/P2RX4/PDE2A/PIM1/PLIN2/PTPRN/RORA/STC1/THBS1	12
GOBP_REGULATION_OF_CELL_CYCLE	14/156	1206/43216	0.00245782	0.00139192	BTG1/BTG3/CCNG2/CDKN2D/CIT/DHCR24/GADD45A/NSUN2/PRKAG2/RING1/RYBP/SPDL1/THBS1/TP53	14
GOBP_NEGATIVE_REGULATION_OF_PHOSPHORUS_METABOLIC_PROCESS	9/156	524/43216	0.00245782	0.00139192	ARFGEF3/ARRB1/C9orf72/CDKN2D/CIT/GADD45A/PRKAG2/SPRY2/TP53	9
GOBP_RESPONSE_TO_WOUNDING	10/156	654/43216	0.00266719	0.00151049	ARRB1/DOCK6/ETS1/F3/MCAM/MYH9/P2RX4/THBS1/VCL/XBP1	10
GOBP_MYELOID_LEUKOCYTE_ACTIVATION	10/156	656/43216	0.00271374	0.00153686	ACAA1/AMPD3/CNN2/HLA-B/OSCAR/RORA/SLC2A3/THBS1/VAMP2/VCL	10
GOBP_POSITIVE_REGULATION_OF_IMMUNE_EFFECTOR_PROCESS	6/156	218/43216	0.00273199	0.00154719	HLA-B/HLA-E/SEMA7A/SLC7A5/TFRC/XBP1	6
GOBP_MYELOID_CELL_DIFFERENTIATION	8/156	418/43216	0.00273199	0.00154719	ACTN1/ETS1/LBR/MYH9/OSCAR/SIGLEC15/TFRC/THBS1	8
GOBP_REGULATION_OF_PROTEIN_KINASE_ACTIVITY	11/156	791/43216	0.00275886	0.00156241	ANG/ARRB1/CCNG2/CDKN2D/CIT/GADD45A/MAP2K3/MAP3K14/PRKAG2/SPRY2/THBS1	11
GOBP_CELLULAR_RESPONSE_TO_MECHANICAL_STIMULUS	4/156	74/43216	0.00276113	0.00156369	CNN2/GADD45A/MAP3K14/PDE2A	4
GOBP_NUCLEOSIDE_MONOPHOSPHATE_METABOLIC_PROCESS	4/156	74/43216	0.00276113	0.00156369	ADSL/AMPD3/CMPK2/PFAS	4
GOBP_ANGIOGENESIS_INVOLVED_IN_WOUND_HEALING	3/156	29/43216	0.00279386	0.00158223	ETS1/MCAM/XBP1	3
GOBP_GLUTAMINE_FAMILY_AMINO_ACID_METABOLIC_PROCESS	4/156	75/43216	0.00284836	0.00161309	CTPS1/DDAH1/GCLM/PFAS	4
GOBP_POSITIVE_REGULATION_OF_BLOOD_VESSEL_ENDOTHELIAL_CELL_MIGRATION	4/156	75/43216	0.00284836	0.00161309	ETS1/MAP2K3/P2RX4/THBS1	4
GOBP_REGULATION_OF_CHEMOTAXIS	6/156	223/43216	0.00292855	0.00165851	F3/P2RX4/SEMA4B/SEMA7A/THBS1/WNT3	6
GOBP_REGULATION_OF_NEURON_PROJECTION_DEVELOPMENT	8/156	428/43216	0.00303188	0.00171702	AP2A1/CAPRIN2/CDH2/RTN4IP1/SEMA4B/SEMA7A/SHOX2/WNT3	8
GOBP_DEVELOPMENTAL_GROWTH_INVOLVED_IN_MORPHOGENESIS	6/156	225/43216	0.00303188	0.00171702	C9orf72/SEMA4B/SEMA7A/SPRY2/VCL/WNT3	6
GOBP_MYELOID_LEUKOCYTE_MEDIATED_IMMUNITY	9/156	547/43216	0.00306533	0.00173597	ACAA1/AMPD3/CNN2/HLA-B/HLA-E/OSCAR/SLC2A3/VAMP2/VCL	9
GOBP_NEGATIVE_REGULATION_OF_PROTEIN_SERINE_THREONINE_KINASE_ACTIVITY	5/156	144/43216	0.00312515	0.00176985	CDKN2D/CIT/GADD45A/PRKAG2/SPRY2	5
GOBP_CARBOHYDRATE_DERIVATIVE_BIOSYNTHETIC_PROCESS	10/156	676/43216	0.0031271	0.00177095	ADSL/AMPD3/AP2A1/CHPF2/CMPK2/CRYL1/CTPS1/GMDS/PFAS/PRKAG2	10
GOBP_ORGANIC_ACID_TRANSPORT	7/156	324/43216	0.0031271	0.00177095	P2RX4/PLIN2/PRKAG2/SLC25A22/SLC7A5/THBS1/VAMP2	7
GOBP_DE_NOVO_IMP_BIOSYNTHETIC_PROCESS	2/156	6/43216	0.00315115	0.00178457	ADSL/PFAS	2
GOBP_NEGATIVE_REGULATION_OF_CGMP_MEDIATED_SIGNALING	2/156	6/43216	0.00315115	0.00178457	PDE2A/THBS1	2
GOBP_PROTECTION_FROM_NATURAL_KILLER_CELL_MEDIATED_CYTOTOXICITY	2/156	6/43216	0.00315115	0.00178457	HLA-B/HLA-E	2
GOBP_POSITIVE_REGULATION_OF_CYTOKINE_PRODUCTION	8/156	435/43216	0.00318366	0.00180298	F3/HLA-E/POLR3B/RORA/SEMA7A/SLC7A5/THBS1/XBP1	8
GOBP_REGULATION_OF_PRODUCTION_OF_MOLECULAR_MEDIATOR_OF_IMMUNE_RESPONSE	5/156	146/43216	0.00318366	0.00180298	HLA-E/SEMA7A/SLC7A5/TFRC/XBP1	5
GOBP_REGULATION_OF_ENDOTHELIAL_CELL_MIGRATION	6/156	230/43216	0.0031976	0.00181087	ETS1/GADD45A/MAP2K3/P2RX4/STC1/THBS1	6
GOBP_HEART_DEVELOPMENT	9/156	555/43216	0.00319791	0.00181105	AHI1/ALPK2/AP1B1/BICC1/PDE2A/PIM1/POPDC3/SHOX2/TP53	9
GOBP_ACTIVATION_OF_PROTEIN_KINASE_ACTIVITY	7/156	328/43216	0.00320125	0.00181294	ANG/ARRB1/GADD45A/MAP2K3/MAP3K14/PRKAG2/THBS1	7
GOBP_CELLULAR_AMINO_ACID_METABOLIC_PROCESS	7/156	331/43216	0.00336242	0.00190422	CTPS1/DDAH1/GATB/GCLM/LARS2/PFAS/PSAT1	7
GOBP_SMALL_MOLECULE_BIOSYNTHETIC_PROCESS	10/156	689/43216	0.00340029	0.00192566	AMPD3/C1QTNF12/DHCR24/ENO2/LBR/PDE2A/PGK1/PRKAG2/PSAT1/XBP1	10
GOBP_POSITIVE_REGULATION_OF_CELLULAR_COMPONENT_ORGANIZATION	13/156	1115/43216	0.00340029	0.00192566	AHI1/AP2A1/ARRB1/CAPRIN2/CDC42EP1/GNL3L/PHF19/RPS6KA4/SEMA7A/SHOX2/TFRC/TP53/WNT3	13
GOBP_CELL_CYCLE_ARREST	6/156	235/43216	0.00345849	0.00195862	CDKN2D/DHCR24/GADD45A/PRKAG2/THBS1/TP53	6
GOBP_IN_UTERO_EMBRYONIC_DEVELOPMENT	7/156	335/43216	0.00349917	0.00198166	C6orf141/MYH9/NSUN2/PTPRR/RBBP6/SMIM14/TP53	7
GOBP_AXIS_SPECIFICATION	4/156	82/43216	0.00349917	0.00198166	AHI1/STC1/WDR77/WNT3	4
GOBP_REGULATION_OF_AXONOGENESIS	5/156	151/43216	0.00349917	0.00198166	CDH2/SEMA4B/SEMA7A/SHOX2/WNT3	5
GOBP_REGULATION_OF_T_CELL_APOPTOTIC_PROCESS	3/156	34/43216	0.0037981	0.00215095	PRELID1/TP53/TSC22D3	3
GOBP_RESPONSE_TO_VITAMIN_D	3/156	34/43216	0.0037981	0.00215095	CDKN2D/PIM1/STC1	3
GOBP_RIBONUCLEOSIDE_MONOPHOSPHATE_BIOSYNTHETIC_PROCESS	3/156	34/43216	0.0037981	0.00215095	ADSL/AMPD3/PFAS	3
GOBP_ORGANONITROGEN_COMPOUND_BIOSYNTHETIC_PROCESS	17/156	1782/43216	0.00384232	0.00217599	ADSL/AMPD3/ANG/AP2A1/CAPRIN2/CHPF2/CMPK2/CTPS1/EIF3C/GATB/GCLM/LARS2/PFAS/PRKAG2/PSAT1/SAT1/THBS1	17
GOBP_POSITIVE_REGULATION_OF_CELL_DIFFERENTIATION	11/156	843/43216	0.00387326	0.00219352	ACVR2B/AHI1/BTG1/CAPRIN2/CDH2/ETS1/PIM1/SEMA7A/SHOX2/WNT3/XBP1	11
GOBP_PURINE_CONTAINING_COMPOUND_METABOLIC_PROCESS	8/156	456/43216	0.00394794	0.00223581	ADSL/AMPD3/ENO2/PDE2A/PFAS/PGK1/PRKAG2/RORA	8
GOBP_COAGULATION	7/156	347/43216	0.00413958	0.00234434	ARRB1/DOCK6/F3/MYH9/P2RX4/THBS1/VCL	7
GOBP_VASCULAR_TRANSPORT	4/156	88/43216	0.00435423	0.0024659	SLC2A3/SLC5A3/SLC7A5/TFRC	4
GOBP_GLUCOSE_CATABOLIC_PROCESS	3/156	36/43216	0.00435423	0.0024659	ENO2/PGK1/TP53	3
GOBP_STEM_CELL_DIFFERENTIATION	6/156	251/43216	0.00455733	0.00258092	CDH2/NSUN2/SEMA4B/SEMA7A/TP53/WNT3	6
GOBP_RESPONSE_TO_LIPID	11/156	864/43216	0.00457748	0.00259234	CA9/CDKN2D/CMPK2/ETS1/PIM1/PTGIR/RORA/STC1/THBS1/WNT3/XBP1	11
GOBP_RIBONUCLEOPROTEIN_COMPLEX_BIOGENESIS	8/156	469/43216	0.00457748	0.00259234	EIF3C/GNL3L/ISG20/RPUSD1/RRP1/UTP14A/WDR77/YTHDC1	8
GOBP_NEGATIVE_REGULATION_OF_CELLULAR_COMPONENT_ORGANIZATION	10/156	725/43216	0.00457748	0.00259234	GNL3L/PRELID1/SEMA4B/SEMA7A/SPDL1/SPRY2/TFRC/THBS1/TP53/WNT3	10
GOBP_NEURON_PROJECTION_EXTENSION_INVOLVED_IN_NEURON_PROJECTION_GUIDANCE	3/156	37/43216	0.00459537	0.00260246	SEMA4B/SEMA7A/WNT3	3
GOBP_NEURON_PROJECTION_EXTENSION	5/156	164/43216	0.00469866	0.00266096	C9orf72/SEMA4B/SEMA7A/VCL/WNT3	5
GOBP_INTERFERON_GAMMA_MEDIATED_SIGNALING_PATHWAY	4/156	91/43216	0.00473653	0.00268241	HLA-B/HLA-E/MID1/TP53	4
GOBP_T_CELL_ACTIVATION	8/156	473/43216	0.00473653	0.00268241	CTPS1/HLA-E/MYH9/PRELID1/RORA/TFRC/TP53/XBP1	8
GOBP_RESPONSE_TO_NUTRIENT	5/156	165/43216	0.00475319	0.00269184	CDKN2D/GCLM/PIM1/STC1/XBP1	5
GOBP_ANTIGEN_PROCESSING_AND_PRESENTATION_OF_ENDOGENOUS_PEPTIDE_ANTIGEN_VIA_MHC_CLASS_I_VIA_ER_PATHWAY	2/156	8/43216	0.00483233	0.00273666	HLA-B/HLA-E	2
GOBP_RESPONSE_TO_EXTRACELLULAR_STIMULUS	8/156	476/43216	0.00483233	0.00273666	CDKN2D/GCLM/NUCB2/PIM1/PRKAG2/STC1/TP53/XBP1	8
GOBP_ANIMAL_ORGAN_MORPHOGENESIS	12/156	1022/43216	0.00483233	0.00273666	AHI1/ALPK2/AP2A1/CDH2/EFEMP1/PIM1/RING1/SHOX2/SPRY2/STC1/TP53/XBP1	12
GOBP_MUSCLE_CELL_DIFFERENTIATION	7/156	361/43216	0.00483233	0.00273666	ALPK2/CDH2/MYH9/POPDC3/RORA/SHOX2/XBP1	7
GOBP_POSITIVE_REGULATION_OF_ANION_TRANSPORT	8/156	477/43216	0.0048502	0.00274678	ANG/APBB3/C1QTNF12/EXPH5/P2RX4/PRELID1/TP53/VAMP2	8
GOBP_RECEPTOR_METABOLIC_PROCESS	5/156	168/43216	0.00500001	0.00283162	AHI1/AP2A1/ARRB1/PHETA1/TFRC	5
GOBP_REGULATION_OF_CELL_DEVELOPMENT	8/156	484/43216	0.00528484	0.00299293	CAPRIN2/SEMA4B/SEMA7A/SHOX2/SIGLEC15/TP53/VCL/WNT3	8
GOBP_POSITIVE_REGULATION_OF_NUCLEOBASE_CONTAINING_COMPOUND_METABOLIC_PROCESS	17/156	1854/43216	0.00535939	0.00303514	ACTN1/AHI1/ARRB1/CAPRIN2/ETS1/KDM7A/MAP2K3/PIM1/PTPRN/RORA/RPS6KA4/RYBP/TFRC/TP53/WDR77/XBP1/ZFP90	17
GOBP_HEAD_DEVELOPMENT	10/156	750/43216	0.00551531	0.00312345	AHI1/CDH2/ETS1/KDM7A/MAST1/PFAS/RORA/SEMA7A/TP53/WNT3	10
GOBP_NUCLEOSIDE_PHOSPHATE_BIOSYNTHETIC_PROCESS	6/156	265/43216	0.00551531	0.00312345	ADSL/AMPD3/CMPK2/CTPS1/PFAS/PRKAG2	6
GOBP_POSITIVE_REGULATION_OF_PROTEIN_KINASE_B_SIGNALING	5/156	175/43216	0.00587056	0.00332464	C1QTNF12/F3/P2RX4/SPRY2/THBS1	5
GOBP_STRIATED_MUSCLE_CELL_DIFFERENTIATION	6/156	269/43216	0.00587831	0.00332902	ALPK2/CDH2/MYH9/POPDC3/SHOX2/XBP1	6
GOBP_ANTIGEN_PROCESSING_AND_PRESENTATION_OF_EXOGENOUS_PEPTIDE_ANTIGEN_VIA_MHC_CLASS_I_TAP_INDEPENDENT	2/156	9/43216	0.00587831	0.00332902	HLA-B/HLA-E	2
GOBP_NUCLEOSIDE_MONOPHOSPHATE_BIOSYNTHETIC_PROCESS	3/156	42/43216	0.00609433	0.00345136	ADSL/AMPD3/PFAS	3
GOBP_MONOSACCHARIDE_METABOLIC_PROCESS	6/156	272/43216	0.0061689	0.00349359	C1QTNF12/ENO2/PGK1/RORA/SLC2A3/TP53	6
GOBP_POSITIVE_REGULATION_OF_CHROMATIN_ORGANIZATION	4/156	100/43216	0.00618179	0.00350089	ARRB1/PHF19/RPS6KA4/TP53	4
GOBP_MAPK_CASCADE	11/156	909/43216	0.00619606	0.00350897	ARRB1/CDH2/GADD45A/MAP2K3/MAP3K14/MID1/PTPRR/RASA2/SEMA7A/SPRY2/THBS1	11
GOBP_REGULATION_OF_CHROMOSOME_ORGANIZATION	6/156	273/43216	0.00619606	0.00350897	ARRB1/GNL3L/PHF19/RPS6KA4/SPDL1/TP53	6
GOBP_TRNA_METABOLIC_PROCESS	5/156	179/43216	0.00625084	0.00353999	GATB/LARS2/NSUN2/POP1/WDR4	5
GOBP_NADH_METABOLIC_PROCESS	3/156	43/43216	0.00628159	0.00355741	ENO2/PGK1/TP53	3
GOBP_NEGATIVE_REGULATION_OF_AXON_EXTENSION	3/156	43/43216	0.00628159	0.00355741	SEMA4B/SEMA7A/WNT3	3
GOBP_PURINE_NUCLEOSIDE_MONOPHOSPHATE_METABOLIC_PROCESS	3/156	43/43216	0.00628159	0.00355741	ADSL/AMPD3/PFAS	3
GOBP_REGULATION_OF_BODY_FLUID_LEVELS	8/156	503/43216	0.00628249	0.00355792	ARRB1/DOCK6/F3/MYH9/P2RX4/THBS1/VCL/XBP1	8
GOBP_CELL_PROJECTION_ORGANIZATION	15/156	1554/43216	0.00649621	0.00367896	AHI1/AP2A1/C9orf72/CAPRIN2/CDC42EP1/CDH2/MYH9/RTN4IP1/SEMA4B/SEMA7A/SHOX2/SPRY2/TTC21A/VCL/WNT3	15
GOBP_ENZYME_LINKED_RECEPTOR_PROTEIN_SIGNALING_PATHWAY	12/156	1070/43216	0.00651942	0.0036921	ACVR2B/AHI1/AP2A1/C1QTNF12/EFEMP1/F3/FSTL1/PTGIR/PTPRR/SPRY2/THBS1/TP53	12
GOBP_POSITIVE_REGULATION_OF_IMMUNOGLOBULIN_PRODUCTION	3/156	44/43216	0.00659598	0.00373545	HLA-E/TFRC/XBP1	3
GOBP_LIPID_LOCALIZATION	8/156	510/43216	0.00674606	0.00382045	ATP8B2/P2RX4/PLIN2/PRELID1/PRKAG2/SLC25A22/THBS1/VAMP2	8
GOBP_REGULATION_OF_GROWTH	9/156	643/43216	0.00693294	0.00392628	BTG1/CAPRIN2/CDKN2D/MT1X/PIM1/SEMA4B/SEMA7A/TP53/WNT3	9
GOBP_NEGATIVE_REGULATION_OF_MITOCHONDRION_ORGANIZATION	3/156	46/43216	0.00741492	0.00419924	PRELID1/TFRC/TP53	3
GOBP_NCRNA_PROCESSING	7/156	399/43216	0.00768466	0.004352	ISG20/NSUN2/POP1/RPUSD1/RRP1/UTP14A/WDR4	7
GOBP_POSITIVE_REGULATION_OF_MAPK_CASCADE	8/156	523/43216	0.00779783	0.00441609	ARRB1/CDH2/GADD45A/MAP2K3/MID1/SEMA7A/SPRY2/THBS1	8
GOBP_ALPHA_AMINO_ACID_METABOLIC_PROCESS	5/156	191/43216	0.00786907	0.00445644	CTPS1/DDAH1/GCLM/PFAS/PSAT1	5
GOBP_REGULATION_OF_IMMUNE_SYSTEM_PROCESS	15/156	1590/43216	0.00786907	0.00445644	ETS1/HLA-B/HLA-E/OSCAR/P2RX4/POLR3B/PRELID1/RORA/SEMA7A/SLC7A5/SPPL2A/TFRC/THBS1/TSC22D3/XBP1	15
GOBP_POSITIVE_REGULATION_OF_ION_TRANSPORT	9/156	659/43216	0.00802473	0.00454459	ANG/APBB3/C1QTNF12/EXPH5/P2RX4/PRELID1/STC1/TP53/VAMP2	9
GOBP_POSITIVE_REGULATION_OF_PROTEIN_KINASE_ACTIVITY	8/156	528/43216	0.00808549	0.004579	ANG/ARRB1/GADD45A/MAP2K3/MAP3K14/PRKAG2/SPRY2/THBS1	8
GOBP_CELLULAR_RESPONSE_TO_GLUCOSE_STARVATION	3/156	48/43216	0.00808549	0.004579	PRKAG2/TP53/XBP1	3
GOBP_ESTABLISHMENT_OF_ENDOTHELIAL_BARRIER	3/156	48/43216	0.00808549	0.004579	AFDN/PDE2A/VCL	3
GOBP_NEGATIVE_REGULATION_OF_PHOSPHORYLATION	7/156	405/43216	0.00808549	0.004579	ARRB1/C9orf72/CDKN2D/CIT/GADD45A/PRKAG2/SPRY2	7
GOBP_NEGATIVE_REGULATION_OF_TRANSFERASE_ACTIVITY	6/156	294/43216	0.00826764	0.00468215	CDKN2D/CIT/GADD45A/PRKAG2/SPRY2/TP53	6
GOBP_NEURON_DEVELOPMENT	12/156	1109/43216	0.00830331	0.00470236	AHI1/AP2A1/C9orf72/CAPRIN2/CDH2/RTN4IP1/SEMA4B/SEMA7A/SHOX2/VCL/WNT3/XBP1	12
GOBP_RIBOSE_PHOSPHATE_BIOSYNTHETIC_PROCESS	5/156	195/43216	0.00830331	0.00470236	ADSL/AMPD3/CTPS1/PFAS/PRKAG2	5
GOBP_POSITIVE_REGULATION_OF_SECRETION	6/156	295/43216	0.00830331	0.00470236	ANG/APBB3/C1QTNF12/EXPH5/P2RX4/XBP1	6
GOBP_T_CELL_APOPTOTIC_PROCESS	3/156	49/43216	0.00838026	0.00474594	PRELID1/TP53/TSC22D3	3
GOBP_REGULATION_OF_CELLULAR_LOCALIZATION	10/156	810/43216	0.00846637	0.0047947	C1QTNF12/CDH2/GNL3L/NSUN2/P2RX4/POLR1A/SLC5A3/TFRC/TP53/VAMP2	10
GOBP_CARBOHYDRATE_CATABOLIC_PROCESS	5/156	197/43216	0.00854376	0.00483853	CTBS/ENO2/PGK1/PRKAG2/TP53	5
GOBP_NEGATIVE_REGULATION_OF_CATALYTIC_ACTIVITY	10/156	813/43216	0.00863161	0.00488828	ARFGEF3/ARRB1/CDKN2D/CIT/DHCR24/GADD45A/PRKAG2/SPRY2/THBS1/TP53	10
GOBP_FATTY_ACID_TRANSMEMBRANE_TRANSPORT	3/156	50/43216	0.00865327	0.00490055	PRKAG2/SLC25A22/THBS1	3
GOBP_NEGATIVE_REGULATION_OF_CARBOHYDRATE_METABOLIC_PROCESS	3/156	50/43216	0.00865327	0.00490055	AP2A1/C1QTNF12/TP53	3
GOBP_POSITIVE_REGULATION_OF_RECEPTOR_MEDIATED_ENDOCYTOSIS	3/156	50/43216	0.00865327	0.00490055	AHI1/AP2A1/ARRB1	3
GOBP_NEGATIVE_REGULATION_OF_EPITHELIAL_CELL_MIGRATION	4/156	114/43216	0.00865327	0.00490055	GADD45A/PTPRR/STC1/THBS1	4
GOBP_ENDOCYTOSIS	9/156	674/43216	0.00872374	0.00494046	AHI1/AP2A1/ARRB1/C9orf72/CD163L1/MYH9/TFRC/THBS1/VAMP2	9
GOBP_BEHAVIORAL_RESPONSE_TO_PAIN	2/156	12/43216	0.00893961	0.00506271	P2RX4/THBS1	2
GOBP_NAD_METABOLIC_PROCESS	3/156	51/43216	0.00902661	0.00511198	ENO2/PGK1/TP53	3
GOBP_POSITIVE_REGULATION_OF_TRANSFERASE_ACTIVITY	9/156	679/43216	0.00904132	0.00512031	ANG/ARRB1/ARRDC3/GADD45A/MAP2K3/MAP3K14/PRKAG2/SPRY2/THBS1	9
GOBP_CARBOHYDRATE_TRANSMEMBRANE_TRANSPORT	4/156	116/43216	0.00904132	0.00512031	C1QTNF12/PRKAG2/SLC2A3/SLC5A3	4
GOBP_ANTERIOR_POSTERIOR_PATTERN_SPECIFICATION	5/156	203/43216	0.00932553	0.00528127	ACVR2B/RING1/TP53/WDR77/WNT3	5
GOBP_SPINDLE_LOCALIZATION	3/156	52/43216	0.0093961	0.00532123	MYH9/SPDL1/SPRY2	3
GOBP_MYELOID_LEUKOCYTE_DIFFERENTIATION	5/156	204/43216	0.00945393	0.00535398	LBR/MYH9/OSCAR/SIGLEC15/TFRC	5
GOBP_REGULATION_OF_CARBOHYDRATE_METABOLIC_PROCESS	5/156	206/43216	0.00980227	0.00555126	AP2A1/C1QTNF12/PRKAG2/RORA/TP53	5
GOBP_POSITIVE_REGULATION_OF_CYTOKINE_PRODUCTION_INVOLVED_IN_IMMUNE_RESPONSE	3/156	53/43216	0.00980227	0.00555126	HLA-E/SEMA7A/SLC7A5	3
GOBP_NEGATIVE_REGULATION_OF_PROTEIN_MODIFICATION_PROCESS	8/156	553/43216	0.00980227	0.00555126	ARRB1/C9orf72/CDKN2D/CIT/GADD45A/GNL3L/PRKAG2/SPRY2	8
GOBP_NEGATIVE_REGULATION_OF_HIPPO_SIGNALING	2/156	13/43216	0.010032	0.00568136	CIT/MAP2K3	2
GOBP_POSITIVE_REGULATION_OF_T_CELL_APOPTOTIC_PROCESS	2/156	13/43216	0.010032	0.00568136	PRELID1/TP53	2
GOBP_REGULATION_OF_CGMP_MEDIATED_SIGNALING	2/156	13/43216	0.010032	0.00568136	PDE2A/THBS1	2
GOBP_REGULATION_OF_LYMPHOCYTE_APOPTOTIC_PROCESS	3/156	54/43216	0.0101153	0.00572852	PRELID1/TP53/TSC22D3	3
GOBP_REACTIVE_OXYGEN_SPECIES_BIOSYNTHETIC_PROCESS	4/156	121/43216	0.0101153	0.00572852	DDAH1/P2RX4/RORA/SLC5A3	4
GOBP_GLUCOSE_METABOLIC_PROCESS	5/156	210/43216	0.0103726	0.00587426	C1QTNF12/ENO2/PGK1/RORA/TP53	5
GOBP_POSITIVE_REGULATION_OF_REACTIVE_OXYGEN_SPECIES_BIOSYNTHETIC_PROCESS	3/156	55/43216	0.0105851	0.00599459	DDAH1/P2RX4/SLC5A3	3
GOBP_REGULATION_OF_SMALL_GTPASE_MEDIATED_SIGNAL_TRANSDUCTION	6/156	317/43216	0.0107488	0.00608728	ARFGEF3/ARHGAP21/ARRB1/RALGAPA1/RASA2/SPRY2	6
GOBP_REGULATION_OF_MAPK_CASCADE	9/156	705/43216	0.0110241	0.0062432	ARRB1/CDH2/GADD45A/MAP2K3/MID1/PTPRR/SEMA7A/SPRY2/THBS1	9
GOBP_RIBONUCLEOSIDE_MONOPHOSPHATE_METABOLIC_PROCESS	3/156	56/43216	0.0110241	0.0062432	ADSL/AMPD3/PFAS	3
GOBP_NEGATIVE_REGULATION_OF_MITOTIC_CELL_CYCLE	6/156	321/43216	0.0113265	0.00641446	BTG1/BTG3/CDKN2D/GADD45A/SPDL1/TP53	6
GOBP_NEGATIVE_REGULATION_OF_BIOSYNTHETIC_PROCESS	15/156	1684/43216	0.0118162	0.00669178	ACVR2B/ANG/AP2A1/BTAF1/C1QTNF12/CAPRIN2/GADD45A/GNL3L/MXI1/PDE2A/RING1/RYBP/SHOX2/TP53/ZFP90	15
GOBP_REGIONALIZATION	6/156	326/43216	0.0121604	0.00688673	ACVR2B/AHI1/RING1/TP53/WDR77/WNT3	6
GOBP_NEGATIVE_REGULATION_OF_NUCLEOBASE_CONTAINING_COMPOUND_METABOLIC_PROCESS	14/156	1517/43216	0.0122568	0.0069413	ACVR2B/BTAF1/DHX34/GADD45A/GNL3L/MXI1/NSUN2/PDE2A/RING1/RYBP/SHOX2/TENT4A/TP53/ZFP90	14
GOBP_POSITIVE_REGULATION_OF_ESTABLISHMENT_OF_PROTEIN_LOCALIZATION	6/156	327/43216	0.0122568	0.0069413	ANG/APBB3/C1QTNF12/EXPH5/TP53/VAMP2	6
GOBP_RESPONSE_TO_ORGANOPHOSPHORUS	4/156	129/43216	0.0122734	0.0069507	P2RX4/PDE2A/PTPRN/STC1	4
GOBP_CELL_MORPHOGENESIS_INVOLVED_IN_NEURON_DIFFERENTIATION	8/156	579/43216	0.0122734	0.0069507	C9orf72/CAPRIN2/CDH2/SEMA4B/SEMA7A/SHOX2/VCL/WNT3	8
GOBP_POSITIVE_REGULATION_OF_WOUND_HEALING	3/156	59/43216	0.0123927	0.0070183	F3/THBS1/XBP1	3
GOBP_LEUKOCYTE_MEDIATED_IMMUNITY	10/156	869/43216	0.0123927	0.0070183	ACAA1/AMPD3/CNN2/HLA-B/HLA-E/OSCAR/SLC2A3/TFRC/VAMP2/VCL	10
GOBP_DEVELOPMENTAL_CELL_GROWTH	5/156	222/43216	0.0125671	0.00711703	C9orf72/SEMA4B/SEMA7A/VCL/WNT3	5
GOBP_POSITIVE_REGULATION_OF_ENDOTHELIAL_CELL_MIGRATION	4/156	131/43216	0.0127548	0.00722336	ETS1/MAP2K3/P2RX4/THBS1	4
GOBP_NEURON_DIFFERENTIATION	13/156	1357/43216	0.012772	0.0072331	AHI1/AP2A1/C9orf72/CAPRIN2/CDH2/RORA/RTN4IP1/SEMA4B/SEMA7A/SHOX2/VCL/WNT3/XBP1	13
GOBP_NEGATIVE_REGULATION_OF_HYDROLASE_ACTIVITY	7/156	453/43216	0.0127964	0.00724691	ARFGEF3/ARRB1/CDKN2D/DHCR24/SPRY2/THBS1/TP53	7
GOBP_NEGATIVE_REGULATION_OF_APOPTOTIC_SIGNALING_PATHWAY	5/156	224/43216	0.0128798	0.00729415	CDKN2D/GCLM/PRELID1/THBS1/XBP1	5
GOBP_PEPTIDYL_SERINE_MODIFICATION	6/156	333/43216	0.0129104	0.00731144	CAPRIN2/GADD45A/MAST1/RPS6KA4/SPRY2/TFRC	6
GOBP_REGULATION_OF_PROTEOLYSIS	9/156	728/43216	0.0129104	0.00731144	ARRB1/CDKN2D/DHCR24/F3/MYH9/PRELID1/RYBP/THBS1/TP53	9
GOBP_NUCLEOTIDE_PHOSPHORYLATION	4/156	133/43216	0.0131897	0.00746962	CMPK2/ENO2/PGK1/PRKAG2	4
GOBP_RAS_PROTEIN_SIGNAL_TRANSDUCTION	6/156	335/43216	0.013199	0.0074749	ARFGEF3/ARRB1/CDC42EP1/RASA2/SPRY2/TP53	6
GOBP_EMBRYO_DEVELOPMENT_ENDING_IN_BIRTH_OR_EGG_HATCHING	8/156	591/43216	0.0133543	0.00756287	C6orf141/MYH9/NSUN2/PTPRR/RBBP6/SHOX2/SMIM14/TP53	8
GOBP_COVALENT_CHROMATIN_MODIFICATION	7/156	460/43216	0.0135794	0.0076903	ARRB1/KDM7A/PHF19/RING1/RPS6KA4/RYBP/TP53	7
GOBP_TRANSMEMBRANE_RECEPTOR_PROTEIN_TYROSINE_KINASE_SIGNALING_PATHWAY	9/156	736/43216	0.0135794	0.0076903	AHI1/AP2A1/C1QTNF12/EFEMP1/F3/PTGIR/PTPRR/SPRY2/THBS1	9
GOBP_MONOSACCHARIDE_CATABOLIC_PROCESS	3/156	62/43216	0.0135794	0.0076903	ENO2/PGK1/TP53	3
GOBP_OVULATION_CYCLE	3/156	62/43216	0.0135794	0.0076903	ARRB1/ETS1/PTPRN	3
GOBP_AMP_METABOLIC_PROCESS	2/156	16/43216	0.0135794	0.0076903	ADSL/AMPD3	2
GOBP_POSITIVE_REGULATION_OF_LYMPHOCYTE_APOPTOTIC_PROCESS	2/156	16/43216	0.0135794	0.0076903	PRELID1/TP53	2
GOBP_REGULATION_OF_CYSTEINE_TYPE_ENDOPEPTIDASE_ACTIVITY	5/156	230/43216	0.0138095	0.00782063	ARRB1/CDKN2D/DHCR24/F3/THBS1	5
GOBP_ESTABLISHMENT_OF_CELL_POLARITY	4/156	136/43216	0.0138095	0.00782063	ALPK2/MYH9/SPDL1/SPRY2	4
GOBP_NEGATIVE_REGULATION_OF_NERVOUS_SYSTEM_DEVELOPMENT	4/156	137/43216	0.0141354	0.00800519	SEMA4B/SEMA7A/TP53/WNT3	4
GOBP_CELLULAR_RESPONSE_TO_CARBOHYDRATE_STIMULUS	4/156	138/43216	0.0144566	0.00818708	C1QTNF12/GCLM/PTPRN/XBP1	4
GOBP_POSITIVE_REGULATION_OF_CELL_PROJECTION_ORGANIZATION	6/156	344/43216	0.0144566	0.00818708	AP2A1/CAPRIN2/CDC42EP1/SEMA7A/SHOX2/WNT3	6
GOBP_ANTIGEN_PROCESSING_AND_PRESENTATION	5/156	234/43216	0.0146759	0.0083113	AP1B1/AP2A1/HLA-B/HLA-E/THBS1	5
GOBP_MUSCLE_STRUCTURE_DEVELOPMENT	8/156	606/43216	0.0147751	0.0083675	ALPK2/BTG1/CDH2/MYH9/POPDC3/RORA/SHOX2/XBP1	8
GOBP_CGMP_METABOLIC_PROCESS	2/156	17/43216	0.0147751	0.0083675	PDE2A/RORA	2
GOBP_HISTONE_H2A_MONOUBIQUITINATION	2/156	17/43216	0.0147751	0.0083675	RING1/RYBP	2
GOBP_MITOTIC_CELL_CYCLE_ARREST	2/156	17/43216	0.0147751	0.0083675	GADD45A/TP53	2
GOBP_NEGATIVE_REGULATION_OF_VASCULAR_PERMEABILITY	2/156	17/43216	0.0147751	0.0083675	DDAH1/PDE2A	2
GOBP_REGULATION_OF_APOPTOTIC_SIGNALING_PATHWAY	6/156	348/43216	0.0149052	0.00844117	CDKN2D/GCLM/PRELID1/THBS1/TP53/XBP1	6
GOBP_REGULATION_OF_NEUROGENESIS	6/156	348/43216	0.0149052	0.00844117	CAPRIN2/SEMA4B/SEMA7A/SHOX2/TP53/WNT3	6
GOBP_REGULATION_OF_HISTONE_MODIFICATION	4/156	141/43216	0.0151189	0.00856218	ARRB1/PHF19/RPS6KA4/TP53	4
GOBP_NEGATIVE_REGULATION_OF_AXONOGENESIS	3/156	66/43216	0.0153301	0.00868177	SEMA4B/SEMA7A/WNT3	3
GOBP_REGULATION_OF_SECRETION	8/156	612/43216	0.0153752	0.00870733	ANG/APBB3/C1QTNF12/EXPH5/P2RX4/STC1/VAMP2/XBP1	8
GOBP_HEART_MORPHOGENESIS	5/156	239/43216	0.0155004	0.00877826	AHI1/ALPK2/PIM1/SHOX2/TP53	5
GOBP_REGULATION_OF_PEPTIDYL_SERINE_PHOSPHORYLATION	4/156	143/43216	0.0156509	0.00886345	CAPRIN2/GADD45A/SPRY2/TFRC	4
GOBP_RESPONSE_TO_PURINE_CONTAINING_COMPOUND	4/156	143/43216	0.0156509	0.00886345	P2RX4/PDE2A/PTPRN/STC1	4
GOBP_REGULATION_OF_IMMUNOGLOBULIN_PRODUCTION	3/156	67/43216	0.0157406	0.00891426	HLA-E/TFRC/XBP1	3
GOBP_CONNECTIVE_TISSUE_DEVELOPMENT	5/156	241/43216	0.0158603	0.00898204	ARRDC3/EFEMP1/SHOX2/STC1/XBP1	5
GOBP_ORGANELLE_FUSION	4/156	144/43216	0.0158944	0.0090014	ENO2/GDAP1/TFRC/VAMP2	4
GOBP_ENDOMEMBRANE_SYSTEM_ORGANIZATION	7/156	482/43216	0.0160837	0.00910855	ARHGAP21/ATP8B2/GOLGA8A/GOLGA8B/MYH9/PHETA1/PTPRN	7
GOBP_CELLULAR_GLUCOSE_HOMEOSTASIS	4/156	145/43216	0.0161931	0.00917055	C1QTNF12/GCLM/PTPRN/XBP1	4
GOBP_NEGATIVE_REGULATION_OF_CELL_CYCLE_PROCESS	6/156	358/43216	0.0164904	0.00933887	CDKN2D/GADD45A/RING1/RYBP/SPDL1/TP53	6
GOBP_REGULATION_OF_GTPASE_ACTIVITY	7/156	485/43216	0.0164904	0.00933887	AFDN/ARHGAP21/ARRB1/RALGAPA1/RASA2/RGS17/SPRY2	7
GOBP_POSITIVE_REGULATION_OF_HYDROLASE_ACTIVITY	9/156	774/43216	0.0172684	0.00977949	AFDN/ANG/ARHGAP21/ARRB1/F3/PRELID1/RALGAPA1/RASA2/RGS17	9
GOBP_NEGATIVE_REGULATION_OF_RNA_CATABOLIC_PROCESS	3/156	70/43216	0.0173045	0.00979996	DHX34/NSUN2/TENT4A	3
GOBP_ANTIGEN_PROCESSING_AND_PRESENTATION_OF_ENDOGENOUS_PEPTIDE_ANTIGEN	2/156	19/43216	0.0173045	0.00979996	HLA-B/HLA-E	2
GOBP_NEGATIVE_REGULATION_OF_NATURAL_KILLER_CELL_MEDIATED_IMMUNITY	2/156	19/43216	0.0173045	0.00979996	HLA-B/HLA-E	2
GOBP_PYRIMIDINE_NUCLEOSIDE_TRIPHOSPHATE_BIOSYNTHETIC_PROCESS	2/156	19/43216	0.0173045	0.00979996	CMPK2/CTPS1	2
GOBP_CARBOHYDRATE_TRANSPORT	4/156	149/43216	0.0173637	0.00983346	C1QTNF12/PRKAG2/SLC2A3/SLC5A3	4
GOBP_NEGATIVE_REGULATION_OF_VASCULATURE_DEVELOPMENT	4/156	149/43216	0.0173637	0.00983346	GADD45A/PGK1/SPRY2/THBS1	4
GOBP_REGULATION_OF_INFLAMMATORY_RESPONSE	6/156	364/43216	0.0174177	0.00986406	C1QTNF12/ETS1/HLA-E/PDE2A/RORA/SEMA7A	6
GOBP_GOLGI_ORGANIZATION	4/156	150/43216	0.0175483	0.00993799	ARHGAP21/ATP8B2/GOLGA8A/GOLGA8B	4
GOBP_REGULATION_OF_MITOCHONDRION_ORGANIZATION	4/156	150/43216	0.0175483	0.00993799	PDE2A/PRELID1/TFRC/TP53	4
GOBP_LYMPHOCYTE_APOPTOTIC_PROCESS	3/156	71/43216	0.0175483	0.00993799	PRELID1/TP53/TSC22D3	3
GOBP_PROTEOLYSIS	15/156	1793/43216	0.0175483	0.00993799	ARRB1/CDKN2D/DHCR24/F3/MYH9/PGK1/PRELID1/PREP/RBBP6/RYBP/SPPL2A/THBS1/TP53/TTC3/XBP1	15
GOBP_REGULATION_OF_TRANSMEMBRANE_RECEPTOR_PROTEIN_SERINE_THREONINE_KINASE_SIGNALING_PATHWAY	5/156	250/43216	0.0175483	0.00993799	ACVR2B/FSTL1/SPRY2/THBS1/TP53	5
GOBP_TISSUE_MORPHOGENESIS	8/156	634/43216	0.0176923	0.0100196	AHI1/AP2A1/CA9/SHOX2/SPRY2/STC1/VCL/WNT3	8
GOBP_POSITIVE_REGULATION_OF_PEPTIDE_SECRETION	4/156	151/43216	0.0177707	0.0100639	ANG/APBB3/C1QTNF12/EXPH5	4
GOBP_ORGANIC_CYCLIC_COMPOUND_CATABOLIC_PROCESS	8/156	636/43216	0.0179122	0.0101441	ACAA1/AMPD3/DHX34/ISG20/NSUN2/PDE2A/POP1/TENT4A	8
GOBP_LONG_CHAIN_FATTY_ACID_TRANSPORT	3/156	72/43216	0.0179122	0.0101441	PLIN2/PRKAG2/THBS1	3
GOBP_POSITIVE_REGULATION_OF_RESPONSE_TO_WOUNDING	3/156	72/43216	0.0179122	0.0101441	F3/THBS1/XBP1	3
GOBP_NEGATIVE_REGULATION_OF_CELLULAR_CATABOLIC_PROCESS	5/156	253/43216	0.0180993	0.01025	DHX34/NSUN2/RYBP/TENT4A/TP53	5
GOBP_RESPONSE_TO_ENDOGENOUS_STIMULUS	14/156	1622/43216	0.0180993	0.01025	ACVR2B/ANG/C1QTNF12/FSTL1/GCLM/P2RX4/PDE2A/PTPRN/SPRY2/STC1/THBS1/TP53/VAMP2/XBP1	14
GOBP_REGULATION_OF_HIPPO_SIGNALING	2/156	20/43216	0.0182461	0.0103332	CIT/MAP2K3	2
GOBP_MEMBRANE_ORGANIZATION	10/156	947/43216	0.0186745	0.0105758	AP2A1/ARRB1/ATP8B2/CDH2/MYH9/PRELID1/TFRC/THBS1/TP53/VAMP2	10
GOBP_ORGANIC_ACID_TRANSMEMBRANE_TRANSPORT	4/156	155/43216	0.019016	0.0107692	PRKAG2/SLC25A22/SLC7A5/THBS1	4
GOBP_GLUCOSE_IMPORT	3/156	74/43216	0.019016	0.0107692	C1QTNF12/PRKAG2/SLC2A3	3
GOBP_POSITIVE_REGULATION_OF_RESPONSE_TO_EXTERNAL_STIMULUS	7/156	505/43216	0.0191001	0.0108168	ETS1/F3/HLA-E/P2RX4/PDE2A/POLR3B/THBS1	7
GOBP_NUCLEOSIDE_DIPHOSPHATE_METABOLIC_PROCESS	4/156	156/43216	0.0192355	0.0108935	CMPK2/ENO2/PGK1/PRKAG2	4
GOBP_REGULATION_OF_EPITHELIAL_CELL_DIFFERENTIATION	4/156	156/43216	0.0192355	0.0108935	AHI1/BTG1/SPRY2/VCL	4
GOBP_ORGANIC_ANION_TRANSPORT	6/156	376/43216	0.0192355	0.0108935	CA12/CA9/P2RX4/SLC25A22/SLC7A5/VAMP2	6
GOBP_AXON_DEVELOPMENT	7/156	507/43216	0.0192905	0.0109247	C9orf72/CDH2/SEMA4B/SEMA7A/SHOX2/VCL/WNT3	7
GOBP_PLATELET_MORPHOGENESIS	2/156	21/43216	0.0195238	0.0110568	ACTN1/MYH9	2
GOBP_VASCULAR_WOUND_HEALING	2/156	21/43216	0.0195238	0.0110568	MCAM/XBP1	2
GOBP_TISSUE_HOMEOSTASIS	5/156	260/43216	0.0196149	0.0111084	DRAM2/P2RX4/SIGLEC15/TFRC/VCL	5
GOBP_POSITIVE_REGULATION_OF_CELL_DEATH	8/156	651/43216	0.0196381	0.0111215	ARRB1/BTG1/GADD45A/PNMA1/PRELID1/RYBP/THBS1/TP53	8
GOBP_REACTIVE_NITROGEN_SPECIES_METABOLIC_PROCESS	3/156	76/43216	0.0199127	0.011277	DDAH1/P2RX4/RORA	3
GOBP_NEGATIVE_REGULATION_OF_ERK1_AND_ERK2_CASCADE	3/156	77/43216	0.0206052	0.0116692	ARRB1/PTPRR/SPRY2	3
GOBP_MULTICELLULAR_ORGANISMAL_HOMEOSTASIS	7/156	516/43216	0.0206909	0.0117177	ACVR2B/ARRDC3/DRAM2/P2RX4/SIGLEC15/TFRC/VCL	7
GOBP_BIOLOGICAL_ADHESION	13/156	1477/43216	0.0206909	0.0117177	ACTN1/AFDN/CDC42EP1/CDH2/COL6A2/ETS1/HLA-E/MCAM/MYH9/TFRC/THBS1/VCL/XBP1	13
GOBP_IMPORT_ACROSS_PLASMA_MEMBRANE	4/156	161/43216	0.0206909	0.0117177	SLC2A3/SLC5A3/SLC7A5/THBS1	4
GOBP_NEGATIVE_REGULATION_OF_KINASE_ACTIVITY	5/156	265/43216	0.0206909	0.0117177	CDKN2D/CIT/GADD45A/PRKAG2/SPRY2	5
GOBP_FIBROBLAST_APOPTOTIC_PROCESS	2/156	22/43216	0.0206909	0.0117177	BTG1/TP53	2
GOBP_NEGATIVE_REGULATION_OF_LEUKOCYTE_MEDIATED_CYTOTOXICITY	2/156	22/43216	0.0206909	0.0117177	HLA-B/HLA-E	2
GOBP_ORGANISM_EMERGENCE_FROM_PROTECTIVE_STRUCTURE	2/156	22/43216	0.0206909	0.0117177	C6orf141/SMIM14	2
GOBP_POSITIVE_REGULATION_OF_TRANSCRIPTION_FROM_RNA_POLYMERASE_II_PROMOTER_INVOLVED_IN_CELLULAR_RESPONSE_TO_CHEMICAL_STIMULUS	2/156	22/43216	0.0206909	0.0117177	TP53/XBP1	2
GOBP_POSITIVE_REGULATION_OF_AXONOGENESIS	3/156	78/43216	0.020766	0.0117603	SEMA7A/SHOX2/WNT3	3
GOBP_STEROL_BIOSYNTHETIC_PROCESS	3/156	78/43216	0.020766	0.0117603	DHCR24/LBR/PRKAG2	3
GOBP_REGULATION_OF_ACTIN_FILAMENT_BASED_PROCESS	6/156	386/43216	0.0207743	0.0117649	C9orf72/CDC42EP1/CNN2/MYH9/SIGLEC15/STC1	6
GOBP_NEGATIVE_REGULATION_OF_CELL_DIFFERENTIATION	8/156	663/43216	0.021074	0.0119347	EFEMP1/RORA/SEMA4B/SEMA7A/SPRY2/TP53/WNT3/XBP1	8
GOBP_REGULATION_OF_ION_TRANSPORT	12/156	1312/43216	0.0214353	0.0121393	ANG/APBB3/C1QTNF12/EXPH5/NSUN2/P2RX4/PRELID1/PRKAG2/STC1/THBS1/TP53/VAMP2	12
GOBP_POSITIVE_REGULATION_OF_CHROMOSOME_ORGANIZATION	4/156	164/43216	0.0216427	0.0122567	ARRB1/PHF19/RPS6KA4/TP53	4
GOBP_NEGATIVE_REGULATION_OF_CYSTEINE_TYPE_ENDOPEPTIDASE_ACTIVITY	3/156	80/43216	0.0218585	0.012379	CDKN2D/DHCR24/THBS1	3
GOBP_REGULATION_OF_LEUKOCYTE_APOPTOTIC_PROCESS	3/156	80/43216	0.0218585	0.012379	PRELID1/TP53/TSC22D3	3
GOBP_RESPONSE_TO_LEUKEMIA_INHIBITORY_FACTOR	3/156	80/43216	0.0218585	0.012379	GCLM/SPRY2/TFRC	3
GOBP_GLUTAMINE_METABOLIC_PROCESS	2/156	23/43216	0.0218585	0.012379	CTPS1/PFAS	2
GOBP_PLASMINOGEN_ACTIVATION	2/156	23/43216	0.0218585	0.012379	PGK1/THBS1	2
GOBP_REGULATION_OF_PLATELET_DERIVED_GROWTH_FACTOR_RECEPTOR_SIGNALING_PATHWAY	2/156	23/43216	0.0218585	0.012379	F3/PTGIR	2
GOBP_PROTEIN_KINASE_B_SIGNALING	5/156	273/43216	0.0225669	0.0127802	C1QTNF12/F3/P2RX4/SPRY2/THBS1	5
GOBP_MICROTUBULE_BASED_PROCESS	9/156	830/43216	0.0230323	0.0130437	ARHGAP21/GADD45A/GOLGA8A/GOLGA8B/MID1/MYH9/SPDL1/SPRY2/TTC21A	9
GOBP_MULTICELLULAR_ORGANISM_REPRODUCTION	9/156	830/43216	0.0230323	0.0130437	ANG/ARRB1/ETS1/NSUN2/PTPRN/STC1/TTC21A/WDR77/WNT3	9
GOBP_POSITIVE_REGULATION_OF_CELL_CELL_ADHESION	5/156	275/43216	0.0230323	0.0130437	AFDN/ETS1/HLA-E/TFRC/XBP1	5
GOBP_CELLULAR_RESPONSE_TO_ZINC_ION	2/156	24/43216	0.0230323	0.0130437	MT1X/P2RX4	2
GOBP_NEGATIVE_REGULATION_OF_FIBROBLAST_GROWTH_FACTOR_RECEPTOR_SIGNALING_PATHWAY	2/156	24/43216	0.0230323	0.0130437	SPRY2/THBS1	2
GOBP_POSITIVE_REGULATION_OF_COAGULATION	2/156	24/43216	0.0230323	0.0130437	F3/THBS1	2
GOBP_POSITIVE_REGULATION_OF_INTERLEUKIN_4_PRODUCTION	2/156	24/43216	0.0230323	0.0130437	HLA-E/SLC7A5	2
GOBP_POSITIVE_REGULATION_OF_MACROPHAGE_MIGRATION	2/156	24/43216	0.0230323	0.0130437	P2RX4/THBS1	2
GOBP_PYRIMIDINE_NUCLEOSIDE_TRIPHOSPHATE_METABOLIC_PROCESS	2/156	24/43216	0.0230323	0.0130437	CMPK2/CTPS1	2
GOBP_REGULATION_OF_ENDOTHELIAL_CELL_CHEMOTAXIS	2/156	24/43216	0.0230323	0.0130437	P2RX4/THBS1	2
GOBP_CELL_PART_MORPHOGENESIS	8/156	679/43216	0.0230323	0.0130437	C9orf72/CAPRIN2/CDH2/SEMA4B/SEMA7A/SHOX2/VCL/WNT3	8
GOBP_AMINOGLYCAN_METABOLIC_PROCESS	4/156	171/43216	0.0238549	0.0135096	AP2A1/CHPF2/CTBS/PIM1	4
GOBP_NUCLEOSIDE_TRIPHOSPHATE_BIOSYNTHETIC_PROCESS	3/156	84/43216	0.0239684	0.0135738	CMPK2/CTPS1/PRKAG2	3
GOBP_FOCAL_ADHESION_ASSEMBLY	3/156	85/43216	0.0246398	0.0139541	ACTN1/THBS1/VCL	3
GOBP_NEGATIVE_REGULATION_OF_CELL_DEVELOPMENT	4/156	173/43216	0.0246398	0.0139541	SEMA4B/SEMA7A/TP53/WNT3	4
GOBP_POSITIVE_REGULATION_OF_RECEPTOR_INTERNALIZATION	2/156	25/43216	0.0246398	0.0139541	AHI1/ARRB1	2
GOBP_REGULATION_OF_DEFENSE_RESPONSE	8/156	689/43216	0.0247442	0.0140132	C1QTNF12/ETS1/HLA-B/HLA-E/PDE2A/POLR3B/RORA/SEMA7A	8
GOBP_POSITIVE_REGULATION_OF_EPITHELIAL_CELL_MIGRATION	4/156	174/43216	0.024978	0.0141456	ETS1/MAP2K3/P2RX4/THBS1	4
GOBP_REGULATION_OF_TISSUE_REMODELING	3/156	86/43216	0.0251496	0.0142428	SIGLEC15/TFRC/TP53	3
GOBP_REGULATION_OF_CELLULAR_PROTEIN_LOCALIZATION	7/156	545/43216	0.0251496	0.0142428	CDH2/GNL3L/POLR1A/SLC5A3/TFRC/TP53/VAMP2	7
GOBP_TISSUE_REMODELING	4/156	175/43216	0.0252601	0.0143054	ACVR2B/SIGLEC15/TFRC/TP53	4
GOBP_POSITIVE_REGULATION_OF_GTPASE_ACTIVITY	6/156	409/43216	0.0252601	0.0143054	AFDN/ARHGAP21/ARRB1/RALGAPA1/RASA2/RGS17	6
GOBP_ANION_TRANSMEMBRANE_TRANSPORT	7/156	547/43216	0.0254013	0.0143854	C1QTNF12/PRKAG2/SLC25A22/SLC2A3/SLC5A3/SLC7A5/THBS1	7
GOBP_PRODUCTION_OF_MOLECULAR_MEDIATOR_OF_IMMUNE_RESPONSE	5/156	285/43216	0.0254013	0.0143854	HLA-E/SEMA7A/SLC7A5/TFRC/XBP1	5
GOBP_EMBRYONIC_ORGAN_DEVELOPMENT	6/156	411/43216	0.0254868	0.0144338	AHI1/EFEMP1/RBBP6/SHOX2/SPRY2/TP53	6
GOBP_MONONUCLEAR_CELL_DIFFERENTIATION	6/156	411/43216	0.0254868	0.0144338	HLA-B/MYH9/PRELID1/RORA/TP53/XBP1	6
GOBP_CELLULAR_RESPONSE_TO_NITROGEN_COMPOUND	8/156	696/43216	0.0254868	0.0144338	C1QTNF12/GCLM/P2RX4/PDE2A/STC1/TP53/VAMP2/XBP1	8
GOBP_CHEMICAL_HOMEOSTASIS	11/156	1184/43216	0.0254868	0.0144338	C1QTNF12/CA12/GCLM/MT1X/P2RX4/PTGIR/PTPRN/RORA/STC1/TFRC/XBP1	11
GOBP_ANTIGEN_PROCESSING_AND_PRESENTATION_OF_ENDOGENOUS_ANTIGEN	2/156	26/43216	0.0254868	0.0144338	HLA-B/HLA-E	2
GOBP_CARTILAGE_DEVELOPMENT_INVOLVED_IN_ENDOCHONDRAL_BONE_MORPHOGENESIS	2/156	26/43216	0.0254868	0.0144338	SHOX2/STC1	2
GOBP_HISTONE_H2A_UBIQUITINATION	2/156	26/43216	0.0254868	0.0144338	RING1/RYBP	2
GOBP_NEGATIVE_REGULATION_OF_CELL_KILLING	2/156	26/43216	0.0254868	0.0144338	HLA-B/HLA-E	2
GOBP_POSITIVE_REGULATION_OF_LEUKOCYTE_APOPTOTIC_PROCESS	2/156	26/43216	0.0254868	0.0144338	PRELID1/TP53	2
GOBP_CELLULAR_CARBOHYDRATE_METABOLIC_PROCESS	5/156	287/43216	0.0255028	0.0144428	C1QTNF12/PRKAG2/RORA/SLC5A3/TP53	5
GOBP_SKIN_DEVELOPMENT	6/156	413/43216	0.0256129	0.0145052	ARRDC3/DHCR24/EXPH5/KRT10/KRT80/NSUN2	6
GOBP_NEGATIVE_REGULATION_OF_CELL_PROJECTION_ORGANIZATION	4/156	179/43216	0.0263123	0.0149013	SEMA4B/SEMA7A/SPRY2/WNT3	4
GOBP_ORGANIC_HYDROXY_COMPOUND_METABOLIC_PROCESS	7/156	554/43216	0.0263123	0.0149013	ACAA1/DHCR24/LBR/PRKAG2/PSAT1/SLC5A3/TP53	7
GOBP_RESPONSE_TO_VITAMIN	3/156	89/43216	0.0264367	0.0149717	CDKN2D/PIM1/STC1	3
GOBP_NITRIC_OXIDE_MEDIATED_SIGNAL_TRANSDUCTION	2/156	27/43216	0.0269839	0.0152816	DDAH1/THBS1	2
GOBP_RESPONSE_TO_PAIN	2/156	27/43216	0.0269839	0.0152816	P2RX4/THBS1	2
GOBP_NEURAL_CREST_CELL_DIFFERENTIATION	3/156	90/43216	0.0270239	0.0153043	CDH2/SEMA4B/SEMA7A	3
GOBP_CELLULAR_MACROMOLECULE_CATABOLIC_PROCESS	11/156	1198/43216	0.0270239	0.0153043	AP2A1/ARRB1/DHX34/ISG20/NSUN2/POP1/RBBP6/RYBP/TENT4A/TTC3/XBP1	11
GOBP_PROTEIN_MATURATION	5/156	293/43216	0.0272051	0.0154069	DOHH/F3/MYH9/PGK1/THBS1	5
GOBP_MITOTIC_CELL_CYCLE	10/156	1030/43216	0.0272797	0.0154491	BTG1/BTG3/CCNG2/CDKN2D/CIT/GADD45A/SPDL1/SPRY2/TENT4A/TP53	10
GOBP_REGULATION_OF_NERVOUS_SYSTEM_DEVELOPMENT	6/156	421/43216	0.0273945	0.0155141	CAPRIN2/SEMA4B/SEMA7A/SHOX2/TP53/WNT3	6
GOBP_RHYTHMIC_PROCESS	5/156	294/43216	0.0273945	0.0155141	ARRB1/ETS1/PTPRN/RORA/TP53	5
GOBP_NEGATIVE_REGULATION_OF_PROTEIN_MODIFICATION_BY_SMALL_PROTEIN_CONJUGATION_OR_REMOVAL	3/156	91/43216	0.0275152	0.0155825	ARRB1/GNL3L/SPRY2	3
GOBP_REGULATION_OF_CHROMATIN_ORGANIZATION	4/156	184/43216	0.0278839	0.0157913	ARRB1/PHF19/RPS6KA4/TP53	4
GOBP_OSTEOCLAST_DIFFERENTIATION	3/156	92/43216	0.0278839	0.0157913	OSCAR/SIGLEC15/TFRC	3
GOBP_RESPONSE_TO_CAMP	3/156	92/43216	0.0278839	0.0157913	PDE2A/PTPRN/STC1	3
GOBP_CELL_CELL_ADHESION_MEDIATED_BY_CADHERIN	2/156	28/43216	0.0278839	0.0157913	AFDN/CDH2	2
GOBP_CGMP_MEDIATED_SIGNALING	2/156	28/43216	0.0278839	0.0157913	PDE2A/THBS1	2
GOBP_ESTABLISHMENT_OF_MITOTIC_SPINDLE_ORIENTATION	2/156	28/43216	0.0278839	0.0157913	SPDL1/SPRY2	2
GOBP_MITOCHONDRIAL_FUSION	2/156	28/43216	0.0278839	0.0157913	GDAP1/TFRC	2
GOBP_POSITIVE_REGULATION_OF_T_CELL_MEDIATED_CYTOTOXICITY	2/156	28/43216	0.0278839	0.0157913	HLA-B/HLA-E	2
GOBP_TOLERANCE_INDUCTION	2/156	28/43216	0.0278839	0.0157913	HLA-B/HLA-E	2
GOBP_CYTOKINE_PRODUCTION_INVOLVED_IN_IMMUNE_RESPONSE	3/156	93/43216	0.0285411	0.0161635	HLA-E/SEMA7A/SLC7A5	3
GOBP_EPITHELIAL_CELL_PROLIFERATION	6/156	428/43216	0.028746	0.0162796	ANG/F3/PTPRN/THBS1/WDR77/XBP1	6
GOBP_CELL_CELL_ADHESION	9/156	878/43216	0.0287894	0.0163041	AFDN/CDC42EP1/CDH2/ETS1/HLA-E/MYH9/TFRC/VCL/XBP1	9
GOBP_SMALL_MOLECULE_CATABOLIC_PROCESS	6/156	430/43216	0.0291823	0.0165266	ACAA1/CRYL1/DDAH1/ENO2/PGK1/TP53	6
GOBP_DNA_BIOSYNTHETIC_PROCESS	4/156	188/43216	0.0291823	0.0165266	CDKN2D/GNL3L/POLI/TP53	4
GOBP_EMBRYONIC_FORELIMB_MORPHOGENESIS	2/156	29/43216	0.0291823	0.0165266	SHOX2/WNT3	2
GOBP_GLYCOLYTIC_PROCESS_THROUGH_FRUCTOSE_6_PHOSPHATE	2/156	29/43216	0.0291823	0.0165266	ENO2/PGK1	2
GOBP_HISTONE_MONOUBIQUITINATION	2/156	29/43216	0.0291823	0.0165266	RING1/RYBP	2
GOBP_PYRIMIDINE_NUCLEOTIDE_BIOSYNTHETIC_PROCESS	2/156	29/43216	0.0291823	0.0165266	CMPK2/CTPS1	2
GOBP_REGULATION_OF_DEFENSE_RESPONSE_TO_VIRUS_BY_VIRUS	2/156	29/43216	0.0291823	0.0165266	AP1B1/AP2A1	2
GOBP_LYMPHOCYTE_ACTIVATION_INVOLVED_IN_IMMUNE_RESPONSE	4/156	189/43216	0.0295011	0.0167072	RORA/TFRC/TP53/XBP1	4
GOBP_REGULATION_OF_LIPID_LOCALIZATION	4/156	189/43216	0.0295011	0.0167072	P2RX4/PLIN2/PRELID1/THBS1	4
GOBP_REGULATION_OF_RAS_PROTEIN_SIGNAL_TRANSDUCTION	4/156	189/43216	0.0295011	0.0167072	ARFGEF3/ARRB1/RASA2/SPRY2	4
GOBP_ACTOMYOSIN_STRUCTURE_ORGANIZATION	4/156	190/43216	0.029983	0.0169801	ARRB1/CIT/CNN2/MYH9	4
GOBP_BONE_DEVELOPMENT	4/156	191/43216	0.0303031	0.0171613	SHOX2/SIGLEC15/STC1/TP53	4
GOBP_RESPONSE_TO_GROWTH_FACTOR	8/156	730/43216	0.0303031	0.0171613	ACVR2B/FSTL1/GCLM/MAP2K3/PDE2A/SPRY2/THBS1/TP53	8
GOBP_REGULATION_OF_MAP_KINASE_ACTIVITY	5/156	306/43216	0.0303031	0.0171613	ARRB1/GADD45A/MAP2K3/SPRY2/THBS1	5
GOBP_RIBOSOME_BIOGENESIS	5/156	306/43216	0.0303031	0.0171613	GNL3L/ISG20/RPUSD1/RRP1/UTP14A	5
GOBP_APOPTOTIC_SIGNALING_PATHWAY	7/156	580/43216	0.0305623	0.0173081	CDKN2D/GCLM/P2RX4/PRELID1/THBS1/TP53/XBP1	7
GOBP_DEVELOPMENT_OF_PRIMARY_FEMALE_SEXUAL_CHARACTERISTICS	3/156	97/43216	0.0305623	0.0173081	ANG/ARRB1/PTPRN	3
GOBP_MONOSACCHARIDE_BIOSYNTHETIC_PROCESS	3/156	97/43216	0.0305623	0.0173081	C1QTNF12/ENO2/PGK1	3
GOBP_POSITIVE_REGULATION_OF_ENDOCYTOSIS	3/156	97/43216	0.0305623	0.0173081	AHI1/AP2A1/ARRB1	3
GOBP_MICROTUBULE_CYTOSKELETON_ORGANIZATION	7/156	581/43216	0.0307275	0.0174017	GADD45A/GOLGA8A/GOLGA8B/MID1/MYH9/SPDL1/SPRY2	7
GOBP_ORGANOPHOSPHATE_BIOSYNTHETIC_PROCESS	7/156	584/43216	0.0313375	0.0177472	ADSL/AMPD3/CMPK2/CRYL1/CTPS1/PFAS/PRKAG2	7
GOBP_ANTIGEN_PROCESSING_AND_PRESENTATION_OF_PEPTIDE_ANTIGEN	4/156	194/43216	0.0313375	0.0177472	AP1B1/AP2A1/HLA-B/HLA-E	4
GOBP_CAMERA_TYPE_EYE_DEVELOPMENT	5/156	310/43216	0.0313375	0.0177472	ACVR2B/AHI1/EFEMP1/RING1/SPRY2	5
GOBP_NEGATIVE_REGULATION_OF_CATABOLIC_PROCESS	5/156	310/43216	0.0313375	0.0177472	DHX34/NSUN2/RYBP/TENT4A/TP53	5
GOBP_POSITIVE_REGULATION_OF_PROTEIN_SERINE_THREONINE_KINASE_ACTIVITY	5/156	311/43216	0.0316684	0.0179346	ARRB1/GADD45A/MAP2K3/SPRY2/THBS1	5
GOBP_T_CELL_PROLIFERATION	4/156	195/43216	0.0316684	0.0179346	CTPS1/HLA-E/TFRC/TP53	4
GOBP_REGULATION_OF_REACTIVE_OXYGEN_SPECIES_BIOSYNTHETIC_PROCESS	3/156	99/43216	0.0316684	0.0179346	DDAH1/P2RX4/SLC5A3	3
GOBP_RESPONSE_TO_FLUID_SHEAR_STRESS	2/156	31/43216	0.0316684	0.0179346	ETS1/P2RX4	2
GOBP_TRANSMEMBRANE_TRANSPORT	13/156	1605/43216	0.0316684	0.0179346	ATP8B2/C1QTNF12/NIPA2/P2RX4/PIM1/PRKAG2/SLC25A22/SLC2A3/SLC5A3/SLC7A5/THBS1/TSC22D3/VAMP2	13
GOBP_RNA_PROCESSING	12/156	1422/43216	0.0317082	0.0179571	ISG20/NSUN2/POP1/RBBP6/RPUSD1/RRP1/TENT4A/TP53/UTP14A/WDR4/WDR77/YTHDC1	12
GOBP_RESPONSE_TO_INTERFERON_GAMMA	4/156	196/43216	0.0319525	0.0180954	HLA-B/HLA-E/MID1/TP53	4
GOBP_MACROMOLECULE_CATABOLIC_PROCESS	12/156	1426/43216	0.0322577	0.0182683	AP2A1/ARRB1/CTBS/DHX34/ISG20/NSUN2/POP1/RBBP6/RYBP/TENT4A/TTC3/XBP1	12
GOBP_LYMPHOCYTE_ACTIVATION	8/156	744/43216	0.0325026	0.018407	CTPS1/HLA-E/MYH9/PRELID1/RORA/TFRC/TP53/XBP1	8
GOBP_REPRODUCTION	12/156	1431/43216	0.0329877	0.0186817	ANG/ARRB1/CLGN/ETS1/MND1/MYH9/NSUN2/PTPRN/STC1/TTC21A/WDR77/WNT3	12
GOBP_RESPONSE_TO_TYPE_I_INTERFERON	3/156	101/43216	0.0329877	0.0186817	HLA-B/HLA-E/ISG20	3
GOBP_ENDOTHELIAL_CELL_CHEMOTAXIS	2/156	32/43216	0.0330142	0.0186967	P2RX4/THBS1	2
GOBP_POSITIVE_REGULATION_OF_MUSCLE_CELL_APOPTOTIC_PROCESS	2/156	32/43216	0.0330142	0.0186967	ARRB1/TP53	2
GOBP_RRNA_TRANSCRIPTION	2/156	32/43216	0.0330142	0.0186967	ANG/TP53	2
GOBP_LEUKOCYTE_APOPTOTIC_PROCESS	3/156	102/43216	0.0336044	0.0190309	PRELID1/TP53/TSC22D3	3
GOBP_REGULATION_OF_PEPTIDASE_ACTIVITY	6/156	452/43216	0.0339496	0.0192265	ARRB1/CDKN2D/DHCR24/F3/PRELID1/THBS1	6
GOBP_RESPONSE_TO_TUMOR_NECROSIS_FACTOR	5/156	319/43216	0.0339798	0.0192435	MAP3K14/RORA/SPPL2A/THBS1/TP53	5
GOBP_POSITIVE_REGULATION_OF_ADAPTIVE_IMMUNE_RESPONSE	3/156	103/43216	0.0342989	0.0194243	HLA-B/HLA-E/TFRC	3
GOBP_ESTABLISHMENT_OF_MITOTIC_SPINDLE_LOCALIZATION	2/156	33/43216	0.0346099	0.0196004	SPDL1/SPRY2	2
GOBP_INTERLEUKIN_4_PRODUCTION	2/156	33/43216	0.0346099	0.0196004	HLA-E/SLC7A5	2
GOBP_ANTIGEN_PROCESSING_AND_PRESENTATION_OF_PEPTIDE_OR_POLYSACCHARIDE_ANTIGEN_VIA_MHC_CLASS_II	3/156	104/43216	0.0347968	0.0197062	AP1B1/AP2A1/THBS1	3
GOBP_REGULATION_OF_CYCLIN_DEPENDENT_PROTEIN_KINASE_ACTIVITY	3/156	104/43216	0.0347968	0.0197062	CCNG2/CDKN2D/GADD45A	3
GOBP_REGULATION_OF_EXTENT_OF_CELL_GROWTH	3/156	104/43216	0.0347968	0.0197062	SEMA4B/SEMA7A/WNT3	3
GOBP_POSITIVE_REGULATION_OF_EPITHELIAL_CELL_PROLIFERATION	4/156	203/43216	0.0347968	0.0197062	ANG/F3/PTPRN/XBP1	4
GOBP_ESTABLISHMENT_OF_SPINDLE_ORIENTATION	2/156	34/43216	0.0361435	0.0204689	SPDL1/SPRY2	2
GOBP_PEPTIDE_CROSS_LINKING	2/156	34/43216	0.0361435	0.0204689	KRT10/THBS1	2
GOBP_POSITIVE_REGULATION_OF_PEPTIDYL_LYSINE_ACETYLATION	2/156	34/43216	0.0361435	0.0204689	ARRB1/RPS6KA4	2
GOBP_CELL_SUBSTRATE_JUNCTION_ORGANIZATION	3/156	106/43216	0.0362633	0.0205368	ACTN1/THBS1/VCL	3
GOBP_REGULATION_OF_RECEPTOR_MEDIATED_ENDOCYTOSIS	3/156	106/43216	0.0362633	0.0205368	AHI1/AP2A1/ARRB1	3
GOBP_REGULATION_OF_IMMUNE_EFFECTOR_PROCESS	6/156	462/43216	0.036523	0.0206838	HLA-B/HLA-E/SEMA7A/SLC7A5/TFRC/XBP1	6
GOBP_PURINE_CONTAINING_COMPOUND_BIOSYNTHETIC_PROCESS	4/156	207/43216	0.0366163	0.0207366	ADSL/AMPD3/PFAS/PRKAG2	4
GOBP_CELLULAR_COMPONENT_MORPHOGENESIS	8/156	766/43216	0.0366163	0.0207366	C9orf72/CAPRIN2/CDH2/SEMA4B/SEMA7A/SHOX2/VCL/WNT3	8
GOBP_NEGATIVE_REGULATION_OF_DEVELOPMENTAL_GROWTH	3/156	107/43216	0.0368244	0.0208545	SEMA4B/SEMA7A/WNT3	3
GOBP_POSITIVE_REGULATION_OF_PEPTIDYL_SERINE_PHOSPHORYLATION	3/156	107/43216	0.0368244	0.0208545	CAPRIN2/SPRY2/TFRC	3
GOBP_CELLULAR_RESPONSE_TO_ABIOTIC_STIMULUS	5/156	329/43216	0.0370067	0.0209578	CNN2/GADD45A/MAP3K14/PDE2A/TP53	5
GOBP_STEROID_METABOLIC_PROCESS	5/156	329/43216	0.0370067	0.0209578	ACAA1/DHCR24/LBR/PRKAG2/RORA	5
GOBP_CELL_SURFACE_RECEPTOR_SIGNALING_PATHWAY_INVOLVED_IN_CELL_CELL_SIGNALING	7/156	613/43216	0.0370067	0.0209578	ALPK2/AP2A1/BICC1/CAPRIN2/CDH2/P2RX4/WNT3	7
GOBP_CELLULAR_HOMEOSTASIS	9/156	935/43216	0.0370067	0.0209578	C1QTNF12/GCLM/MT1X/P2RX4/PTGIR/PTPRN/STC1/TFRC/XBP1	9
GOBP_REGULATION_OF_FIBROBLAST_GROWTH_FACTOR_RECEPTOR_SIGNALING_PATHWAY	2/156	35/43216	0.0370067	0.0209578	SPRY2/THBS1	2
GOBP_CARBOHYDRATE_BIOSYNTHETIC_PROCESS	4/156	209/43216	0.0370067	0.0209578	AP2A1/C1QTNF12/ENO2/PGK1	4
GOBP_CELL_CELL_JUNCTION_ORGANIZATION	4/156	209/43216	0.0370067	0.0209578	AFDN/ANG/CDH2/VCL	4
GOBP_CELL_CYCLE_CHECKPOINT	4/156	209/43216	0.0370067	0.0209578	GADD45A/NSUN2/SPDL1/TP53	4
GOBP_ANATOMICAL_STRUCTURE_HOMEOSTASIS	6/156	466/43216	0.0370067	0.0209578	DRAM2/GNL3L/P2RX4/SIGLEC15/TFRC/VCL	6
GOBP_NUCLEOSIDE_TRIPHOSPHATE_METABOLIC_PROCESS	3/156	108/43216	0.0370067	0.0209578	CMPK2/CTPS1/PRKAG2	3
GOBP_ESTABLISHMENT_OR_MAINTENANCE_OF_CELL_POLARITY	4/156	211/43216	0.0380728	0.0215615	ALPK2/MYH9/SPDL1/SPRY2	4
GOBP_RESPONSE_TO_NITROGEN_COMPOUND	10/156	1113/43216	0.0382055	0.0216367	C1QTNF12/GCLM/P2RX4/PDE2A/PTPRN/RGS17/STC1/TP53/VAMP2/XBP1	10
GOBP_DNA_METABOLIC_PROCESS	9/156	942/43216	0.038385	0.0217383	CDKN2D/GADD45A/GNL3L/ISG20/MND1/POLI/TENT4A/TFRC/TP53	9
GOBP_FORELIMB_MORPHOGENESIS	2/156	36/43216	0.0386807	0.0219058	SHOX2/WNT3	2
GOBP_FEMALE_SEX_DIFFERENTIATION	3/156	111/43216	0.0391743	0.0221853	ANG/ARRB1/PTPRN	3
GOBP_MYOTUBE_DIFFERENTIATION	3/156	111/43216	0.0391743	0.0221853	MYH9/SHOX2/XBP1	3
GOBP_POSITIVE_REGULATION_OF_LIPID_LOCALIZATION	3/156	111/43216	0.0391743	0.0221853	P2RX4/PLIN2/PRELID1	3
GOBP_RECEPTOR_INTERNALIZATION	3/156	111/43216	0.0391743	0.0221853	AHI1/ARRB1/TFRC	3
GOBP_REGULATION_OF_ANION_TRANSMEMBRANE_TRANSPORT	3/156	111/43216	0.0391743	0.0221853	C1QTNF12/PRKAG2/THBS1	3
GOBP_CELL_CELL_SIGNALING	13/156	1671/43216	0.0394658	0.0223504	AFDN/ALPK2/AP2A1/BICC1/C1QTNF12/CAPRIN2/CDH2/GABBR1/P2RX4/PTGIR/PTPRN/VAMP2/WNT3	13
GOBP_NCRNA_CATABOLIC_PROCESS	2/156	37/43216	0.0401447	0.0227349	NSUN2/POP1	2
GOBP_REGULATION_OF_T_CELL_MEDIATED_CYTOTOXICITY	2/156	37/43216	0.0401447	0.0227349	HLA-B/HLA-E	2
GOBP_POSITIVE_REGULATION_OF_NEUROGENESIS	4/156	217/43216	0.0409265	0.0231777	CAPRIN2/SEMA7A/SHOX2/WNT3	4
GOBP_NEGATIVE_REGULATION_OF_PROTEOLYSIS	5/156	341/43216	0.0409275	0.0231782	CDKN2D/DHCR24/RYBP/THBS1/TP53	5
GOBP_NEURON_DEATH	5/156	341/43216	0.0409275	0.0231782	ARRB1/CIT/DHCR24/GCLM/TP53	5
GOBP_NEGATIVE_REGULATION_OF_ORGANELLE_ORGANIZATION	5/156	342/43216	0.041335	0.0234089	GNL3L/PRELID1/SPDL1/TFRC/TP53	5
GOBP_MUCOPOLYSACCHARIDE_METABOLIC_PROCESS	3/156	114/43216	0.0414716	0.0234863	AP2A1/CHPF2/PIM1	3
GOBP_ADIPOSE_TISSUE_DEVELOPMENT	2/156	38/43216	0.0416939	0.0236122	ARRDC3/XBP1	2
GOBP_POSITIVE_REGULATION_OF_B_CELL_MEDIATED_IMMUNITY	2/156	38/43216	0.0416939	0.0236122	HLA-E/TFRC	2
GOBP_OSTEOBLAST_DIFFERENTIATION	4/156	221/43216	0.0429705	0.0243352	ACVR2B/SEMA7A/SHOX2/WNT3	4
GOBP_MUSCLE_CELL_PROLIFERATION	4/156	222/43216	0.0432495	0.0244932	ANG/PIM1/PTGIR/THBS1	4
GOBP_HYALURONAN_METABOLIC_PROCESS	2/156	39/43216	0.0432495	0.0244932	AP2A1/PIM1	2
GOBP_NEGATIVE_REGULATION_OF_DNA_BIOSYNTHETIC_PROCESS	2/156	39/43216	0.0432495	0.0244932	GNL3L/TP53	2
GOBP_POSITIVE_REGULATION_OF_NITRIC_OXIDE_METABOLIC_PROCESS	2/156	39/43216	0.0432495	0.0244932	DDAH1/P2RX4	2
GOBP_PYRIMIDINE_CONTAINING_COMPOUND_BIOSYNTHETIC_PROCESS	2/156	39/43216	0.0432495	0.0244932	CMPK2/CTPS1	2
GOBP_REGULATION_OF_MACROPHAGE_MIGRATION	2/156	39/43216	0.0432495	0.0244932	P2RX4/THBS1	2
GOBP_ORGANONITROGEN_COMPOUND_CATABOLIC_PROCESS	11/156	1326/43216	0.0439731	0.024903	AMPD3/AP2A1/ARRB1/CTBS/DDAH1/PDE2A/RBBP6/RYBP/SAT1/TTC3/XBP1	11
GOBP_PROTEIN_PROCESSING	4/156	224/43216	0.0443004	0.0250884	F3/MYH9/PGK1/THBS1	4
GOBP_MONOCARBOXYLIC_ACID_METABOLIC_PROCESS	7/156	643/43216	0.0444168	0.0251543	ACAA1/CRYL1/ENO2/PGK1/PRKAG2/TP53/XBP1	7
GOBP_APOPTOTIC_MITOCHONDRIAL_CHANGES	3/156	118/43216	0.0444168	0.0251543	GCLM/PRELID1/TP53	3
GOBP_ACYLGLYCEROL_HOMEOSTASIS	2/156	40/43216	0.0444708	0.0251848	RORA/XBP1	2
GOBP_CYCLIC_NUCLEOTIDE_METABOLIC_PROCESS	2/156	40/43216	0.0444708	0.0251848	PDE2A/RORA	2
GOBP_ONE_CARBON_METABOLIC_PROCESS	2/156	40/43216	0.0444708	0.0251848	CA12/CA9	2
GOBP_POSITIVE_REGULATION_OF_PRI_MIRNA_TRANSCRIPTION_BY_RNA_POLYMERASE_II	2/156	40/43216	0.0444708	0.0251848	ETS1/TP53	2
GOBP_RIBONUCLEOTIDE_CATABOLIC_PROCESS	2/156	40/43216	0.0444708	0.0251848	AMPD3/PDE2A	2
GOBP_SEMAPHORIN_PLEXIN_SIGNALING_PATHWAY	2/156	40/43216	0.0444708	0.0251848	SEMA4B/SEMA7A	2
GOBP_TRNA_METHYLATION	2/156	40/43216	0.0444708	0.0251848	NSUN2/WDR4	2
GOBP_REGULATION_OF_GLUCOSE_METABOLIC_PROCESS	3/156	119/43216	0.0447582	0.0253476	C1QTNF12/RORA/TP53	3
GOBP_CELLULAR_PROCESS_INVOLVED_IN_REPRODUCTION_IN_MULTICELLULAR_ORGANISM	5/156	353/43216	0.044934	0.0254472	ANG/ARRB1/NSUN2/TTC21A/WDR77	5
GOBP_INTRACELLULAR_PROTEIN_TRANSPORT	10/156	1154/43216	0.0450422	0.0255084	ACAA1/AP1B1/AP2A1/EXPH5/GDAP1/NSUN2/TP53/TTC21A/VAMP2/YTHDC1	10
GOBP_CENTRAL_NERVOUS_SYSTEM_DEVELOPMENT	9/156	980/43216	0.045445	0.0257365	AHI1/CDH2/ETS1/KDM7A/MAST1/RORA/SEMA7A/TP53/WNT3	9
GOBP_REGULATION_OF_BINDING	5/156	355/43216	0.0457078	0.0258854	BTAF1/CAPRIN2/EIF3C/GNL3L/ZFP90	5
GOBP_RESPONSE_TO_TESTOSTERONE	2/156	41/43216	0.0461164	0.0261168	CA9/THBS1	2
GOBP_CARBOHYDRATE_HOMEOSTASIS	4/156	229/43216	0.04624	0.0261868	C1QTNF12/GCLM/PTPRN/XBP1	4
GOBP_NEURON_APOPTOTIC_PROCESS	4/156	229/43216	0.04624	0.0261868	ARRB1/CIT/GCLM/TP53	4
GOBP_TRANSMEMBRANE_RECEPTOR_PROTEIN_SERINE_THREONINE_KINASE_SIGNALING_PATHWAY	5/156	357/43216	0.0464021	0.0262786	ACVR2B/FSTL1/SPRY2/THBS1/TP53	5
GOBP_INTRACELLULAR_TRANSPORT	13/156	1723/43216	0.0464946	0.026331	ACAA1/AP1B1/AP2A1/ARHGAP21/EXPH5/GDAP1/NSUN2/PHETA1/PRKAG2/TP53/TTC21A/VAMP2/YTHDC1	13
GOBP_ADENYLATE_CYCLASE_MODULATING_G_PROTEIN_COUPLED_RECEPTOR_SIGNALING_PATHWAY	4/156	230/43216	0.0464946	0.026331	ARRDC3/GABBR1/PDE2A/PTGIR	4
GOBP_IMPORT_INTO_CELL	4/156	230/43216	0.0464946	0.026331	SLC2A3/SLC5A3/SLC7A5/THBS1	4
GOBP_POSITIVE_REGULATION_OF_MAP_KINASE_ACTIVITY	4/156	230/43216	0.0464946	0.026331	ARRB1/GADD45A/MAP2K3/THBS1	4
GOBP_MESENCHYMAL_CELL_DIFFERENTIATION	4/156	231/43216	0.0470968	0.026672	CDH2/SEMA4B/SEMA7A/SPRY2	4
GOBP_CELLULAR_RESPONSE_TO_NUTRIENT	2/156	42/43216	0.0473316	0.026805	PIM1/XBP1	2
GOBP_MEMBRANE_PROTEIN_ECTODOMAIN_PROTEOLYSIS	2/156	42/43216	0.0473316	0.026805	MYH9/SPPL2A	2
GOBP_REGULATION_OF_VASCULAR_PERMEABILITY	2/156	42/43216	0.0473316	0.026805	DDAH1/PDE2A	2
GOBP_POSITIVE_REGULATION_OF_LEUKOCYTE_CELL_CELL_ADHESION	4/156	233/43216	0.0481369	0.0272611	ETS1/HLA-E/TFRC/XBP1	4
GOBP_NEGATIVE_REGULATION_OF_CELL_CYCLE_G1_S_PHASE_TRANSITION	3/156	124/43216	0.0482982	0.0273524	CDKN2D/GADD45A/TP53	3
GOBP_POSITIVE_REGULATION_OF_LEUKOCYTE_MEDIATED_IMMUNITY	3/156	124/43216	0.0482982	0.0273524	HLA-B/HLA-E/TFRC	3
GOBP_CELLULAR_RESPONSE_TO_EXTRACELLULAR_STIMULUS	4/156	234/43216	0.0484928	0.0274626	PIM1/PRKAG2/TP53/XBP1	4
GOBP_PROTEIN_LOCALIZATION_TO_ORGANELLE	9/156	996/43216	0.0484928	0.0274626	ACAA1/GDAP1/GNL3L/MID1/POLR1A/SPDL1/TFRC/TP53/TTC21A	9
GOBP_BICARBONATE_TRANSPORT	2/156	43/43216	0.0487179	0.0275901	CA12/CA9	2
GOBP_OVULATION_CYCLE_PROCESS	2/156	43/43216	0.0487179	0.0275901	ARRB1/PTPRN	2
GOBP_REGULATION_OF_MYOTUBE_DIFFERENTIATION	2/156	43/43216	0.0487179	0.0275901	SHOX2/XBP1	2
GOBP_SERINE_FAMILY_AMINO_ACID_METABOLIC_PROCESS	2/156	43/43216	0.0487179	0.0275901	GCLM/PSAT1	2
GOBP_NEGATIVE_REGULATION_OF_DEFENSE_RESPONSE	4/156	235/43216	0.0487441	0.0276049	C1QTNF12/HLA-B/HLA-E/RORA	4
GOBP_REGULATION_OF_WNT_SIGNALING_PATHWAY	5/156	365/43216	0.0489709	0.0277333	ALPK2/BICC1/CAPRIN2/CDH2/WNT3	5
GOBP_REGULATION_OF_PROTEIN_MODIFICATION_BY_SMALL_PROTEIN_CONJUGATION_OR_REMOVAL	4/156	236/43216	0.0492706	0.0279031	ARRB1/ARRDC3/GNL3L/SPRY2	4
GOBP_PEPTIDYL_THREONINE_MODIFICATION	3/156	126/43216	0.049524	0.0280466	CIT/PRKAG2/SPRY2	3
GOBP_RRNA_METABOLIC_PROCESS	4/156	237/43216	0.0497998	0.0282028	ISG20/RPUSD1/RRP1/UTP14A	4
a Number of input genes overlapping with gene set divided by the total number of input genes
b Number of background genes overlapping with gene set divided by the total number of background genes
c A cutoff of adjusted p-value < 0.05 was used for selection of significantly enriched terms using hypergeometric test

## Sheet: H. Reactome
Table S2. Regulated genes between scaffold-cultured and monolayer-cultured cells.
H. Significantly enriched terms from the Reactome gene set collection for the genes commonly regulated between scaffold and monolayer in all five cell lines.
Gene set ID	Gene Ratioa	Background Ratiob	Adjusted p-valuec	q-value	Gene names	Count
REACTOME_RHO_GTPASE_CYCLE	11/108	443/43216	5.16871e-06	2.97204e-06	ACTN1/ARHGAP21/CDC42EP1/CIT/DOCK6/FMNL2/LBR/MCAM/RALGAPA1/RBBP6/TFRC	11
REACTOME_SIGNALING_BY_RHO_GTPASES_MIRO_GTPASES_AND_RHOBTB3	13/108	716/43216	5.16871e-06	2.97204e-06	ACTN1/ARHGAP21/CDC42EP1/CIT/DOCK6/FMNL2/LBR/MCAM/MYH9/RALGAPA1/RBBP6/SPDL1/TFRC	13
REACTOME_RHOC_GTPASE_CYCLE	6/108	74/43216	5.16871e-06	2.97204e-06	ARHGAP21/CIT/FMNL2/LBR/MCAM/TFRC	6
REACTOME_RAC1_GTPASE_CYCLE	7/108	183/43216	4.80219e-05	2.76129e-05	ARHGAP21/CDC42EP1/CIT/DOCK6/LBR/MCAM/TFRC	7
REACTOME_INNATE_IMMUNE_SYSTEM	14/108	1114/43216	7.05806e-05	4.05843e-05	ACAA1/AMPD3/CNN2/HLA-B/HLA-E/MAP2K3/MAP3K14/MYH9/OSCAR/PLPP5/POLR3B/SIGLEC15/SLC2A3/VCL	14
REACTOME_HEMOSTASIS	11/108	676/43216	7.55449e-05	4.34388e-05	ACTN1/ARRB1/DOCK6/F3/P2RX4/PDE2A/PTGIR/SLC7A5/THBS1/TP53/VCL	11
REACTOME_RHOG_GTPASE_CYCLE	5/108	73/43216	7.55449e-05	4.34388e-05	ARHGAP21/CDC42EP1/LBR/MCAM/TFRC	5
REACTOME_CYTOKINE_SIGNALING_IN_IMMUNE_SYSTEM	11/108	719/43216	0.000113795	6.54327e-05	CNN2/HLA-B/HLA-E/ISG20/MAP2K3/MAP3K14/MID1/PIM1/RORA/TP53/VAMP2	11
REACTOME_RAC2_GTPASE_CYCLE	5/108	87/43216	0.000140585	8.08372e-05	ARHGAP21/CDC42EP1/LBR/MCAM/TFRC	5
REACTOME_CDC42_GTPASE_CYCLE	6/108	159/43216	0.000143802	8.2687e-05	ARHGAP21/CDC42EP1/DOCK6/FMNL2/LBR/TFRC	6
REACTOME_RAC3_GTPASE_CYCLE	5/108	93/43216	0.000159873	9.19278e-05	ARHGAP21/CDC42EP1/LBR/MCAM/TFRC	5
REACTOME_RHOD_GTPASE_CYCLE	4/108	51/43216	0.000318524	0.000183153	ACTN1/ARHGAP21/LBR/MCAM	4
REACTOME_FOXO_MEDIATED_TRANSCRIPTION_OF_CELL_CYCLE_GENES	3/108	17/43216	0.000351357	0.000202032	BTG1/CCNG2/GADD45A	3
REACTOME_GOLGI_ASSOCIATED_VESICLE_BIOGENESIS	4/108	56/43216	0.000397436	0.000228528	AP1B1/ARRB1/TFRC/VAMP2	4
REACTOME_SIGNALING_BY_BRAF_AND_RAF_FUSIONS	4/108	65/43216	0.000672051	0.000386433	ARRB1/KDM7A/TENT4A/VCL	4
REACTOME_RHOB_GTPASE_CYCLE	4/108	70/43216	0.000845104	0.00048594	ARHGAP21/CIT/MCAM/TFRC	4
REACTOME_TRANS_GOLGI_NETWORK_VESICLE_BUDDING	4/108	72/43216	0.00088904	0.000511203	AP1B1/ARRB1/TFRC/VAMP2	4
REACTOME_RHOA_GTPASE_CYCLE	5/108	149/43216	0.000960542	0.000552317	ARHGAP21/CIT/LBR/MCAM/TFRC	5
REACTOME_RNA_POLYMERASE_II_TRANSCRIPTION	13/108	1374/43216	0.000960542	0.000552317	BTG1/CCNG2/GADD45A/LBR/PRELID1/PRKAG2/RING1/RORA/RYBP/SLC2A3/THBS1/TP53/ZFP90	13
REACTOME_ONCOGENIC_MAPK_SIGNALING	4/108	82/43216	0.00126034	0.0007247	ARRB1/KDM7A/TENT4A/VCL	4
REACTOME_ADHERENS_JUNCTIONS_INTERACTIONS	3/108	33/43216	0.00169509	0.000974684	AFDN/ANG/CDH2	3
REACTOME_CELL_JUNCTION_ORGANIZATION	4/108	92/43216	0.00170187	0.000978586	ACTN1/AFDN/ANG/CDH2	4
REACTOME_TRANSPORT_OF_SMALL_MOLECULES	9/108	728/43216	0.00170187	0.000978586	AP2A1/ATP8B2/NIPA2/SLC25A22/SLC2A3/SLC5A3/SLC7A5/TFRC/TSC22D3	9
REACTOME_LYSOSOME_VESICLE_BIOGENESIS	3/108	35/43216	0.00170187	0.000978586	AP1B1/ARRB1/VAMP2	3
REACTOME_ONCOGENE_INDUCED_SENESCENCE	3/108	35/43216	0.00170187	0.000978586	CDKN2D/ETS1/TP53	3
REACTOME_METABOLISM_OF_NUCLEOTIDES	4/108	98/43216	0.00194178	0.00111653	ADSL/AMPD3/CTPS1/PFAS	4
REACTOME_CARGO_RECOGNITION_FOR_CLATHRIN_MEDIATED_ENDOCYTOSIS	4/108	105/43216	0.00236655	0.00136078	AP2A1/ARRB1/TFRC/VAMP2	4
REACTOME_CELLULAR_SENESCENCE	5/108	198/43216	0.00236655	0.00136078	CDKN2D/ETS1/MAP2K3/RING1/TP53	5
REACTOME_RHOF_GTPASE_CYCLE	3/108	42/43216	0.00254083	0.00146099	ACTN1/ARHGAP21/MCAM	3
REACTOME_DAP12_INTERACTIONS	3/108	45/43216	0.00295198	0.00169741	HLA-B/HLA-E/SIGLEC15	3
REACTOME_NEUTROPHIL_DEGRANULATION	7/108	476/43216	0.00295198	0.00169741	ACAA1/AMPD3/CNN2/HLA-B/OSCAR/SLC2A3/VCL	7
REACTOME_LIPOPHAGY	2/108	9/43216	0.00312438	0.00179654	PLIN2/PRKAG2	2
REACTOME_OXIDATIVE_STRESS_INDUCED_SENESCENCE	4/108	126/43216	0.00401789	0.00231031	CDKN2D/MAP2K3/RING1/TP53	4
REACTOME_CELL_CELL_COMMUNICATION	4/108	130/43216	0.00434998	0.00250126	ACTN1/AFDN/ANG/CDH2	4
REACTOME_ENDOSOMAL_VACUOLAR_PATHWAY	2/108	11/43216	0.00434998	0.00250126	HLA-B/HLA-E	2
REACTOME_RHOJ_GTPASE_CYCLE	3/108	55/43216	0.00456837	0.00262684	ARHGAP21/CDC42EP1/TFRC	3
REACTOME_PURINE_RIBONUCLEOSIDE_MONOPHOSPHATE_BIOSYNTHESIS	2/108	12/43216	0.00476685	0.00274096	ADSL/PFAS	2
REACTOME_REVERSIBLE_HYDRATION_OF_CARBON_DIOXIDE	2/108	12/43216	0.00476685	0.00274096	CA12/CA9	2
REACTOME_CELLULAR_RESPONSES_TO_EXTERNAL_STIMULI	8/108	706/43216	0.00476685	0.00274096	CA9/CDKN2D/ETS1/MAP2K3/MT1X/RING1/RORA/TP53	8
REACTOME_RHOQ_GTPASE_CYCLE	3/108	59/43216	0.00505796	0.00290836	ARHGAP21/CDC42EP1/TFRC	3
REACTOME_CLATHRIN_MEDIATED_ENDOCYTOSIS	4/108	145/43216	0.00550434	0.00316503	AP2A1/ARRB1/TFRC/VAMP2	4
REACTOME_CELL_CELL_JUNCTION_ORGANIZATION	3/108	65/43216	0.00640238	0.0036814	AFDN/ANG/CDH2	3
REACTOME_FOXO_MEDIATED_TRANSCRIPTION	3/108	66/43216	0.00653941	0.0037602	BTG1/CCNG2/GADD45A	3
REACTOME_NUCLEOBASE_BIOSYNTHESIS	2/108	15/43216	0.00656283	0.00377367	ADSL/PFAS	2
REACTOME_TRANSLOCATION_OF_SLC2A4_GLUT4_TO_THE_PLASMA_MEMBRANE	3/108	72/43216	0.00805612	0.00463231	MYH9/PRKAG2/VAMP2	3
REACTOME_INTERFERON_ALPHA_BETA_SIGNALING	3/108	73/43216	0.00820387	0.00471727	HLA-B/HLA-E/ISG20	3
REACTOME_TP53_REGULATES_TRANSCRIPTION_OF_GENES_INVOLVED_IN_G2_CELL_CYCLE_ARREST	2/108	18/43216	0.00890885	0.00512264	GADD45A/TP53	2
REACTOME_RHO_GTPASES_ACTIVATE_CIT	2/108	19/43216	0.00964859	0.005548	CIT/MYH9	2
REACTOME_MEMBRANE_TRAFFICKING	7/108	628/43216	0.00964859	0.005548	AP1B1/AP2A1/ARRB1/MYH9/PRKAG2/TFRC/VAMP2	7
REACTOME_SIGNALING_BY_INTERLEUKINS	6/108	463/43216	0.0101366	0.00582858	CNN2/MAP2K3/PIM1/RORA/TP53/VAMP2	6
REACTOME_TP53_REGULATES_TRANSCRIPTION_OF_GENES_INVOLVED_IN_CYTOCHROME_C_RELEASE	2/108	20/43216	0.0101624	0.00584341	PRELID1/TP53	2
REACTOME_NEF_MEDIATES_DOWN_MODULATION_OF_CELL_SURFACE_RECEPTORS_BY_RECRUITING_THEM_TO_CLATHRIN_ADAPTERS	2/108	21/43216	0.0109981	0.00632398	AP1B1/AP2A1	2
REACTOME_PLATELET_HOMEOSTASIS	3/108	85/43216	0.0110645	0.00636217	P2RX4/PDE2A/PTGIR	3
REACTOME_INTERFERON_GAMMA_SIGNALING	3/108	93/43216	0.0140628	0.00808618	HLA-B/HLA-E/MID1	3
REACTOME_INTERFERON_SIGNALING	4/108	203/43216	0.0142402	0.00818821	HLA-B/HLA-E/ISG20/MID1	4
REACTOME_ANTIGEN_PRESENTATION_FOLDING_ASSEMBLY_AND_PEPTIDE_LOADING_OF_CLASS_I_MHC	2/108	25/43216	0.0142402	0.00818821	HLA-B/HLA-E	2
REACTOME_CHOLESTEROL_BIOSYNTHESIS	2/108	25/43216	0.0142402	0.00818821	DHCR24/LBR	2
REACTOME_SYNDECAN_INTERACTIONS	2/108	27/43216	0.0163205	0.0093844	ACTN1/THBS1	2
REACTOME_SIGNALING_BY_BMP	2/108	28/43216	0.0166722	0.00958664	ACVR2B/FSTL1	2
REACTOME_THE_ROLE_OF_NEF_IN_HIV_1_REPLICATION_AND_DISEASE_PATHOGENESIS	2/108	28/43216	0.0166722	0.00958664	AP1B1/AP2A1	2
REACTOME_INFECTIOUS_DISEASE	8/108	924/43216	0.0166722	0.00958664	AP1B1/AP2A1/MAP2K3/MYH9/P2RX4/PGK1/PTGIR/VAMP2	8
REACTOME_DEVELOPMENTAL_BIOLOGY	9/108	1142/43216	0.0166722	0.00958664	ACVR2B/AP2A1/CDH2/COL6A2/KRT10/KRT80/MYH9/RPS6KA4/SEMA7A	9
REACTOME_VESICLE_MEDIATED_TRANSPORT	7/108	723/43216	0.0166722	0.00958664	AP1B1/AP2A1/ARRB1/MYH9/PRKAG2/TFRC/VAMP2	7
REACTOME_UPTAKE_AND_ACTIONS_OF_BACTERIAL_TOXINS	2/108	29/43216	0.0170524	0.00980525	MAP2K3/VAMP2	2
REACTOME_INTERLEUKIN_4_AND_INTERLEUKIN_13_SIGNALING	3/108	111/43216	0.0190389	0.0109475	PIM1/RORA/TP53	3
REACTOME_TRNA_PROCESSING	3/108	111/43216	0.0190389	0.0109475	NSUN2/POP1/WDR4	3
REACTOME_DISEASES_OF_SIGNAL_TRANSDUCTION_BY_GROWTH_FACTOR_RECEPTORS_AND_SECOND_MESSENGERS	5/108	393/43216	0.0213049	0.0122504	ARRB1/KDM7A/PIM1/TENT4A/VCL	5
REACTOME_GLUCONEOGENESIS	2/108	34/43216	0.021678	0.012465	ENO2/PGK1	2
REACTOME_TRANSCRIPTIONAL_REGULATION_BY_E2F6	2/108	34/43216	0.021678	0.012465	RING1/RYBP	2
REACTOME_RHOBTB_GTPASE_CYCLE	2/108	35/43216	0.0226266	0.0130104	ACTN1/RBBP6	2
REACTOME_SLC_MEDIATED_TRANSMEMBRANE_TRANSPORT	4/108	250/43216	0.0234092	0.0134604	SLC25A22/SLC2A3/SLC5A3/SLC7A5	4
REACTOME_RHOH_GTPASE_CYCLE	2/108	37/43216	0.0242069	0.0139191	RALGAPA1/TFRC	2
REACTOME_RUNX1_INTERACTS_WITH_CO_FACTORS_WHOSE_PRECISE_EFFECT_ON_RUNX1_TARGETS_IS_NOT_KNOWN	2/108	37/43216	0.0242069	0.0139191	RING1/RYBP	2
REACTOME_PLATELET_ACTIVATION_SIGNALING_AND_AGGREGATION	4/108	260/43216	0.025806	0.0148386	ACTN1/ARRB1/THBS1/VCL	4
REACTOME_RESPONSE_TO_ELEVATED_PLATELET_CYTOSOLIC_CA2	3/108	131/43216	0.0266773	0.0153396	ACTN1/THBS1/VCL	3
REACTOME_MAP2K_AND_MAPK_ACTIVATION	2/108	40/43216	0.0270988	0.015582	ARRB1/VCL	2
REACTOME_TRANSMISSION_ACROSS_CHEMICAL_SYNAPSES	4/108	269/43216	0.0277067	0.0159315	AP2A1/GABBR1/PRKAG2/VAMP2	4
REACTOME_ADAPTIVE_IMMUNE_SYSTEM	7/108	825/43216	0.0277067	0.0159315	AP1B1/AP2A1/HLA-B/HLA-E/MAP3K14/OSCAR/RBBP6	7
REACTOME_TRNA_MODIFICATION_IN_THE_NUCLEUS_AND_CYTOSOL	2/108	43/43216	0.030034	0.0172697	NSUN2/WDR4	2
REACTOME_TP53_REGULATES_TRANSCRIPTION_OF_CELL_DEATH_GENES	2/108	44/43216	0.0310205	0.017837	PRELID1/TP53	2
REACTOME_SIGNALING_BY_MODERATE_KINASE_ACTIVITY_BRAF_MUTANTS	2/108	45/43216	0.0317265	0.0182429	ARRB1/VCL	2
REACTOME_G_ALPHA_S_SIGNALLING_EVENTS	3/108	144/43216	0.0317265	0.0182429	ARRB1/PDE2A/PTGIR	3
REACTOME_METABOLISM_OF_CARBOHYDRATES	4/108	293/43216	0.0349519	0.0200975	CHPF2/CRYL1/ENO2/PGK1	4
REACTOME_RECYCLING_PATHWAY_OF_L1	2/108	49/43216	0.0360007	0.0207006	AP2A1/RPS6KA4	2
REACTOME_TP53_REGULATES_TRANSCRIPTION_OF_CELL_CYCLE_GENES	2/108	49/43216	0.0360007	0.0207006	GADD45A/TP53	2
REACTOME_METABOLISM_OF_RNA	6/108	672/43216	0.0366015	0.0210461	NSUN2/POP1/RRP1/UTP14A/WDR4/WDR77	6
REACTOME_EXTRACELLULAR_MATRIX_ORGANIZATION	4/108	301/43216	0.0366015	0.0210461	ACTN1/COL6A2/EFEMP1/THBS1	4
REACTOME_PROTEIN_LOCALIZATION	3/108	164/43216	0.0422402	0.0242884	ACAA1/GDAP1/VAMP2	3
REACTOME_SIGNALING_BY_GPCR	6/108	698/43216	0.0423184	0.0243333	ARRB1/GABBR1/PDE2A/PTGIR/RGS17/WNT3	6
REACTOME_SIGNALING_BY_RECEPTOR_TYROSINE_KINASES	5/108	504/43216	0.0445608	0.0256227	AP2A1/COL6A2/F3/SPRY2/THBS1	5
REACTOME_RHO_GTPASE_EFFECTORS	4/108	324/43216	0.0450464	0.0259019	CIT/FMNL2/MYH9/SPDL1	4
REACTOME_SIGNALING_BY_PDGF	2/108	58/43216	0.0460758	0.0264939	COL6A2/THBS1	2
REACTOME_NON_INTEGRIN_MEMBRANE_ECM_INTERACTIONS	2/108	59/43216	0.0471034	0.0270847	ACTN1/THBS1	2
REACTOME_POST_TRANSLATIONAL_PROTEIN_MODIFICATION	9/108	1433/43216	0.0476875	0.0274206	ARRB1/CDH2/DOHH/FSTL1/GMDS/RING1/RORA/THBS1/TP53	9
REACTOME_REGULATION_OF_PTEN_GENE_TRANSCRIPTION	2/108	61/43216	0.0491594	0.0282669	RING1/TP53	2
a Number of input genes overlapping with gene set divided by the total number of input genes
b Number of background genes overlapping with gene set divided by the total number of background genes
c A cutoff of adjusted p-value < 0.05 was used for selection of significantly enriched terms using hypergeometric test

## Sheet: I. Hallmark
Table S2. Regulated genes between scaffold-cultured and monolayer-cultured cells.
I. Significantly enriched terms from the Hallmark gene set collection for the genes commonly regulated between scaffold and monolayer in all five cell lines.
Gene set ID	Gene Ratioa	Background Ratiob	Adjusted p-valuec	q-value	Gene names	Count
HALLMARK_HYPOXIA	17/67	200/43216	1.26786e-23	2.66918e-24	AMPD3/BTG1/CA12/CCNG2/ENO2/ETS1/F3/ISG20/MXI1/MYH9/PGK1/PIM1/PLIN2/PNRC1/RORA/SLC2A3/STC1	17
HALLMARK_MTORC1_SIGNALING	9/67	200/43216	6.19962e-10	1.30518e-10	DHCR24/MAP2K3/PGK1/PSAT1/SLC2A3/SLC7A5/STC1/TFRC/XBP1	9
HALLMARK_TNFA_SIGNALING_VIA_NFKB	8/67	200/43216	1.41567e-08	2.98036e-09	BTG1/BTG3/F3/GADD45A/MAP2K3/PNRC1/SAT1/SLC2A3	8
HALLMARK_GLYCOLYSIS	7/67	199/43216	2.11008e-07	4.44226e-08	ANG/CHPF2/ENO2/ISG20/MXI1/PGK1/STC1	7
HALLMARK_EPITHELIAL_MESENCHYMAL_TRANSITION	7/67	200/43216	2.11008e-07	4.44226e-08	CDH2/COL6A2/ENO2/FSTL1/GADD45A/SAT1/THBS1	7
HALLMARK_INTERFERON_GAMMA_RESPONSE	7/67	200/43216	2.11008e-07	4.44226e-08	BTG1/CMPK2/HLA-B/ISG20/LYSMD2/PIM1/SPPL2A	7
HALLMARK_UV_RESPONSE_DN	6/67	144/43216	6.68837e-07	1.40808e-07	DDAH1/EFEMP1/F3/RASA2/TENT4A/YTHDC1	6
HALLMARK_UV_RESPONSE_UP	6/67	158/43216	1.01356e-06	2.13381e-07	ACAA1/BTG1/BTG3/ENO2/SHOX2/TFRC	6
HALLMARK_IL2_STAT5_SIGNALING	6/67	199/43216	3.49148e-06	7.35049e-07	P2RX4/PIM1/PLIN2/RORA/SLC2A3/XBP1	6
HALLMARK_APOPTOSIS	5/67	161/43216	2.43164e-05	5.11924e-06	BTG3/ENO2/GADD45A/ISG20/SAT1	5
HALLMARK_ESTROGEN_RESPONSE_LATE	5/67	199/43216	4.96515e-05	1.0453e-05	BTG3/CA12/ISG20/SLC7A5/XBP1	5
HALLMARK_MITOTIC_SPINDLE	5/67	199/43216	4.96515e-05	1.0453e-05	CDC42EP1/MID1/MYH9/RASA2/VCL	5
HALLMARK_E2F_TARGETS	5/67	200/43216	4.96515e-05	1.0453e-05	CIT/CTPS1/LBR/TFRC/TP53	5
HALLMARK_HEME_METABOLISM	5/67	200/43216	4.96515e-05	1.0453e-05	GCLM/KDM7A/MAP2K3/MXI1/TFRC	5
HALLMARK_COAGULATION	4/67	138/43216	0.000195793	4.12196e-05	ANG/F3/PREP/THBS1	4
HALLMARK_FATTY_ACID_METABOLISM	4/67	158/43216	0.000309897	6.52414e-05	ACAA1/ADSL/DHCR24/ENO2	4
HALLMARK_ADIPOGENESIS	4/67	199/43216	0.00053142	0.000111878	CCNG2/DRAM2/GADD45A/PLIN2	4
HALLMARK_P53_PATHWAY	4/67	199/43216	0.00053142	0.000111878	BTG1/GADD45A/SAT1/TP53	4
HALLMARK_APICAL_JUNCTION	4/67	200/43216	0.00053142	0.000111878	ACTN1/CNN2/MYH9/VCL	4
HALLMARK_COMPLEMENT	4/67	200/43216	0.00053142	0.000111878	ANG/F3/PIM1/PREP	4
HALLMARK_G2M_CHECKPOINT	4/67	200/43216	0.00053142	0.000111878	LBR/SLC7A5/TENT4A/YTHDC1	4
HALLMARK_INFLAMMATORY_RESPONSE	4/67	200/43216	0.00053142	0.000111878	F3/GABBR1/P2RX4/PTGIR	4
HALLMARK_KRAS_SIGNALING_UP	4/67	200/43216	0.00053142	0.000111878	ETS1/PTPRR/SPRY2/TMEM158	4
HALLMARK_ANDROGEN_RESPONSE	3/67	100/43216	0.000969722	0.000204152	ACTN1/DHCR24/SAT1	3
HALLMARK_PEROXISOME	3/67	104/43216	0.00104378	0.000219743	ACAA1/CTPS1/DHCR24	3
HALLMARK_UNFOLDED_PROTEIN_RESPONSE	3/67	113/43216	0.00127763	0.000268975	PSAT1/SLC7A5/XBP1	3
HALLMARK_ANGIOGENESIS	2/67	36/43216	0.00240293	0.00050588	FSTL1/STC1	2
HALLMARK_REACTIVE_OXYGEN_SPECIES_PATHWAY	2/67	49/43216	0.00426947	0.000898836	CDKN2D/GCLM	2
HALLMARK_ESTROGEN_RESPONSE_EARLY	3/67	200/43216	0.00583831	0.00122912	CA12/SLC7A5/XBP1	3
HALLMARK_INTERFERON_ALPHA_RESPONSE	2/67	97/43216	0.0150406	0.00316643	CMPK2/ISG20	2
HALLMARK_BILE_ACID_METABOLISM	2/67	112/43216	0.0191452	0.00403056	DHCR24/GCLM	2
HALLMARK_DNA_REPAIR	2/67	149/43216	0.0317164	0.00667714	CMPK2/TP53	2
HALLMARK_MYOGENESIS	2/67	199/43216	0.0497742	0.0104788	COL6A2/MYH9	2
HALLMARK_ALLOGRAFT_REJECTION	2/67	200/43216	0.0497742	0.0104788	ETS1/HLA-E	2
HALLMARK_MYC_TARGETS_V1	2/67	200/43216	0.0497742	0.0104788	CTPS1/PGK1	2
a Number of input genes overlapping with gene set divided by the total number of input genes
b Number of background genes overlapping with gene set divided by the total number of background genes
c A cutoff of adjusted p-value < 0.05 was used for selection of significantly enriched terms using hypergeometric test

## Sheet: J. CGP
Table S2. Regulated genes between scaffold-cultured and monolayer-cultured cells.
J. Significantly enriched terms from the Chemical and Genetic Perturbations gene set collection for the genes commonly regulated between scaffold and monolayer in all five cell lines.
Gene set ID	Gene Ratioa	Background Ratiob	Adjusted p-valuec	q-value	Gene names	Count
HAN_SATB1_TARGETS_UP	20/181	424/43216	3.96456e-12	2.01186e-12	ACAA1/ADSL/AHI1/CA12/CCNG2/COL6A2/CRELD2/DDAH1/DHCR24/EFEMP1/ENO2/F3/FSTL1/ISG20/MCAM/PRKAG2/SLC2A3/TMEM158/WDR77/XBP1	20
NAKAMURA_TUMOR_ZONE_PERIPHERAL_VS_CENTRAL_DN	23/181	647/43216	5.96253e-12	3.02575e-12	ARRDC3/CA9/CCDC18-AS1/CCNG2/DRAM2/ENO2/GMDS/GOLGA8A/HLA-B/HLA-E/MALAT1/MXI1/PGK1/PLIN2/PNRC1/RORA/RYBP/SEMA4B/SLC2A3/SLC5A3/SMIM14/STC1/TTC3	23
KOINUMA_TARGETS_OF_SMAD2_OR_SMAD3	25/181	841/43216	1.39445e-11	7.07631e-12	ACTN1/AFDN/ARHGAP21/BTG1/CHPF2/CTBS/CTPS1/ETS1/F3/GADD45A/KRT80/MALAT1/MAP2K3/MAP3K14/MYH9/PHF19/PIM1/PNMA1/PRKAG2/RASA2/RING1/SAT1/SLC7A5/THBS1/VCL	25
CHARAFE_BREAST_CANCER_LUMINAL_VS_MESENCHYMAL_DN	19/181	464/43216	5.71377e-11	2.89952e-11	ACTN1/ALPK2/ARHGAP21/BICC1/COL6A2/ETS1/FMNL2/FSTL1/GADD45A/MCAM/MID1/PFAS/PIM1/POPDC3/SHOX2/SPDL1/SPRY2/TMEM158/VCL	19
WINTER_HYPOXIA_METAGENE	15/181	242/43216	5.71377e-11	2.89952e-11	BTG1/CA12/CA9/CCNG2/ETS1/F3/MXI1/PGK1/PIM1/PLIN2/SAT1/SLC2A3/TFRC/THBS1/TP53	15
ENK_UV_RESPONSE_EPIDERMIS_DN	18/181	513/43216	2.53567e-09	1.28675e-09	ANG/BTBD2/CTPS1/DDAH1/DHCR24/F3/ISG20/MAP2K3/MT1X/PIM1/PLIN2/PNRC1/RORA/RRP1/RYBP/SLC7A5/SPRY2/TFRC	18
KRIGE_RESPONSE_TO_TOSEDOSTAT_6HR_UP	23/181	933/43216	3.15922e-09	1.60318e-09	ARRB1/ARRDC3/BTG1/C4orf48/CCNG2/CTBS/ETS1/FAM174C/FMNL2/GADD45A/GMDS/HLA-E/KDM7A/P2RX4/PLIN2/PLPP5/PSAT1/SLC2A3/SMIM14/SPPL2A/TSC22D3/WDR4/ZC3H6	23
BASAKI_YBX1_TARGETS_DN	16/181	395/43216	3.48797e-09	1.77001e-09	ARRB1/BTG1/CA12/CTBS/GOLGA8A/HLA-E/ISG20/MALAT1/MXI1/PGK1/SAT1/SEMA4B/SPRY2/STC1/TSC22D3/TTC3	16
PRAMOONJAGO_SOX4_TARGETS_UP	8/181	52/43216	1.1312e-08	5.74038e-09	AMPD3/BTG1/CAPRIN2/CCNG2/MXI1/PLIN2/SLC2A3/STC1	8
SMID_BREAST_CANCER_BASAL_UP	19/181	663/43216	1.16071e-08	5.89013e-09	ACTN1/BTG3/CA9/CDC42EP1/CDH2/GABBR1/GMDS/ISG20/LBR/MID1/MT1X/PLIN2/PSAT1/RASA2/SHOX2/SLC2A3/SLC7A5/TMEM158/TP53	19
HARRIS_HYPOXIA	9/181	81/43216	1.16071e-08	5.89013e-09	CA12/CA9/CCNG2/F3/PGK1/SAT1/SLC2A3/STC1/TFRC	9
ELVIDGE_HYPOXIA_UP	11/181	171/43216	3.0467e-08	1.54608e-08	ANG/CA9/CCNG2/ENO2/ISG20/MXI1/PGK1/PIM1/PLIN2/SAT1/STC1	11
GARY_CD5_TARGETS_UP	16/181	473/43216	3.0467e-08	1.54608e-08	AP2A1/CTBS/ENO2/HLA-E/LENG8/MALAT1/MAP2K3/MND1/NUCB2/PGK1/PSAT1/SAT1/SLC2A3/TP53/TTC3/VAMP2	16
PHONG_TNF_RESPONSE_NOT_VIA_P38	14/181	341/43216	3.2901e-08	1.6696e-08	AMPD3/ARRB1/C2CD2/CA12/COL6A2/CRELD2/ETS1/GADD45A/HLA-B/MAP2K3/MID1/MYH9/SLC25A22/TMEM158	14
ELVIDGE_HYPOXIA_BY_DMOG_UP	10/181	132/43216	3.38127e-08	1.71586e-08	ANG/CA9/CCNG2/ENO2/ISG20/MXI1/PGK1/PIM1/SAT1/STC1	10
MENSE_HYPOXIA_UP	9/181	98/43216	4.52886e-08	2.29822e-08	ANG/ENO2/GADD45A/MXI1/PGK1/PLIN2/RORA/SLC2A3/THAP8	9
KRIEG_HYPOXIA_NOT_VIA_KDM3A	19/181	741/43216	4.69986e-08	2.385e-08	ANG/ARRDC3/CA9/CCNG2/CDC42EP1/ENO2/ETS1/GADD45A/ISG20/MXI1/MYH9/PGK1/PHF19/PLIN2/PNRC1/RRP1/RYBP/SLC7A5/TENT4A	19
LOPEZ_MBD_TARGETS	21/181	952/43216	7.6109e-08	3.86224e-08	ACTN1/ADSL/BTG1/BTG3/C2CD2/CA9/CDC42EP1/CTPS1/HLA-B/HLA-E/MT1X/NUCB2/PHF19/PRELID1/PTPRN/RING1/SHOX2/TENT4A/THAP8/TSSC4/VCL	21
MANALO_HYPOXIA_UP	11/181	206/43216	1.40621e-07	7.13597e-08	ANG/CCNG2/CDH2/ENO2/HLA-B/HLA-E/MXI1/PTPRR/SHOX2/SLC2A3/STC1	11
ZWANG_CLASS_1_TRANSIENTLY_INDUCED_BY_EGF	16/181	545/43216	1.52447e-07	7.73609e-08	AFDN/ANKRD12/ARHGAP21/BTG1/CNN2/ENO2/GADD45A/MAP2K3/MAP3K14/PIM1/PRKAG2/SAT1/SEMA7A/SPRY2/THBS1/VCL	16
BUYTAERT_PHOTODYNAMIC_THERAPY_STRESS_UP	19/181	820/43216	1.9016e-07	9.64987e-08	AHI1/AMPD3/ANKRD12/BTG1/CCNG2/DHX34/GADD45A/GCLM/MAP3K14/MT1X/MXI1/PIM1/PLIN2/PNRC1/RGS17/RYBP/SAT1/SLC2A3/SPRY2	19
SWEET_LUNG_CANCER_KRAS_UP	15/181	479/43216	1.9016e-07	9.64987e-08	ACTN1/BTG1/BTG3/F3/GADD45A/MT1X/NUCB2/PGK1/PLIN2/PRELID1/PSAT1/SAT1/THBS1/VAMP2/XBP1	15
CHICAS_RB1_TARGETS_SENESCENT	16/181	559/43216	1.9016e-07	9.64987e-08	BTG3/CA12/CLGN/COL6A2/ENO2/GCLM/HLA-B/ISG20/MALAT1/NUCB2/PHF19/RGS17/SEMA4B/SLC5A3/SPDL1/TTC3	16
BENPORATH_CYCLING_GENES	17/181	648/43216	2.07178e-07	1.05135e-07	AFDN/AHI1/CDC42EP1/CDKN2D/CIT/CNN2/GADD45A/GCLM/GOLGA8A/LBR/LENG8/MCAM/MID1/MND1/RRP1/SPDL1/VCL	17
KRIGE_RESPONSE_TO_TOSEDOSTAT_24HR_DN	21/181	1038/43216	2.4425e-07	1.23947e-07	ARRB1/C4orf48/DANCR/DHCR24/DOHH/FAM174C/FMNL2/GMDS/GNL3L/MAP2K3/MT1X/PFAS/PGK1/POLR1A/POP1/RBBP6/RPS6KA4/RRP1/TFRC/WDR4/WDR77	21
CUI_TCF21_TARGETS_2_DN	19/181	841/43216	2.4425e-07	1.23947e-07	ARFGEF3/ARRB1/ARRDC3/BTAF1/CTBS/ETS1/FMNL2/GADD45A/GMDS/IGIP/KDM7A/P2RX4/PDE2A/RASA2/RBBP6/RORA/SLC2A3/THBS1/VCL	19
JOHNSTONE_PARVB_TARGETS_3_UP	14/181	432/43216	3.45074e-07	1.75112e-07	AFDN/ARRB1/BTG1/CA12/ENO2/HLA-B/HLA-E/KRT80/MAP2K3/MYH9/PLIN2/PNRC1/SEMA4B/THBS1	14
KRIGE_RESPONSE_TO_TOSEDOSTAT_24HR_UP	18/181	769/43216	3.45074e-07	1.75112e-07	ARRDC3/BTG1/CCNG2/CTBS/ETS1/GADD45A/HLA-E/KDM7A/P2RX4/PLIN2/PLPP5/PSAT1/SEMA4B/SLC2A3/SMIM14/SPPL2A/TSC22D3/ZC3H6	18
ELVIDGE_HIF1A_TARGETS_DN	8/181	91/43216	3.45074e-07	1.75112e-07	ANG/CA9/ENO2/ISG20/MXI1/PGK1/PLIN2/STC1	8
GOZGIT_ESR1_TARGETS_DN	18/181	772/43216	3.45858e-07	1.75509e-07	AHI1/ARFGEF3/ARRDC3/ATP8B2/C6orf141/CA12/EFEMP1/GABBR1/ISG20/NUCB2/RBBP6/SAT1/SIGLEC15/SMIM14/STC1/THBS1/TSC22D3/YTHDC1	18
MITSIADES_RESPONSE_TO_APLIDIN_UP	14/181	444/43216	4.38917e-07	2.22733e-07	BTG3/GADD45A/HLA-E/ISG20/KDM7A/MAP2K3/MAP3K14/PLIN2/PNRC1/RORA/RYBP/SLC2A3/TSC22D3/VAMP2	14
WONG_ADULT_TISSUE_STEM_MODULE	17/181	715/43216	6.62767e-07	3.36328e-07	ACTN1/AMPD3/BTG3/C1QTNF12/CAPRIN2/CDH2/CNN2/F3/FSTL1/GABBR1/P2RX4/PDE2A/PNRC1/RORA/THBS1/TTC3/ZFP90	17
LEI_MYB_TARGETS	12/181	322/43216	8.17689e-07	4.14946e-07	ANKRD12/BTG1/CA12/ISG20/MT1X/SAT1/SLC2A3/SLC7A5/TMEM158/TSC22D3/VCL/XBP1	12
ELVIDGE_HIF1A_AND_HIF2A_TARGETS_DN	8/181	104/43216	8.51726e-07	4.32218e-07	ANG/CA9/CCNG2/ENO2/MXI1/PGK1/PLIN2/STC1	8
LEONARD_HYPOXIA	6/181	41/43216	1.10383e-06	5.60152e-07	CCNG2/F3/PGK1/PLIN2/SLC2A3/SLC7A5	6
OISHI_CHOLANGIOMA_STEM_CELL_LIKE_DN	11/181	274/43216	1.43321e-06	7.27298e-07	ANG/ARRB1/ATP8B2/CNN2/COL6A2/CTBS/EFEMP1/MT1X/NUCB2/PTPRR/SEMA7A	11
LEE_BMP2_TARGETS_UP	17/181	769/43216	1.62836e-06	8.26327e-07	ACAA1/AMPD3/BTG1/CA12/CCNG2/COL6A2/CRYL1/EFEMP1/F3/HLA-B/KDM7A/P2RX4/PNRC1/PTPRR/SAT1/SFT2D2/ZFAS1	17
KIM_WT1_TARGETS_UP	10/181	217/43216	1.62836e-06	8.26327e-07	ACTN1/CAPRIN2/CDH2/ENO2/ETS1/F3/MAP2K3/SPRY2/THBS1/VCL	10
BOQUEST_STEM_CELL_CULTURED_VS_FRESH_UP	13/181	427/43216	1.84504e-06	9.36288e-07	ANG/CDH2/DDAH1/PGK1/POPDC3/PSAT1/RORA/SLC2A3/SLC5A3/SLC7A5/SPRY2/THBS1/TSC22D3	13
ZHANG_RESPONSE_TO_IKK_INHIBITOR_AND_TNF_UP	10/181	223/43216	2.00009e-06	1.01497e-06	ANKRD12/BTG1/CCNG2/CMPK2/ETS1/ISG20/KDM7A/MAP2K3/PNRC1/SEMA7A	10
MANALO_HYPOXIA_DN	11/181	290/43216	2.24293e-06	1.1382e-06	ARMC6/CTPS1/DHCR24/GATB/MAP2K3/PFAS/RRP1/SPDL1/UTP14A/WDR4/WDR77	11
BASAKI_YBX1_TARGETS_UP	11/181	292/43216	2.34762e-06	1.19133e-06	CTPS1/KRT10/KRT80/MT1X/PHF19/PRELID1/SLC7A5/SPDL1/THBS1/WDR4/WDR77	11
KAN_RESPONSE_TO_ARSENIC_TRIOXIDE	8/181	123/43216	2.5168e-06	1.27718e-06	ENO2/MT1X/PSAT1/SLC2A3/STC1/THBS1/TMEM158/TSC22D3	8
WANG_RESPONSE_TO_GSK3_INHIBITOR_SB216763_DN	12/181	369/43216	2.72589e-06	1.38328e-06	ARHGAP21/ARRB1/CTPS1/DHCR24/LBR/PIM1/PSAT1/SLC2A3/SLC7A5/TFRC/WDR4/XBP1	12
LINDGREN_BLADDER_CANCER_CLUSTER_1_DN	12/181	378/43216	3.46015e-06	1.75589e-06	ACTN1/AP1B1/CIT/CTPS1/ENO2/GNL3L/MAP3K14/MCAM/PHF19/RRP1/TFRC/XBP1	12
NUYTTEN_EZH2_TARGETS_UP	19/181	1031/43216	3.46524e-06	1.75848e-06	ARHGAP21/ARRDC3/C6orf141/CA12/CAPRIN2/EFEMP1/GADD45A/HLA-B/HLA-E/ISG20/MAP3K14/MT1X/MXI1/PNRC1/PTPRR/RBBP6/SAT1/SEMA7A/THBS1	19
BERENJENO_TRANSFORMED_BY_RHOA_UP	14/181	551/43216	4.20504e-06	2.1339e-06	ACTN1/BTG3/CTPS1/GADD45A/GCLM/HLA-B/LBR/NSUN2/PGK1/PSAT1/SPDL1/TFRC/THBS1/TP53	14
GRAESSMANN_APOPTOSIS_BY_DOXORUBICIN_DN	25/181	1765/43216	4.42771e-06	2.24689e-06	ARHGAP21/BICC1/C1QTNF12/CA9/CTBS/DHCR24/DRAM2/ETS1/FSTL1/GABBR1/GATB/LBR/MND1/P2RX4/POLI/POLR1A/PRELID1/RALGAPA1/STC1/TFRC/TTC3/WDR4/WDR77/XBP1/ZFP90	25
KRIGE_RESPONSE_TO_TOSEDOSTAT_6HR_DN	18/181	945/43216	4.47796e-06	2.27239e-06	ARRB1/DANCR/DHCR24/DOHH/GNL3L/MAP2K3/MT1X/PFAS/PGK1/POLR1A/POP1/RBBP6/RPS6KA4/RRP1/SEMA4B/TFRC/WDR4/WDR77	18
JINESH_BLEBBISHIELD_TO_IMMUNE_CELL_FUSION_PBSHMS_UP	12/181	395/43216	5.0032e-06	2.53893e-06	ACTN1/BICC1/CAPRIN2/CDH2/CNN2/EFEMP1/GABBR1/GADD45A/KRT80/MYH9/THBS1/VCL	12
GROSS_HYPOXIA_VIA_ELK3_AND_HIF1A_UP	8/181	142/43216	6.46009e-06	3.27825e-06	ENO2/ETS1/MXI1/PGK1/PNRC1/RORA/SAT1/SPRY2	8
WHITFIELD_CELL_CYCLE_G2_M	9/181	198/43216	6.56134e-06	3.32962e-06	AFDN/AHI1/CDC42EP1/CDKN2D/CNN2/GADD45A/LBR/RRP1/SPDL1	9
RUIZ_TNC_TARGETS_DN	8/181	143/43216	6.56134e-06	3.32962e-06	CTPS1/DDAH1/EFEMP1/MT1X/SLC7A5/SPDL1/THBS1/TMEM158	8
DUTERTRE_ESTRADIOL_RESPONSE_24HR_DN	13/181	503/43216	8.66954e-06	4.39946e-06	CCNG2/CDH2/CNN2/GADD45A/KDM7A/KRT80/MAP3K14/MID1/MYH9/PLIN2/PNRC1/SEMA7A/TSC22D3	13
PODAR_RESPONSE_TO_ADAPHOSTIN_UP	8/181	149/43216	8.66954e-06	4.39946e-06	CCNG2/GADD45A/GCLM/ISG20/MXI1/PNRC1/PSAT1/SAT1	8
AMIT_EGF_RESPONSE_120_HELA	6/181	67/43216	1.39915e-05	7.10015e-06	ARRB1/F3/GADD45A/MAP2K3/MAP3K14/SAT1	6
CREIGHTON_ENDOCRINE_THERAPY_RESISTANCE_3	15/181	719/43216	1.48777e-05	7.54986e-06	ACAA1/AMPD3/ARFGEF3/BTG1/BTG3/CLGN/DHCR24/DRAM2/GMDS/LBR/PLPP5/POPDC3/RGS17/RORA/SAT1	15
AMIT_EGF_RESPONSE_480_HELA	8/181	163/43216	1.63151e-05	8.27929e-06	ACTN1/GMDS/ISG20/MAP2K3/MT1X/RRP1/STC1/TMEM158	8
BENPORATH_SOX2_TARGETS	15/181	734/43216	1.86117e-05	9.44471e-06	AP2A1/ARMC6/ARRDC3/BTG1/CDH2/EXPH5/GDAP1/MAST1/PLIN2/PLPP5/PNMA1/SAT1/SLC7A5/STC1/WDR77	15
MARKEY_RB1_ACUTE_LOF_DN	9/181	229/43216	1.95439e-05	9.91777e-06	CMPK2/GADD45A/HLA-B/ISG20/MT1X/MXI1/PLIN2/SAT1/SEMA7A	9
BLANCO_MELO_BETA_INTERFERON_TREATED_BRONCHIAL_EPITHELIAL_CELLS_UP	11/181	378/43216	2.11878e-05	1.0752e-05	ANKRD12/CCNG2/ETS1/KDM7A/LYSMD2/RASA2/SEMA7A/SPRY2/TFRC/THBS1/TMEM158	11
KIM_HYPOXIA	4/181	17/43216	2.13943e-05	1.08568e-05	AMPD3/ENO2/F3/PLIN2	4
GOBERT_OLIGODENDROCYTE_DIFFERENTIATION_DN	18/181	1077/43216	2.31985e-05	1.17723e-05	ACAA1/ANKRD12/ARMC6/ARRDC3/BTG1/CCNG2/COL6A2/FMNL2/MALAT1/MXI1/PNRC1/RBBP6/RORA/SAT1/SLC2A3/SLC5A3/SMIM14/TSSC4	18
MARSON_BOUND_BY_FOXP3_UNSTIMULATED	19/181	1202/43216	2.53907e-05	1.28848e-05	ARMC6/CA12/CCNG2/CDKN2D/DOHH/ETS1/GMDS/LBR/MAP3K14/POLR3B/PTGIR/RDM1/RTN4IP1/SFT2D2/SPPL2A/TMEM134/TP53/TSC22D3/XBP1	19
CHICAS_RB1_TARGETS_CONFLUENT	13/181	565/43216	2.67968e-05	1.35984e-05	ALPK2/ARRB1/CNN2/COL6A2/DHCR24/GMDS/MYH9/PRKAG2/PSAT1/RGS17/SLC7A5/THBS1/TPT1-AS1	13
MEBARKI_HCC_PROGENITOR_WNT_UP_BLOCKED_BY_FZD8CRD	7/181	123/43216	2.77002e-05	1.40568e-05	ACTN1/CCNG2/CHPF2/F3/MYH9/SLC7A5/TMEM158	7
HIRSCH_CELLULAR_TRANSFORMATION_SIGNATURE_UP	9/181	242/43216	2.77002e-05	1.40568e-05	CA9/CTBS/ISG20/P2RX4/PNRC1/RGS17/SAT1/SLC2A3/STC1	9
DACOSTA_UV_RESPONSE_VIA_ERCC3_UP	10/181	316/43216	2.8798e-05	1.46139e-05	ACAA1/BTBD2/BTG1/CCNG2/HLA-E/PNRC1/SAT1/SHOX2/THBS1/TP53	10
PASINI_SUZ12_TARGETS_DN	10/181	316/43216	2.8798e-05	1.46139e-05	ACTN1/CDH2/CNN2/EFEMP1/ETS1/F3/MALAT1/PLIN2/THBS1/VCL	10
LU_EZH2_TARGETS_DN	11/181	397/43216	2.97813e-05	1.51129e-05	ALPK2/BTAF1/DDAH1/ETS1/FSTL1/GOLGA8B/NIPA2/NSUN2/SFT2D2/THBS1/VCL	11
GEORGES_TARGETS_OF_MIR192_AND_MIR215	16/181	887/43216	3.28986e-05	1.66948e-05	ACVR2B/ANG/CDKN2D/CIT/CMPK2/DHCR24/GATB/MCAM/MT1X/MXI1/NUCB2/PHF19/PIM1/RDM1/TENT4A/WNT3	16
DANG_REGULATED_BY_MYC_DN	9/181	250/43216	3.37324e-05	1.71179e-05	CCNG2/CDH2/CTBS/F3/FSTL1/GADD45A/PIM1/PTPRN/THBS1	9
WEI_MYCN_TARGETS_WITH_E_BOX	15/181	785/43216	3.45766e-05	1.75463e-05	CA12/CTPS1/GCLM/LYSMD2/MAP2K3/MND1/NSUN2/PGK1/POLR3B/POP1/POPDC3/SPDL1/TFRC/WDR4/WDR77	15
ONKEN_UVEAL_MELANOMA_UP	15/181	787/43216	3.50586e-05	1.77909e-05	AHI1/ARRB1/BTAF1/C2CD2/CAPRIN2/CTPS1/HLA-B/HLA-E/KDM7A/MAP2K3/NIPA2/NUCB2/SLC2A3/TENT4A/TTC3	15
FARMER_BREAST_CANCER_APOCRINE_VS_BASAL	10/181	326/43216	3.50586e-05	1.77909e-05	BTG3/CLGN/CTBS/DHCR24/LBR/MID1/PREP/SIGLEC15/TMEM158/TSC22D3	10
FEVR_CTNNB1_TARGETS_UP	14/181	686/43216	3.54412e-05	1.7985e-05	CMPK2/DDAH1/DHX34/GABBR1/GADD45A/HLA-E/NUCB2/P2RX4/PDE2A/PIM1/PTPRR/RORA/SEMA7A/TSC22D3	14
GARGALOVIC_RESPONSE_TO_OXIDIZED_PHOSPHOLIPIDS_TURQUOISE_UP	6/181	83/43216	3.59442e-05	1.82403e-05	ANKRD12/ARRDC3/CCNG2/GCLM/RORA/SPRY2	6
GHANDHI_BYSTANDER_IRRADIATION_UP	6/181	83/43216	3.59442e-05	1.82403e-05	C9orf72/GCLM/MT1X/POPDC3/SAT1/STC1	6
QI_HYPOXIA	7/181	132/43216	3.77484e-05	1.91558e-05	AMPD3/CA9/CCNG2/MT1X/MXI1/RORA/STC1	7
MEBARKI_HCC_PROGENITOR_WNT_UP	8/181	196/43216	4.73735e-05	2.40402e-05	ACTN1/CCNG2/CHPF2/ENO2/F3/MYH9/SLC7A5/TMEM158	8
ODONNELL_TFRC_TARGETS_UP	11/181	423/43216	4.74987e-05	2.41037e-05	ARRB1/BTG1/GADD45A/LINC00520/MALAT1/PIM1/RBBP6/SAT1/SLC2A3/THBS1/TSC22D3	11
GARGALOVIC_RESPONSE_TO_OXIDIZED_PHOSPHOLIPIDS_BLUE_UP	7/181	139/43216	5.11283e-05	2.59456e-05	CCNG2/F3/KDM7A/RBBP6/RORA/RYBP/TSC22D3	7
GRUETZMANN_PANCREATIC_CANCER_DN	8/181	199/43216	5.11283e-05	2.59456e-05	AP1B1/BTG1/DANCR/MT1X/MXI1/NUCB2/PTPRN/XBP1	8
GARY_CD5_TARGETS_DN	11/181	437/43216	6.2448e-05	3.16899e-05	ADSL/DANCR/ETS1/GDAP1/GNL3L/KRT10/LARS2/MT1X/PRELID1/TFRC/WDR77	11
DEBIASI_APOPTOSIS_BY_REOVIRUS_INFECTION_DN	9/181	275/43216	6.2448e-05	3.16899e-05	DHCR24/ENO2/MAP2K3/PFAS/PREP/RBBP6/SLC7A5/STC1/TFRC	9
NUYTTEN_NIPP1_TARGETS_DN	15/181	840/43216	6.70002e-05	3.4e-05	ACAA1/BTG3/CCNG2/DHCR24/EXPH5/LBR/MAP3K14/MCAM/MND1/MXI1/PFAS/PHF19/RPS6KA4/RYBP/VCL	15
ENK_UV_RESPONSE_KERATINOCYTE_UP	12/181	534/43216	6.77901e-05	3.44008e-05	ACAA1/BTG1/BTG3/EIF3C/GADD45A/HLA-B/HLA-E/ISG20/MAP2K3/RBBP6/SPRY2/YTHDC1	12
BLANCO_MELO_COVID19_SARS_COV_2_INFECTION_A594_ACE2_EXPRESSING_CELLS_UP	12/181	535/43216	6.83104e-05	3.46648e-05	ANKRD12/CMPK2/F3/GADD45A/KDM7A/PIM1/PNRC1/RBBP6/SEMA7A/SHOX2/TTC21A/VAMP2	12
COLINA_TARGETS_OF_4EBP1_AND_4EBP2	10/181	359/43216	6.97264e-05	3.53835e-05	ANG/BICC1/DDAH1/ENO2/F3/HLA-B/KRT10/MT1X/P2RX4/THBS1	10
FISCHER_DREAM_TARGETS	16/181	963/43216	7.42262e-05	3.76669e-05	AHI1/ARRDC3/BTG1/CDKN2D/CIT/GADD45A/LBR/MND1/PFAS/PHF19/PIM1/RBBP6/RDM1/SMIM14/SPDL1/WDR4	16
NAKAMURA_TUMOR_ZONE_PERIPHERAL_VS_CENTRAL_UP	9/181	286/43216	8.02357e-05	4.07165e-05	C4orf48/CTPS1/EFEMP1/ETS1/F3/MYH9/PHF19/THBS1/VCL	9
CHARAFE_BREAST_CANCER_LUMINAL_VS_BASAL_DN	11/181	454/43216	8.21622e-05	4.16941e-05	ACTN1/BICC1/BTG3/ETS1/F3/FMNL2/FSTL1/HLA-E/MT1X/PSAT1/SPRY2	11
DAVIES_MULTIPLE_MYELOMA_VS_MGUS_DN	4/181	26/43216	8.62787e-05	4.37831e-05	ACTN1/MYH9/SAT1/VCL	4
BRUINS_UVC_RESPONSE_VIA_TP53_GROUP_B	12/181	551/43216	8.62787e-05	4.37831e-05	BTG3/CDKN2D/CHPF2/ETS1/F3/KDM7A/MAP2K3/P2RX4/PHF19/SAT1/SEMA7A/TFRC	12
IVANOVA_HEMATOPOIESIS_MATURE_CELL	9/181	291/43216	8.84368e-05	4.48782e-05	AMPD3/CDKN2D/GADD45A/KDM7A/LBR/MXI1/NIPA2/SPDL1/THBS1	9
GROSS_HYPOXIA_VIA_ELK3_DN	7/181	155/43216	9.03773e-05	4.5863e-05	ETS1/GADD45A/MYH9/PNRC1/SAT1/SPRY2/XBP1	7
BERNARD_PPAPDC1B_TARGETS_DN	5/181	58/43216	9.40146e-05	4.77088e-05	MT1X/MXI1/PLPP5/STC1/THBS1	5
VANTVEER_BREAST_CANCER_ESR1_DN	8/181	223/43216	9.99974e-05	5.07448e-05	BTG3/CA9/CTPS1/MID1/PIM1/PSAT1/RRP1/SFT2D2	8
MARSON_BOUND_BY_FOXP3_STIMULATED	16/181	994/43216	9.99974e-05	5.07448e-05	ARMC6/CA12/CCNG2/CTPS1/DRAM2/ETS1/GATB/P2RX4/PGK1/PIM1/PLIN2/POLR3B/SMIM14/TMEM134/TP53/XBP1	16
MONNIER_POSTRADIATION_TUMOR_ESCAPE_DN	10/181	379/43216	9.99974e-05	5.07448e-05	CCNG2/FSTL1/ISG20/PIM1/POPDC3/PRKAG2/RDM1/SHOX2/TSC22D3/XBP1	10
ONDER_CDH1_TARGETS_2_DN	11/181	471/43216	0.000105948	5.37647e-05	AMPD3/CA12/CA9/CCNG2/EXPH5/F3/ISG20/POPDC3/SLC2A3/SLC7A5/TFRC	11
CHAUHAN_RESPONSE_TO_METHOXYESTRADIOL_DN	6/181	105/43216	0.000108605	5.51128e-05	BTG1/ENO2/MXI1/PGK1/VAMP2/XBP1	6
RAO_BOUND_BY_SALL4	8/181	228/43216	0.000112425	5.70511e-05	ARRDC3/DDAH1/INSYN2B/PLIN2/RYBP/SEMA4B/SPRY2/TP53	8
DODD_NASOPHARYNGEAL_CARCINOMA_UP	22/181	1782/43216	0.000116511	5.91245e-05	AFDN/ANG/C9orf72/CA12/CD163L1/CNN2/CRYL1/DHCR24/EXD3/EXPH5/F3/GCLM/GMDS/GPR162/KDM7A/KRT80/MAP2K3/NUCB2/RORA/SAT1/SMIM14/TTC21A	22
HELLER_SILENCED_BY_METHYLATION_DN	6/181	107/43216	0.000117659	5.97074e-05	CLGN/CRELD2/DDAH1/PSAT1/SLC5A3/THBS1	6
LEE_BMP2_TARGETS_DN	15/181	897/43216	0.000119338	6.05595e-05	BTAF1/CRELD2/CTPS1/DANCR/NSUN2/PFAS/PGK1/POLR1A/POP1/PSAT1/SLC2A3/SPDL1/TFRC/WDR4/WDR77	15
PEDERSEN_METASTASIS_BY_ERBB2_ISOFORM_7	10/181	393/43216	0.00012829	6.51023e-05	ACTN1/ARRB1/C6orf141/C9orf72/CA12/HLA-B/ISG20/STC1/TP53/XBP1	10
KIM_WT1_TARGETS_8HR_UP	7/181	167/43216	0.000130715	6.63327e-05	ACTN1/BTG3/CA12/ENO2/MAP2K3/PIM1/RYBP	7
DIAZ_CHRONIC_MEYLOGENOUS_LEUKEMIA_UP	19/181	1397/43216	0.000130715	6.63327e-05	AMPD3/ARRB1/BTBD2/DHCR24/EIF3C/GCLM/GMDS/LBR/MXI1/PGK1/PIM1/PLIN2/PNMA1/RYBP/SLC5A3/SLC7A5/TFRC/VCL/YTHDC1	19
GRAESSMANN_APOPTOSIS_BY_SERUM_DEPRIVATION_DN	8/181	235/43216	0.000131287	6.66229e-05	CA12/CA9/ENO2/F3/ISG20/MCAM/MT1X/STC1	8
SCIAN_INVERSED_TARGETS_OF_TP53_AND_TP73_DN	4/181	30/43216	0.000131818	6.68923e-05	ACTN1/BTG1/PREP/SLC7A5	4
SMID_BREAST_CANCER_LUMINAL_B_DN	12/181	585/43216	0.000131818	6.68923e-05	CA9/EFEMP1/GABBR1/ISG20/LBR/MID1/MT1X/PSAT1/SAT1/SHOX2/SLC2A3/TMEM158	12
MIYAGAWA_TARGETS_OF_EWSR1_ETS_FUSIONS_DN	8/181	236/43216	0.000131818	6.68923e-05	ACTN1/CA12/CA9/F3/SEMA7A/SLC2A3/STC1/TMEM158	8
AMIT_SERUM_RESPONSE_120_MCF10A	5/181	65/43216	0.000140825	7.14633e-05	GADD45A/KRT10/MAP3K14/PIM1/RYBP	5
RODWELL_AGING_KIDNEY_UP	11/181	497/43216	0.000153974	7.81359e-05	ACTN1/ALPK2/ATP8B2/C4orf48/CHPF2/CRELD2/GABBR1/HLA-B/HLA-E/LYSMD2/MCAM	11
UDAYAKUMAR_MED1_TARGETS_DN	8/181	242/43216	0.000154132	7.82162e-05	BTG1/GADD45A/PDE2A/PIM1/RYBP/SAT1/SLC2A3/TSC22D3	8
REN_ALVEOLAR_RHABDOMYOSARCOMA_DN	10/181	407/43216	0.000158002	8.01797e-05	ACTN1/CHPF2/CNN2/COL6A2/EFEMP1/FSTL1/GMDS/MYH9/NUCB2/THBS1	10
MARSON_FOXP3_TARGETS_UP	5/181	67/43216	0.000158002	8.01797e-05	ETS1/MALAT1/MYH9/PLIN2/SLC2A3	5
FARDIN_HYPOXIA_11	4/181	32/43216	0.000160345	8.13687e-05	BTG1/MXI1/PGK1/SLC2A3	4
ACOSTA_PROLIFERATION_INDEPENDENT_MYC_TARGETS_DN	6/181	116/43216	0.000163802	8.31233e-05	AMPD3/CHPF2/KRT10/MCAM/PIM1/SLC2A3	6
RUTELLA_RESPONSE_TO_HGF_VS_CSF2RB_AND_IL4_UP	10/181	410/43216	0.000163802	8.31233e-05	CHPF2/CTBS/DHCR24/GCLM/HLA-E/MT1X/PLIN2/SLC2A3/SLC5A3/TFRC	10
MITSIADES_RESPONSE_TO_APLIDIN_DN	8/181	250/43216	0.000185492	9.41298e-05	CTPS1/DDAH1/DHCR24/ENO2/LBR/RBBP6/SLC5A3/TTC3	8
RODRIGUES_DCC_TARGETS_DN	6/181	120/43216	0.000192933	9.7906e-05	BTG1/CCNG2/GADD45A/MID1/PIM1/TSC22D3	6
BERTUCCI_MEDULLARY_VS_DUCTAL_BREAST_CANCER_DN	7/181	181/43216	0.000192933	9.7906e-05	ACTN1/CNN2/DDAH1/FSTL1/MYH9/TMEM134/TTC3	7
LEE_NEURAL_CREST_STEM_CELL_DN	6/181	121/43216	0.000200252	0.00010162	BTG3/EFEMP1/F3/HLA-B/SAT1/SPRY2	6
ONDER_CDH1_TARGETS_2_UP	8/181	255/43216	0.000207204	0.000105148	ANG/BICC1/CDH2/COL6A2/DDAH1/ENO2/RGS17/TSC22D3	8
KINSEY_TARGETS_OF_EWSR1_FLII_FUSION_DN	9/181	336/43216	0.000207483	0.00010529	BTG1/C4orf48/DDAH1/FMNL2/FSTL1/HLA-E/MALAT1/SAT1/VCL	9
HUANG_GATA2_TARGETS_DN	5/181	72/43216	0.000207483	0.00010529	CTPS1/PFAS/SEMA4B/SLC2A3/TFRC	5
WANG_METHYLATED_IN_BREAST_CANCER	4/181	35/43216	0.00021327	0.000108226	F3/GADD45A/SLC7A5/THBS1	4
SEMENZA_HIF1_TARGETS	4/181	36/43216	0.000237306	0.000120424	CA9/PGK1/SLC2A3/TFRC	4
DACOSTA_UV_RESPONSE_VIA_ERCC3_COMMON_UP	5/181	75/43216	0.000247557	0.000125626	ACAA1/BTG1/HLA-E/PNRC1/SHOX2	5
YAO_TEMPORAL_RESPONSE_TO_PROGESTERONE_CLUSTER_6	5/181	76/43216	0.000262096	0.000133003	BTG1/CRYL1/DRAM2/F3/PTPRR	5
GAUSSMANN_MLL_AF4_FUSION_TARGETS_A_UP	7/181	192/43216	0.000263358	0.000133644	ARRDC3/CRYL1/GMDS/LYSMD2/MND1/MYH9/TP53	7
ROZANOV_MMP14_TARGETS_UP	8/181	267/43216	0.000271124	0.000137585	ALPK2/CA12/COL6A2/EFEMP1/ENO2/GPR162/HLA-B/ISG20	8
FRIDMAN_SENESCENCE_UP	5/181	77/43216	0.000273143	0.000138609	CDKN2D/F3/MAP2K3/THBS1/TP53	5
LIAO_METASTASIS	11/181	542/43216	0.000289997	0.000147162	ADSL/ARFGEF3/C4orf48/CA12/ENO2/GABBR1/MALAT1/MCAM/PHF19/POPDC3/TSSC4	11
OLSSON_E2F3_TARGETS_DN	4/181	39/43216	0.000311359	0.000158002	KRT80/LBR/MT1X/THBS1	4
JOHNSTONE_PARVB_TARGETS_3_DN	14/181	877/43216	0.000313542	0.00015911	ACTN1/BTG3/CTPS1/FSTL1/INSYN2B/KRT10/MID1/NUCB2/PHF19/PSAT1/RYBP/SLC7A5/TPT1-AS1/YTHDC1	14
GOLDRATH_ANTIGEN_RESPONSE	9/181	359/43216	0.000321485	0.000163141	ARHGAP21/HLA-E/MAP2K3/MT1X/PIM1/RORA/SLC2A3/SPDL1/VCL	9
BHAT_ESR1_TARGETS_VIA_AKT1_UP	8/181	279/43216	0.000355173	0.000180237	AP1B1/ARMC6/CA12/CDC42EP1/POP1/PRKAG2/SLC7A5/XBP1	8
BLALOCK_ALZHEIMERS_DISEASE_UP	20/181	1669/43216	0.00035655	0.000180935	ACAA1/AMPD3/ANG/AP1B1/BTG3/COL6A2/CTBS/EFEMP1/EXPH5/GPR162/HLA-E/MAP2K3/MAP3K14/MT1X/MXI1/PIM1/RBBP6/RYBP/SLC7A5/TP53	20
LI_INDUCED_T_TO_NATURAL_KILLER_DN	6/181	137/43216	0.000356684	0.000181003	ACTN1/ACVR2B/CRYL1/ETS1/IGIP/TTC3	6
NGUYEN_NOTCH1_TARGETS_DN	5/181	83/43216	0.000368747	0.000187125	ADSL/F3/RING1/TP53/XBP1	5
STEIN_ESR1_TARGETS	5/181	83/43216	0.000368747	0.000187125	BTG3/CA12/PNRC1/TSC22D3/VAMP2	5
CASORELLI_ACUTE_PROMYELOCYTIC_LEUKEMIA_DN	12/181	670/43216	0.000388685	0.000197242	CLGN/CTPS1/DDAH1/DHCR24/ENO2/PGK1/PIM1/PSAT1/RRP1/THBS1/UTP14A/VCL	12
BLANCO_MELO_RESPIRATORY_SYNCYTIAL_VIRUS_INFECTION_A594_CELLS_UP	8/181	285/43216	0.000396147	0.000201029	AMPD3/CMPK2/ETS1/F3/FSTL1/KDM7A/STC1/TMEM158	8
GRAESSMANN_APOPTOSIS_BY_DOXORUBICIN_UP	16/181	1149/43216	0.00039876	0.000202355	ACAA1/BTG1/BTG3/CAPRIN2/CMPK2/CRELD2/ENO2/GADD45A/ISG20/MAP2K3/PLIN2/RDM1/RPUSD1/SLC25A22/THBS1/TMEM158	16
WELCSH_BRCA1_TARGETS_DN	6/181	141/43216	0.0003999	0.000202934	CTPS1/DANCR/DHCR24/P2RX4/SLC7A5/STC1	6
SASSON_RESPONSE_TO_FORSKOLIN_DN	5/181	85/43216	0.0003999	0.000202934	ACTN1/MAP2K3/THBS1/TP53/VCL	5
SASSON_RESPONSE_TO_GONADOTROPHINS_DN	5/181	86/43216	0.000420333	0.000213302	ACTN1/MAP2K3/THBS1/TP53/VCL	5
HELLER_HDAC_TARGETS_DN	8/181	292/43216	0.000454804	0.000230795	CRELD2/CTPS1/GADD45A/ISG20/PSAT1/RORA/SLC7A5/XBP1	8
HAN_SATB1_TARGETS_DN	9/181	385/43216	0.000506265	0.00025691	ARRB1/CA12/CCNG2/CDH2/COL6A2/EFEMP1/SAT1/SMIM14/TMEM158	9
DEBIASI_APOPTOSIS_BY_REOVIRUS_INFECTION_UP	8/181	298/43216	0.000518101	0.000262916	BTG3/GADD45A/ISG20/MID1/RYBP/SHOX2/SLC2A3/YTHDC1	8
LINDGREN_BLADDER_CANCER_CLUSTER_2B	9/181	388/43216	0.000530539	0.000269228	COL6A2/EFEMP1/HLA-E/ISG20/MCAM/MT1X/PNMA1/TMEM158/TSC22D3	9
SENESE_HDAC3_TARGETS_UP	10/181	492/43216	0.000601217	0.000305094	BTG1/FMNL2/KDM7A/LINC00520/MALAT1/PTPRR/SAT1/SLC2A3/TFRC/TMEM158	10
PILON_KLF1_TARGETS_UP	10/181	493/43216	0.000607551	0.000308309	C2CD2/CDH2/COL6A2/DRAM2/FSTL1/GCLM/GNL3L/HLA-E/MALAT1/TMEM158	10
TARTE_PLASMA_CELL_VS_PLASMABLAST_DN	8/181	307/43216	0.000616272	0.000312734	ANG/CTPS1/DHCR24/GCLM/LBR/PGK1/SLC7A5/TFRC	8
BENITEZ_GBM_PROTEASOME_INHIBITION_RESPONSE	4/181	48/43216	0.000616272	0.000312734	ARMC6/BTG1/PNRC1/TP53	4
BERENJENO_ROCK_SIGNALING_NOT_VIA_RHOA_DN	4/181	48/43216	0.000616272	0.000312734	F3/MYH9/VCL/XBP1	4
HORIUCHI_WTAP_TARGETS_UP	8/181	310/43216	0.000647074	0.000328365	ACVR2B/ANKRD12/ARRB1/C2CD2/GABBR1/GDAP1/RORA/SLC2A3	8
LIU_SOX4_TARGETS_DN	8/181	310/43216	0.000647074	0.000328365	ARFGEF3/BTG3/CCNG2/EIF3C/GNL3L/P2RX4/RBBP6/TSC22D3	8
RUIZ_TNC_TARGETS_UP	6/181	156/43216	0.000647074	0.000328365	ARRB1/BTG1/PNRC1/SAT1/SLC2A3/SLC5A3	6
LINDSTEDT_DENDRITIC_CELL_MATURATION_B	4/181	49/43216	0.000648472	0.000329074	BTG1/GADD45A/MAP3K14/PNRC1	4
ZHANG_PROLIFERATING_VS_QUIESCENT	4/181	49/43216	0.000648472	0.000329074	CCNG2/CDH2/GADD45A/MCAM	4
YAO_TEMPORAL_RESPONSE_TO_PROGESTERONE_CLUSTER_8	4/181	50/43216	0.000698306	0.000354363	CAPRIN2/CTPS1/SLC2A3/TFRC	4
SENGUPTA_NASOPHARYNGEAL_CARCINOMA_WITH_LMP1_UP	9/181	410/43216	0.000751397	0.000381305	ANG/CMPK2/FMNL2/INSYN2B/MALAT1/POPDC3/PTPRR/TMEM158/TTC3	9
MARTORIATI_MDM4_TARGETS_FETAL_LIVER_UP	7/181	236/43216	0.000778224	0.000394918	ARRDC3/BTG3/CA12/KDM7A/MT1X/PDE2A/PGK1	7
RUTELLA_RESPONSE_TO_HGF_DN	7/181	237/43216	0.000794353	0.000403103	ANG/BTG1/CCNG2/HLA-E/MAP3K14/PLIN2/SLC2A3	7
LIU_CMYB_TARGETS_UP	6/181	164/43216	0.000818476	0.000415345	CA12/CDC42EP1/ISG20/MT1X/NUCB2/SAT1	6
CHEN_LVAD_SUPPORT_OF_FAILING_HEART_UP	5/181	102/43216	0.000840376	0.000426458	DDAH1/MT1X/PLIN2/TSC22D3/VCL	5
SWEET_LUNG_CANCER_KRAS_DN	9/181	420/43216	0.000875015	0.000444036	ARRB1/COL6A2/ETS1/LYSMD2/SEMA7A/SHOX2/SLC7A5/TFRC/VCL	9
BENPORATH_NANOG_TARGETS	14/181	985/43216	0.000875015	0.000444036	AP2A1/ARMC6/CDH2/CNN2/DRAM2/EXPH5/PLIN2/PNMA1/POLR1A/SLC7A5/STC1/THAP8/UTP14A/WDR77	14
BLALOCK_ALZHEIMERS_DISEASE_DN	16/181	1248/43216	0.000892402	0.000452859	ACTN1/CCNG2/CDKN2D/ENO2/GABBR1/GOLGA8A/HLA-B/PDE2A/PGK1/PREP/PSAT1/PTPRR/SAT1/TFRC/TTC3/VAMP2	16
SATO_SILENCED_BY_METHYLATION_IN_PANCREATIC_CANCER_1	9/181	422/43216	0.000892402	0.000452859	EFEMP1/HLA-B/ISG20/MCAM/PDE2A/PSAT1/PTGIR/RGS17/STC1	9
BAKKER_FOXO3_TARGETS_UP	4/181	54/43216	0.000892402	0.000452859	BTG1/CCNG2/SFT2D2/VCL	4
BLUM_RESPONSE_TO_SALIRASIB_UP	7/181	244/43216	0.000909484	0.000461528	BTG1/GADD45A/ISG20/POLI/PSAT1/TP53/TSSC4	7
ONKEN_UVEAL_MELANOMA_DN	10/181	529/43216	0.000958497	0.0004864	ACAA1/ANG/BTG1/CCNG2/GMDS/LARS2/MCAM/PLIN2/RYBP/SPRY2	10
RODRIGUES_THYROID_CARCINOMA_POORLY_DIFFERENTIATED_UP	11/181	641/43216	0.000998318	0.000506608	ADSL/BTG3/C4orf48/CIT/CTPS1/ENO2/PRELID1/PSAT1/SPDL1/TFRC/WDR4	11
BLANCO_MELO_COVID19_SARS_COV_2_INFECTION_CALU3_CELLS_UP	8/181	337/43216	0.00104354	0.000529557	ARRDC3/CMPK2/GADD45A/ISG20/KDM7A/SEMA7A/SPRY2/THBS1	8
KOBAYASHI_EGFR_SIGNALING_24HR_DN	7/181	251/43216	0.00106037	0.000538096	CDC42EP1/CTPS1/ENO2/PSAT1/SPDL1/STC1/TMEM158	7
VANTVEER_BREAST_CANCER_METASTASIS_DN	5/181	109/43216	0.00108128	0.000548708	CA9/CTPS1/PGK1/SLC2A3/TFRC	5
RUTELLA_RESPONSE_TO_CSF2RB_AND_IL4_UP	8/181	341/43216	0.00110586	0.000561182	BTG1/CCNG2/DHCR24/GABBR1/GCLM/MAP3K14/SLC5A3/TFRC	8
VECCHI_GASTRIC_CANCER_ADVANCED_VS_EARLY_UP	6/181	176/43216	0.00110586	0.000561182	EFEMP1/FSTL1/GDAP1/SLC2A3/SLC5A3/THBS1	6
NUYTTEN_EZH2_TARGETS_DN	14/181	1015/43216	0.00110586	0.000561182	DDAH1/DRAM2/IGIP/LARS2/LBR/LYSMD2/MND1/MYH9/PHF19/PNMA1/RDM1/RPS6KA4/TFRC/WDR4	14
GRAESSMANN_RESPONSE_TO_MC_AND_DOXORUBICIN_DN	12/181	768/43216	0.00110586	0.000561182	C1QTNF12/DHCR24/DRAM2/FSTL1/GATB/LBR/P2RX4/POLI/POLR1A/TFRC/WDR4/WDR77	12
HUPER_BREAST_BASAL_VS_LUMINAL_DN	4/181	58/43216	0.00110586	0.000561182	DDAH1/EFEMP1/ENO2/HLA-B	4
LEE_EARLY_T_LYMPHOCYTE_DN	4/181	58/43216	0.00110586	0.000561182	ACTN1/HLA-B/HLA-E/SLC2A3	4
MANNE_COVID19_COMBINED_COHORT_VS_HEALTHY_DONOR_PLATELETS_UP	6/181	177/43216	0.00111955	0.000568128	C4orf48/CMPK2/CRELD2/FAM174C/MT1X/P2RX4	6
KAAB_HEART_ATRIUM_VS_VENTRICLE_UP	7/181	256/43216	0.00114121	0.00057912	ACTN1/BTG1/BTG3/EFEMP1/ENO2/PDE2A/SAT1	7
DAVICIONI_TARGETS_OF_PAX_FOXO1_FUSIONS_UP	7/181	257/43216	0.00116292	0.000590137	ARRB1/COL6A2/DDAH1/GADD45A/MYH9/SPDL1/THBS1	7
GENTILE_UV_HIGH_DOSE_UP	3/181	23/43216	0.00123079	0.000624577	GADD45A/SAT1/TSC22D3	3
BOQUEST_STEM_CELL_UP	7/181	261/43216	0.00126601	0.000642452	ANG/BICC1/COL6A2/EFEMP1/F3/SHOX2/SLC5A3	7
DOANE_RESPONSE_TO_ANDROGEN_UP	6/181	182/43216	0.00126996	0.000644453	ACAA1/ARRB1/GMDS/POP1/PREP/SIGLEC15	6
SENESE_HDAC1_TARGETS_DN	7/181	262/43216	0.00128287	0.000651005	BTBD2/C1QTNF12/CCNG2/FSTL1/MALAT1/PTPRN/SMIM14	7
WU_CELL_MIGRATION	6/181	183/43216	0.00129507	0.000657199	BICC1/COL6A2/EFEMP1/MT1X/PLIN2/THBS1	6
TONKS_TARGETS_OF_RUNX1_RUNX1T1_FUSION_HSC_UP	6/181	184/43216	0.00132732	0.000673564	CCNG2/FSTL1/MXI1/P2RX4/PNRC1/SLC2A3	6
JECHLINGER_EPITHELIAL_TO_MESENCHYMAL_TRANSITION_DN	4/181	62/43216	0.00136233	0.000691332	F3/MYH9/SAT1/THBS1	4
GRAESSMANN_APOPTOSIS_BY_SERUM_DEPRIVATION_UP	10/181	562/43216	0.0013946	0.000707704	CMPK2/CTPS1/FSTL1/GADD45A/HLA-B/SLC2A3/TMEM158/TP53/WDR4/WDR77	10
PARENT_MTOR_SIGNALING_UP	10/181	562/43216	0.0013946	0.000707704	ARRB1/CCNG2/CRYL1/DOCK6/EIF3C/GATB/PNRC1/PRKAG2/RORA/TSC22D3	10
ZHONG_RESPONSE_TO_AZACITIDINE_AND_TSA_UP	6/181	187/43216	0.00141407	0.000717587	CDKN2D/CLGN/ENO2/MAP2K3/MAP3K14/TMEM158	6
BLANCO_MELO_INFLUENZA_A_INFECTION_A594_CELLS_DN	5/181	118/43216	0.00141407	0.000717587	APBB3/CHPF2/KIAA0895L/PHETA1/PHLDB3	5
BURTON_ADIPOGENESIS_PEAK_AT_0HR	4/181	63/43216	0.00141407	0.000717587	CCNG2/F3/GADD45A/PLIN2	4
ZHU_CMV_ALL_DN	5/181	119/43216	0.00145723	0.000739486	CNN2/COL6A2/EFEMP1/MYH9/THBS1	5
GAJATE_RESPONSE_TO_TRABECTEDIN_UP	4/181	66/43216	0.00165711	0.000840918	CCNG2/GADD45A/GOLGA8A/NUCB2	4
GAZDA_DIAMOND_BLACKFAN_ANEMIA_PROGENITOR_DN	4/181	66/43216	0.00165711	0.000840918	CDH2/CHPF2/CLGN/NUCB2	4
WUNDER_INFLAMMATORY_RESPONSE_AND_CHOLESTEROL_UP	4/181	66/43216	0.00165711	0.000840918	CMPK2/HLA-B/HLA-E/TFRC	4
MEBARKI_HCC_PROGENITOR_FZD8CRD_UP	10/181	577/43216	0.00165711	0.000840918	CCNG2/CIT/DDAH1/KRT80/MID1/MND1/PHF19/RDM1/SLC7A5/SPDL1	10
RIGGI_EWING_SARCOMA_PROGENITOR_DN	6/181	194/43216	0.00166721	0.000846042	BICC1/CA12/CLGN/COL6A2/STC1/TMEM158	6
MASSARWEH_TAMOXIFEN_RESISTANCE_UP	10/181	580/43216	0.00171087	0.0008682	ARFGEF3/ARRB1/BTG3/KRT80/NUCB2/PLPP5/PSAT1/SAT1/SMIM14/WNT3	10
OSWALD_HEMATOPOIETIC_STEM_CELL_IN_COLLAGEN_GEL_DN	7/181	279/43216	0.00174286	0.000884432	ANKRD12/GADD45A/GOLGA8A/MT1X/MXI1/SLC2A3/THBS1	7
ALTEMEIER_RESPONSE_TO_LPS_WITH_MECHANICAL_VENTILATION	5/181	125/43216	0.001756	0.000891101	CMPK2/CTPS1/F3/MT1X/THBS1	5
MISSIAGLIA_REGULATED_BY_METHYLATION_UP	5/181	125/43216	0.001756	0.000891101	GADD45A/HLA-E/ISG20/MAP2K3/SAT1	5
FOURNIER_ACINAR_DEVELOPMENT_LATE_2	7/181	280/43216	0.00175623	0.000891218	ACTN1/EXPH5/MT1X/MYH9/PGK1/SPRY2/VCL	7
JINESH_BLEBBISHIELD_VS_LIVE_CONTROL_UP	9/181	475/43216	0.00176048	0.000893373	AFDN/DANCR/GADD45A/GCLM/PSAT1/SLC7A5/TSC22D3/TSSC4/YTHDC1	9
BLANCO_MELO_COVID19_SARS_COV_2_INFECTION_A594_ACE2_EXPRESSING_CELLS_RUXOLITINIB_UP	9/181	476/43216	0.00177972	0.00090314	ANKRD12/BTG1/EXPH5/GADD45A/KDM7A/PIM1/RBBP6/TTC21A/VAMP2	9
INGRAM_SHH_TARGETS_UP	5/181	126/43216	0.00178867	0.000907679	CDC42EP1/CMPK2/GADD45A/RORA/TSC22D3	5
FULCHER_INFLAMMATORY_RESPONSE_LECTIN_VS_LPS_UP	10/181	586/43216	0.0017891	0.0009079	ACTN1/CCNG2/F3/FMNL2/MT1X/MYH9/P2RX4/SEMA7A/SIGLEC15/VCL	10
YAMAZAKI_TCEB3_TARGETS_DN	6/181	199/43216	0.00182514	0.000926187	DHCR24/GCLM/LBR/MT1X/PIM1/TFRC	6
COLIN_PILOCYTIC_ASTROCYTOMA_VS_GLIOBLASTOMA_DN	3/181	28/43216	0.00194638	0.000987714	PGK1/PLIN2/TFRC	3
HWANG_PROSTATE_CANCER_MARKERS	3/181	28/43216	0.00194638	0.000987714	PGK1/PIM1/WNT3	3
GENTILE_UV_HIGH_DOSE_DN	7/181	288/43216	0.00200912	0.00101955	C2CD2/GADD45A/LBR/RYBP/SAT1/THBS1/TSC22D3	7
SANSOM_APC_TARGETS_UP	5/181	130/43216	0.00201249	0.00102126	ANG/CA12/CTPS1/POLI/PSAT1	5
CREIGHTON_ENDOCRINE_THERAPY_RESISTANCE_5	9/181	487/43216	0.0020301	0.0010302	ARFGEF3/ARRB1/DHCR24/MYH9/NUCB2/PLPP5/SAT1/SMIM14/THBS1	9
PROVENZANI_METASTASIS_UP	6/181	204/43216	0.0020301	0.0010302	BICC1/BTG1/PLIN2/SAT1/SPRY2/VCL	6
CHARAFE_BREAST_CANCER_LUMINAL_VS_BASAL_UP	8/181	385/43216	0.00205513	0.0010429	ARFGEF3/ARRB1/CA12/ISG20/KDM7A/NUCB2/SMIM14/TTC3	8
KRIGE_AMINO_ACID_DEPRIVATION	3/181	29/43216	0.00210683	0.00106914	CCNG2/GADD45A/PSAT1	3
BHAT_ESR1_TARGETS_NOT_VIA_AKT1_UP	6/181	211/43216	0.0024004	0.00121811	AP1B1/CA12/POP1/RPUSD1/SLC7A5/XBP1	6
BLANCO_MELO_BRONCHIAL_EPITHELIAL_CELLS_INFLUENZA_A_INFECTION_UP	5/181	136/43216	0.00241474	0.00122539	ARRDC3/BICC1/SLC5A3/TFRC/THBS1	5
HSIAO_HOUSEKEEPING_GENES	8/181	396/43216	0.00242647	0.00123134	EIF3C/HLA-B/HLA-E/ISG20/MYH9/PGK1/PIM1/XBP1	8
IVANOVA_HEMATOPOIESIS_STEM_CELL_LONG_TERM	6/181	212/43216	0.00242647	0.00123134	BICC1/FSTL1/GDAP1/LENG8/P2RX4/RORA	6
MCCLUNG_COCAINE_REWARD_5D	4/181	75/43216	0.00242647	0.00123134	ACTN1/GADD45A/LENG8/VAMP2	4
JINESH_BLEBBISHIELD_TO_IMMUNE_CELL_FUSION_PBSHMS_DN	8/181	397/43216	0.00244778	0.00124215	ANG/C2CD2/C6orf141/CA12/ISG20/PLIN2/PTPRR/TTC3	8
DODD_NASOPHARYNGEAL_CARCINOMA_DN	16/181	1401/43216	0.00245555	0.0012461	ADSL/BTG3/C6orf141/CTPS1/FMNL2/MND1/PGK1/POLR1A/POP1/PSAT1/SLC7A5/SPDL1/TFRC/TPT1-AS1/UTP14A/WDR4	16
BERENJENO_TRANSFORMED_BY_RHOA_DN	8/181	398/43216	0.00246793	0.00125238	CCNG2/COL6A2/MT1X/NUCB2/P2RX4/SMIM14/TTC3/ZFP90	8
SHIN_B_CELL_LYMPHOMA_CLUSTER_2	3/181	31/43216	0.00247718	0.00125707	BTG3/MXI1/XBP1	3
TIEN_INTESTINE_PROBIOTICS_24HR_DN	6/181	215/43216	0.00254164	0.00128978	BTG1/GCLM/NUCB2/PNRC1/SAT1/TTC3	6
VERHAAK_GLIOBLASTOMA_MESENCHYMAL	6/181	215/43216	0.00254164	0.00128978	AMPD3/CNN2/MYH9/SAT1/SFT2D2/THBS1	6
KYNG_DNA_DAMAGE_BY_GAMMA_AND_UV_RADIATION	4/181	77/43216	0.00259425	0.00131648	ADSL/GADD45A/RBBP6/SEMA7A	4
LEE_AGING_NEOCORTEX_UP	4/181	77/43216	0.00259425	0.00131648	GADD45A/PSAT1/SAT1/SEMA4B	4
SMID_BREAST_CANCER_RELAPSE_IN_PLEURA_DN	3/181	32/43216	0.00266827	0.00135404	GABBR1/POPDC3/PSAT1	3
YAO_TEMPORAL_RESPONSE_TO_PROGESTERONE_CLUSTER_16	4/181	78/43216	0.00270298	0.00137166	ACTN1/C1QTNF12/COL6A2/TP53	4
MANNE_COVID19_NONICU_VS_HEALTHY_DONOR_PLATELETS_UP	5/181	142/43216	0.00277559	0.0014085	C4orf48/CMPK2/FAM174C/MT1X/P2RX4	5
BOGNI_TREATMENT_RELATED_MYELOID_LEUKEMIA_DN	3/181	33/43216	0.0028817	0.00146235	CCNG2/CDH2/PREP	3
LUDWICZEK_TREATING_IRON_OVERLOAD	2/181	7/43216	0.0028817	0.00146235	MT1X/TFRC	2
NADELLA_PRKAR1A_TARGETS_DN	2/181	7/43216	0.0028817	0.00146235	CDH2/ETS1	2
BROCKE_APOPTOSIS_REVERSED_BY_IL6	5/181	144/43216	0.00290523	0.00147429	DOHH/GADD45A/MT1X/PIM1/SLC2A3	5
SCHUHMACHER_MYC_TARGETS_UP	4/181	80/43216	0.00290523	0.00147429	CTPS1/DANCR/MXI1/TFRC	4
BROWNE_HCMV_INFECTION_16HR_UP	6/181	223/43216	0.00294973	0.00149687	BTG3/DOHH/ENO2/EXPH5/RORA/TFRC	6
PECE_MAMMARY_STEM_CELL_DN	5/181	145/43216	0.00295731	0.00150072	CA12/GABBR1/GOLGA8A/KDM7A/RGS17	5
SARRIO_EPITHELIAL_MESENCHYMAL_TRANSITION_DN	5/181	145/43216	0.00295731	0.00150072	BTG1/MALAT1/PNRC1/SAT1/TSC22D3	5
HINATA_NFKB_TARGETS_FIBROBLAST_UP	4/181	81/43216	0.00299768	0.00152121	CDH2/ETS1/GABBR1/GADD45A	4
LINDGREN_BLADDER_CANCER_CLUSTER_3_DN	6/181	226/43216	0.00311585	0.00158117	CNN2/POLI/RALGAPA1/SEMA4B/SPRY2/ZFAS1	6
JACKSON_DNMT1_TARGETS_UP	4/181	82/43216	0.00311635	0.00158142	CCNG2/HLA-B/MAP2K3/PLIN2	4
NUYTTEN_NIPP1_TARGETS_UP	11/181	764/43216	0.00314615	0.00159655	ATP8B2/DRAM2/EFEMP1/GADD45A/GCLM/ISG20/MT1X/POLI/PTPRR/SAT1/TMEM158	11
RUTELLA_RESPONSE_TO_CSF2RB_AND_IL4_DN	7/181	318/43216	0.00316017	0.00160366	ANG/CHPF2/CTBS/HLA-E/MT1X/PLIN2/SLC2A3	7
CREIGHTON_ENDOCRINE_THERAPY_RESISTANCE_1	9/181	528/43216	0.00316348	0.00160534	ADSL/ATP8B2/CA12/CCDC18-AS1/PHF19/SIGLEC15/TP53/UTP14A/WDR4	9
BLANCO_MELO_BRONCHIAL_EPITHELIAL_CELLS_INFLUENZA_A_DEL_NS1_INFECTION_UP	10/181	644/43216	0.00316348	0.00160534	ARRDC3/CMPK2/HLA-B/HLA-E/LYSMD2/MAP3K14/PNRC1/SEMA7A/SPRY2/XBP1	10
DUTERTRE_ESTRADIOL_RESPONSE_6HR_UP	6/181	228/43216	0.00316348	0.00160534	AP1B1/CA12/CTPS1/ISG20/SLC7A5/WDR4	6
COATES_MACROPHAGE_M1_VS_M2_DN	4/181	83/43216	0.00316348	0.00160534	ANG/C1QTNF12/HLA-B/THBS1	4
NAKAYAMA_SOFT_TISSUE_TUMORS_PCA1_UP	4/181	83/43216	0.00316348	0.00160534	EFEMP1/GABBR1/ISG20/THBS1	4
SANA_TNF_SIGNALING_UP	4/181	83/43216	0.00316348	0.00160534	CMPK2/HLA-B/HLA-E/SAT1	4
DARWICHE_PAPILLOMA_RISK_HIGH_UP	5/181	149/43216	0.00318387	0.00161569	CMPK2/GCLM/MCAM/PGK1/RPS6KA4	5
DARWICHE_SQUAMOUS_CELL_CARCINOMA_UP	5/181	149/43216	0.00318387	0.00161569	CMPK2/GCLM/MCAM/PGK1/RPS6KA4	5
RUTELLA_RESPONSE_TO_HGF_UP	8/181	422/43216	0.00322427	0.00163619	CHPF2/CTBS/DHCR24/GABBR1/GCLM/MT1X/SLC5A3/TFRC	8
BENPORATH_MYC_TARGETS_WITH_EBOX	6/181	230/43216	0.00323647	0.00164238	AMPD3/ISG20/LBR/NSUN2/TFRC/VAMP2	6
HINATA_NFKB_TARGETS_KERATINOCYTE_UP	4/181	84/43216	0.00323647	0.00164238	GADD45A/KRT10/MAP2K3/PNRC1	4
ZHU_CMV_24_HR_DN	4/181	84/43216	0.00323647	0.00164238	CNN2/COL6A2/EFEMP1/THBS1	4
MILI_PSEUDOPODIA_CHEMOTAXIS_DN	8/181	426/43216	0.00337249	0.00171141	BTG1/CHPF2/F3/MALAT1/P2RX4/SPPL2A/THBS1/VCL	8
PACHER_TARGETS_OF_IGF1_AND_IGF2_UP	3/181	36/43216	0.00337249	0.00171141	GADD45A/MID1/SLC7A5	3
WEIGEL_OXIDATIVE_STRESS_BY_HNE_AND_H2O2	3/181	36/43216	0.00337249	0.00171141	CDH2/CDKN2D/SPRY2	3
FARMER_BREAST_CANCER_BASAL_VS_LULMINAL	7/181	326/43216	0.00342349	0.00173729	BTG3/CA12/LBR/MID1/PLIN2/PNMA1/TSC22D3	7
LINDGREN_BLADDER_CANCER_CLUSTER_3_UP	7/181	326/43216	0.00342349	0.00173729	AFDN/BTG3/CTPS1/DDAH1/NUCB2/RRP1/TFRC	7
MARIADASON_RESPONSE_TO_BUTYRATE_CURCUMIN_SULINDAC_TSA_1	2/181	8/43216	0.00342349	0.00173729	MYH9/SAT1	2
BLANCO_MELO_COVID19_SARS_COV_2_INFECTION_A594_CELLS_UP	4/181	86/43216	0.00342349	0.00173729	AMPD3/EXPH5/TSC22D3/ZFAS1	4
COATES_MACROPHAGE_M1_VS_M2_UP	4/181	86/43216	0.00342349	0.00173729	ARFGEF3/ENO2/MALAT1/TTC3	4
COLDREN_GEFITINIB_RESISTANCE_UP	4/181	86/43216	0.00342349	0.00173729	CDH2/CTPS1/PRELID1/TMEM158	4
JAATINEN_HEMATOPOIETIC_STEM_CELL_DN	6/181	235/43216	0.00347054	0.00176117	CDKN2D/ETS1/ISG20/RORA/SLC2A3/THBS1	6
LEE_RECENT_THYMIC_EMIGRANT	6/181	235/43216	0.00347054	0.00176117	CCNG2/CMPK2/CTPS1/RASA2/SLC2A3/SPRY2	6
PEREZ_TP53_TARGETS	14/181	1183/43216	0.003479	0.00176546	ARRB1/C1QTNF12/CMPK2/DDAH1/ENO2/GOLGA8A/MAP3K14/MXI1/PHLDB3/PLIN2/POLR1A/RORA/TSC22D3/ZFP90	14
MULLIGHAN_NPM1_SIGNATURE_3_UP	7/181	331/43216	0.00365073	0.0018526	AHI1/CA12/CAPRIN2/KRT10/NIPA2/RYBP/SPDL1	7
CONCANNON_APOPTOSIS_BY_EPOXOMICIN_UP	6/181	238/43216	0.00367008	0.00186243	GADD45A/GCLM/MAP3K14/PTPRN/SAT1/SLC7A5	6
BAELDE_DIABETIC_NEPHROPATHY_DN	8/181	435/43216	0.003683	0.00186898	EXPH5/F3/GADD45A/GMDS/MYH9/SLC2A3/TSC22D3/XBP1	8
FERRANDO_T_ALL_WITH_MLL_ENL_FUSION_UP	4/181	89/43216	0.00380167	0.0019292	BTG1/HLA-E/NUCB2/SLC7A5	4
DANG_BOUND_BY_MYC	13/181	1059/43216	0.00387143	0.0019646	AMPD3/EIF3C/ENO2/GATB/GDAP1/GMDS/ISG20/LBR/PREP/TFRC/TP53/VAMP2/WDR4	13
FLECHNER_BIOPSY_KIDNEY_TRANSPLANT_REJECTED_VS_OK_DN	9/181	552/43216	0.00390771	0.00198301	ACAA1/ANG/CA12/CCNG2/EXPH5/MT1X/MXI1/PGK1/SLC5A3	9
UEDA_CENTRAL_CLOCK	4/181	90/43216	0.00390771	0.00198301	AP1B1/GADD45A/RORA/XBP1	4
VERHAAK_GLIOBLASTOMA_CLASSICAL	5/181	159/43216	0.00390771	0.00198301	BTBD2/CDH2/DOCK6/SHOX2/SPRY2	5
BILD_E2F3_ONCOGENIC_SIGNATURE	6/181	242/43216	0.00390771	0.00198301	ARFGEF3/CMPK2/CRELD2/DDAH1/ENO2/TMEM158	6
JOHNSTONE_PARVB_TARGETS_2_DN	7/181	338/43216	0.00399195	0.00202576	ARRDC3/GMDS/POPDC3/RASA2/SHOX2/SLC5A3/TPT1-AS1	7
SMIRNOV_CIRCULATING_ENDOTHELIOCYTES_IN_CANCER_UP	5/181	160/43216	0.00399195	0.00202576	MCAM/PLIN2/SLC2A3/SLC7A5/THBS1	5
KIM_BIPOLAR_DISORDER_OLIGODENDROCYTE_DENSITY_CORR_UP	10/181	676/43216	0.00407971	0.0020703	DHCR24/ENO2/GABBR1/GOLGA8A/GPR162/KRT10/PDE2A/PGK1/SLC7A5/TENT4A	10
[truncated: 465 more rows]

[truncated: 1 more sheets: K. Overlap genes and proteins]
