# Supplementary material for: Deciphering the role of FUS::DDIT3 expression and tumor microenvironment in myxoid liposarcoma development
Source: J Transl Med. 2024 Apr 26;22:389. doi: 10.1186/s12967-024-05211-w (PMC11046918; doi:10.1186/s12967-024-05211-w)
Supplement: Supplementary file 5 — Additional file 5: Table S3. Regulated genes between scaffold-cultured HT1080 FUS::DDIT3-eGFP cells and control cell lines. [file 12967_2024_5211_MOESM5_ESM.xlsx]

## Sheet: A. FUS-DDIT3 vs both controls
Table S3. Regulated genes between scaffold-cultured HT1080 FUS::DDIT3-eGFP cells and control cell lines.
A. Regulated genes between scaffold-cultured HT1080 FUS::DDIT3-eGFP compared to both HT1080 wild-type (WT) and HT1080 eGFP that are not regulated between the two control cell lines.
	HT1080 FUS::DDIT3-eGFP vs eGFP		HT1080 FUS::DDIT3-eGFP vs WT
Gene name	log2(fold change)	Adjusted p-valuea	log2(fold change)	Adjusted p-valuea
ABCB9	-2.28527	2.45424e-09	-2.01943	9.40113e-10
ABCC4	1.22114	0.0400859	1.34601	0.00243848
ABHD17C	3.11953	6.19095e-08	2.20306	7.70811e-06
ABI3BP	-2.37336	0.00277911	-2.19023	0.000707185
ABLIM1	5.66442	6.25971e-05	4.71397	1.5241e-08
ACVR1C	-3.13869	0.0124321	-3.54943	0.000271238
ACY1	1.44081	0.0309966	1.10323	0.0289921
ADA	1.37721	0.0429102	1.78886	0.000323175
ADAM12	2.8189	0.0349754	2.55111	0.00311692
ADAM19	2.65968	4.88672e-12	2.11719	1.8579e-10
ADAM9	-1.25535	0.000254505	-1.82148	8.86067e-12
ADAMTS7P4	1.89492	0.030317	2.35004	0.000358928
ADARB2	7.2733	3.66447e-15	8.04933	1.73886e-20
ADD3	1.35046	0.00513319	1.66622	6.34829e-06
ADGRD1	6.05081	0.000104375	3.6574	5.38695e-05
ADGRE1	2.53725	5.53522e-07	2.75295	2.9295e-11
ADGRE4P	4.28626	7.31717e-05	4.96698	5.74314e-08
ADGRL2	-6.75677	1.78688e-11	-7.05039	4.40265e-14
ADGRL4	-2.83551	1.34644e-15	-3.43347	3.10028e-30
ADTRP	-1.20903	0.0314341	-1.74034	1.76767e-05
AFF3	-1.64317	0.0313228	-1.89971	0.000893396
AIM2	-1.43593	0.0128466	-2.2374	1.00256e-07
AJAP1	2.24438	0.000971014	2.52077	2.56456e-06
AJUBA	-1.29347	0.0155703	-1.47727	0.000296612
AK4	-1.16809	0.000258052	-1.17233	6.42392e-06
AKAP6	4.23586	1.63515e-05	6.81491	1.02674e-09
AKNAD1	-2.30814	0.000383558	-2.63919	5.37051e-07
ALCAM	1.14172	0.0457856	1.45617	0.000474581
ALDH1L2	-2.68453	0.00366889	-3.08341	2.28323e-05
ALDH2	2.49693	2.80483e-05	1.97082	6.16522e-05
ALDH5A1	-4.10355	0.0191916	-3.38376	0.0300346
ALPK1	-3.15849	1.41024e-08	-3.18874	7.00466e-11
ALPK2	3.50605	0.0340974	5.34292	7.85916e-06
AMIGO2	-2.6372	0.000373449	-2.5782	2.24785e-05
AMPH	-4.93311	0.000790614	-4.1297	0.00299303
ANK2	-1.87193	0.0279013	-1.79134	0.00717121
ANKRD10	1.11215	0.00967424	1.52083	2.0117e-06
ANOS1	2.2774	0.0387935	2.51434	0.0022676
AP3S1	1.12811	5.16222e-05	1.09805	1.59372e-06
ARG2	-1.01599	0.0387935	-1.52017	1.44007e-05
ARHGAP18	-1.25239	0.0120711	-1.39729	0.000266696
ARHGAP22	-1.64533	0.00719376	-1.71185	0.000344517
ARHGAP31	-2.85594	0.000350031	-1.8665	0.0100577
ARHGAP4	-2.73574	0.000678496	-3.32268	1.88599e-07
ARHGAP5-AS1	2.43681	9.42793e-08	3.05543	1.17526e-15
ARL4A	-2.43922	6.04051e-11	-2.36568	2.45979e-13
ARMCX2	-3.77249	1.31385e-16	-4.27689	8.98449e-27
ASAP3	2.67073	0.00134575	2.40949	9.06351e-05
ASRGL1	1.69851	0.0304191	2.62556	4.93666e-05
ASTN1	3.75109	0.0334852	2.93594	0.0147943
ATP10D	-1.78877	9.82257e-07	-1.39082	1.14821e-05
AXDND1	3.36875	0.03337	4.48706	0.000442376
B3GALT5	2.27885	0.00327733	2.65351	1.08072e-05
B3GNT9	-4.1187	0.0155787	-4.31227	0.00266892
BACH1	-1.21676	0.0122723	-1.63341	5.97234e-06
BAIAP2	-1.06282	0.0275419	-1.11434	0.0023978
BCAP29	-1.36574	4.88804e-06	-1.14773	5.6726e-06
BCL11B	3.78519	0.000945036	2.36291	0.0101489
BDH1	1.50941	0.00048921	2.43949	9.90456e-13
BDNF	2.10301	0.00112146	2.32374	4.321e-06
BEX2	2.09226	0.000407869	1.33443	0.00579016
BMPR1B	-1.29584	0.0102825	-1.00357	0.0161044
BRF2	-1.376	0.0415127	-1.38485	0.0075544
C10orf95-AS1	2.22552	4.74533e-05	1.63954	0.000110896
C16orf74	1.90596	0.000598181	1.39301	0.00225433
C1GALT1C1L	3.5017	0.0169136	2.2764	0.0204252
C1QTNF6	1.71837	0.00636543	1.44399	0.00359089
C1R	-2.71477	7.68021e-05	-4.14915	1.72827e-14
C20orf197	4.34171	3.66947e-05	2.49278	0.000607847
C4orf3	-2.64339	2.38252e-27	-2.94913	6.24432e-45
C4orf47	-1.54215	0.010636	-1.66123	0.000372326
C6orf141	-1.57243	0.00198816	-1.8843	2.04174e-06
CACNA1A	2.94572	0.000420471	2.27425	0.000541155
CADPS2	-2.35586	0.00195758	-2.2244	0.000352574
CALHM5	-3.69669	0.00607468	-3.16428	0.00660514
CAMK2D	-2.06683	5.96247e-09	-2.5518	4.76236e-18
CAMK4	-2.73073	0.000615731	-2.43275	0.000272415
CAP2	1.53007	0.0429102	1.17215	0.0471822
CARD16	-3.76772	0.0112986	-4.66633	9.86262e-05
CASP1	-2.6173	0.000256663	-2.63569	8.3895e-06
CBLB	-1.89648	0.00261946	-1.52112	0.00359103
CCDC148	-1.58003	0.0143922	-2.2287	2.84155e-06
CCDC169	2.44316	0.0174688	2.59842	0.000774062
CCDC80	-1.72705	2.62687e-08	-1.87115	5.59202e-13
CCL5	3.8353	0.00151948	2.5594	0.0019766
CCND2	-4.31768	2.93035e-05	-5.29648	3.13957e-10
CCND3	-1.69563	0.0225054	-2.16878	8.30836e-05
CCR1	-2.59653	0.040065	-3.8822	2.03521e-05
CD274	2.52896	6.36971e-07	3.09862	9.97921e-14
CD33	-1.35942	0.00249938	-1.69836	1.01936e-06
CD7	8.10571	1.95105e-07	5.76053	1.03377e-12
CDC42EP3	-1.4176	0.000135293	-1.4804	9.29661e-07
CDCA7L	1.04221	0.00323467	1.28163	2.56316e-06
CDH11	6.41244	6.05114e-12	5.40986	1.69773e-16
CDH3	4.85444	0.00482072	4.3077	0.000576814
CDH4	4.85569	3.83125e-08	7.45178	2.10387e-11
CDKN2C	-2.0793	0.000593094	-1.468	0.00583371
CEACAMP10	3.3458	0.00455749	4.12328	2.06752e-05
CEBPA-DT	2.58313	2.11813e-05	4.08804	4.9799e-15
CELF2	4.28174	2.44383e-16	4.19214	5.20216e-23
CELF2-AS1	7.79883	9.53875e-08	3.84622	1.61781e-12
CENPV	1.6487	0.032166	1.73586	0.00216487
CERS4	4.96648	0.00510423	5.95861	1.30087e-06
CFAP300	2.70089	3.2282e-08	1.71111	1.99275e-06
CFAP57	2.62395	0.0496328	5.14513	4.22683e-05
CHAC1	-3.48654	2.65612e-06	-2.14086	0.00183948
CHRNA9	3.92157	7.70767e-09	2.96026	1.34366e-07
CHST15	1.98418	1.84019e-05	1.38594	0.000321565
CHST2	-3.02639	4.80679e-06	-2.9057	2.29785e-07
CIITA	4.01903	0.000100928	2.75763	0.000611364
CIT	-1.45054	0.00447015	-1.79729	4.49434e-06
CITED2	-2.24193	3.99394e-10	-2.27048	1.63677e-13
CKB	-1.07878	0.0130025	-1.54489	1.31668e-06
CLEC2B	-2.48883	0.00168593	-3.34977	4.40491e-08
CLYBL	1.65061	0.0238586	2.76498	2.8657e-07
COBLL1	-2.11218	0.00353502	-2.11613	0.000355103
COL17A1	3.05185	9.47094e-07	2.3437	8.93965e-06
COL4A6	3.4415	0.00116112	2.65928	0.000619808
COLGALT2	-5.4716	0.00156764	-6.95052	1.18904e-06
COMMD10	2.06846	5.80562e-09	1.82496	1.19309e-09
COTL1	1.40356	0.0370908	1.13762	0.0328644
CPA4	-2.33539	0.0457856	-4.03993	7.08812e-07
CPEB1	3.29493	0.0338855	5.17421	0.000143588
CPED1	-2.01372	0.000203485	-1.19976	0.0165578
CPNE5	1.85954	0.0256043	1.7832	0.00426333
CPVL	8.25388	4.52921e-07	8.28421	2.42309e-11
CREB3L2	-1.40461	2.61233e-05	-1.12531	7.38934e-05
CREM	1.31798	3.98443e-08	1.06234	1.76428e-07
CRHBP	4.86461	0.00592282	3.21975	0.00886298
CRIP2	-1.42083	0.0119858	-2.38345	5.70712e-09
CSF2RA	2.49356	1.54981e-10	1.50462	4.46501e-06
CSMD2	2.87208	0.00541374	3.03318	0.000151892
CTNNA2	3.34262	0.000525934	2.77655	0.000232086
CTSH	-2.021	3.61229e-05	-1.60978	0.000133022
CTSO	-1.96638	0.000932209	-1.88948	9.73504e-05
CTSV	2.63429	0.00148567	1.43504	0.00541214
CXXC4	-4.18684	0.0245778	-4.68101	0.00192974
CYP2S1	1.2666	0.0384013	1.96354	8.37276e-06
CYP3A5	1.32381	0.0437661	1.90014	7.06059e-05
DAB2	-1.51366	0.00219171	-1.66688	1.81401e-05
DAPK1	4.82753	0.00329106	3.49946	0.000148277
DCBLD1	-1.62908	0.00195539	-1.05496	0.0220269
DCLK1	6.86375	1.29545e-05	4.15573	2.71721e-06
DCUN1D5	1.04122	0.0206568	1.32172	7.62473e-05
DDR2	-1.32657	8.24904e-06	-2.05062	2.4873e-18
DDX43	-7.67036	4.07423e-09	-7.94895	8.18538e-11
DENND2A	-1.61485	0.00541374	-2.48211	8.61483e-09
DEPDC7	-7.86471	6.55526e-11	-7.17741	9.36668e-10
DEPP1	-2.18268	0.01691	-2.96001	1.16253e-05
DFFA	1.05239	1.24048e-12	1.37867	6.97025e-29
DGKA	-1.17639	0.00967424	-1.71333	3.33506e-07
DIPK1A	1.6763	0.0362486	1.2716	0.0440838
DKK3	-2.80661	1.80922e-08	-3.85683	1.31261e-20
DLL3	1.99653	0.000361959	2.35756	1.16658e-07
DMKN	1.92273	1.71175e-06	1.76393	1.423e-07
DNAJB9	-1.75976	0.0016214	-1.7195	0.000125771
DNAJC3	-1.06125	0.00116501	-1.35329	9.36666e-08
DNMT3B	2.40212	0.000148998	1.42397	0.00473169
DPP3	1.49907	0.000320412	1.17682	0.000732114
DPYD	-2.21671	3.90915e-09	-2.33999	4.49796e-13
DSE	-1.80868	4.62288e-05	-1.81813	6.52081e-07
DSEL	-3.22548	9.50678e-06	-2.88169	1.06834e-05
ECM1	-1.18139	0.0334907	-2.31602	1.85037e-09
EDIL3-DT	-4.00356	0.0152331	-4.68981	0.000580006
EDNRA	-6.99591	1.01309e-16	-6.94841	2.87106e-18
EFNA5	-1.63274	2.00987e-05	-2.35961	7.45605e-15
EGR1	-3.10892	0.00134575	-2.35098	0.00389566
ELMOD1	4.25295	0.00155509	3.96762	7.52804e-05
EMSLR	4.1792	0.0373545	2.66998	0.0271646
ENPP4	-4.6103	0.00489062	-5.88838	1.21819e-05
EPB41L1	1.80517	0.00156249	1.95506	1.18923e-05
EPHB1	3.20018	0.0090271	6.18082	3.80626e-07
EPOR	-1.11329	0.0332256	-1.35925	0.000459691
ERBB3	2.93389	0.0419633	3.58034	0.00125943
ERC2	3.32566	0.0032191	3.11678	0.000322058
ERI1	1.17917	0.00275684	1.58958	1.34842e-07
ERO1A	-1.37373	0.00197253	-1.62959	2.39772e-06
ESRRA	1.45698	0.0261258	1.33368	0.00745483
ETV1	-2.35067	0.00621521	-1.81152	0.0122635
EVI2B	-1.8769	0.0139541	-1.68597	0.00597577
EXPH5	2.13943	0.000364789	3.01315	1.2278e-09
FABP4	-5.8705	0.00061082	-3.79028	0.0260958
FABP6	3.33511	0.00203548	2.77056	0.000289561
FAHD2B	1.81829	0.000130141	2.89405	8.53094e-13
FAIM	-7.01589	3.88742e-08	-7.64548	1.3893e-10
FAM114A1	-1.18031	0.0132101	-1.79184	2.70565e-07
FAM13A	-1.22767	0.0232321	-1.68481	2.02046e-05
FAM20C	-2.99616	1.64992e-05	-1.92724	0.00208726
FAM83A	-3.83005	0.0111651	-4.08665	0.000716015
FAR2	-1.77883	0.00297381	-2.24931	1.17254e-06
FAT4	-3.73513	0.00795891	-4.10684	0.000323175
FAXDC2	-1.6002	0.0331998	-1.2442	0.0466891
FBXO44	3.35339	0.00544858	5.80735	1.13486e-07
FCHSD1	-1.14589	0.0157622	-1.53912	1.1769e-05
FCRLB	2.0211	1.48413e-06	1.97801	1.06432e-08
FDX1	1.0788	0.0099683	1.27186	5.92862e-05
FEZ1	-2.65681	0.00176383	-3.44511	3.74181e-07
FEZ2	1.26086	0.00132597	1.59666	1.64482e-07
FGF12	-2.71469	4.73423e-05	-2.56567	1.61728e-05
FGF5	-2.71806	8.12566e-07	-2.6468	1.12679e-08
FGFR4	2.00277	0.00475983	2.85676	2.81153e-07
FICD	-1.48436	4.21642e-05	-2.02839	1.76488e-12
FILIP1	6.09903	1.76879e-20	6.11793	6.75673e-30
FLRT2	-3.07124	0.000397808	-4.51406	1.16824e-10
FLT1	8.13571	2.29494e-39	8.37545	1.83319e-57
FN1	-4.12319	3.50968e-15	-3.93913	2.04292e-18
FRMD4B	-3.30771	0.00114746	-3.92744	1.69154e-06
FRMD6	-1.56987	0.000366293	-1.561	1.2403e-05
FST	1.82433	0.000715331	2.91159	6.15996e-12
FSTL1	-1.39213	0.000156867	-1.36885	5.45208e-06
FTCDNL1	3.01066	0.0179621	2.13791	0.0187307
FUCA2	-1.34453	7.63704e-05	-2.08505	4.25725e-15
FXYD5	-1.08548	2.50779e-06	-1.34039	8.53094e-13
FZD8	-3.25282	0.00030837	-3.10434	4.14525e-05
GABRA4	-5.45569	0.0362538	-5.66079	0.00628283
GABRA5	3.8943	0.00358133	6.7687	6.04931e-08
GABRG3	8.42503	3.88742e-08	8.45536	3.45519e-13
GAGE1	1.26787	0.00242605	1.14091	0.000665895
GALNT15	-2.37479	0.00780988	-3.28381	1.00235e-06
GBE1	-1.50277	3.37849e-08	-1.57465	4.61828e-12
GBP2	-1.50553	0.0237459	-1.50432	0.00345443
GCA	-2.15647	7.55567e-06	-2.52999	1.8579e-10
GCLM	1.58387	0.00850241	1.56627	0.000797786
GCNT3	2.95122	0.00115794	2.07683	0.0040939
GFPT2	-1.11786	0.0127288	-1.32761	9.23999e-05
GJA1	-5.83919	5.05452e-05	-6.64131	1.99383e-07
GJB2	-4.99528	3.76841e-06	-5.63482	1.66551e-09
GK	-2.56026	5.77605e-09	-2.62566	3.41612e-12
GLB1L3	4.56778	0.00314744	5.84782	1.15885e-05
GLDC	2.66174	0.00378156	2.26257	0.0014258
GLT8D1	-1.09425	0.00010512	-1.41714	2.37683e-10
GLTP	-1.03517	0.00302704	-1.85552	6.28432e-13
GMFG	2.09634	0.000254129	3.09002	4.34814e-11
GNG11	-1.59899	1.18308e-05	-1.70745	1.07317e-08
GNGT2	4.33005	0.00686026	5.2555	7.26772e-05
GPD1L	1.58883	0.0256738	1.80965	0.000704915
GPR87	5.48499	3.03981e-10	4.27665	1.84525e-11
GPRC5C	3.70729	0.00303845	4.82129	7.57467e-06
GRAMD1B	4.02472	2.2339e-07	4.94083	1.19233e-14
GRAMD2B	-2.77956	1.91871e-05	-3.5853	1.86328e-11
GRHL1	3.88596	0.034273	4.87809	6.13246e-05
GSPT2	1.28369	9.04669e-05	1.33421	4.32192e-07
H2AJ	-1.37265	0.00266458	-1.87864	6.7547e-08
H2BC21	-1.3084	0.0327267	-2.46153	7.42739e-09
H2BC5	-1.23742	0.0480223	-1.54734	0.000704084
H2BC8	-3.58327	0.00505212	-2.33808	0.0464181
HAS2	-1.77693	0.0154818	-2.51629	3.12941e-06
HBE1	1.23957	7.0334e-06	1.15413	4.29835e-07
HBEGF	2.08738	3.59306e-05	1.9899	1.71215e-06
HCFC2	-1.21849	0.0129599	-1.46777	7.67334e-05
HDAC11	1.72484	0.000103494	1.23919	0.000500814
HERPUD1	-1.62929	7.0694e-06	-1.72331	7.19841e-09
HHEX	3.66441	0.0269134	1.77417	0.0461514
HHIP	-5.29895	7.96959e-14	-4.20517	5.06268e-11
HHIP-AS1	-3.51043	0.00712722	-2.86776	0.0109831
HKDC1	5.28674	0.00619793	2.2963	0.0365129
HLA-B	-1.33824	0.00994521	-2.03424	9.56071e-08
HLA-C	-1.1852	0.0122826	-1.94242	1.48227e-08
HLA-DMB	5.88697	9.50678e-06	3.47754	0.000153775
HLA-DOA	6.35542	0.0133999	4.81116	0.00844199
HLA-DPB1	1.95244	0.000839637	1.60586	0.000750063
HLA-DRB5	8.84607	1.53064e-06	5.31294	1.11362e-06
HLA-DRB6	8.02466	9.18962e-07	4.1741	1.70136e-06
HLA-F	-1.72083	0.00607468	-2.39237	4.21629e-07
HLA-H	-1.42969	0.00253758	-2.1052	3.92029e-09
HOOK3	-1.14028	0.0138469	-1.15171	0.00142028
HOXB13	1.73264	0.0283781	3.9133	3.44881e-06
HPS3	-1.53761	2.22264e-05	-1.8234	4.45517e-10
HPSE	-2.85834	4.49655e-09	-3.90534	2.4955e-22
HRH2	2.52787	0.0346384	1.78823	0.0405145
HS6ST3	-3.02204	0.043009	-3.89216	0.000481019
HSD17B6	3.59599	0.000474006	3.1952	7.85916e-06
HSD3B7	-1.22971	0.0094581	-1.56803	1.07883e-05
HSPA12A	1.63277	0.0379593	2.50089	1.76767e-05
HSPA8P1	1.26085	0.0266522	1.11403	0.00883871
HSPE1	1.06287	0.0261258	1.48231	2.04676e-05
IAH1	-6.95959	1.74987e-37	-7.71394	1.84605e-49
ID4	-4.8453	0.0196038	-4.46522	0.0108466
IFFO1	-1.26133	0.016768	-1.33519	0.0010201
IFTAP	1.00143	0.0251559	1.19471	0.000340628
IGF2BP3	1.6683	0.000634679	1.02126	0.0142108
IL13RA2	-5.75688	0.00195507	-5.86866	0.000237178
IL18R1	4.05183	0.000509003	3.09358	0.000568688
IL23R	3.75203	0.000245109	5.6407	3.46961e-09
ILDR2	5.91706	0.000998885	2.41327	0.0213172
INPP1	-1.85234	0.00252535	-1.88987	0.000134959
IRS1	-2.11093	4.73423e-05	-2.59579	5.33037e-10
ISG20	-1.58602	0.00617317	-2.20406	3.89246e-07
ITGA4	-1.93332	0.000457639	-2.31284	1.72886e-07
KALRN	3.15535	3.12702e-05	4.24039	7.65917e-11
KAZN	2.48771	0.000242046	3.05369	4.7965e-08
KCNJ15	3.10481	4.08617e-05	3.35322	4.51633e-08
KCNK1	-1.65553	0.00832959	-1.75463	0.000337347
KCNN3	3.76592	0.000349762	3.95131	2.20316e-06
KCTD11	-1.25611	0.00905511	-1.37911	0.000209222
KIF26B	2.79391	0.0126256	1.83989	0.0407223
KIRREL1	-1.01401	0.0453992	-1.59453	7.40594e-06
KIRREL3	-1.77469	0.00851947	-2.00766	0.000132354
KLHDC8B	2.28214	9.13132e-06	2.88153	1.00837e-11
KLRG1	2.04038	0.0168289	1.80781	0.00466237
KRT17	2.34661	0.000481667	1.2847	0.0142766
KRT7	4.34263	4.51561e-09	5.06876	1.49833e-14
KRT81	3.31712	0.000217928	4.05925	1.10821e-08
KRT83	4.05068	9.35188e-07	5.02946	6.62372e-11
KRT86	2.75609	0.0093218	4.11242	5.05785e-07
KRT87P	2.94895	0.00485062	4.8087	8.1573e-07
KTN1-AS1	1.27552	0.03337	1.18415	0.00944544
KYNU	2.92877	0.0221214	3.61416	0.000221703
LAIR2	1.47866	0.0153252	1.81167	7.84813e-05
LAMA3	1.55668	0.0192589	1.18954	0.0201079
LAMA4	-2.9018	7.18964e-09	-4.02854	1.35183e-22
LAMB2	-1.19718	0.00404084	-1.12143	0.00079118
LAMB3	-1.56172	5.47038e-06	-1.48774	1.89389e-07
LCE1F	-3.22359	0.0249538	-2.6344	0.0240493
LGR4	-2.37114	0.00164333	-2.38621	9.59908e-05
LHX6	4.01331	3.80897e-07	4.41046	1.49377e-11
LIFR	2.87352	6.02161e-08	2.71141	1.25047e-10
LIMS1	-1.2275	0.000963976	-1.73911	1.12035e-09
LINC00173	4.07271	0.00195758	4.11692	4.7861e-05
LINC00665	2.33415	6.67983e-06	1.34466	0.00204707
LINC00668	1.35378	0.0105072	1.34748	0.000841212
LINC00674	-1.07382	0.0329033	-1.61167	6.40338e-06
LINC00705	-5.12806	0.000139339	-4.67725	0.000122281
LINC00884	2.71734	0.000172858	1.86782	0.000841971
LINC00958	6.80321	5.77482e-17	6.02767	3.10028e-30
LINC01085	-3.27276	0.00284838	-3.77874	2.51574e-05
LINC01411	3.1865	0.00381353	2.7258	0.000609843
LINC01435	-3.82151	0.000349762	-3.94998	1.14092e-05
LINC01537	9.29251	3.78286e-10	9.12708	2.09559e-16
LINC01550	3.86329	3.99047e-09	5.16918	2.19813e-17
LINC01551	-6.52038	6.01665e-07	-7.90025	3.45964e-11
LINC01605	-1.29028	0.0298115	-1.65316	0.000157817
LINC01694	1.93316	0.00303845	2.00806	8.58252e-05
LINC01705	-2.26501	0.0432907	-2.77606	0.000745187
LINC01910	5.84168	0.000566817	2.30324	0.0123069
LINC02085	4.08438	0.00261186	3.22513	0.000191306
LINC02154	-3.42165	0.0317215	-4.09353	0.000555935
LINC02167	5.39587	0.00850241	6.37337	5.95017e-05
LINC02195	6.41448	0.000937176	7.4066	1.55752e-07
LINC02257	-3.44844	0.0121421	-4.31497	4.90547e-05
LINC02434	-3.07435	5.03672e-08	-3.26815	9.04317e-12
LINC02506	-2.2431	0.000603218	-2.63082	6.84035e-07
LINC02582	3.8752	3.8502e-05	3.3187	3.31552e-06
LINC02725	-5.54853	0.000203485	-4.012	0.00397637
LINC02742	1.99462	0.00172226	2.49412	5.05785e-07
LINC02762	1.36012	0.00177888	2.09555	4.08078e-10
LINC02832	2.48818	0.0168289	1.73332	0.0229188
LIPH	3.20462	0.0158002	3.04983	0.00176763
LNCSRLR	-3.37795	0.00660027	-2.73657	0.0100393
LOXL3	-2.13309	2.3245e-05	-3.09045	9.558e-15
LRP1	-1.25358	0.0297118	-2.05836	4.98662e-07
LRP12	-1.47608	4.88804e-06	-1.3374	1.11449e-06
LRP5	3.25712	9.45057e-06	2.32558	2.51574e-05
LURAP1L-AS1	2.07657	0.00883266	2.2034	0.000299631
LYRM7	1.2172	0.00686026	1.38386	6.19044e-05
MAGEA4	3.55846	0.0131523	5.43659	4.74113e-07
MANCR	-4.70178	2.72784e-20	-4.6974	1.71411e-25
MAOA	2.62278	2.68742e-05	2.93415	6.40068e-09
MAP3K7CL	-2.83708	1.40808e-06	-3.97416	1.85866e-16
MAPK13	-2.3022	0.0174034	-3.39644	2.04174e-06
MARCO	7.81848	2.61051e-09	6.15623	1.4971e-18
MBNL2	1.31548	0.0136267	2.173	2.32257e-08
MCTP2	2.51141	4.16728e-05	1.29668	0.0148661
MDGA2	-4.07967	2.74416e-08	-4.15923	1.57143e-10
MECOM	-2.81467	0.0203759	-3.13204	0.0013815
MED12L	3.99106	0.0130025	3.8319	0.000400342
MFSD1	-1.14497	0.0261639	-2.00902	3.21245e-08
MGAT1	-1.12999	0.0282516	-1.18615	0.00247062
MGLL	2.18075	8.23236e-06	3.38062	8.5239e-17
MID2	-6.44001	6.77456e-05	-5.94338	5.04455e-05
MIR646HG	2.58391	0.0225054	3.65326	5.04455e-05
MIR99AHG	5.09684	0.00144207	5.75345	3.16636e-06
MLPH	-4.32735	0.00766641	-3.37517	0.0275111
MME	-4.33664	9.62491e-27	-4.35598	9.5527e-36
MMP14	-1.4731	0.00212585	-2.5168	2.1228e-12
MMP19	3.37475	0.0372914	2.17768	0.0134804
MOB3B	4.52992	1.10797e-11	3.53137	6.65988e-12
MOXD1	-6.66006	1.05076e-07	-7.75693	2.30898e-11
MPP7	2.13408	0.0249538	5.25056	4.48525e-06
MPZL2	1.44905	0.0261347	1.62156	0.000902966
MSC-AS1	-1.42231	0.0370908	-2.04984	2.88257e-05
MSRB3	-1.46293	0.000268823	-1.37948	3.06221e-05
MT1G	4.61534	0.0242404	3.48037	0.0206893
MTDH	-1.22016	0.0132925	-1.12552	0.00389566
MTMR1	2.27687	0.00443028	2.23697	0.00023605
MTMR11	-1.11076	0.00218412	-1.0099	0.000599936
MTURN	2.14428	0.0071087	1.59007	0.00928758
MUC13	4.81425	1.08722e-07	2.97253	2.76462e-08
MYH10	-1.76493	8.95246e-06	-1.45183	2.54785e-05
MYO7B	2.80755	0.0246231	2.68189	0.00500001
NAMPT	2.04766	2.46689e-08	1.83742	3.5513e-09
NAMPTP1	2.01767	0.000142464	1.90734	9.44975e-06
NAP1L3	-2.05516	0.048951	-1.69442	0.0426836
NARS2	1.01673	0.00710513	1.87674	1.95648e-11
NAV2	-1.14141	0.0430835	-1.09239	0.0116845
NBPF10	-1.71459	0.00776465	-1.53339	0.00351892
NCALD	-3.11606	0.000373449	-2.71754	0.000497587
NCBP1	-1.02814	0.000164041	-1.08585	9.20256e-07
NCKAP5	1.8167	0.0332663	3.59668	8.56359e-09
NECTIN4	2.46136	0.000126488	3.12387	1.10886e-09
NFIA	1.3866	0.0141336	1.10172	0.0142766
NFKBIZ	2.71697	2.48572e-09	1.73523	1.0023e-05
NHSL2	7.75275	1.02223e-06	7.20601	2.02464e-09
NIPAL2	-4.36005	0.0184948	-5.12235	0.000517234
NMB	-5.10022	0.000391134	-6.13061	7.53648e-07
NME3	-1.87076	5.71267e-05	-1.88121	1.1524e-06
NNMT	2.06167	0.000113199	1.63813	0.000263354
NOL3	-1.37262	0.0117514	-1.50313	0.000335965
NPR3	-5.85246	6.99919e-06	-6.68683	1.80677e-08
NR2F1	-4.88364	0.00156973	-4.641	0.000567478
NRP2	-1.71718	2.38509e-05	-1.73847	1.89945e-07
NRXN3	4.06453	1.34746e-06	3.96339	1.05988e-09
NSUN5	-2.92234	1.47857e-11	-2.07535	1.34842e-07
NT5E	1.4405	0.0257209	2.32204	1.91116e-06
NTNG1	-2.92755	3.66947e-05	-3.13086	7.57729e-08
NTRK1	8.09334	1.25509e-06	4.33866	2.74555e-06
NUCB2	-1.32939	1.06896e-05	-1.75714	4.2133e-13
NUDT16L2P	-7.47376	1.31126e-08	-7.50589	1.23204e-09
NUP210	6.70564	9.81778e-06	4.61984	9.54189e-07
OCLN	2.68862	3.45833e-05	4.27793	2.37683e-10
OGDHL	5.66292	5.14945e-05	4.39551	1.90565e-08
OR51B5	3.04919	3.96434e-11	2.60539	2.00765e-11
OR51J1	2.62768	0.013045	1.95194	0.0197881
OR7E12P	1.7673	0.025393	2.05923	0.000508443
ORAI3	-1.32308	0.0447745	-1.56412	0.0013815
OXCT1	2.02608	4.42056e-06	1.66751	5.12694e-06
OXR1	-1.54373	0.000364789	-1.29711	0.000357954
PAEP	2.28952	4.80679e-06	1.67458	0.000103672
PAG1	-2.63918	2.83546e-05	-2.9613	7.13267e-09
PAIP2B	2.24305	0.0407436	2.11774	0.00551455
PALMD	-5.32494	6.33841e-06	-6.35773	6.10902e-11
PANK1	4.67529	0.00776465	1.83088	0.0312964
PAPPA2	-3.45914	0.000258052	-5.01273	8.59124e-11
PAPSS2	-2.56926	1.98768e-10	-3.32142	1.18881e-22
PARD6B	2.47425	8.29121e-05	2.77081	4.40491e-08
PCBD1	1.06873	0.0126492	1.5956	5.02822e-07
PCOLCE2	2.05353	1.45754e-10	1.81117	7.9594e-12
PCSK1	-2.31862	0.0177243	-3.92607	2.43168e-08
PDCD2L	1.17952	0.000884049	1.07095	0.000145611
PDE7A	-1.24162	0.0464335	-1.09768	0.0251138
PDGFC	-2.76816	6.59815e-11	-3.47551	1.35183e-22
PDGFRB	-2.72457	0.0105111	-2.94431	0.000674532
PDIK1L	1.13864	0.0275429	1.16764	0.00262342
PDLIM1	2.58089	8.81689e-16	2.66579	1.35183e-22
PDLIM3	-3.83734	4.5835e-09	-3.99495	4.55507e-12
PDLIM5	-1.44986	4.19563e-08	-1.07916	3.35693e-06
PDXDC1	-1.15234	0.0199948	-1.79732	4.98662e-07
PDZD2	4.62373	6.69885e-13	3.74034	3.09119e-14
PELI2	-2.3847	0.0105111	-1.98015	0.0115272
PEX11A	1.42406	0.00102636	1.20212	0.000451959
PEX5L	-3.98956	6.0012e-05	-1.93991	0.0467645
PFKFB2	-7.66937	6.58493e-08	-7.25103	4.54969e-08
PHF11	-7.11486	2.32291e-19	-7.2031	2.96529e-22
PHGDH	-2.06532	1.81012e-06	-1.49035	7.84813e-05
PHLDB2	1.94954	1.44717e-10	2.43554	6.84804e-22
PITPNC1	1.5656	0.0329033	1.25876	0.0289696
PKIA	-1.69566	0.0306715	-1.39462	0.0280533
PLAG1	-1.5569	0.035182	-1.45862	0.0111413
PLAT	1.70093	0.000143222	2.61562	7.1157e-14
PLCG2	2.84137	0.0123376	3.11606	0.000299631
PLEK2	3.99212	1.21667e-09	4.13269	4.90624e-14
PLEKHA7	5.65272	0.000477326	2.30212	0.00522705
PLEKHA8P1	1.47836	0.0371879	1.29237	0.0173462
PLOD2	-2.33215	1.36868e-10	-2.99863	2.46225e-23
PLPP3	2.48329	6.78566e-05	3.09048	9.81724e-10
PLPP5	-1.10903	0.00839809	-1.04023	0.0017977
PLS1	3.93581	1.20119e-18	4.24037	6.20458e-29
PM20D2	1.5836	0.0240282	1.83133	0.000498055
POGLUT2	1.5837	9.13132e-06	1.45876	7.51806e-07
POLR3K	1.1002	0.000368993	1.40082	8.26783e-09
POMT1	-1.74095	5.60343e-05	-1.80598	4.97968e-07
POU2F2	1.54454	0.0216051	1.46793	0.00441148
PPARGC1B	2.22696	0.00118594	1.65475	0.0019306
PPM1H	3.77597	0.00129616	4.09103	7.0253e-06
PPP1R26-AS1	1.97156	0.0022184	1.75037	0.000549688
PPP1R9A	1.94752	0.030822	2.08638	0.00194458
PRKAG2	1.33365	0.0249538	1.42613	0.00151507
PRMT3	1.0883	0.01691	1.8212	3.70583e-08
PRR5L	-1.21567	0.0397403	-1.89075	5.9616e-06
PRSS2	3.29737	0.0113211	3.94114	7.68439e-05
PRSS3	-4.89693	1.74205e-11	-3.76744	4.47816e-08
PSG1	4.47714	0.0165592	2.30796	0.0230878
PTGES	4.50692	8.51858e-07	2.82924	0.000196582
PTGR1	-6.39734	7.88869e-08	-7.08115	3.13957e-10
PTPMT1	1.13857	0.0237395	1.11715	0.00338089
PTPN12	-1.39631	0.0129599	-1.07755	0.0185189
PTPRE	-1.47541	0.000117107	-1.74038	1.41475e-08
PTPRR	-1.98832	4.49949e-05	-1.34341	0.00164948
PTPRS	2.2046	9.65202e-09	1.95081	1.90286e-09
PURPL	3.14781	0.00358133	2.1681	0.0172085
RAB30-DT	1.28458	0.0155406	1.39953	0.000546898
RAB3IL1	2.71426	0.0105513	1.80485	0.0170983
RAET1E	2.04508	0.0027719	2.06888	0.000115175
RASSF2	2.23376	0.0120047	2.50497	0.000223333
RASSF5	2.48167	0.0315608	1.85621	0.0315575
RBCK1	1.3177	7.68021e-05	1.55589	5.99837e-09
RBMS3	-2.28156	1.61888e-06	-2.40811	2.16804e-09
RBPMS2	4.33746	0.0196038	4.3678	0.000838308
REC8	-1.76586	0.0216007	-2.26524	7.35058e-05
RFPL4AL1	3.54991	0.0055906	4.6284	2.89635e-05
RFX8	-1.94271	0.000278124	-1.67573	0.000173188
RGS2	-8.09189	1.21667e-09	-7.46955	3.52347e-09
RHBDD1	-1.76469	0.000525934	-2.30957	7.76573e-09
RIMKLA	3.79771	0.0141664	2.60975	0.00956139
RIPK2	-1.33872	0.0260346	-1.01328	0.0375496
RNASE1	1.69758	0.0221214	1.62123	0.00423391
RNF144B	-1.58598	0.00116454	-1.31619	0.00164566
ROBO1	-2.10362	3.8502e-05	-2.3596	2.04435e-08
RPL41P1	-1.94275	0.0126256	-1.41683	0.0284085
RPP40	1.16442	0.00129495	2.07916	6.20093e-14
RPS10	1.22302	0.0151939	1.60927	2.12011e-05
RPS4Y1	-1.05078	2.91113e-07	-1.07916	2.48776e-10
RPS6KA2	-3.00103	0.000383503	-3.88128	6.14123e-09
RPSAP52	-1.20672	0.0443589	-1.14448	0.0130808
RRBP1	-1.06322	0.0058775	-1.38353	2.1198e-06
S100A11	-1.54838	1.60456e-11	-1.74541	1.62347e-19
S100A6	-1.00107	0.0279406	-1.1311	0.000954171
SAMD12	2.64392	0.0399586	5.17709	2.44357e-05
SAMD3	2.67176	1.06299e-06	2.29211	2.75142e-07
SAMD9	-2.44268	0.0045152	-2.14745	0.0022835
SAP30	-1.58164	0.0420105	-1.28259	0.042254
SAP30-DT	-1.39935	0.0479722	-1.16725	0.0358271
SBDSP1	-1.52464	0.001517	-1.01873	0.0143887
SCARA5	4.64628	0.00510486	7.64366	4.85755e-07
SCAT1	-1.37745	0.0189972	-1.16066	0.0141678
SCML2	2.58613	8.50929e-05	1.66798	0.000490568
SCN9A	2.09484	0.0142322	1.76898	0.00419404
SDC2	-2.07493	0.00253607	-3.41758	2.87793e-11
SDCCAG8	-1.08122	0.00200532	-1.12438	5.25363e-05
SEC24D	-1.26955	0.0347676	-1.56288	0.000446468
SELENOH	1.00417	0.000755017	1.17828	5.06516e-07
SELENOM	-1.56755	0.000245233	-2.18381	5.95559e-11
SEMA3C	-1.62519	0.0245778	-2.69291	1.60182e-07
SEMA4G	1.82568	0.0190776	1.58927	0.0075175
SEMA6A	2.06603	0.0123376	1.3502	0.04273
SEPTIN6	1.00678	0.0276392	1.03729	0.00274436
SERPINB8	1.40446	3.45833e-05	2.2	1.77232e-16
SERPINF1	3.1289	0.00153451	1.54233	0.0416058
SERTAD1	-2.14881	7.37261e-05	-1.17067	0.0171121
SESTD1	-2.02505	0.000181887	-1.80593	6.04791e-05
SF3A3P2	6.16672	0.000268615	4.81007	2.87626e-06
SFN	1.99524	0.0237395	4.34923	6.08552e-08
SFR1	1.39831	0.00270944	1.24168	0.000994669
SFRP1	2.12416	0.00468828	4.15982	3.64437e-09
SFTA1P	2.79048	0.000254505	2.91357	8.53549e-07
SGCE	-1.8401	2.66948e-12	-2.72122	6.15042e-36
SH2D2A	3.0854	1.65909e-08	4.09139	1.07158e-18
SH3GL2	6.69361	0.00108225	6.72395	1.09063e-05
SHC4	2.57956	3.73508e-06	2.4063	1.83992e-07
SHF	3.05508	0.0470222	2.13328	0.0382441
SHOX2	-1.06742	0.0159084	-1.07589	0.00180161
SIRPB1	-2.88496	1.31126e-08	-3.71166	2.18341e-18
SIRPG	-2.56521	0.0246964	-4.23578	3.05148e-07
SLC25A23	1.35202	0.0297476	1.5167	0.00104823
SLC25A27	4.11717	0.0171133	2.7335	0.0194476
SLC25A5-AS1	2.43137	0.025029	2.35789	0.00292812
SLC26A4	-3.41387	0.000766348	-2.5727	0.00497185
SLC35F2	1.39993	7.21649e-06	1.38219	7.11043e-08
SLC37A1	2.32647	0.0167598	2.28092	0.00195668
SLC38A1	-2.63935	2.14619e-05	-1.75212	0.00359103
SLC41A2	-1.87199	0.000831121	-2.24963	3.45974e-07
SLC44A2	-1.29048	0.0283781	-1.29476	0.00433113
SLC45A3	2.39506	0.000712261	1.74712	0.00222208
SLC7A2	3.17855	0.000531965	4.11511	3.51732e-08
SLC8A1	-2.47828	0.00941225	-2.26097	0.00460372
SMAD1	-1.01934	0.0158029	-1.22283	0.000129044
SMILR	-2.17573	0.00203777	-2.29348	5.45694e-05
SMIM14	-1.14414	0.00525578	-1.34739	1.97392e-05
SNAI2	-2.36382	3.01357e-06	-2.00625	2.93805e-06
SNRNP25	2.31734	4.74535e-07	1.52556	9.77264e-05
SNX10	1.72582	0.00906342	2.22399	9.0763e-06
SNX21	-1.85599	0.00142411	-2.74779	5.68749e-10
SNX7	-1.41018	0.00134266	-1.95408	6.95644e-09
SNX9	-3.19555	2.6945e-18	-3.49757	2.65697e-27
SORBS1	6.28428	1.55397e-06	6.48957	1.23728e-09
SORBS2	-2.64319	4.32958e-08	-2.57589	3.35959e-10
SORL1	3.54055	0.00185131	1.98199	0.00964532
SOX4	-2.80862	4.63566e-08	-2.6494	1.20927e-09
SOX6	-1.90136	0.00994806	-1.77035	0.00328497
SPAG4	-2.93175	0.000209145	-3.75631	1.24864e-08
SPINT2	3.57998	0.00928729	3.76931	0.000314978
SPON1	3.30945	5.78822e-05	5.16469	4.16321e-11
SPON2	4.33692	0.00980334	3.86121	0.00169782
SPTLC3	-2.7246	0.00069136	-3.08819	2.61266e-06
SQOR	-1.27317	0.00038555	-1.99795	4.1797e-13
SRD5A3	-1.74988	0.00036709	-2.62462	4.70389e-12
SSBP2	-2.06202	2.40301e-07	-2.54377	1.17504e-14
STEAP1	-1.48689	3.66947e-05	-1.36549	5.22604e-06
STK32B	5.70883	0.002884	5.16209	0.000296785
STX11	-3.70174	0.00813735	-4.17935	0.000331211
STXBP5-AS1	-1.13523	0.0279013	-1.58191	2.39921e-05
SUN2	-1.68152	0.000123225	-1.81352	4.01453e-07
SUSD5	-3.7381	0.015596	-4.9839	2.78358e-05
SYNE1	-1.83296	5.27778e-05	-2.11129	8.19481e-09
SYNGR1	2.31284	1.25678e-09	2.82239	1.85373e-18
SYT1	-6.77313	4.09668e-05	-5.9899	7.01955e-05
SYT11	-1.4032	0.00505111	-2.10653	1.60112e-08
SYT9	-5.34471	0.00506681	-4.39885	0.00956609
SYTL3	1.71066	6.97895e-05	1.0862	0.00273544
TADA2B	-1.45411	0.0296191	-1.10212	0.046364
TANC2	1.22954	0.0476719	1.98957	6.26822e-06
TAOK2	-1.26365	0.0042532	-1.3936	6.192e-05
TAOK3	-1.22835	0.00852283	-1.32412	0.000253947
TBL1X	1.8483	6.90768e-06	1.74454	2.41572e-07
TBX15	3.71792	0.0357568	3.74825	0.00212357
TCEAL9	-1.07517	0.018673	-1.77649	6.23385e-08
TCF4	-3.65023	1.48861e-11	-3.73003	7.82187e-15
TEX19	2.73702	0.0127937	2.31014	0.00478511
TEX29	3.43611	0.0162769	1.87753	0.0269491
TFPI	-6.61355	5.09518e-20	-5.64991	1.60747e-17
TGFB1I1	-1.23479	5.71267e-05	-1.22618	1.11449e-06
THPO	3.38638	0.0168745	2.14721	0.0238176
TIAM1	2.12421	3.09109e-05	1.92441	3.16636e-06
TLN1	-1.14484	2.45616e-05	-1.2407	1.88825e-08
TMC6	2.37487	3.58533e-05	1.57392	0.000913325
TMCC3	-1.58807	0.000885556	-2.35643	1.14379e-10
TMEM107	-1.61041	6.08578e-09	-2.02568	1.13257e-18
TMEM131L	2.07213	0.00513319	1.60316	0.00564812
TMEM132B	3.1184	0.00078007	3.86347	3.12538e-07
TMEM132D-AS1	2.0286	4.16728e-05	2.08543	1.78847e-07
TMEM171	2.83163	0.00364994	5.9286	3.89246e-07
TMEM177	1.22548	0.000257329	1.24595	3.39002e-06
TMEM214	-1.12151	0.0126484	-1.22657	0.000402137
TMEM216	1.15307	0.00166023	1.68706	2.08059e-09
TMEM263	-1.40675	0.000122377	-1.95864	1.0326e-11
TMEM45A	-1.86076	0.0347676	-3.0847	7.49443e-07
TMEM47	-3.02961	0.00275684	-2.86381	0.000660145
TMEM86A	4.18445	0.000957562	2.22188	0.00734694
TMEM92	4.58864	1.19832e-06	2.39838	0.000702135
TMEM98	3.24322	3.24464e-05	3.45188	3.28744e-08
TMSB4X	-3.68516	5.734e-22	-4.00075	2.30226e-33
TMX4	-1.6922	0.00272758	-1.51524	0.0010513
TNFRSF19	-3.97433	0.000460956	-4.75829	3.9685e-07
TNFRSF8	3.07681	0.040065	2.71992	0.0116738
TNFSF13B	-3.14257	0.000481667	-3.79381	1.75552e-07
TNFSF15	4.73388	5.27041e-05	3.39154	0.000675355
TNFSF8	3.36891	0.000171988	3.72904	2.27139e-07
TNS3	-2.25309	4.53287e-06	-2.64166	6.64316e-11
TP53I11	6.63867	9.24309e-06	6.669	1.23204e-09
TRAM1	-1.20663	0.000401869	-1.41528	1.67352e-07
TRBC2	-1.28346	0.0127738	-1.68117	1.22055e-05
TREM1	-2.78918	2.34229e-18	-3.73749	1.73538e-43
TRIM59	-4.47718	7.56702e-13	-4.15937	5.59202e-13
TRIML2	-3.51229	2.57673e-13	-3.54703	4.76236e-18
TRIQK	-1.08365	0.01415	-1.52017	2.93805e-06
TRPS1	-1.25986	0.0113264	-1.91277	1.45344e-07
TSC22D3	-1.51196	0.0108836	-1.14228	0.0188432
TSSC2	2.03628	1.83853e-06	1.58518	3.69684e-06
TST	1.6731	0.027504	2.91736	3.4935e-07
TTC23L-AS1	5.04407	0.0229755	3.96859	0.0158537
TTYH2	3.21323	0.0118589	3.2262	0.000532375
TUBB4A	7.50268	6.19732e-07	6.38916	1.10214e-08
TUNAR	6.46894	6.01072e-05	6.49927	4.65999e-08
TXNRD1	1.21042	0.000979692	1.31318	6.26744e-06
UBAC2-AS1	1.32019	0.0153547	1.01842	0.0170983
UBBP4	-1.64208	0.000301417	-1.66935	5.67153e-06
UBE2E3	-1.32627	2.83546e-05	-1.32111	3.96096e-07
UBR7	-1.09445	0.00104187	-1.0057	0.000230229
UQCC1	1.02587	0.00321363	1.22961	4.78233e-06
USP43	4.99446	0.010705	2.67524	0.0392146
VANGL2	3.88668	7.02101e-05	5.49416	1.32211e-07
VCX	6.13333	3.23697e-06	8.60016	2.06737e-12
VCX3B	4.26955	0.0139541	8.66364	2.81647e-08
WDR12	1.03523	3.51986e-05	1.39108	3.01575e-12
WDR24	-1.52496	5.06272e-05	-1.67898	4.51633e-08
VEGFC	-1.53104	0.0164134	-1.62133	0.00100447
VILL	-2.82461	0.0440503	-3.60472	0.000704915
WNT5A	-2.73481	9.02261e-05	-1.39239	0.0319502
WSB2	-1.33378	1.69013e-05	-1.41275	2.66301e-08
WSCD1	2.92654	0.000122999	3.78106	1.8881e-09
VSIR	-4.15514	4.81083e-08	-3.39472	2.40224e-06
VSTM1	4.43097	0.0223036	4.4613	0.00109701
VWA5A	3.8973	7.41091e-11	2.47913	1.89755e-07
WWC3	-2.91452	3.22254e-06	-3.09775	4.56339e-09
XBP1	-1.39649	0.00633248	-1.40643	0.000498055
ZBED9	2.00178	0.0283781	3.19264	1.60133e-05
ZC2HC1A	-1.26418	0.0169136	-1.3778	0.000737636
ZDHHC14	2.4847	0.00349874	2.89308	1.31591e-05
ZDHHC23	2.60427	0.00217483	1.59141	0.0208181
ZEB2	-2.03306	9.95355e-07	-2.21984	1.00969e-10
ZFHX4	-1.10251	0.0362785	-1.62687	1.32054e-05
ZFP62	1.1151	0.0263691	1.53173	3.00808e-05
ZFY	-1.37454	0.0482343	-1.45722	0.00537974
ZMIZ1-AS1	-3.27696	4.85544e-08	-3.95411	4.36626e-15
ZNF22	-7.13424	1.24695e-09	-7.07246	4.03447e-10
ZNF22-AS1	-3.54289	0.0337503	-4.38185	0.00103394
ZNF23	2.01311	0.00520924	1.91501	0.000443675
ZNF280A	1.80581	0.0365653	1.83337	0.00473635
ZNF320	3.81526	7.76562e-05	3.1975	5.95747e-07
ZNF347	5.18268	0.00152708	5.21301	8.15261e-06
ZNF385A	-2.27559	0.0368567	-2.68985	0.00107153
ZNF385B	-5.17125	0.000525934	-6.19204	1.70136e-06
ZNF391	3.57735	0.0185355	3.74263	0.000751569
ZNF470	4.1745	6.56478e-05	7.01509	1.652e-10
ZNF474	-2.87864	0.0494141	-3.46705	0.00143101
ZNF480	1.35317	6.38872e-05	1.84929	9.11345e-12
ZNF488	3.81977	0.0343823	3.27303	0.0108186
ZNF516	3.09473	7.62541e-08	1.59002	0.000544081
ZNF521	-2.07866	2.035e-06	-2.42054	2.20639e-11
ZNF57	2.27385	5.78822e-05	4.06807	3.55765e-12
ZNF600	2.80994	2.94424e-05	3.7637	1.19029e-10
ZNF662	3.80527	0.0146388	5.71194	1.15544e-06
ZNF667	5.13762	0.01896	5.16795	0.00106665
ZNF667-AS1	5.95723	9.79731e-06	7.82898	1.05935e-12
ZNF699	-3.32032	0.000221883	-2.79702	0.000484454
ZNF704	3.69949	0.00404084	3.7474	0.000100315
ZNF736P9Y	-4.37152	0.00477723	-3.3728	0.0128397
ZNF808	4.51111	0.0382633	4.54144	0.00326665
ZNF812P	-1.1979	0.032166	-1.34321	0.00149755
ZNF816	7.0962	1.90602e-05	7.12653	8.55283e-09
ZNF826P	4.89482	0.00253363	5.30986	2.71721e-06
ZNF880	9.53964	5.09055e-12	8.9929	6.64892e-18
ZNF91	-1.31669	0.00801166	-1.02746	0.0124251
a A cutoff of adjusted p-value < 0.05 was used for selection of significantly regulated genes

## Sheet: B. FUS-DDIT3-eGFP vs WT
Table S3. Regulated genes between scaffold-cultured HT1080 FUS::DDIT3-eGFP cells and control cell lines.
B. Significantly regulated genes between scaffold-cultured HT1080 FUS::DDIT3-eGFP and HT1080 WT cells.
Gene name	log2(fold change)	Adjusted p-valuea
FLT1	8.13571	2.29494e-39
IAH1	-6.95959	1.74987e-37
ANXA10	7.80352	2.23849e-33
C4orf3	-2.64339	2.38252e-27
ARL14EPL	6.40833	2.38252e-27
MME	-4.33664	9.62491e-27
CD74	6.46786	3.20018e-25
MAGEC2	3.09158	4.56612e-22
TPO	4.66636	4.56612e-22
TMSB4X	-3.68516	5.734e-22
FILIP1	6.09903	1.76879e-20
MANCR	-4.70178	2.72784e-20
TFPI	-6.61355	5.09518e-20
DPPA4	4.30211	9.19032e-20
PHF11	-7.11486	2.32291e-19
PLS1	3.93581	1.20119e-18
TREM1	-2.78918	2.34229e-18
SNX9	-3.19555	2.6945e-18
LINC00958	6.80321	5.77482e-17
EDNRA	-6.99591	1.01309e-16
ARMCX2	-3.77249	1.31385e-16
CELF2	4.28174	2.44383e-16
PDLIM1	2.58089	8.81689e-16
INHBA	-5.19905	1.07797e-15
ADGRL4	-2.83551	1.34644e-15
CLU	2.28789	1.79726e-15
HMGN3	2.9486	2.07291e-15
FN1	-4.12319	3.50968e-15
GLUL	-3.65203	3.50968e-15
ADARB2	7.2733	3.66447e-15
HLA-DRB1	7.77541	2.14348e-14
HHIP	-5.29895	7.96959e-14
HLA-DRA	6.31791	1.11331e-13
TRIML2	-3.51229	2.57673e-13
TNFRSF9	5.11894	4.9679e-13
PDZD2	4.62373	6.69885e-13
TRIM59	-4.47718	7.56702e-13
DFFA	1.05239	1.24048e-12
ADRB2	-9.04687	2.06377e-12
SGCE	-1.8401	2.66948e-12
ADAM19	2.65968	4.88672e-12
ZNF880	9.53964	5.09055e-12
LOX	-3.69316	5.65467e-12
CDH11	6.41244	6.05114e-12
MOB3B	4.52992	1.10797e-11
NSUN5	-2.92234	1.47857e-11
TCF4	-3.65023	1.48861e-11
S100A11	-1.54838	1.60456e-11
HLA-DPA1	3.72755	1.71179e-11
PRSS3	-4.89693	1.74205e-11
ADGRL2	-6.75677	1.78688e-11
OR51B5	3.04919	3.96434e-11
ARL4A	-2.43922	6.04051e-11
DEPDC7	-7.86471	6.55526e-11
PDGFC	-2.76816	6.59815e-11
VWA5A	3.8973	7.41091e-11
IL24	5.27295	1.02608e-10
CEMIP	5.53525	1.08378e-10
PLOD2	-2.33215	1.36868e-10
PHLDB2	1.94954	1.44717e-10
PCOLCE2	2.05353	1.45754e-10
CSF2RA	2.49356	1.54981e-10
PAPSS2	-2.56926	1.98768e-10
TMEM42	-7.41317	2.47241e-10
PINCR	3.90919	2.55152e-10
GPR87	5.48499	3.03981e-10
TMEM255B	2.35204	3.17206e-10
EDIL3	-3.08715	3.43011e-10
LINC01537	9.29251	3.78286e-10
CITED2	-2.24193	3.99394e-10
TGFBR3	2.02114	8.10585e-10
PLEK2	3.99212	1.21667e-09
RGS2	-8.09189	1.21667e-09
ZNF22	-7.13424	1.24695e-09
SYNGR1	2.31284	1.25678e-09
LIPG	3.26332	1.39725e-09
ABCB9	-2.28527	2.45424e-09
NFKBIZ	2.71697	2.48572e-09
RGS4	-5.37023	2.56968e-09
MARCO	7.81848	2.61051e-09
DPYD	-2.21671	3.90915e-09
LINC01550	3.86329	3.99047e-09
DDX43	-7.67036	4.07423e-09
HPSE	-2.85834	4.49655e-09
KRT7	4.34263	4.51561e-09
PDLIM3	-3.83734	4.5835e-09
GK	-2.56026	5.77605e-09
COMMD10	2.06846	5.80562e-09
CAMK2D	-2.06683	5.96247e-09
TMEM107	-1.61041	6.08578e-09
LAMA4	-2.9018	7.18964e-09
CHRNA9	3.92157	7.70767e-09
PTPRS	2.2046	9.65202e-09
SIRPB1	-2.88496	1.31126e-08
NUDT16L2P	-7.47376	1.31126e-08
PRDM1	-3.66597	1.37034e-08
ALPK1	-3.15849	1.41024e-08
CD9	-2.35713	1.57897e-08
SH2D2A	3.0854	1.65909e-08
DKK3	-2.80661	1.80922e-08
NAMPT	2.04766	2.46689e-08
CCDC80	-1.72705	2.62687e-08
MDGA2	-4.07967	2.74416e-08
FZD3	4.10363	2.98636e-08
CFAP300	2.70089	3.2282e-08
GBE1	-1.50277	3.37849e-08
CDH4	4.85569	3.83125e-08
FAIM	-7.01589	3.88742e-08
GABRG3	8.42503	3.88742e-08
CREM	1.31798	3.98443e-08
PDLIM5	-1.44986	4.19563e-08
SORBS2	-2.64319	4.32958e-08
SOX4	-2.80862	4.63566e-08
VSIR	-4.15514	4.81083e-08
ZMIZ1-AS1	-3.27696	4.85544e-08
LINC02434	-3.07435	5.03672e-08
LIFR	2.87352	6.02161e-08
ABHD17C	3.11953	6.19095e-08
PFKFB2	-7.66937	6.58493e-08
CXADR	2.86956	6.58493e-08
ZNF516	3.09473	7.62541e-08
PTGR1	-6.39734	7.88869e-08
ARHGAP5-AS1	2.43681	9.42793e-08
CELF2-AS1	7.79883	9.53875e-08
MOXD1	-6.66006	1.05076e-07
MUC13	4.81425	1.08722e-07
VCX3A	4.79293	1.66681e-07
CD7	8.10571	1.95105e-07
GRAMD1B	4.02472	2.2339e-07
SSBP2	-2.06202	2.40301e-07
BMERB1	1.8704	2.90288e-07
RPS4Y1	-1.05078	2.91113e-07
FMN2	-3.22095	3.65296e-07
LHX6	4.01331	3.80897e-07
CPVL	8.25388	4.52921e-07
PAGE1	2.17733	4.58153e-07
SNRNP25	2.31734	4.74535e-07
ADGRE1	2.53725	5.53522e-07
LINC01551	-6.52038	6.01665e-07
TUBB4A	7.50268	6.19732e-07
CD274	2.52896	6.36971e-07
TGM2	-2.14461	6.54947e-07
ARLNC1	2.97292	7.37256e-07
LINC02575	2.68157	7.52906e-07
FGF5	-2.71806	8.12566e-07
PTGES	4.50692	8.51858e-07
COL8A1	-3.17744	8.74778e-07
HLA-DRB6	8.02466	9.18962e-07
KRT83	4.05068	9.35188e-07
COL17A1	3.05185	9.47094e-07
ATP10D	-1.78877	9.82257e-07
SYNDIG1	-3.93292	9.95355e-07
ZEB2	-2.03306	9.95355e-07
NHSL2	7.75275	1.02223e-06
CMBL	1.46719	1.0377e-06
SAMD3	2.67176	1.06299e-06
TMEM92	4.58864	1.19832e-06
NTRK1	8.09334	1.25509e-06
NRXN3	4.06453	1.34746e-06
MAP3K7CL	-2.83708	1.40808e-06
COCH	-6.32026	1.41607e-06
FCRLB	2.0211	1.48413e-06
MERTK	7.38538	1.50806e-06
HLA-DRB5	8.84607	1.53064e-06
SORBS1	6.28428	1.55397e-06
RBMS3	-2.28156	1.61888e-06
DMKN	1.92273	1.71175e-06
PHGDH	-2.06532	1.81012e-06
TSSC2	2.03628	1.83853e-06
SEMA5A	-2.10738	1.87642e-06
LRRC38	3.33695	1.87642e-06
MYH15	2.37196	1.91166e-06
ZNF521	-2.07866	2.035e-06
PARP16	1.48905	2.10746e-06
FXYD5	-1.08548	2.50779e-06
DCC	3.93039	2.61098e-06
CHAC1	-3.48654	2.65612e-06
SNAI2	-2.36382	3.01357e-06
WWC3	-2.91452	3.22254e-06
VCX	6.13333	3.23697e-06
TFAP2C	-3.65777	3.50227e-06
SHC4	2.57956	3.73508e-06
GJB2	-4.99528	3.76841e-06
OXCT1	2.02608	4.42056e-06
TNS3	-2.25309	4.53287e-06
PAEP	2.28952	4.80679e-06
CHST2	-3.02639	4.80679e-06
BCAP29	-1.36574	4.88804e-06
LRP12	-1.47608	4.88804e-06
TANK	-1.17558	5.47038e-06
LAMB3	-1.56172	5.47038e-06
PALMD	-5.32494	6.33841e-06
LINC00665	2.33415	6.67983e-06
TBL1X	1.8483	6.90768e-06
NPR3	-5.85246	6.99919e-06
HBE1	1.23957	7.0334e-06
HERPUD1	-1.62929	7.0694e-06
SLC35F2	1.39993	7.21649e-06
IFI44	-2.36989	7.31479e-06
GCA	-2.15647	7.55567e-06
MGLL	2.18075	8.23236e-06
DDR2	-1.32657	8.24904e-06
MYH10	-1.76493	8.95246e-06
POGLUT2	1.5837	9.13132e-06
KLHDC8B	2.28214	9.13132e-06
TP53I11	6.63867	9.24309e-06
LRP5	3.25712	9.45057e-06
DSEL	-3.22548	9.50678e-06
HLA-DMB	5.88697	9.50678e-06
ZNF667-AS1	5.95723	9.79731e-06
NUP210	6.70564	9.81778e-06
NUCB2	-1.32939	1.06896e-05
GNG11	-1.59899	1.18308e-05
DCLK1	6.86375	1.29545e-05
NEFL	4.57013	1.29545e-05
CCN3	3.1468	1.58035e-05
CFAP298	1.30075	1.6e-05
AKAP6	4.23586	1.63515e-05
FAM20C	-2.99616	1.64992e-05
RGS10	1.1083	1.67314e-05
WSB2	-1.33378	1.69013e-05
CHST15	1.98418	1.84019e-05
ZNF816	7.0962	1.90602e-05
GRAMD2B	-2.77956	1.91871e-05
EFNA5	-1.63274	2.00987e-05
CEBPA-DT	2.58313	2.11813e-05
SLC38A1	-2.63935	2.14619e-05
HPS3	-1.53761	2.22264e-05
LOXL3	-2.13309	2.3245e-05
NRP2	-1.71718	2.38509e-05
TLN1	-1.14484	2.45616e-05
CREB3L2	-1.40461	2.61233e-05
MAOA	2.62278	2.68742e-05
ALDH2	2.49693	2.80483e-05
PAG1	-2.63918	2.83546e-05
UBE2E3	-1.32627	2.83546e-05
CCND2	-4.31768	2.93035e-05
ZNF600	2.80994	2.94424e-05
TIAM1	2.12421	3.09109e-05
KALRN	3.15535	3.12702e-05
FBN1	-2.20231	3.23588e-05
TMEM98	3.24322	3.24464e-05
F3	-1.5488	3.24464e-05
STARD13	-1.90498	3.24464e-05
SERPINB8	1.40446	3.45833e-05
OCLN	2.68862	3.45833e-05
FLNC	2.19943	3.51986e-05
WDR12	1.03523	3.51986e-05
TMC6	2.37487	3.58533e-05
HBEGF	2.08738	3.59306e-05
CTSH	-2.021	3.61229e-05
NTNG1	-2.92755	3.66947e-05
STEAP1	-1.48689	3.66947e-05
C20orf197	4.34171	3.66947e-05
ROBO1	-2.10362	3.8502e-05
LINC02582	3.8752	3.8502e-05
KCNJ15	3.10481	4.08617e-05
SYT1	-6.77313	4.09668e-05
MCTP2	2.51141	4.16728e-05
TMEM132D-AS1	2.0286	4.16728e-05
FICD	-1.48436	4.21642e-05
PTPRR	-1.98832	4.49949e-05
DSE	-1.80868	4.62288e-05
NALCN-AS1	4.21821	4.71906e-05
FGF12	-2.71469	4.73423e-05
IRS1	-2.11093	4.73423e-05
C10orf95-AS1	2.22552	4.74533e-05
GJA1	-5.83919	5.05452e-05
WDR24	-1.52496	5.06272e-05
OGDHL	5.66292	5.14945e-05
AP3S1	1.12811	5.16222e-05
TNFSF15	4.73388	5.27041e-05
SYNE1	-1.83296	5.27778e-05
POMT1	-1.74095	5.60343e-05
NME3	-1.87076	5.71267e-05
TGFB1I1	-1.23479	5.71267e-05
ZNF57	2.27385	5.78822e-05
SPON1	3.30945	5.78822e-05
PEX5L	-3.98956	6.0012e-05
UCA1	4.40979	6.0012e-05
TUNAR	6.46894	6.01072e-05
ABLIM1	5.66442	6.25971e-05
ZNF480	1.35317	6.38872e-05
TUB	2.56231	6.56478e-05
ZNF470	4.1745	6.56478e-05
APOBEC3G	1.49805	6.56478e-05
MID2	-6.44001	6.77456e-05
PLPP3	2.48329	6.78566e-05
SYTL3	1.71066	6.97895e-05
VANGL2	3.88668	7.02101e-05
BEX1	2.1719	7.07571e-05
ADGRE4P	4.28626	7.31717e-05
SERTAD1	-2.14881	7.37261e-05
FUCA2	-1.34453	7.63704e-05
RBCK1	1.3177	7.68021e-05
C1R	-2.71477	7.68021e-05
ZNF320	3.81526	7.76562e-05
REPS2	5.70544	8.24176e-05
PARD6B	2.47425	8.29121e-05
PDPN	2.11811	8.29121e-05
SCML2	2.58613	8.50929e-05
WNT5A	-2.73481	9.02261e-05
GSPT2	1.28369	9.04669e-05
CIITA	4.01903	0.000100928
HDAC11	1.72484	0.000103494
ADGRD1	6.05081	0.000104375
GLT8D1	-1.09425	0.00010512
ACP7	-3.80709	0.000108607
NNMT	2.06167	0.000113199
CYSTM1	1.36838	0.000114854
PTPRE	-1.47541	0.000117107
TMEM263	-1.40675	0.000122377
WSCD1	2.92654	0.000122999
SUN2	-1.68152	0.000123225
NECTIN4	2.46136	0.000126488
SLC14A1	-1.3856	0.000127911
FAHD2B	1.81829	0.000130141
SLIRP	1.07654	0.000135293
CDC42EP3	-1.4176	0.000135293
LINC00705	-5.12806	0.000139339
PHACTR1	1.41068	0.000142415
NAMPTP1	2.01767	0.000142464
PLAT	1.70093	0.000143222
DNMT3B	2.40212	0.000148998
FSTL1	-1.39213	0.000156867
NCBP1	-1.02814	0.000164041
TNFSF8	3.36891	0.000171988
LINC00884	2.71734	0.000172858
TNC	1.58652	0.000177709
SESTD1	-2.02505	0.000181887
GCLC	1.85545	0.000190546
TNFRSF11B	-5.82627	0.000198313
NDRG2	3.29587	0.000198313
CPED1	-2.01372	0.000203485
LINC02725	-5.54853	0.000203485
SPAG4	-2.93175	0.000209145
KRT81	3.31712	0.000217928
ZNF699	-3.32032	0.000221883
MAGEC1	5.10401	0.000223907
KAZN	2.48771	0.000242046
TNFRSF1B	5.97066	0.00024259
PDE4B	2.04478	0.000243351
IL23R	3.75203	0.000245109
AP1S2	-1.36788	0.000245109
SELENOM	-1.56755	0.000245233
GMFG	2.09634	0.000254129
ADAM9	-1.25535	0.000254505
SFTA1P	2.79048	0.000254505
CASP1	-2.6173	0.000256663
TMEM177	1.22548	0.000257329
PAPPA2	-3.45914	0.000258052
AK4	-1.16809	0.000258052
CAT	1.23738	0.000264616
SF3A3P2	6.16672	0.000268615
MSRB3	-1.46293	0.000268823
RFX8	-1.94271	0.000278124
BEX4	-5.14745	0.000280765
UBBP4	-1.64208	0.000301417
FZD8	-3.25282	0.00030837
RPH3AL	2.53851	0.000311234
DPP3	1.49907	0.000320412
MDK	1.72966	0.000321194
KCNN3	3.76592	0.000349762
LINC01435	-3.82151	0.000349762
ARHGAP31	-2.85594	0.000350031
OLFML3	2.61818	0.000358294
DLL3	1.99653	0.000361959
EXPH5	2.13943	0.000364789
OXR1	-1.54373	0.000364789
FRMD6	-1.56987	0.000366293
SRD5A3	-1.74988	0.00036709
POLR3K	1.1002	0.000368993
NCALD	-3.11606	0.000373449
AMIGO2	-2.6372	0.000373449
DIXDC1	4.05155	0.000376358
LINC01224	-5.05845	0.000381935
RPS6KA2	-3.00103	0.000383503
AKNAD1	-2.30814	0.000383558
SQOR	-1.27317	0.00038555
NMB	-5.10022	0.000391134
FLRT2	-3.07124	0.000397808
TRAM1	-1.20663	0.000401869
BEX2	2.09226	0.000407869
CACNA1A	2.94572	0.000420471
AIMP2	1.07031	0.000423431
EFR3B	3.20967	0.000443525
ZNF724	-3.06587	0.000446936
ITGA4	-1.93332	0.000457639
TNFRSF19	-3.97433	0.000460956
ATAD2	-1.54524	0.000466245
HSD17B6	3.59599	0.000474006
PLEKHA7	5.65272	0.000477326
TNFSF13B	-3.14257	0.000481667
KRT17	2.34661	0.000481667
SLC7A8	2.66817	0.000488879
BDH1	1.50941	0.00048921
CREBBP	-1.28293	0.000491834
PLEKHH2	3.48683	0.000497573
IL18R1	4.05183	0.000509003
PTPRN	2.31241	0.000511611
ZNF75A	-1.74637	0.000519603
CTNNA2	3.34262	0.000525934
ZNF385B	-5.17125	0.000525934
RHBDD1	-1.76469	0.000525934
TMEM25	1.45956	0.000529774
SLC7A2	3.17855	0.000531965
LINC01910	5.84168	0.000566817
REEP6	1.54976	0.000570082
CYP2J2	2.35164	0.000584334
CDKN2C	-2.0793	0.000593094
C16orf74	1.90596	0.000598181
MATN2	2.40294	0.000600399
LINC02506	-2.2431	0.000603218
FABP4	-5.8705	0.00061082
FOXP1	1.00293	0.000615731
CAMK4	-2.73073	0.000615731
SEPTIN7P2	-1.44911	0.000630712
IGF2BP3	1.6683	0.000634679
RGS3	-1.2449	0.000660679
ARHGAP4	-2.73574	0.000678496
SPTLC3	-2.7246	0.00069136
SLC45A3	2.39506	0.000712261
FST	1.82433	0.000715331
SELENOH	1.00417	0.000755017
SLC26A4	-3.41387	0.000766348
SCG2	2.24392	0.000766348
TMEM132B	3.1184	0.00078007
AMPH	-4.93311	0.000790614
SLC41A2	-1.87199	0.000831121
HLA-DPB1	1.95244	0.000839637
PDCD2L	1.17952	0.000884049
TMCC3	-1.58807	0.000885556
CTSO	-1.96638	0.000932209
LINC02195	6.41448	0.000937176
BCL11B	3.78519	0.000945036
TMEM86A	4.18445	0.000957562
LIMS1	-1.2275	0.000963976
AJAP1	2.24438	0.000971014
TXNRD1	1.21042	0.000979692
ATP2B4	-1.1858	0.000995153
ILDR2	5.91706	0.000998885
STXBP2	1.66933	0.00102564
PEX11A	1.42406	0.00102636
ZNF287	2.98377	0.00104074
UBR7	-1.09445	0.00104187
RAB36	-3.04736	0.00105291
SH3GL2	6.69361	0.00108225
TACC1	-1.20835	0.00108399
APIP	1.20601	0.00109045
EIF6	1.00915	0.0011065
BDNF	2.10301	0.00112146
SAAL1	1.00241	0.0011283
FRMD4B	-3.30771	0.00114746
GCNT3	2.95122	0.00115794
COL4A6	3.4415	0.00116112
RNF144B	-1.58598	0.00116454
DNAJC3	-1.06125	0.00116501
PPARGC1B	2.22696	0.00118594
SH3PXD2B	1.97568	0.00120654
IDH1	1.11597	0.00126214
AP1S1	1.03267	0.00126911
EMP2	-1.24052	0.00127331
CYP4F32P	3.44564	0.00127331
RPP40	1.16442	0.00129495
PPM1H	3.77597	0.00129616
FEZ2	1.26086	0.00132597
SNX7	-1.41018	0.00134266
ASAP3	2.67073	0.00134575
EGR1	-3.10892	0.00134575
ASAH1	1.02269	0.00137341
ASB9	4.43348	0.00142411
SNX21	-1.85599	0.00142411
VGLL3	-4.99232	0.00144207
MIR99AHG	5.09684	0.00144207
EMG1	1.02862	0.00145841
VGF	3.08075	0.00146273
PXDN	-4.63631	0.00146273
OGFRL1	-2.29468	0.00148567
CTSV	2.63429	0.00148567
SBDSP1	-1.52464	0.001517
CCL5	3.8353	0.00151948
ZNF347	5.18268	0.00152708
DDX3Y	-1.16771	0.001528
SERPINF1	3.1289	0.00153451
ELMOD1	4.25295	0.00155509
PLK2	-1.94885	0.00156103
EPB41L1	1.80517	0.00156249
MYO1D	2.91909	0.00156542
COLGALT2	-5.4716	0.00156764
NR2F1	-4.88364	0.00156973
HIRIP3	-1.32061	0.00162109
DNAJB9	-1.75976	0.0016214
SH2D4A	-4.60956	0.00162301
MRPL12	1.39525	0.00164004
LGR4	-2.37114	0.00164333
TMEM216	1.15307	0.00166023
CLEC2B	-2.48883	0.00168593
LINC02742	1.99462	0.00172226
FEZ1	-2.65681	0.00176383
LINC02762	1.36012	0.00177888
MMP3	5.10571	0.00178011
ME2	1.01747	0.00178102
RAP2B	1.21563	0.00178102
TRABD2A	1.32781	0.00181091
SLC10A3	-1.342	0.00183651
SORL1	3.54055	0.00185131
SLC38A2	-1.08463	0.00194402
ANKRD30B	-4.62726	0.00194402
IL13RA2	-5.75688	0.00195507
DCBLD1	-1.62908	0.00195539
CADPS2	-2.35586	0.00195758
LINC00173	4.07271	0.00195758
ERO1A	-1.37373	0.00197253
C6orf141	-1.57243	0.00198816
SDCCAG8	-1.08122	0.00200532
ADAMTS18	-3.1178	0.00202902
FABP6	3.33511	0.00203548
SMILR	-2.17573	0.00203777
ESS2	-1.06214	0.00211828
MMP14	-1.4731	0.00212585
AAMDC	1.11497	0.00214385
ZDHHC23	2.60427	0.00217483
MTMR11	-1.11076	0.00218412
DAB2	-1.51366	0.00219171
PPP1R26-AS1	1.97156	0.0022184
NFS1	1.23676	0.00224489
CAPG	1.09263	0.00225142
GAGE1	1.26787	0.00242605
CD33	-1.35942	0.00249938
INPP1	-1.85234	0.00252535
ZNF826P	4.89482	0.00253363
SDC2	-2.07493	0.00253607
HLA-H	-1.42969	0.00253758
ADGRE5	1.23954	0.00258627
LINC02085	4.08438	0.00261186
ZNF542P	6.28022	0.00261186
CBLB	-1.89648	0.00261946
THBS1	-2.85487	0.00263757
H2AJ	-1.37265	0.00266458
SFR1	1.39831	0.00270944
TMX4	-1.6922	0.00272758
DNASE2	1.21637	0.00273609
RASAL2	-1.04688	0.00275684
ERI1	1.17917	0.00275684
TMEM47	-3.02961	0.00275684
RAET1E	2.04508	0.0027719
ABI3BP	-2.37336	0.00277911
FERMT2	-1.07282	0.0028008
LINC01085	-3.27276	0.00284838
STK32B	5.70883	0.002884
IL1A	-2.21751	0.00297373
FAR2	-1.77883	0.00297381
GLTP	-1.03517	0.00302704
GPRC5C	3.70729	0.00303845
LINC01694	1.93316	0.00303845
PCYOX1L	1.88984	0.00305198
EGFL7	1.15895	0.00313849
GLB1L3	4.56778	0.00314744
UQCC1	1.02587	0.00321363
RAB27A	-1.20399	0.00321596
ERC2	3.32566	0.0032191
CDCA7L	1.04221	0.00323467
SERPINA1	3.66314	0.00325855
B3GALT5	2.27885	0.00327733
DAPK1	4.82753	0.00329106
TEX30	1.08626	0.00336811
PCBP3	2.05334	0.00337942
BCYRN1	5.12437	0.00338606
KIF16B	-1.12087	0.00349874
ZDHHC14	2.4847	0.00349874
COBLL1	-2.11218	0.00353502
GABRA5	3.8943	0.00358133
PURPL	3.14781	0.00358133
TMEM171	2.83163	0.00364994
ALDH1L2	-2.68453	0.00366889
GLDC	2.66174	0.00378156
LINC01411	3.1865	0.00381353
BISPR	2.42147	0.00391346
DANCR	1.05228	0.00394645
KIAA1328	-1.20169	0.00394768
MAGEH1	-1.45869	0.00394768
ZNF415	5.1953	0.00396036
NPC1	1.20468	0.00402691
ZNF704	3.69949	0.00404084
LAMB2	-1.19718	0.00404084
ATP5MF	1.13709	0.00411622
UBE2D4	1.076	0.0041474
SOCS3	2.02393	0.0041474
C19orf33	2.3798	0.00415487
WDR76	-1.315	0.00416034
TAOK2	-1.26365	0.0042532
MTMR1	2.27687	0.00443028
CIT	-1.45054	0.00447015
SAMD9	-2.44268	0.0045152
CEACAMP10	3.3458	0.00455749
SFRP1	2.12416	0.00468828
FGFR4	2.00277	0.00475983
ACTG2	-4.52349	0.00477463
ZNF736P9Y	-4.37152	0.00477723
BST2	2.50884	0.00481163
CDH3	4.85444	0.00482072
KRT87P	2.94895	0.00485062
ENPP4	-4.6103	0.00489062
SYT11	-1.4032	0.00505111
H2BC8	-3.58327	0.00505212
SYT9	-5.34471	0.00506681
CERS4	4.96648	0.00510423
SCARA5	4.64628	0.00510486
ANKRD20A8P	2.15035	0.00510673
TMEM131L	2.07213	0.00513319
ADD3	1.35046	0.00513319
ZNF23	2.01311	0.00520924
SMIM14	-1.14414	0.00525578
GBP1	-1.52888	0.0053013
CSMD2	2.87208	0.00541374
DENND2A	-1.61485	0.00541374
FBXO44	3.35339	0.00544858
RFPL4AL1	3.54991	0.0055906
TBC1D2	-1.84585	0.00584083
RRBP1	-1.06322	0.0058775
SARDH	5.27575	0.00592282
CRHBP	4.86461	0.00592282
FKBP9P1	-1.57185	0.00595124
PDGFRL	2.56688	0.00595998
GALNT16	2.51984	0.0059895
SELPLG	-4.97243	0.00607468
CALHM5	-3.69669	0.00607468
HLA-F	-1.72083	0.00607468
ISG20	-1.58602	0.00617317
HKDC1	5.28674	0.00619793
HAS3	2.86684	0.00621386
ETV1	-2.35067	0.00621521
FBXO6	1.37045	0.00625341
XBP1	-1.39649	0.00633248
C1QTNF6	1.71837	0.00636543
NOVA1	4.66049	0.00649938
LNCSRLR	-3.37795	0.00660027
TESPA1	-2.53513	0.00677143
GNGT2	4.33005	0.00686026
LYRM7	1.2172	0.00686026
EMC6	1.3904	0.00697915
NARS2	1.01673	0.00710513
MTURN	2.14428	0.0071087
HHIP-AS1	-3.51043	0.00712722
ARHGAP22	-1.64533	0.00719376
SRGAP1	1.06905	0.00729643
KRT80	1.88573	0.00764093
MLPH	-4.32735	0.00766641
SC5D	1.23339	0.00768516
PANK1	4.67529	0.00776465
NBPF10	-1.71459	0.00776465
GALNT15	-2.37479	0.00780988
PHLPP1	-1.42457	0.00784725
BRD2	-1.00819	0.00784725
PGM2L1	1.28326	0.00788303
FAT4	-3.73513	0.00795891
ZNF91	-1.31669	0.00801166
STX11	-3.70174	0.00813735
KCNK1	-1.65553	0.00832959
CTDSP2	-1.12992	0.00836648
PLPP5	-1.10903	0.00839809
GCLM	1.58387	0.00850241
LINC02167	5.39587	0.00850241
BPGM	-1.50933	0.00850453
UQCC3	1.12248	0.00851246
KIRREL3	-1.77469	0.00851947
TAOK3	-1.22835	0.00852283
LURAP1L-AS1	2.07657	0.00883266
PTPN3	1.0385	0.00885158
COA5	1.02127	0.00885736
TSPYL2	-1.44664	0.00885736
SULF1	-2.65302	0.00886781
FCMR	-2.22422	0.00892773
SIRPA	-1.22872	0.00902493
EPHB1	3.20018	0.0090271
KCTD11	-1.25611	0.00905511
SNX10	1.72582	0.00906342
MYBPC2	3.68007	0.00921034
HSPA4L	-1.36888	0.00923672
IL1R2	4.43085	0.00925193
DUSP28	1.9526	0.00927485
SPINT2	3.57998	0.00928729
KRT86	2.75609	0.0093218
SLC8A1	-2.47828	0.00941225
HSD3B7	-1.22971	0.0094581
CNPY2	1.32811	0.0094581
ARHGAP28	5.041	0.00963737
DGKA	-1.17639	0.00967424
ANKRD10	1.11215	0.00967424
SPON2	4.33692	0.00980334
ITGB8	-2.47187	0.00983263
NATD1	2.66626	0.00987993
HLA-B	-1.33824	0.00994521
SOX6	-1.90136	0.00994806
FDX1	1.0788	0.0099683
ELOVL4	-2.09811	0.0100794
PPFIA3	1.80623	0.0101042
BMPR1B	-1.29584	0.0102825
NREP	-1.35677	0.010316
LINC00668	1.35378	0.0105072
PDGFRB	-2.72457	0.0105111
PELI2	-2.3847	0.0105111
RAB3IL1	2.71426	0.0105513
C4orf47	-1.54215	0.010636
USP43	4.99446	0.010705
PNPLA4	1.02959	0.0107274
C3AR1	2.28178	0.0107392
TSC22D3	-1.51196	0.0108836
ALDH1A3	-3.05437	0.0108965
RPL17	1.09246	0.0108965
OSR2	-3.44005	0.0110209
NR6A1	1.64009	0.0110606
H2AZ1	-1.1491	0.0111313
FAM83A	-3.83005	0.0111651
SLC43A1	1.31612	0.0111651
P4HB	-1.07254	0.0112394
SMPDL3B	3.59262	0.0112986
CARD16	-3.76772	0.0112986
PRSS2	3.29737	0.0113211
TRPS1	-1.25986	0.0113264
SHTN1	1.08372	0.0114979
NCAPH2	-1.01177	0.011727
NOL3	-1.37262	0.0117514
TMEM150C	1.68688	0.0118233
TTYH2	3.21323	0.0118589
CHGB	3.52116	0.011939
CRIP2	-1.42083	0.0119858
RASSF2	2.23376	0.0120047
ARHGAP24	-2.63612	0.0120047
ARHGAP18	-1.25239	0.0120711
LINC02257	-3.44844	0.0121421
BACH1	-1.21676	0.0122723
HLA-C	-1.1852	0.0122826
SEMA6A	2.06603	0.0123376
PLCG2	2.84137	0.0123376
ZNF274	-1.01032	0.0123535
TNFRSF21	1.37161	0.0123831
ZDHHC13	1.26299	0.0123831
ACVR1C	-3.13869	0.0124321
KIF26B	2.79391	0.0126256
RPL41P1	-1.94275	0.0126256
TOMM5	1.04455	0.0126307
TMEM214	-1.12151	0.0126484
PCBD1	1.06873	0.0126492
ALOXE3	2.51388	0.0127271
GFPT2	-1.11786	0.0127288
TRBC2	-1.28346	0.0127738
TEX19	2.73702	0.0127937
AIM2	-1.43593	0.0128466
DSG2	1.25288	0.0129599
MOCOS	1.12621	0.0129599
HCFC2	-1.21849	0.0129599
PTPN12	-1.39631	0.0129599
ZFP82	1.87407	0.0129867
MED12L	3.99106	0.0130025
CKB	-1.07878	0.0130025
OR51J1	2.62768	0.013045
PFDN6	1.06068	0.0131296
TNFRSF12A	-1.34747	0.0131523
MAGEA4	3.55846	0.0131523
PLK4	-1.70074	0.0132062
FAM114A1	-1.18031	0.0132101
MTDH	-1.22016	0.0132925
HLA-DOA	6.35542	0.0133999
CDCP1	1.35653	0.0134467
GSTA4	2.17115	0.0135946
DLC1	-1.32993	0.01362
MBNL2	1.31548	0.0136267
TBC1D14	1.29986	0.0136969
HOOK3	-1.14028	0.0138469
EVI2B	-1.8769	0.0139541
VCX3B	4.26955	0.0139541
NFIA	1.3866	0.0141336
TRIQK	-1.08365	0.01415
RIMKLA	3.79771	0.0141664
NECTIN1	1.84019	0.0142322
ACSL1	1.20535	0.0142322
SCN9A	2.09484	0.0142322
PRKAR1B	1.79947	0.0143374
SHISA4	1.06445	0.0143374
CCDC148	-1.58003	0.0143922
TJP1	-1.00386	0.0144525
ZNF662	3.80527	0.0146388
SLC9A8	1.27513	0.0147629
PUS7L	-1.00353	0.0149895
RPS3AP5	-1.64321	0.0151275
RPS10	1.22302	0.0151939
EDIL3-DT	-4.00356	0.0152331
LAIR2	1.47866	0.0153252
UBAC2-AS1	1.32019	0.0153547
CNIH3-AS2	1.14544	0.0153743
CCDC190	-3.14872	0.0154293
HAS2	-1.77693	0.0154818
RAB30-DT	1.28458	0.0155406
AJUBA	-1.29347	0.0155703
B3GNT9	-4.1187	0.0155787
SUSD5	-3.7381	0.015596
SCAMP5	3.95651	0.015596
FCHSD1	-1.14589	0.0157622
LIPH	3.20462	0.0158002
SMAD1	-1.01934	0.0158029
SHOX2	-1.06742	0.0159084
PAX8-AS1	1.50692	0.0159147
TEX29	3.43611	0.0162769
LYPD1	1.75165	0.0162791
VEGFC	-1.53104	0.0164134
SNAI3-AS1	2.61367	0.0164807
CMTM8	2.80408	0.0164977
PSG1	4.47714	0.0165592
PLAU	1.32014	0.0167482
SLC37A1	2.32647	0.0167598
IFFO1	-1.26133	0.016768
IL15	-1.23701	0.0168136
KLRG1	2.04038	0.0168289
LINC02832	2.48818	0.0168289
THPO	3.38638	0.0168745
SUCO	-1.21849	0.01691
DEPP1	-2.18268	0.01691
PRMT3	1.0883	0.01691
ZC2HC1A	-1.26418	0.0169136
C1GALT1C1L	3.5017	0.0169136
SSC4D	3.41788	0.0169824
SLC25A27	4.11717	0.0171133
GREM1	-3.98461	0.0171133
SPP1	-1.99881	0.017264
MAPK13	-2.3022	0.0174034
CCDC169	2.44316	0.0174688
PCSK1	-2.31862	0.0177243
FTCDNL1	3.01066	0.0179621
ZSCAN12	-2.82889	0.0181617
HSPA1A	-1.29985	0.0184447
NIPAL2	-4.36005	0.0184948
ZNF391	3.57735	0.0185355
PSMC3IP	-1.17087	0.0185355
TCEAL9	-1.07517	0.018673
LAMP3	4.64169	0.0187181
ITGB2	-3.48779	0.0187181
GM2A	1.15967	0.0188967
C9orf116	1.60296	0.01896
ZNF667	5.13762	0.01896
SCAT1	-1.37745	0.0189972
SEMA4G	1.82568	0.0190776
PORCN	-1.36704	0.0190776
ALDH5A1	-4.10355	0.0191916
LAMA3	1.55668	0.0192589
EID1	-1.03407	0.019344
RBPMS2	4.33746	0.0196038
ID4	-4.8453	0.0196038
PRIMPOL	-1.02027	0.0198519
PDXDC1	-1.15234	0.0199948
RNF152	-2.35691	0.0202843
CLCF1	-1.32307	0.020287
MECOM	-2.81467	0.0203759
GRIK4	5.27166	0.0205366
ADGRE2	2.46383	0.0205889
DCUN1D5	1.04122	0.0206568
ELMO1	1.74807	0.0211284
REC8	-1.76586	0.0216007
POU2F2	1.54454	0.0216051
NLRP1	-1.18377	0.0217378
KYNU	2.92877	0.0221214
RNASE1	1.69758	0.0221214
VSTM1	4.43097	0.0223036
RBBP6	-1.46187	0.0223495
CCND3	-1.69563	0.0225054
MIR646HG	2.58391	0.0225054
EEPD1	2.03866	0.0226044
CCN1	-1.66277	0.0226044
TTC23L-AS1	5.04407	0.0229755
FAM13A	-1.22767	0.0232321
TNFAIP2	-2.08198	0.0232871
LMO7	-1.38352	0.023521
PSPH	1.02438	0.0236417
PTPMT1	1.13857	0.0237395
SFN	1.99524	0.0237395
GBP2	-1.50553	0.0237459
CLYBL	1.65061	0.0238586
SPOCK1	-1.24283	0.0239015
RNF43	2.62503	0.023923
VXN	-4.22639	0.023976
PM20D2	1.5836	0.0240282
MT1G	4.61534	0.0242404
MRPS28	1.14512	0.0243122
SEMA3C	-1.62519	0.0245778
CXXC4	-4.18684	0.0245778
MYO7B	2.80755	0.0246231
SIRPG	-2.56521	0.0246964
FGFR1OP2	-1.09852	0.0249371
PRKAG2	1.33365	0.0249538
MPP7	2.13408	0.0249538
LCE1F	-3.22359	0.0249538
SLC25A5-AS1	2.43137	0.025029
RIN2	-1.05722	0.025137
IFTAP	1.00143	0.0251559
FSTL3	-1.06036	0.0251821
KNTC1	-1.23597	0.0252514
OR7E12P	1.7673	0.025393
FBXO5	-1.03767	0.0253951
IL1RAPL1	1.70884	0.0255184
CLUHP3	1.50909	0.0255465
CPNE5	1.85954	0.0256043
NDUFA13	1.20375	0.0256589
GPD1L	1.58883	0.0256738
NT5E	1.4405	0.0257209
ASTN2	1.25328	0.0258905
TMEM64	-1.23939	0.0259816
RIPK2	-1.33872	0.0260346
HSPE1	1.06287	0.0261258
ESRRA	1.45698	0.0261258
MPZL2	1.44905	0.0261347
MFSD1	-1.14497	0.0261639
ZFP62	1.1151	0.0263691
HSPA8P1	1.26085	0.0266522
SNPH	1.62079	0.0266965
FZD1	-1.886	0.0267059
HHEX	3.66441	0.0269134
GRPR	-1.41238	0.027309
TST	1.6731	0.027504
BAIAP2	-1.06282	0.0275419
PDIK1L	1.13864	0.0275429
SEPTIN6	1.00678	0.0276392
CLDN11	-3.97586	0.0278389
ANK2	-1.87193	0.0279013
LINP1	2.14774	0.0279013
STXBP5-AS1	-1.13523	0.0279013
S100A6	-1.00107	0.0279406
FRMD8	1.19368	0.0282516
MGAT1	-1.12999	0.0282516
P4HA3	2.36588	0.0282516
NAA40	1.18655	0.0283781
SLC44A2	-1.29048	0.0283781
HOXB13	1.73264	0.0283781
CSDC2	4.25217	0.0283781
ZBED9	2.00178	0.0283781
LINC00239	4.12096	0.028544
EXOC3-AS1	1.10222	0.0285643
APOC1	2.03949	0.0286418
RECQL4	-1.78804	0.0286983
PLA2G6	1.56599	0.0290655
RPLP0P2	1.00853	0.0295739
TADA2B	-1.45411	0.0296191
HLA-DMA	1.69284	0.0296446
LRP1	-1.25358	0.0297118
LRRC15	3.1614	0.0297118
SLC25A23	1.35202	0.0297476
KSR1	2.05197	0.0297808
LINC01605	-1.29028	0.0298115
SYT7	2.76376	0.0298671
MS4A15	4.23116	0.0298671
CCN2	-2.10902	0.030083
ADAMTS7P4	1.89492	0.030317
BCL2A1	1.99993	0.0304191
ASRGL1	1.69851	0.0304191
CDK14	-1.39279	0.0305532
PLB1	2.44893	0.0305532
OR51B4	1.73638	0.0305532
SPRED2	-1.10563	0.0305532
GPSM2	-1.07529	0.0306199
MYO5B	1.31809	0.0306715
PKIA	-1.69566	0.0306715
DNAJC12	4.60652	0.0306776
PPP1R9A	1.94752	0.030822
MILR1	1.34104	0.030822
ACY1	1.44081	0.0309966
GRIN2A	4.65693	0.0310204
AFF3	-1.64317	0.0313228
KCNC4	2.08997	0.0313931
ADTRP	-1.20903	0.0314341
PPP2R3B	-1.89968	0.0314507
RASSF5	2.48167	0.0315608
ORAI1	1.21296	0.0315608
LINC02154	-3.42165	0.0317215
ENPP2	-2.29385	0.0318178
CENPV	1.6487	0.032166
ZNF812P	-1.1979	0.032166
FAM117A	1.9312	0.0323949
RASA1	-1.17347	0.0323949
PKIG	1.03026	0.0323949
IQSEC2	1.34782	0.0324009
TRAPPC6A	1.25157	0.0325508
H2BC21	-1.3084	0.0327267
PITPNC1	1.5656	0.0329033
LINC00674	-1.07382	0.0329033
FBXO8	-1.02719	0.0331998
FAXDC2	-1.6002	0.0331998
EPOR	-1.11329	0.0332256
NCKAP5	1.8167	0.0332663
AXDND1	3.36875	0.03337
KTN1-AS1	1.27552	0.03337
ZNF44	1.52667	0.03337
IRAK4	-1.02735	0.0333959
ASTN1	3.75109	0.0334852
EFNB2	-1.58312	0.0334907
ECM1	-1.18139	0.0334907
ZNF22-AS1	-3.54289	0.0337503
AMMECR1	-1.14802	0.0338855
CPEB1	3.29493	0.0338855
ALPK2	3.50605	0.0340974
GRHL1	3.88596	0.034273
ZNF488	3.81977	0.0343823
UTRN	-1.05289	0.0346354
HRH2	2.52787	0.0346384
SEC24D	-1.26955	0.0347676
TMEM45A	-1.86076	0.0347676
BTBD6	-1.93498	0.0347676
ADAM12	2.8189	0.0349754
PLAG1	-1.5569	0.035182
P2RX3	4.75245	0.035365
ARNT2	1.50735	0.0355693
IL22RA1	4.63537	0.0355758
PRKCE	1.00487	0.0357221
TBX15	3.71792	0.0357568
OCA2	3.44761	0.0362226
DIPK1A	1.6763	0.0362486
CGAS	-3.43995	0.0362486
GABRA4	-5.45569	0.0362538
ADCY9	-1.49344	0.0362742
ZFHX4	-1.10251	0.0362785
ZNF280A	1.80581	0.0365653
ZNF385A	-2.27559	0.0368567
PDK2	1.38662	0.0369095
LINC02458	-1.59555	0.0370742
COTL1	1.40356	0.0370908
MSC-AS1	-1.42231	0.0370908
PLEKHA8P1	1.47836	0.0371879
MMP19	3.37475	0.0372914
EMSLR	4.1792	0.0373545
HSPA12A	1.63277	0.0379593
FAM111B	-1.49212	0.0379924
ZNF808	4.51111	0.0382633
CYP2S1	1.2666	0.0384013
NEK7	-1.19615	0.0385769
ANOS1	2.2774	0.0387935
ARG2	-1.01599	0.0387935
LAPTM5	4.75932	0.0388612
PRR5L	-1.21567	0.0397403
SAMD12	2.64392	0.0399586
TNFRSF8	3.07681	0.040065
OLFML2B	-3.73156	0.040065
CCR1	-2.59653	0.040065
ABCC4	1.22114	0.0400859
LAMA1	-1.29295	0.0402034
FBLN1	1.98814	0.0407055
ZNF518B	-2.64975	0.0407111
PAIP2B	2.24305	0.0407436
HGSNAT	-1.04014	0.0409069
COSMOC	1.78711	0.0413374
BRF2	-1.376	0.0415127
DOK4	2.82903	0.0415832
ERBB3	2.93389	0.0419633
SAP30	-1.58164	0.0420105
POU3F2	-3.72664	0.0420352
SH3BP4	-1.1679	0.0423568
SAGE1	1.13617	0.0423932
CAP2	1.53007	0.0429102
ADA	1.37721	0.0429102
LINC01444	-1.52405	0.0429102
HS6ST3	-3.02204	0.043009
NAV2	-1.14141	0.0430835
LINC01705	-2.26501	0.0432907
CYP3A5	1.32381	0.0437661
VILL	-2.82461	0.0440503
SLC25A45	1.26014	0.0443292
PTGER4	-2.05886	0.0443292
SLITRK2	1.34753	0.0443292
RPSAP52	-1.20672	0.0443589
ORAI3	-1.32308	0.0447745
PNPLA3	1.42666	0.0449925
NLRP2	3.99126	0.0452601
RTL3	-4.07098	0.0453992
KIRREL1	-1.01401	0.0453992
EPHX2	2.89327	0.0456592
CPA4	-2.33539	0.0457856
ALCAM	1.14172	0.0457856
TMC7	-1.16605	0.0459101
PDE7A	-1.24162	0.0464335
DNAH5	2.77907	0.046908
SHF	3.05508	0.0470222
TANC2	1.22954	0.0476719
SAP30-DT	-1.39935	0.0479722
H2BC5	-1.23742	0.0480223
ZFY	-1.37454	0.0482343
CTSF	1.49195	0.0488761
NAP1L3	-2.05516	0.048951
CCDC92	-2.00812	0.0489905
SYTL1	2.99434	0.0489905
ZNF474	-2.87864	0.0494141
ETS1	-1.25766	0.0495287
CFAP57	2.62395	0.0496328
ME1	1.1507	0.0497302
a A cutoff of adjusted p-value < 0.05 was used for selection of significantly regulated genes

## Sheet: C. FUS-DDIT3-eGFP vs eGFP
Table S3. Regulated genes between scaffold-cultured HT1080 FUS::DDIT3-eGFP cells and control cell lines.
C. Significantly regulated genes between scaffold-cultured HT1080 FUS::DDIT3-eGFP and HT1080 eGFP cells.
Gene name	log2(fold change)	Adjusted p-valuea
FLT1	8.37545	1.83319e-57
MAGEC2	4.39548	2.15245e-55
IAH1	-7.71394	1.84605e-49
C4orf3	-2.94913	6.24432e-45
IL24	9.80554	8.98392e-45
HMGN3	6.01103	1.33427e-43
TREM1	-3.73749	1.73538e-43
ANXA10	10.341	3.43838e-43
PDPN	7.15146	9.54896e-41
LOX	-5.81402	8.3497e-40
DSG2	5.5982	4.55616e-37
SGCE	-2.72122	6.15042e-36
MME	-4.35598	9.5527e-36
TMSB4X	-4.00075	2.30226e-33
ADGRL4	-3.43347	3.10028e-30
LINC00958	6.02767	3.10028e-30
FILIP1	6.11793	6.75673e-30
PAGE1	4.14095	1.05293e-29
SERPINB2	5.88232	4.49608e-29
PLS1	4.24037	6.20458e-29
DFFA	1.37867	6.97025e-29
ARL14EPL	11.2706	1.46509e-27
SNX9	-3.49757	2.65697e-27
ARMCX2	-4.27689	8.98449e-27
PAX8-AS1	5.78591	9.1205e-27
EDIL3	-4.34052	4.16617e-26
ACSL3	-3.51591	7.70564e-26
MANCR	-4.6974	1.71411e-25
HSP90B1	-2.11185	4.48125e-25
C14orf132	-2.07677	2.04414e-23
PLOD2	-2.99863	2.46225e-23
CELF2	4.19214	5.20216e-23
PAPSS2	-3.32142	1.18881e-22
PDLIM1	2.66579	1.35183e-22
LAMA4	-4.02854	1.35183e-22
SEMA5A	-3.43617	1.35183e-22
PDGFC	-3.47551	1.35183e-22
HPSE	-3.90534	2.4955e-22
PHF11	-7.2031	2.96529e-22
FBN1	-3.9551	5.96305e-22
PHLDB2	2.43554	6.84804e-22
DKK3	-3.85683	1.31261e-20
ADARB2	8.04933	1.73886e-20
S100A11	-1.74541	1.62347e-19
NEFL	7.84415	1.91214e-19
F3	-2.60678	2.74927e-19
IFI44	-3.75672	3.80105e-19
SPP1	-5.13389	6.13803e-19
COL8A1	-4.69993	7.35792e-19
SH2D2A	4.09139	1.07158e-18
TMEM107	-2.02568	1.13257e-18
LRRC38	9.74162	1.40876e-18
MARCO	6.15623	1.4971e-18
SYNGR1	2.82239	1.85373e-18
FN1	-3.93913	2.04292e-18
TBX3	3.9753	2.09445e-18
SIRPB1	-3.71166	2.18341e-18
DDR2	-2.05062	2.4873e-18
EDNRA	-6.94841	2.87106e-18
CAMK2D	-2.5518	4.76236e-18
TRIML2	-3.54703	4.76236e-18
GCLC	3.74831	4.96834e-18
ZNF880	8.9929	6.64892e-18
SYNDIG1	-5.73291	1.39053e-17
TFPI	-5.64991	1.60747e-17
LINC01550	5.16918	2.19813e-17
ARPC3	-1.06731	2.92672e-17
CDH8	-5.737	3.07399e-17
MGLL	3.38062	8.5239e-17
RAB27A	-2.45863	1.14773e-16
FLNC	6.02684	1.15194e-16
CDH11	5.40986	1.69773e-16
SERPINB8	2.2	1.77232e-16
MAP3K7CL	-3.97416	1.85866e-16
LINC01537	9.12708	2.09559e-16
OCIAD2	1.63308	7.32184e-16
ARHGAP5-AS1	3.05543	1.17526e-15
UCA1	10.2462	1.39365e-15
CDCP1	3.16358	3.04931e-15
FUCA2	-2.08505	4.25725e-15
ZMIZ1-AS1	-3.95411	4.36626e-15
CEBPA-DT	4.08804	4.9799e-15
PTPRN	4.06794	6.14988e-15
EFNA5	-2.35961	7.45605e-15
TCF4	-3.73003	7.82187e-15
LOXL3	-3.09045	9.558e-15
SSBP2	-2.54377	1.17504e-14
GRAMD1B	4.94083	1.19233e-14
LYPD1	4.17044	1.22649e-14
STXBP2	3.34462	1.28952e-14
KRT7	5.06876	1.49833e-14
C1R	-4.14915	1.72827e-14
PDZD2	3.74034	3.09119e-14
ADGRL2	-7.05039	4.40265e-14
PLEK2	4.13269	4.90624e-14
PDIA4	-1.70459	5.21708e-14
RPP40	2.07916	6.20093e-14
PLAT	2.61562	7.1157e-14
CALR	-1.77926	7.96613e-14
TMED9	-1.3945	8.70703e-14
VCX3A	8.84052	9.13772e-14
CA12	-3.17536	9.84652e-14
CD274	3.09862	9.97921e-14
CITED2	-2.27048	1.63677e-13
WASHC3	-1.44323	2.23066e-13
PDP1	2.26578	2.28005e-13
ARL4A	-2.36568	2.45979e-13
EMB	3.01922	2.60257e-13
GABRG3	8.45536	3.45519e-13
C1S	-3.25381	3.50143e-13
SQOR	-1.99795	4.1797e-13
NUCB2	-1.75714	4.2133e-13
OXNAD1	1.4878	4.22858e-13
DPYD	-2.33999	4.49796e-13
PPIB	-1.51836	5.28178e-13
CCDC80	-1.87115	5.59202e-13
TRIM59	-4.15937	5.59202e-13
UBE2D4	2.10484	5.73406e-13
POLR1F	1.68397	6.13449e-13
GLTP	-1.85552	6.28432e-13
GLIPR1	-1.73959	6.44807e-13
FXYD5	-1.34039	8.53094e-13
FAHD2B	2.89405	8.53094e-13
TMEM59	-1.26051	8.59806e-13
P4HB	-2.15222	9.19925e-13
CD63	-1.27053	9.64026e-13
BDH1	2.43949	9.90456e-13
CD7	5.76053	1.03377e-12
ZNF667-AS1	7.82898	1.05935e-12
KRT80	4.19699	1.26935e-12
MAGEC1	10.1012	1.30216e-12
CELF2-AS1	3.84622	1.61781e-12
PEG10	-2.7355	1.61781e-12
PIGS	-1.66325	1.74214e-12
NEIL2	1.374	1.74465e-12
KIAA0319L	-1.53387	1.74982e-12
FICD	-2.02839	1.76488e-12
VCX	8.60016	2.06737e-12
MMP14	-2.5168	2.1228e-12
WDR12	1.39108	3.01575e-12
IFI27	-3.27374	3.2493e-12
GK	-2.62566	3.41612e-12
CPQ	-2.90406	3.49131e-12
ZNF57	4.06807	3.55765e-12
PDLIM3	-3.99495	4.55507e-12
GBE1	-1.57465	4.61828e-12
SRD5A3	-2.62462	4.70389e-12
FST	2.91159	6.15996e-12
MOB3B	3.53137	6.65988e-12
PCOLCE2	1.81117	7.9594e-12
ADAM9	-1.82148	8.86067e-12
LIMCH1	2.68396	9.04317e-12
LINC02434	-3.26815	9.04317e-12
ZNF480	1.84929	9.11345e-12
KLHDC8B	2.88153	1.00837e-11
TMEM263	-1.95864	1.0326e-11
HSPD1	1.07066	1.37412e-11
ACTG2	-8.26782	1.37883e-11
CSMD1	4.45372	1.37883e-11
LHX6	4.41046	1.49377e-11
SPOCK1	-2.57764	1.54301e-11
TUB	7.07808	1.57382e-11
STEAP3	-1.85576	1.84525e-11
GPR87	4.27665	1.84525e-11
GRAMD2B	-3.5853	1.86328e-11
NARS2	1.87674	1.95648e-11
OR51B5	2.60539	2.00765e-11
P4HA2	-1.60262	2.0489e-11
CDH4	7.45178	2.10387e-11
ALG12	-1.62126	2.16394e-11
MAP3K20	-1.32626	2.16945e-11
ZNF521	-2.42054	2.20639e-11
MOXD1	-7.75693	2.30898e-11
CPVL	8.28421	2.42309e-11
THYN1	1.13873	2.5126e-11
SULF1	-4.93384	2.60522e-11
DDX10	1.35235	2.74988e-11
SDC2	-3.41758	2.87793e-11
IL1RAPL1	3.94383	2.88908e-11
ADGRE1	2.75295	2.9295e-11
LINC01551	-7.90025	3.45964e-11
SPON1	5.16469	4.16321e-11
ATP2B1-AS1	-3.52906	4.29744e-11
GMFG	3.09002	4.34814e-11
ANPEP	-2.45852	4.93843e-11
HHIP	-4.20517	5.06268e-11
TCTN1	-2.32602	5.42802e-11
SELENOM	-2.18381	5.95559e-11
ECE1	-1.42689	5.95643e-11
PALMD	-6.35773	6.10902e-11
KRT83	5.02946	6.62372e-11
TNS3	-2.64166	6.64316e-11
ALPK1	-3.18874	7.00466e-11
KALRN	4.24039	7.65917e-11
DDX43	-7.94895	8.18538e-11
PAPPA2	-5.01273	8.59124e-11
ZEB2	-2.21984	1.00969e-10
TMCC3	-2.35643	1.14379e-10
FLRT2	-4.51406	1.16824e-10
ZNF600	3.7637	1.19029e-10
LIFR	2.71141	1.25047e-10
FAIM	-7.64548	1.3893e-10
MDGA2	-4.15923	1.57143e-10
ZNF470	7.01509	1.652e-10
GCA	-2.52999	1.8579e-10
ADAM19	2.11719	1.8579e-10
MAN1B1	-1.56044	2.23086e-10
GLT8D1	-1.41714	2.37683e-10
OCLN	4.27793	2.37683e-10
RPS4Y1	-1.07916	2.48776e-10
SEC61A1	-1.23703	3.13957e-10
PTGR1	-7.08115	3.13957e-10
CCND2	-5.29648	3.13957e-10
SORBS2	-2.57589	3.35959e-10
CETN2	-1.42774	3.36556e-10
COL6A3	-2.3176	3.57512e-10
LINC02392	-4.39336	3.93668e-10
ZNF22	-7.07246	4.03447e-10
LINC02762	2.09555	4.08078e-10
HPS3	-1.8234	4.45517e-10
CHD1L	-1.35631	4.88651e-10
IRS1	-2.59579	5.33037e-10
ARNT2	3.43677	5.53939e-10
SNX21	-2.74779	5.68749e-10
ARSJ	-2.27592	6.28902e-10
ATP2B1	-1.72535	6.96611e-10
SLC25A19	2.00349	7.39217e-10
LRP10	-1.86013	8.22668e-10
CD74	3.27787	8.4907e-10
DEPDC7	-7.17741	9.36668e-10
ABCB9	-2.01943	9.40113e-10
KHK	2.86232	9.76539e-10
PLPP3	3.09048	9.81724e-10
CD46	-1.24345	9.96528e-10
AKAP6	6.81491	1.02674e-09
NDRG2	7.00202	1.0443e-09
NRXN3	3.96339	1.05988e-09
TENT5A	-2.55123	1.06883e-09
LMAN2	-1.36461	1.08769e-09
RPN1	-1.19903	1.09306e-09
NECTIN4	3.12387	1.10886e-09
LIMS1	-1.73911	1.12035e-09
COMMD10	1.82496	1.19309e-09
SOX4	-2.6494	1.20927e-09
EXPH5	3.01315	1.2278e-09
TP53I11	6.669	1.23204e-09
NUDT16L2P	-7.50589	1.23204e-09
SORBS1	6.48957	1.23728e-09
ZFP82	6.16318	1.23728e-09
GCAT	1.51382	1.35137e-09
PDIA6	-1.36815	1.38982e-09
ZNF287	6.70256	1.5699e-09
GJB2	-5.63482	1.66551e-09
GALNT7	-2.24396	1.71226e-09
ECM1	-2.31602	1.85037e-09
WSCD1	3.78106	1.8881e-09
PTPRS	1.95081	1.90286e-09
NHSL2	7.20601	2.02464e-09
TMEM216	1.68706	2.08059e-09
RBMS3	-2.40811	2.16804e-09
CKAP4	-1.42768	2.30362e-09
AGPAT5	1.83551	2.30362e-09
PRDX2	1.6228	2.30362e-09
ITGB1	-1.43088	2.3226e-09
LOXL2	-1.61317	3.0702e-09
IL23R	5.6407	3.46961e-09
RGS2	-7.46955	3.52347e-09
NAMPT	1.83742	3.5513e-09
ANXA5	-1.0453	3.57178e-09
SFRP1	4.15982	3.64437e-09
EPAS1	-1.88674	3.7246e-09
HLA-H	-2.1052	3.92029e-09
ANXA3	2.02037	4.22951e-09
WWC3	-3.09775	4.56339e-09
CRELD2	-2.26724	4.63351e-09
TAGLN2	-1.353	4.66362e-09
PRMT2	-1.16662	5.0594e-09
TRAM2	-1.32444	5.07469e-09
CRIP2	-2.38345	5.70712e-09
RBCK1	1.55589	5.99837e-09
RPS6KA2	-3.88128	6.14123e-09
OGG1	1.32249	6.26105e-09
DDX27	1.18404	6.26105e-09
AHR	3.81644	6.40068e-09
MAOA	2.93415	6.40068e-09
STC2	2.02531	6.63689e-09
SNX7	-1.95408	6.95644e-09
PAG1	-2.9613	7.13267e-09
HERPUD1	-1.72331	7.19841e-09
LPAR1	-6.88755	7.21663e-09
H2BC21	-2.46153	7.42739e-09
APMAP	-1.03739	7.73425e-09
LGALS3	-1.22541	7.76573e-09
RHBDD1	-2.30957	7.76573e-09
SYNE1	-2.11129	8.19481e-09
POLR3K	1.40082	8.26783e-09
ZNF816	7.12653	8.55283e-09
NCKAP5	3.59668	8.56359e-09
DENND2A	-2.48211	8.61483e-09
CLIP1	-1.00295	9.20733e-09
PGM1	-1.12552	9.82585e-09
TFDP2	1.36383	9.82585e-09
TIMM8A	1.26045	1.01685e-08
ACTL8	3.48845	1.04596e-08
FCRLB	1.97801	1.06432e-08
C1orf122	-1.37124	1.06432e-08
GNG11	-1.70745	1.07317e-08
TUBB4A	6.38916	1.10214e-08
KRT81	4.05925	1.10821e-08
FGF5	-2.6468	1.12679e-08
SPAG4	-3.75631	1.24864e-08
TWSG1	-1.3117	1.25766e-08
BNIP3L	-1.35029	1.40764e-08
PTPRE	-1.74038	1.41475e-08
HLA-C	-1.94242	1.48227e-08
ABLIM1	4.71397	1.5241e-08
SYT11	-2.10653	1.60112e-08
TMEM70	-2.11741	1.60372e-08
NPR3	-6.68683	1.80677e-08
TLN1	-1.2407	1.88825e-08
OGDHL	4.39551	1.90565e-08
SDC4	-1.5792	1.93687e-08
ROBO1	-2.3596	2.04435e-08
NUFIP1	1.31327	2.17137e-08
PSD3	1.73472	2.18801e-08
POC1B	-1.85461	2.29952e-08
MBNL2	2.173	2.32257e-08
PCSK1	-3.92607	2.43168e-08
LIMA1	1.45438	2.55029e-08
NOL10	1.11291	2.60233e-08
NCSTN	-1.21449	2.62958e-08
WSB2	-1.41275	2.66301e-08
MUC13	2.97253	2.76462e-08
VCX3B	8.66364	2.81647e-08
GINM1	-1.08652	3.09112e-08
CD99	-1.36179	3.12675e-08
MFSD1	-2.00902	3.21245e-08
TMEM98	3.45188	3.28744e-08
IQSEC1	4.68103	3.31864e-08
CD99L2	-2.07877	3.36846e-08
CD70	-1.66297	3.4167e-08
SLC7A2	4.11511	3.51732e-08
CTNNAL1	1.49431	3.69782e-08
PRMT3	1.8212	3.70583e-08
CLEC2B	-3.34977	4.40491e-08
PARD6B	2.77081	4.40491e-08
PRSS3	-3.76744	4.47816e-08
WDR24	-1.67898	4.51633e-08
KCNJ15	3.35322	4.51633e-08
PFKFB2	-7.25103	4.54969e-08
TUNAR	6.49927	4.65999e-08
CHI3L2	-4.33172	4.7965e-08
KAZN	3.05369	4.7965e-08
HLA-DRB1	4.08828	4.7965e-08
RABAC1	-1.29689	5.45289e-08
ADGRE4P	4.96698	5.74314e-08
GABRA5	6.7687	6.04931e-08
SFN	4.34923	6.08552e-08
TCEAL9	-1.77649	6.23385e-08
ALAS1	1.31037	6.55517e-08
HDX	5.85148	6.69293e-08
INHBA	-3.19156	6.69639e-08
H2AJ	-1.87864	6.7547e-08
SLC35F2	1.38219	7.11043e-08
SNCG	-2.5805	7.14926e-08
GOLGA3	-1.35003	7.44001e-08
NTNG1	-3.13086	7.57729e-08
GUF1	1.39368	7.84949e-08
GLG1	-1.10533	7.96269e-08
FKBP9	-1.36324	8.69489e-08
DNAJC3	-1.35329	9.36666e-08
HLA-B	-2.03424	9.56071e-08
AIM2	-2.2374	1.00256e-07
FBXO44	5.80735	1.13486e-07
DLL3	2.35756	1.16658e-07
MRPS25	1.09904	1.27411e-07
VANGL2	5.49416	1.32211e-07
MLXIP	-1.40058	1.32211e-07
CHRNA9	2.96026	1.34366e-07
ERI1	1.58958	1.34842e-07
IFI6	-3.10617	1.34842e-07
NSUN5	-2.07535	1.34842e-07
CYBRD1	-1.21916	1.3689e-07
DMKN	1.76393	1.423e-07
CHMP3	-1.62801	1.44376e-07
TRPS1	-1.91277	1.45344e-07
SNHG1	1.6598	1.48508e-07
LINC02195	7.4066	1.55752e-07
SEMA3C	-2.69291	1.60182e-07
OSTC	-1.04438	1.62166e-07
FEZ2	1.59666	1.64482e-07
TRAM1	-1.41528	1.67352e-07
GGCT	1.16857	1.67673e-07
ITGA4	-2.31284	1.72886e-07
TNFSF13B	-3.79381	1.75552e-07
TCTN2	-2.15709	1.75951e-07
CREM	1.06234	1.76428e-07
TMEM132D-AS1	2.08543	1.78847e-07
SHC4	2.4063	1.83992e-07
ARHGAP4	-3.32268	1.88599e-07
LAMB3	-1.48774	1.89389e-07
VWA5A	2.47913	1.89755e-07
NRP2	-1.73847	1.89945e-07
GJA1	-6.64131	1.99383e-07
TGOLN2	-1.11164	2.18388e-07
TNFSF8	3.72904	2.27139e-07
CHST2	-2.9057	2.29785e-07
TBL1X	1.74454	2.41572e-07
CST3	-1.68161	2.51922e-07
NMT2	1.1955	2.70565e-07
FAM114A1	-1.79184	2.70565e-07
KRT34	6.11049	2.72916e-07
SAMD3	2.29211	2.75142e-07
ZFYVE21	-1.13029	2.76906e-07
FGFR4	2.85676	2.81153e-07
POLR1B	1.13212	2.81542e-07
SMPD1	-1.92573	2.83852e-07
CLYBL	2.76498	2.8657e-07
SIRPG	-4.23578	3.05148e-07
TMEM132B	3.86347	3.12538e-07
COL6A1	-2.12503	3.28874e-07
DGKA	-1.71333	3.33506e-07
SLC41A2	-2.24963	3.45974e-07
TST	2.91736	3.4935e-07
ASB1	1.47212	3.74119e-07
FEZ1	-3.44511	3.74181e-07
EPHB1	6.18082	3.80626e-07
TMEM171	5.9286	3.89246e-07
ISG20	-2.20406	3.89246e-07
UBE2E3	-1.32111	3.96096e-07
TNFRSF19	-4.75829	3.9685e-07
SUN2	-1.81352	4.01453e-07
CORO1C	-1.01231	4.01453e-07
HLA-F	-2.39237	4.21629e-07
HBE1	1.15413	4.29835e-07
GSPT2	1.33421	4.32192e-07
CYP2R1	2.20686	4.61322e-07
SLC39A7	-1.232	4.74113e-07
MAGEA4	5.43659	4.74113e-07
SCARA5	7.64366	4.85755e-07
POMT1	-1.80598	4.97968e-07
LRP1	-2.05836	4.98662e-07
PDXDC1	-1.79732	4.98662e-07
PCBD1	1.5956	5.02822e-07
KRT86	4.11242	5.05785e-07
LINC02742	2.49412	5.05785e-07
SELENOH	1.17828	5.06516e-07
AKNAD1	-2.63919	5.37051e-07
LYAR	1.21598	5.7092e-07
NRN1	-2.09936	5.84176e-07
PDIA5	-1.50889	5.95318e-07
ZNF320	3.1975	5.95747e-07
TMEM42	-5.81336	6.31789e-07
GAPDH	-1.25338	6.32129e-07
DSE	-1.81813	6.52081e-07
RPN2	-1.14487	6.54004e-07
LINC02506	-2.63082	6.84035e-07
IFITM1	-2.47776	7.01218e-07
CPA4	-4.03993	7.08812e-07
ADRB2	-6.36439	7.10496e-07
CD82	-1.99096	7.49333e-07
TMEM45A	-3.0847	7.49443e-07
POGLUT2	1.45876	7.51806e-07
NMB	-6.13061	7.53648e-07
PODNL1	-4.65193	7.98895e-07
KRT87P	4.8087	8.1573e-07
ZNF556	6.59968	8.27182e-07
PCOLCE	-1.94096	8.33e-07
FKBP10	-1.73228	8.43323e-07
SDC1	-1.51969	8.44974e-07
SFTA1P	2.91357	8.53549e-07
NUMB	-1.08703	8.68911e-07
NCBP1	-1.08585	9.20256e-07
CDC42EP3	-1.4804	9.29661e-07
PGF	-2.07703	9.31064e-07
NUP210	4.61984	9.54189e-07
OS9	-1.20526	9.6053e-07
CENPBD1P1	-1.19163	9.68868e-07
GALNT15	-3.28381	1.00235e-06
CD33	-1.69836	1.01936e-06
CTSA	-1.52407	1.0662e-06
ADAT2	1.52157	1.0967e-06
HLA-DRB5	5.31294	1.11362e-06
TGFB1I1	-1.22618	1.11449e-06
LRP12	-1.3374	1.11449e-06
NME3	-1.88121	1.1524e-06
ZNF662	5.71194	1.15544e-06
FAR2	-2.24931	1.17254e-06
YIPF2	-1.56511	1.17943e-06
COLGALT2	-6.95052	1.18904e-06
ITGA10	-1.90186	1.21819e-06
TAPBPL	-2.15508	1.22816e-06
GBF1	-1.259	1.24319e-06
CADM3	-4.08022	1.26247e-06
HEPH	-3.5918	1.26395e-06
SLC6A6	-1.50758	1.28471e-06
IKBIP	-1.63883	1.28471e-06
DCTD	-1.02974	1.28895e-06
CERS4	5.95861	1.30087e-06
TIMP1	-1.27509	1.30087e-06
CKB	-1.54489	1.31668e-06
MRPS31	1.02006	1.40028e-06
SUMF2	-1.05773	1.44833e-06
ITGA5	-1.41049	1.44833e-06
POLR3G	1.62905	1.44853e-06
ENOX1	-2.0961	1.48405e-06
GXYLT2	-2.27286	1.49925e-06
ISM2	-3.3396	1.50278e-06
CTHRC1	-1.93623	1.55406e-06
AQP11	2.5672	1.58326e-06
AP3S1	1.09805	1.59372e-06
L1CAM	5.61832	1.62721e-06
CD9	5.23195	1.63173e-06
CALU	-1.10202	1.68728e-06
FRMD4B	-3.92744	1.69154e-06
MANF	-2.01929	1.69154e-06
ZNF385B	-6.19204	1.70136e-06
HLA-DRB6	4.1741	1.70136e-06
HBEGF	1.9899	1.71215e-06
FER1L4	-2.93876	1.78707e-06
HRH1	-1.25489	1.85324e-06
B2M	-1.13386	1.90112e-06
RBFA	1.10063	1.90278e-06
NT5E	2.32204	1.91116e-06
CFAP300	1.71111	1.99275e-06
ANKRD10	1.52083	2.0117e-06
CADM1	-1.57745	2.0117e-06
TMEM165	-2.14956	2.04174e-06
MAPK13	-3.39644	2.04174e-06
C6orf141	-1.8843	2.04174e-06
LINC02864	3.93818	2.09374e-06
RRBP1	-1.38353	2.1198e-06
KCNN3	3.95131	2.20316e-06
SOX13	2.84392	2.25918e-06
PNLIPRP3	-3.74883	2.28656e-06
SLC39A8	-1.54599	2.39772e-06
ERO1A	-1.62959	2.39772e-06
VSIR	-3.39472	2.40224e-06
CDCA7L	1.28163	2.56316e-06
AJAP1	2.52077	2.56456e-06
SPTLC3	-3.08819	2.61266e-06
HLA-DRA	3.49867	2.63126e-06
SCG2	-2.44447	2.64989e-06
SUSD6	-1.5256	2.68673e-06
DCLK1	4.15573	2.71721e-06
ZNF826P	5.30986	2.71721e-06
NTRK1	4.33866	2.74555e-06
ARL1	-1.25024	2.77547e-06
CCDC148	-2.2287	2.84155e-06
SF3A3P2	4.81007	2.87626e-06
TP53BP1	-1.06487	2.91817e-06
SNAI2	-2.00625	2.93805e-06
TRIQK	-1.52017	2.93805e-06
HSPA2	2.58683	2.96757e-06
RAB2A	-1.39243	3.07921e-06
HAS2	-2.51629	3.12941e-06
CLEC11A	-2.43945	3.15124e-06
MAGED1	-1.18415	3.16587e-06
HHIPL2	-2.4562	3.16636e-06
TIAM1	1.92441	3.16636e-06
MIR99AHG	5.75345	3.16636e-06
DNASE2	-1.34712	3.19367e-06
PLAGL1	1.38121	3.23242e-06
LINC02582	3.3187	3.31552e-06
PDLIM5	-1.07916	3.35693e-06
TMEM177	1.24595	3.39002e-06
HOXB13	3.9133	3.44881e-06
PIP5KL1	-2.77244	3.60095e-06
TSSC2	1.58518	3.69684e-06
ATP6AP2	-1.04125	3.72983e-06
RABEPK	1.00692	4.0893e-06
BDNF	2.32374	4.321e-06
CTSB	-1.02493	4.35775e-06
NUPR1	-2.11528	4.39711e-06
RHOC	-1.08774	4.44295e-06
CFAP251	2.19737	4.46501e-06
CSF2RA	1.50462	4.46501e-06
MPP7	5.25056	4.48525e-06
CIT	-1.79729	4.49434e-06
P4HA1	-1.53806	4.62172e-06
HEATR1	1.0628	4.7379e-06
MED15	-1.1134	4.77143e-06
UQCC1	1.22961	4.78233e-06
IRF2	-1.18095	4.80383e-06
PLS3	-1.06886	4.89453e-06
SLC25A35	1.80544	4.9675e-06
F11R	-1.71725	4.9675e-06
PPP2R2C	3.06503	4.9732e-06
ALDH18A1	-1.05715	5.01359e-06
EBNA1BP2	1.30884	5.03292e-06
OXCT1	1.66751	5.12694e-06
STEAP1	-1.36549	5.22604e-06
SPN	6.14031	5.28015e-06
FSTL1	-1.36885	5.45208e-06
GRB14	-2.50208	5.51879e-06
UBBP4	-1.66935	5.67153e-06
BCAP29	-1.14773	5.6726e-06
AOAH	-6.3235	5.85305e-06
FES	3.49145	5.85561e-06
PRR5L	-1.89075	5.9616e-06
BACH1	-1.63341	5.97234e-06
KIFAP3	1.22973	5.99695e-06
GEMIN6	1.13645	6.11877e-06
TMCO3	-1.05428	6.23255e-06
TXNRD1	1.31318	6.26744e-06
TANC2	1.98957	6.26822e-06
ADD3	1.66622	6.34829e-06
LINC00674	-1.61167	6.40338e-06
AK4	-1.17233	6.42392e-06
TRIB2	-1.89537	6.79682e-06
GLYR1	-1.00139	6.82898e-06
PPM1H	4.09103	7.0253e-06
ARSD	-2.53819	7.05424e-06
PRRT2	-2.61484	7.3677e-06
KIRREL1	-1.59453	7.40594e-06
GPRC5C	4.82129	7.57467e-06
ABHD17C	2.20306	7.70811e-06
HSD17B6	3.1952	7.85916e-06
VOPP1	-1.14535	7.85916e-06
ALPK2	5.34292	7.85916e-06
CHFR	-1.41733	7.94561e-06
ZNF347	5.21301	8.15261e-06
ATP11A	1.88555	8.37276e-06
CYP2S1	1.96354	8.37276e-06
CASP1	-2.63569	8.3895e-06
LAMP2	-1.0671	8.43935e-06
ARHGAP5	1.69482	8.48038e-06
EP400P1	-1.28151	8.49535e-06
PLOD1	-1.19172	8.85378e-06
COL17A1	2.3437	8.93965e-06
SNX10	2.22399	9.0763e-06
TMED2	-1.15281	9.08417e-06
PLXNB2	-1.39378	9.2284e-06
NAMPTP1	1.90734	9.44975e-06
FARS2	-1.29012	9.63328e-06
PLEKHO1	-1.69951	9.76981e-06
RBMS1	-1.14526	1.00095e-05
NFKBIZ	1.73523	1.0023e-05
GGT4P	3.44661	1.00349e-05
DSEL	-2.88169	1.06834e-05
HSD3B7	-1.56803	1.07883e-05
B3GALT5	2.65351	1.08072e-05
SH3GL2	6.72395	1.09063e-05
CYB5R2	2.56094	1.09439e-05
TRIM44	1.05288	1.09579e-05
ARHGEF16	6.254	1.11065e-05
LINC01435	-3.94998	1.14092e-05
ATP10D	-1.39082	1.14821e-05
GLB1L3	5.84782	1.15885e-05
DEPP1	-2.96001	1.16253e-05
FCHSD1	-1.53912	1.1769e-05
EPB41L1	1.95506	1.18923e-05
EPB41L5	2.0955	1.19224e-05
C6orf226	-1.29393	1.19271e-05
TSPAN9	-1.71932	1.19278e-05
SUDS3	-1.01526	1.21759e-05
ENPP4	-5.88838	1.21819e-05
TRBC2	-1.68117	1.22055e-05
FRMD6	-1.561	1.2403e-05
PHB	1.0074	1.26756e-05
AFAP1L2	5.44123	1.31364e-05
ZDHHC14	2.89308	1.31591e-05
ZFHX4	-1.62687	1.32054e-05
PAM	-1.60277	1.42426e-05
ARG2	-1.52017	1.44007e-05
EGLN3	-1.82425	1.51185e-05
DHX33	1.33914	1.54533e-05
HPS5	1.23986	1.59975e-05
ZBED9	3.19264	1.60133e-05
MCPH1	1.38868	1.60497e-05
FGF12	-2.56567	1.61728e-05
TPRKB	1.06144	1.74441e-05
ADTRP	-1.74034	1.76767e-05
HSPA12A	2.50089	1.76767e-05
H2BU1	-2.03863	1.76767e-05
DAB2	-1.66688	1.81401e-05
L2HGDH	1.54172	1.93345e-05
SMIM14	-1.34739	1.97392e-05
FAM13A	-1.68481	2.02046e-05
CCR1	-3.8822	2.03521e-05
HSPE1	1.48231	2.04676e-05
KCNJ8	5.59736	2.05431e-05
FAM126A	-1.2429	2.05431e-05
MPC2	-1.24988	2.05431e-05
CEACAMP10	4.12328	2.06752e-05
RPS10	1.60927	2.12011e-05
FZD6	-1.33005	2.14936e-05
NOC3L	1.02855	2.15278e-05
MTIF2	1.12141	2.18404e-05
AMIGO2	-2.5782	2.24785e-05
BDKRB2	-3.49409	2.2683e-05
ALDH1L2	-3.08341	2.28323e-05
LINC00707	2.58937	2.2926e-05
MMP15	6.01966	2.33987e-05
STXBP5-AS1	-1.58191	2.39921e-05
SAMD12	5.17709	2.44357e-05
BHLHE41	5.67293	2.45852e-05
HTRA1	-2.48266	2.46019e-05
EFHC1	-1.20392	2.46576e-05
FRG2	2.52763	2.46576e-05
COG7	-1.18637	2.50581e-05
LRP5	2.32558	2.51574e-05
LINC01085	-3.77874	2.51574e-05
MYH10	-1.45183	2.54785e-05
SH3BP5	-2.39235	2.60001e-05
GOLGA2P5	5.31822	2.63213e-05
GAPDHP1	-1.11829	2.73188e-05
BIRC2	1.21106	2.73264e-05
SLC29A3	2.06325	2.74586e-05
SUSD5	-4.9839	2.78358e-05
OASL	-2.42709	2.80803e-05
HSPA1B	1.60352	2.80803e-05
SCARB2	-1.06977	2.8134e-05
MSC-AS1	-2.04984	2.88257e-05
RFPL4AL1	4.6284	2.89635e-05
TNFRSF9	2.34581	2.90866e-05
H6PD	-1.40065	2.99021e-05
ZFP62	1.53173	3.00808e-05
TPO	1.7238	3.04473e-05
PDE4D	-1.60244	3.05963e-05
MSRB3	-1.37948	3.06221e-05
SRSF9	-1.43539	3.10914e-05
KCTD10	-1.04645	3.24154e-05
CERCAM	-1.66442	3.26268e-05
LTBP1	-1.47441	3.35944e-05
MPZL1	-1.72502	3.4536e-05
SERPINI1	-2.09851	3.5473e-05
LINC01419	5.76747	3.60611e-05
OAS3	-1.83222	3.83956e-05
ERCC6	1.49639	3.92852e-05
CAMKMT	1.61391	4.01356e-05
HLA-A	-1.31062	4.07029e-05
CREB3	-1.02969	4.10386e-05
MAN2B2	-1.28281	4.10652e-05
SLC17A5	-1.36988	4.14162e-05
FZD8	-3.10434	4.14525e-05
TRMT6	1.33932	4.20454e-05
CFAP57	5.14513	4.22683e-05
CCDC188	-2.01562	4.37903e-05
AMPD2	-1.10089	4.41234e-05
RGS17	-1.57723	4.4735e-05
KLHL23	1.35198	4.48606e-05
EFNA1	1.81186	4.53348e-05
RFPL4A	3.42673	4.58872e-05
EMP3	-1.16329	4.6106e-05
CLCN4	5.07542	4.66653e-05
H4C8	-3.53202	4.68738e-05
ATG12	1.05171	4.69299e-05
TLCD5	1.08203	4.71093e-05
LINC00173	4.11692	4.7861e-05
RNASEH1-AS1	1.17701	4.7969e-05
BRIX1	1.17391	4.90547e-05
CISH	5.25528	4.90547e-05
LINC02257	-4.31497	4.90547e-05
ASRGL1	2.62556	4.93666e-05
LARP4	1.03061	4.94257e-05
SNHG3	1.13986	4.98511e-05
NDUFAF4	1.02236	4.99814e-05
MID2	-5.94338	5.04455e-05
MIR646HG	3.65326	5.04455e-05
CSTF2	1.26732	5.0466e-05
FAM110B	-1.69339	5.06057e-05
GAGE2A	1.88424	5.14362e-05
SDCCAG8	-1.12438	5.25363e-05
EXO5	2.24161	5.25363e-05
CCDC144NL-AS1	-1.15988	5.38378e-05
ADGRD1	3.6574	5.38695e-05
DOCK9	1.35962	5.39105e-05
SMILR	-2.29348	5.45694e-05
ASNS	-1.23425	5.64838e-05
FDX1	1.27186	5.92862e-05
PFKFB3	1.44381	5.94052e-05
LINC02167	6.37337	5.95017e-05
SESTD1	-1.80593	6.04791e-05
STING1	-1.07045	6.05159e-05
GPX8	-1.07021	6.09317e-05
RAB6B	2.18833	6.11949e-05
GRHL1	4.87809	6.13246e-05
MCM8	1.66666	6.13952e-05
ALDH2	1.97082	6.16522e-05
LYRM7	1.38386	6.19044e-05
TAOK2	-1.3936	6.192e-05
OAS2	-3.04164	6.23993e-05
VEPH1	-1.16624	6.26719e-05
ACTN2	-2.30989	6.39328e-05
SIVA1	-1.04077	6.53996e-05
OAS1	-2.79414	6.60335e-05
GPR84	-3.57117	6.71441e-05
UTP15	1.38399	6.76672e-05
TSPAN31	-1.21925	6.91103e-05
NCOR2	-1.71736	6.98612e-05
SYT1	-5.9899	7.01955e-05
N4BP2	1.51824	7.06059e-05
BCKDK	-1.09533	7.06059e-05
CYP3A5	1.90014	7.06059e-05
CHPF	-1.58629	7.25821e-05
GNGT2	5.2555	7.26772e-05
REC8	-2.26524	7.35058e-05
CREB3L2	-1.12531	7.38934e-05
ELMOD1	3.96762	7.52804e-05
PNCK	-2.51407	7.55409e-05
DCUN1D5	1.32172	7.62473e-05
HCFC2	-1.46777	7.67334e-05
PRSS2	3.94114	7.68439e-05
GYS1	-1.45497	7.69137e-05
H4C5	-2.43558	7.69536e-05
PHGDH	-1.49035	7.84813e-05
LAIR2	1.81167	7.84813e-05
MSH2	1.14645	8.2205e-05
CCND3	-2.16878	8.30836e-05
WIPI1	-1.59913	8.50922e-05
FAM155A	-1.74683	8.53675e-05
LINC01694	2.00806	8.58252e-05
ZNF607	5.27239	8.63008e-05
SLC29A2	4.86523	8.68381e-05
ASAP3	2.40949	9.06351e-05
MIIP	1.05866	9.22901e-05
FOXO1	2.26492	9.22901e-05
GFPT2	-1.32761	9.23999e-05
SURF4	-1.10566	9.31051e-05
PGAP3	-2.02201	9.4504e-05
LGR4	-2.38621	9.59908e-05
CTSO	-1.88948	9.73504e-05
SNRNP25	1.52556	9.77264e-05
TNFRSF10B	-1.26869	9.80208e-05
RNFT1	1.58378	9.82417e-05
GRTP1	4.84507	9.83986e-05
KLF10	-1.26944	9.86262e-05
CARD16	-4.66633	9.86262e-05
ZNF704	3.7474	0.000100315
PAEP	1.67458	0.000103672
VLDLR	-1.72434	0.00010874
USP2-AS1	3.90145	0.000108961
C10orf95-AS1	1.63954	0.000110896
DAGLB	1.12146	0.000115065
RAET1E	2.06888	0.000115175
C20orf27	1.15437	0.000116863
ZNF589	1.58127	0.000117904
CCDC113	2.2817	0.000120738
STARD4	-1.44958	0.000122281
LINC00705	-4.67725	0.000122281
LIAS	1.2084	0.000123453
LINC02256	-2.39101	0.000123961
DNAJB9	-1.7195	0.000125771
S1PR1	4.75532	0.000125771
SNHG20	1.41889	0.000125942
SMAD1	-1.22283	0.000129044
KIRREL3	-2.00766	0.000132354
CTSH	-1.60978	0.000133022
TRMT61B	1.22682	0.000133344
INPP1	-1.88987	0.000134959
SETBP1	-1.45134	0.000136079
MERTK	2.57387	0.000143052
CPEB1	5.17421	0.000143588
ZFPM2-AS1	-1.28483	0.000143892
SPTBN1	-1.17488	0.00014532
TAF1D	1.37039	0.000145363
LINC01687	-2.60246	0.000145363
CYTH4	-1.56648	0.000145559
UGDH	-1.26258	0.000145611
PDCD2L	1.07095	0.000145611
LRRC20	1.786	0.000147957
DAPK1	3.49946	0.000148277
PPP4C	-1.24848	0.000150984
SDHAF3	1.17703	0.000150984
CSMD2	3.03318	0.000151892
HLA-DMB	3.47754	0.000153775
FYN	-1.8808	0.000157633
LINC01605	-1.65316	0.000157817
C1RL	-1.29681	0.000158312
P3H4	-1.18118	0.000165924
STIM2	1.33629	0.000168027
DTX4	3.45499	0.000168027
FBN2	-1.83509	0.000168027
RFX8	-1.67573	0.000173188
NRP1	-1.00992	0.000183603
BMP1	-1.86954	0.000183603
DHRSX	-1.19728	0.000185255
ELOVL2	-2.02322	0.000186316
KIAA1549	1.64614	0.000191306
LINC02085	3.22513	0.000191306
NDUFA4L2	-3.71576	0.000191719
DHODH	1.27331	0.000191761
PTGES	2.82924	0.000196582
FAM3C	-1.296	0.000196968
ITM2B	-1.3381	0.000201424
CDC42BPA	-1.10061	0.000202356
ARSA	-1.49578	0.000207774
KCTD11	-1.37911	0.000209222
TGFBI	-2.93226	0.000213018
SLIT2	4.32025	0.000219584
KYNU	3.61416	0.000221703
RASSF2	2.50497	0.000223333
RIMS2	-2.31676	0.000229887
UBR7	-1.0057	0.000230229
MAMLD1	2.48384	0.000230229
CTNNA2	2.77655	0.000232086
PTGFR	-1.97189	0.000233614
MTMR1	2.23697	0.00023605
RBMY2FP	6.71487	0.000237023
IL13RA2	-5.86866	0.000237178
TAOK3	-1.32412	0.000253947
ULK3	-1.19108	0.000256867
KANK1	-1.51074	0.000261058
NNMT	1.63813	0.000263354
BMP6	3.0457	0.000263782
ARHGAP18	-1.39729	0.000266696
SLC12A4	-1.12557	0.000267162
NOP56	1.15027	0.000268858
ACVR1C	-3.54943	0.000271238
CAMK4	-2.43275	0.000272415
LRP8	1.80662	0.000274513
SV2A	-1.29006	0.000275851
MSX1	3.64239	0.000276736
PLAUR	-1.26343	0.00027921
MAPK7	-2.0746	0.00027921
PSG6	4.28788	0.000280672
FABP6	2.77056	0.000289561
EYA1	-3.81869	0.00028972
PDIA3	-1.58887	0.000291573
RBMS2	1.14301	0.000292092
LGALS1	-1.14475	0.000294184
TRIM22	-1.79848	0.000294494
MMP17	-2.90389	0.000294801
TUBA1A	-1.73689	0.000294845
AJUBA	-1.47727	0.000296612
ZNF558	1.78374	0.000296612
STK32B	5.16209	0.000296785
SGCB	-1.09137	0.000296826
BEND7	3.23038	0.000299631
S100A10	-1.23166	0.000299631
PLCG2	3.11606	0.000299631
LURAP1L-AS1	2.2034	0.000299631
OVAAL	3.01109	0.000299631
PYGB	-1.00993	0.000308666
ITGBL1	-1.86435	0.000308812
NPDC1	-1.64833	0.000309001
NEU1	-1.01724	0.000313536
SDF2L1	-1.92168	0.000314538
SH3BGRL	-1.43021	0.000314587
SPINT2	3.76931	0.000314978
RGS4	-2.96442	0.000320636
CHST15	1.38594	0.000321565
PGAP6	-1.15208	0.00032177
ERC2	3.11678	0.000322058
FAT4	-4.10684	0.000323175
ADA	1.78886	0.000323175
FAM214B	-1.20146	0.000325296
STX11	-4.17935	0.000331211
NOL3	-1.50313	0.000335965
KCNK1	-1.75463	0.000337347
IFTAP	1.19471	0.000340628
ARHGAP22	-1.71185	0.000344517
USP45	1.425	0.000345209
GLT8D2	-2.53441	0.000350649
CDK20	-1.09589	0.000351726
CADPS2	-2.2244	0.000352574
COBLL1	-2.11613	0.000355103
OXR1	-1.29711	0.000357954
ADAMTS7P4	2.35004	0.000358928
PANX1	-1.22589	0.000359528
BAG2	1.07437	0.000368686
C4orf47	-1.66123	0.000372326
C1QTNF1	-3.312	0.00037433
IGFBP7	-1.72927	0.000374608
ENOSF1	-1.44364	0.000376483
MYRF	1.62584	0.000377585
TRIM58	4.3695	0.000388282
RAB11B	-1.47371	0.000388282
QSOX1	-1.7468	0.000389031
APH1B	-1.04026	0.000390906
ENTPD6	-1.2037	0.00039916
PSG5	4.35447	0.00039916
MED12L	3.8319	0.000400342
TMEM214	-1.22657	0.000402137
FAM218A	2.21435	0.000408878
H2BC4	-2.20747	0.000411428
OXCT1-AS1	3.66372	0.00041247
CCN4	-7.55289	0.000414587
LMAN1	-1.11715	0.000415311
CELSR1	-1.50037	0.000417951
LYPD5	3.17463	0.000421907
CHPF2	-1.37972	0.000423565
SLC22A5	1.80276	0.000442291
AXDND1	4.48706	0.000442376
ZNF23	1.91501	0.000443675
HFE	-1.92157	0.000446246
SEC24D	-1.56288	0.000446468
INHBE	-2.99783	0.000451959
PEX11A	1.20212	0.000451959
SH3TC2-DT	2.27481	0.00045482
EPOR	-1.35925	0.000459691
ST8SIA1	-2.53957	0.000459876
IFI27L2	-1.02947	0.000464099
MB21D2	1.3498	0.00046424
ALCAM	1.45617	0.000474581
ALS2CL	1.8195	0.000476211
KRT14	5.45511	0.00047912
HS6ST3	-3.89216	0.000481019
ITGB1P1	-1.6261	0.000482078
ZNF699	-2.79702	0.000484454
LINC01287	4.43973	0.000486251
SCML2	1.66798	0.000490568
DCBLD2	-1.67042	0.000491661
PATL2	3.07697	0.00049169
ARHGEF6	-1.57327	0.00049288
HSD17B8	-1.86721	0.000494053
NCALD	-2.71754	0.000497587
XBP1	-1.40643	0.000498055
PM20D2	1.83133	0.000498055
GMPPB	-1.45067	0.000498055
TREM2	-3.36409	0.000499897
HDAC11	1.23919	0.000500814
OR7E12P	2.05923	0.000508443
TIPIN	1.34587	0.000517234
NIPAL2	-5.12235	0.000517234
NGLY1	-1.02966	0.000528146
PCDHGB7	-5.27404	0.000528626
FAS	-1.44129	0.000530877
TTYH2	3.2262	0.000532375
CACNA1A	2.27425	0.000541155
DLAT	1.01524	0.000541155
ZNF516	1.59002	0.000544081
RAB30-DT	1.39953	0.000546898
PPP1R26-AS1	1.75037	0.000549688
BTBD19	-1.79679	0.000549989
WLS	-1.01504	0.000550991
ZIK1	3.90226	0.000553959
LINC02154	-4.09353	0.000555935
NR2F1	-4.641	0.000567478
IL18R1	3.09358	0.000568688
CDH3	4.3077	0.000576814
EDIL3-DT	-4.68981	0.000580006
PCMTD2	1.32698	0.00058848
MTMR11	-1.0099	0.000599936
PLCB4	2.42707	0.000601176
ZNF473	1.1616	0.000607847
C20orf197	2.49278	0.000607847
FNDC3B	-1.0306	0.000607911
LINC01411	2.7258	0.000609843
CIITA	2.75763	0.000611364
COL4A6	2.65928	0.000619808
TPI1	-1.0493	0.000629503
AKAP12	1.07145	0.000630828
TAF4	1.76126	0.000632036
P2RY1	-3.17979	0.000640635
TMEM47	-2.86381	0.000660145
HIP1	1.46664	0.000660663
H2AC6	-1.32934	0.000660663
TMEM14B	1.02823	0.0006647
TPI1P1	-1.16692	0.0006648
GAP43	-2.64592	0.000665895
GAGE1	1.14091	0.000665895
OSGEPL1	1.25472	0.000674369
PDGFRB	-2.94431	0.000674532
TNFSF15	3.39154	0.000675355
FASTKD5	1.26499	0.000675355
NMU	-1.7838	0.000681929
FAM81A	2.05271	0.000681929
MDN1	1.31627	0.000692809
FASTKD1	1.09088	0.000692809
TMEM92	2.39838	0.000702135
PINX1	1.44159	0.000702135
H2BC5	-1.54734	0.000704084
FOXP2	-4.162	0.000704842
LIPG	1.63338	0.000704915
MTMR9	1.21508	0.000704915
VILL	-3.60472	0.000704915
GPD1L	1.80965	0.000704915
METAP1D	1.27714	0.000704915
ABI3BP	-2.19023	0.000707185
CCDC125	1.88431	0.000712518
TRIM5	-1.14657	0.000715562
FAM83A	-4.08665	0.000716015
WNT7A	5.13488	0.000720565
F2RL1	-1.29247	0.000727699
DPP3	1.17682	0.000732114
ZC2HC1A	-1.3778	0.000737636
LINC01705	-2.77606	0.000745187
HLA-DPB1	1.60586	0.000750063
ZNF391	3.74263	0.000751569
FGGY	-1.10738	0.000759942
BICC1	-1.72966	0.000762114
TUBB2B	-4.52314	0.000762114
SIRT4	4.43823	0.000769819
CSTB	-1.01089	0.000773471
CCDC169	2.59842	0.000774062
DUS4L	1.22889	0.000774886
MLLT3	-1.1164	0.000788756
LAMB2	-1.12143	0.00079118
PCDHB15	-1.92686	0.000797401
GCLM	1.56627	0.000797786
GUK1	-1.27718	0.000837882
RBPMS2	4.3678	0.000838308
ERG28	-1.01536	0.000839179
LINC00668	1.34748	0.000841212
LINC00884	1.86782	0.000841971
TTC32	1.26042	0.000846728
SMC1B	4.70952	0.000850143
RHBDF2	-1.09298	0.000850143
PDIA3P1	-1.17335	0.000859526
INAFM1	-1.85862	0.000859526
DAAM1	1.23023	0.000877281
EXT2	-1.17313	0.000879192
INSC	2.93112	0.000881773
AFF3	-1.89971	0.000893396
MPZL2	1.62156	0.000902966
GPAM	1.33431	0.000913252
TMC6	1.57392	0.000913325
COX11	1.03951	0.000917846
ANKRD1	2.04995	0.000925745
SLC16A3	-1.21737	0.000933958
CD300A	4.28016	0.000933958
ITGA3	-1.01958	0.000936462
WASHC2A	1.12025	0.000949893
BCAR1	-1.63321	0.000949895
S100A6	-1.1311	0.000954171
GPAA1	-1.51416	0.000960658
CDADC1	1.2411	0.000965149
TRIM14	-1.37388	0.000973308
C4orf33	-2.17271	0.000973308
COL15A1	2.82511	0.000976201
SFR1	1.24168	0.000994669
TMEM255B	1.1166	0.00100055
ZFP28	4.5187	0.00100079
VEGFC	-1.62133	0.00100447
CCNB1IP1	1.22768	0.00100498
GALNT8	3.61512	0.00100498
TMEM39A	-1.17996	0.00100498
ACOT2	-1.16884	0.00101085
VNN2	-5.29829	0.00101319
RECK	-1.11075	0.00101696
IFFO1	-1.33519	0.0010201
ZNF22-AS1	-4.38185	0.00103394
CHRM3	-1.51306	0.00103434
SLC25A23	1.5167	0.00104823
TMX4	-1.51524	0.0010513
EIF4EBP1	-1.15156	0.00105179
P3H1	-1.45388	0.00105607
ZNF667	5.16795	0.00106665
ZNF385A	-2.68985	0.00107153
GLIPR2	1.06789	0.00107214
CELSR2	2.17107	0.00108883
ACADVL	-1.48706	0.00109462
LINC01410	1.64347	0.00109547
SLC2A1	-1.24581	0.00109701
VSTM1	4.4613	0.00109701
MCPH1-AS1	3.55093	0.00110739
ENTPD1	1.59719	0.0011174
OPLAH	2.35487	0.00112254
STS	-2.1331	0.0011406
NEU3	1.03714	0.00114332
MX2	-3.23692	0.00115351
MGAT5B	-1.79185	0.00115627
PTPRD	-1.8457	0.00116595
MR1	-2.19294	0.00116816
DHX58	-1.83879	0.00117528
FBXO34	-1.12731	0.00117528
SLC9A1	-1.24633	0.00119589
RCCD1	2.16366	0.00120381
NFATC2	3.94611	0.00121515
UBE2C	-1.51649	0.00122086
HJURP	-1.4743	0.00122236
ERBB3	3.58034	0.00125943
CEMIP	2.56258	0.00125943
ANKRD33B	1.84507	0.00125943
HLA-F-AS1	3.46552	0.00127293
UBN1	-1.04555	0.00128103
ETNK2	1.96549	0.00128553
SLC25A1	-1.08219	0.00129241
WDR35	1.01847	0.00129241
NR4A2	-1.74405	0.00130738
FASN	-1.56536	0.00131286
AGA	-1.28369	0.00131892
VCAN	-3.13622	0.0013581
OR52D1	2.57357	0.0013581
KDM4A-AS1	1.2445	0.0013581
MECOM	-3.13204	0.0013815
ORAI3	-1.56412	0.0013815
CCDC69	1.79506	0.0013824
C12orf60	1.90369	0.00140285
SUGT1-DT	1.80022	0.00140684
SORT1	1.31511	0.00141157
PCDHGC5	-2.08758	0.00141157
PON2	-1.17746	0.00141589
HOOK3	-1.15171	0.00142028
GLDC	2.26257	0.0014258
DUSP18	-1.0292	0.00142959
ZNF474	-3.46705	0.00143101
AK5	-1.47887	0.00145236
VKORC1	-1.09035	0.0014561
IL36G	4.05525	0.00146414
RAB27B	-1.60678	0.00146633
RASSF4	-1.08275	0.00146813
S100A13	-1.17495	0.00149743
ZNF812P	-1.34321	0.00149755
APOBEC3D	2.82335	0.00150828
PRKAG2	1.42613	0.00151507
FUCA1	-1.61884	0.00152213
LINC00337	4.30704	0.00152213
ZBTB44	1.39144	0.001532
SNAPC1	1.39319	0.00156555
GTF2H2	1.09016	0.00160035
MYOM2	2.92773	0.00163494
ARSB	-1.31032	0.00163816
DGKG	1.28018	0.00164566
RNF144B	-1.31619	0.00164566
PTPRR	-1.34341	0.00164948
SLC10A7	-1.86022	0.00164953
SHLD1	1.253	0.00165612
SPON2	3.86121	0.00169782
RFX2	1.35278	0.00169889
SOCS2	1.91526	0.00170385
SELENOS	-1.0883	0.00170385
JUN	-1.23614	0.00171747
PRICKLE2	-1.40649	0.00173181
MRC2	-1.50996	0.0017431
ALDH3B1	-1.15051	0.00175067
POLR1G	1.29514	0.0017511
CORO2A	1.21888	0.00176281
LIPH	3.04983	0.00176763
PLPP5	-1.04023	0.0017977
SHOX2	-1.07589	0.00180161
SHC1	-1.04617	0.00180318
P3H2	-5.28836	0.00181068
PBX3	-1.67804	0.00181434
CHAC1	-2.14086	0.00183948
SPRY1	-3.49507	0.0018611
ROR2	-4.7824	0.00186535
DNAJB5	-1.88083	0.00186613
STRBP	1.66665	0.0018676
GGT1	-1.66395	0.00187132
NELL2	-2.44947	0.00190399
JOSD2	-1.26865	0.00190463
ABHD6	1.6991	0.00191179
CHKA	1.85867	0.00192019
ALKBH8	1.59807	0.00192322
RALGPS2	1.65258	0.00192648
CXXC4	-4.68101	0.00192974
CLIC3	-2.31291	0.00192974
PPARGC1B	1.65475	0.0019306
LINC01006	1.35081	0.0019306
TRAC	-2.52476	0.00193422
EHD2	-1.27269	0.00193502
PPP1R9A	2.08638	0.00194458
CDC14B	1.77827	0.00194727
TMTC3	-1.13625	0.00194727
CYTH2	-1.09174	0.00195425
DNASE1L1	-1.0429	0.00195668
SLC37A1	2.28092	0.00195668
FZD7	2.4332	0.00196207
TIGD1	1.18233	0.00196472
TAF1B	1.01374	0.00196598
ESM1	1.76294	0.0019766
CCL5	2.5594	0.0019766
PLPPR2	-1.22999	0.0019887
TMF1	-1.07213	0.0019887
CLP1	1.07463	0.0019887
TMEM187	-1.08568	0.00199705
TLCD4	2.4335	0.00201448
DTD2	1.55082	0.00204037
ZNF429	3.82591	0.00204239
LINC00665	1.34466	0.00204707
RAC3	-1.7113	0.00205242
SYBU	-2.29396	0.00205529
FAM20C	-1.92724	0.00208726
MARS2	1.91631	0.00210308
TBX15	3.74825	0.00212357
SETDB2	1.01347	0.0021617
ZNF665	4.05393	0.0021617
CENPV	1.73586	0.00216487
TFEB	-2.47815	0.00219018
IRF7	-2.66055	0.00220455
C3orf18	-2.44369	0.00221251
SLC45A3	1.74712	0.00222208
MIR100HG	1.1748	0.00223332
PKD1L2	3.49468	0.00223811
PHPT1	-1.01965	0.0022512
TSEN2	1.20421	0.00225404
RPL13AP20	1.39383	0.00225404
GRK3	-1.92853	0.00225433
VGLL4	-1.00604	0.00225433
C16orf74	1.39301	0.00225433
SMIM3	-1.01335	0.00225732
EVI2A	-1.69351	0.00226703
ANOS1	2.51434	0.0022676
SAMD9	-2.14745	0.0022835
GABPB1-AS1	1.3015	0.00228384
SIM2	1.48257	0.00228539
LNPEP	-1.14076	0.00228715
ENTPD1-AS1	1.10388	0.00228715
CD109	-1.30656	0.00232125
HERC5	-2.02375	0.00237816
NDRG1	-1.54734	0.00238825
EFEMP2	-1.13576	0.00239511
BAIAP2	-1.11434	0.0023978
HIVEP2	-1.34075	0.00243527
ABCC4	1.34601	0.00243848
SMIM8	1.07081	0.00245352
MAST3	-1.27399	0.00246008
ARMC5	-1.28787	0.00246207
MGAT1	-1.18615	0.00247062
USP53	1.48445	0.0025239
GTF2H2C	1.10329	0.0025326
GPR4	2.83749	0.00253388
CTH	1.37067	0.0025563
PDIK1L	1.16764	0.00262342
PASK	1.33189	0.00263956
KIF3C	1.4461	0.00265647
SNHG4	1.97036	0.0026648
MMACHC	1.22362	0.00266892
B3GNT9	-4.31227	0.00266892
PI4KA	-1.18784	0.00271378
IFT80	-1.35049	0.00273311
DDX60	-1.45977	0.00273544
SYTL3	1.0862	0.00273544
SALL4	3.29704	0.00273558
SEPTIN6	1.03729	0.00274436
SLC38A5	-3.33083	0.00274499
JAM2	-1.823	0.00274996
NR2F1-AS1	-1.86579	0.00278522
PLEKHH1	2.25787	0.00278722
UBR5-AS1	1.66133	0.00278985
NME4	-1.18099	0.00280498
LMF2	-1.25414	0.00283989
LIMD1	-1.0678	0.00287332
NECAB2	-2.37456	0.00289156
AKAP3	-2.64172	0.00289485
MMP2	-1.6613	0.00289919
SLC25A5-AS1	2.35789	0.00292812
TMEM241	1.05034	0.00293627
RNU6-6P	1.62431	0.00294307
SACS	1.08023	0.00294881
IGSF3	2.68298	0.00296071
AMPH	-4.1297	0.00299303
TRIM9	-1.49296	0.00301363
FDXACB1	1.48128	0.00301952
NGF	3.74577	0.00303674
MCUB	-1.13616	0.00304094
LUZP2	-4.68293	0.00304094
ISG15	-1.4549	0.00304385
SUGCT	-1.60572	0.00304677
IL4R	-1.05873	0.00307734
ADAM12	2.55111	0.00311692
POFUT2	-1.26605	0.00314321
FAM161B	-1.6799	0.00315238
DPCD	-1.0465	0.00316507
ALDH1B1	1.05551	0.00318135
SYNPO	-1.99529	0.00325104
IL1R1	2.78015	0.00325525
ZNF808	4.54144	0.00326665
SOX6	-1.77035	0.00328497
FCRLA	2.43394	0.00336422
PTPMT1	1.11715	0.00338089
GBP2	-1.50432	0.00345443
TPCN1	-1.39179	0.0034681
METTL26	-1.05792	0.00347973
IFT122	-1.1379	0.00348542
MT1F	3.8621	0.00351892
NBPF10	-1.53339	0.00351892
SNORD99	1.83829	0.00354796
METTL7B	3.42433	0.00355462
C1QTNF6	1.44399	0.00359089
ACTA2	-1.5182	0.00359103
SLC38A1	-1.75212	0.00359103
CBLB	-1.52112	0.00359103
GPC1	-1.10763	0.00359336
JAG2	-2.59425	0.00360097
DPPA4	1.06395	0.00363139
PLEKHN1	-1.5429	0.00363447
TFAP4	1.37182	0.00365075
LMCD1	2.15488	0.00369214
ABCC2	3.49358	0.0036989
SNORD14E	3.44928	0.00372472
ANKRD20A9P	-1.44461	0.00376877
NETO2	1.41143	0.0037693
KCNH3	2.96419	0.00379533
TMCO4	1.22526	0.00380016
SYNJ2	1.04681	0.0038147
MFAP2	-2.91368	0.0038147
EGR1	-2.35098	0.00389566
MTDH	-1.12552	0.00389566
DMTN	2.35085	0.00392044
DST	-1.12898	0.00396054
RCAN3	1.04642	0.00396613
TFRC	1.05589	0.00397637
LINC02725	-4.012	0.00397637
PHF13	-1.00976	0.00398462
HSPH1	1.24605	0.00400589
BDKRB1	-2.47741	0.00403588
GCNT3	2.07683	0.0040939
IDNK	-1.57634	0.00414314
SLC6A8	-1.39379	0.00414585
SCARF1	3.21893	0.00416421
SCN9A	1.76898	0.00419404
PHF1	-1.3119	0.00421976
EPS8L2	-1.42525	0.00422126
RRAGD	2.41442	0.00423391
RNASE1	1.62123	0.00423391
BTBD11	2.55876	0.00423536
CPNE5	1.7832	0.00426333
PGM5P2	1.6127	0.00427393
MCEE	-1.20589	0.00431007
PPP1R14B	-1.03798	0.00432448
SLC44A2	-1.29476	0.00433113
TDRKH	1.42308	0.00433486
ANKRD10-IT1	1.31342	0.00434258
DUSP6	-1.78456	0.00436288
H1-2	-1.45991	0.00436288
MVK	-1.39371	0.00437161
BMT2	-1.17657	0.00438919
RNFT2	1.21359	0.00439238
SLFN11	-1.22547	0.00439979
RIPK4	1.71292	0.00440221
PTCHD1	-7.08283	0.00440697
DYNLT2	1.52731	0.00440697
POU2F2	1.46793	0.00441148
C1orf53	-1.5805	0.00443325
MAST1	1.67467	0.00446827
ZNF354B	1.56105	0.00447498
ELAPOR1	-2.37981	0.00448856
AMPD3	-1.26628	0.00448938
COQ3	1.28486	0.00451008
SPIRE1	-1.22284	0.004514
DLX1	1.5056	0.00452712
MVP	-1.05789	0.00453684
FKBP7	-1.11585	0.00453684
RGS9	2.06131	0.00456724
USP2	3.77842	0.0045862
GABPB2	1.15458	0.0045862
TSACC	1.86547	0.00458657
SLC8A1	-2.26097	0.00460372
DECR1	-1.15247	0.00462733
ZFP69	3.62507	0.00464008
FAM169A	3.6305	0.00465362
KLRG1	1.80781	0.00466237
TNS2	-1.41372	0.0046652
POC1B-AS1	-1.02692	0.00467406
DNMT3B	1.42397	0.00473169
COL18A1	-2.39396	0.00473169
ZNF280A	1.83337	0.00473635
TAX1BP3	-1.11058	0.00473635
TEX19	2.31014	0.00478511
ANKRD20A1	-1.92655	0.00491286
TBC1D10A	-1.34564	0.00492943
PDGFA	1.4427	0.00493488
TAGLN2P1	-1.88398	0.00493488
SLC26A4	-2.5727	0.00497185
MYO7B	2.68189	0.00500001
DDAH2	-1.2958	0.0050447
CNKSR1	3.98027	0.00507516
FASTKD3	1.15057	0.00511476
CDC7	1.20091	0.00522486
PODXL	1.09559	0.00522486
PLEKHA7	2.30212	0.00522705
NOTCH2	-1.07549	0.00522811
C1orf226	-3.02665	0.00524423
BTG1	-1.45988	0.00524914
DIRC3	-2.36496	0.00524914
HAS2-AS1	-1.82537	0.00524914
ABTB2	1.37244	0.00525658
TENM3	-1.16053	0.00531956
MICA	-1.08449	0.00536897
ZFY	-1.45722	0.00537974
SLC16A2	-2.29135	0.00539754
FAM217B	1.10088	0.00539754
P4HTM	-1.56279	0.00539874
CTSV	1.43504	0.00541214
PAIP2B	2.11774	0.00551455
MRAS	3.23984	0.00563397
TMEM131L	1.60316	0.00564812
PRKACB-DT	1.63041	0.00565781
UNC119B	-1.15689	0.00566302
ZNF680	-1.51099	0.00567661
ZC3H8	1.06416	0.00571177
HMGB2	-1.15544	0.0057539
SRPX	-1.18345	0.00578012
BEX2	1.33443	0.00579016
SERPINE2	-1.85154	0.00579305
CLCA2	-3.93439	0.00580634
MEX3A	2.36629	0.00582539
SMTN	-1.46713	0.00583084
CDKN2C	-1.468	0.00583371
TXNIP	-1.82777	0.00588763
ADCY8	-1.88267	0.00591664
EGR2	-3.61629	0.00594412
MAF1	-1.29514	0.00594412
EVI2B	-1.68597	0.00597577
AP1G2	-1.0303	0.00604714
MALT1-AS1	2.78183	0.00611705
SCG5	-2.43867	0.00626778
GABRA4	-5.66079	0.00628283
ZNF443	2.14748	0.0063737
CHRFAM7A	-2.42485	0.00640958
RORC	-3.18779	0.00643012
MIR17HG	1.60385	0.00643845
BAMBI	2.37774	0.0064504
TENM2	-2.02178	0.00649019
SAPCD2	1.90486	0.00657034
CLIC2	-1.5965	0.0066017
LAMTOR5-AS1	2.14079	0.0066017
CALHM5	-3.16428	0.00660514
SREBF2	-1.27501	0.006613
SQLE	-1.16435	0.00664922
TRPM8	-1.64971	0.00664922
GPC6	-1.2302	0.00667105
LINC02335	3.71031	0.00667676
PARP9	-1.23053	0.00671771
PIP4P2	-1.03481	0.006805
CD177	4.15041	0.00681891
MMP10	3.11181	0.00682365
IGFBP3	-4.62373	0.00688435
HLA-DPA1	1.4032	0.006895
LINC01667	-2.75817	0.00691561
ENO2	-1.03994	0.00692157
STC1	-1.38608	0.0070143
MYC	1.18975	0.00703978
P3H3	-1.1391	0.00706844
ANK2	-1.79134	0.00717121
ADGRA3	1.27043	0.00718944
TMEM30A-DT	2.50205	0.00718944
C3	-2.65099	0.00725023
FAM86GP	2.40967	0.00725023
ANTXR1	-1.1459	0.00725023
ACADSB	1.10886	0.00725813
TMEM86A	2.22188	0.00734694
INSYN2B	1.98073	0.00738837
GNPTG	-1.08307	0.00745483
ESRRA	1.33368	0.00745483
F2R	-1.17825	0.0074884
QTRT2	1.0391	0.00750924
SEMA4G	1.58927	0.0075175
OR51I1	2.27869	0.00754395
BRF2	-1.38485	0.0075544
LIF	-1.44726	0.00758782
ARLNC1	1.35092	0.00762845
FAM230C	-1.06988	0.00769412
PINCR	1.45273	0.00780498
LINC00632	-1.51889	0.00784921
SERPINE1	-1.10441	0.00785957
SMC2-DT	2.72101	0.00789992
HCLS1	1.011	0.00793326
ARRDC3	-1.18173	0.00798782
FAM160B2	-1.04193	0.00799787
GOLGA4-AS1	-2.26324	0.00800631
DDX51	1.46584	0.0080274
IL32	-1.32799	0.00803318
SEC24A	-1.38575	0.00807274
SDF4	-1.31613	0.00808853
ZNF436-AS1	1.5019	0.00810201
PRECSIT	1.6902	0.00827189
PCDHB14	-1.69863	0.00832707
SNHG15	1.12108	0.00840038
HLA-DOA	4.81116	0.00844199
SLC19A2	1.46741	0.00846774
NFE2L1-DT	1.43009	0.00849433
LRATD2	1.68121	0.00855359
PATJ	2.67593	0.00868169
RNF150	-3.03722	0.00868169
ADARB2-AS1	6.32577	0.00872563
EPHX1	1.19429	0.00875052
AKAP1	1.01534	0.0087685
PIK3R1	1.78171	0.0087685
SLC35B2	-1.13526	0.0087685
SCLT1	-1.12311	0.00877451
HSPA8P1	1.11403	0.00883871
CRHBP	3.21975	0.00886298
HNRNPD-DT	1.56897	0.00887143
DOCK10	-1.22054	0.00891419
SUCLG2-AS1	-1.52329	0.00894649
PDE10A	-2.49357	0.00905274
CHST11	-1.45063	0.00921346
LINC-PINT	1.24709	0.00922409
VAT1L	-1.90861	0.00923572
NCKAP5-AS2	3.69052	0.00925795
LINC01516	4.69186	0.00927998
MTURN	1.59007	0.00928758
LBX2-AS1	1.54555	0.00935431
ZFP69B	1.24245	0.0093676
NINL	-3.67333	0.00940541
ANGPTL2	-1.82957	0.00943293
KTN1-AS1	1.18415	0.00944544
REEP2	1.50443	0.00947941
PPP1R16A	-1.39041	0.00954137
PHETA2	3.19114	0.00954137
DNAJB11	-1.0665	0.00954821
RIMKLA	2.60975	0.00956139
PECAM1	-1.28474	0.00956139
SYT9	-4.39885	0.00956609
SLC9A3R1	1.08109	0.00957211
GLB1L	-1.18516	0.00962021
SKA2	-1.15467	0.00962567
SORL1	1.98199	0.00964532
ANKLE2	-1.03508	0.00965297
ZNF252P	1.02378	0.0098089
MEGF8	-1.13456	0.00987374
NOG	1.4598	0.00991914
BCL6	-1.26274	0.00994535
PLEKHG2	-1.34497	0.00997547
PRSS23	-1.35798	0.0100006
CACNA2D1	-1.47627	0.0100087
LNCSRLR	-2.73657	0.0100393
ARHGAP31	-1.8665	0.0100577
TMOD1	-1.96236	0.0100577
TCF20	1.08791	0.0100823
CD22	1.77442	0.0100895
ASPA	-2.92375	0.0100895
ECHDC2	1.22463	0.0100927
KDELR2	-1.05972	0.0101409
BBOF1	-1.83704	0.0101416
BCL11B	2.36291	0.0101489
MCIDAS	2.76247	0.010155
TTC19	1.34084	0.010214
ST6GALNAC3	4.34253	0.0102954
ZDHHC11	2.49258	0.0103188
VWDE	-3.7164	0.0104495
ATP6V0E2	1.33694	0.0104495
SNHG17	1.05857	0.0105029
ABHD12	-1.1883	0.0105083
MYADML	-2.38853	0.0105853
ARRB1	1.29104	0.0107938
GABBR2	2.79914	0.0108091
ZNF488	3.27303	0.0108186
ID4	-4.46522	0.0108466
ALS2	1.05443	0.0108891
CIC	-1.20645	0.0109221
LINC00115	1.20095	0.0109221
IRX2	2.07344	0.0109354
ZNF18	1.03482	0.0109379
CLCN5	1.25012	0.0109379
SEC16A	-1.08434	0.0109502
HHIP-AS1	-2.86776	0.0109831
ULK2	2.24247	0.0110435
GALNT4	-1.28295	0.0111357
CAVIN1	-1.01734	0.011139
PLAG1	-1.45862	0.0111413
PRORSD1P	1.58079	0.0111951
TENM1	-2.68746	0.0112014
CST7	2.18054	0.0113646
DDAH1	1.21559	0.0115163
PELI2	-1.98015	0.0115272
IFIT1	-2.1699	0.0115272
TNFRSF8	2.71992	0.0116738
NAV2	-1.09239	0.0116845
RAB32	-1.1724	0.0117181
GCSH	1.16869	0.0117848
LINC02340	2.52997	0.0118107
MTRF1	1.02567	0.0118458
CILP2	3.82692	0.011955
SLITRK5	3.21481	0.0119722
CD163L1	2.45035	0.0119722
KLHDC1	-3.76383	0.0120203
SLC25A20	-1.17581	0.0120459
CAMK1G	-3.12576	0.012067
TPH1	3.06578	0.0120988
CUBN	-1.3929	0.0122153
COL6A2	-1.33208	0.0122153
PHLDA1	-1.03893	0.0122526
ETV1	-1.81152	0.0122635
LINC01910	2.30324	0.0123069
HOXA1	2.52466	0.0123595
KITLG	-1.64182	0.0124121
HMOX1	1.17735	0.0124199
ZNF91	-1.02746	0.0124251
HSF1	-1.16545	0.0125411
ZNF232-AS1	1.34341	0.0125455
CLDN4	1.98455	0.012738
ZNF736P9Y	-3.3728	0.0128397
SH3BP5L	1.17603	0.0128446
TIMP3	1.78792	0.0128447
TUBA5P	2.15943	0.0129497
C2orf49-DT	1.47504	0.012995
RPSAP52	-1.14448	0.0130808
FHIT	3.15361	0.0131561
CDK2AP1	-1.42713	0.013191
PRR9	2.70544	0.013191
CA9	-1.98747	0.0132435
TEC	1.62168	0.0133022
TMEM191A	-1.25825	0.0133022
PLBD2	-1.25347	0.0133163
PDE1C	2.48664	0.0133517
MMP19	2.17768	0.0134804
MPRIP-AS1	1.20199	0.0134823
LINC00408	-1.56392	0.013553
NXPE2	-2.07928	0.0135626
REPS2	1.80594	0.0135786
TLE1	1.13975	0.0135852
ZNF580	-1.3024	0.0136137
LINC02575	1.18753	0.0137056
NLGN4Y	-1.45122	0.0137196
PCDHA1	-2.93138	0.0137196
KLHL15	1.5235	0.0137957
COL12A1	-2.38468	0.0138342
TPBG	-1.35295	0.014011
SCAT1	-1.16066	0.0141678
IGF2BP3	1.02126	0.0142108
ANK1	3.45465	0.0142475
FZD4	1.05688	0.0142475
NUBPL	1.09805	0.0142522
KRT17	1.2847	0.0142766
NFIA	1.10172	0.0142766
SBDSP1	-1.01873	0.0143887
RSPO3	-2.13677	0.0146193
AGTPBP1	1.06879	0.014673
RUSF1	-1.34566	0.0147209
ASTN1	2.93594	0.0147943
MCTP2	1.29668	0.0148661
PHEX	-1.46495	0.0148997
MRPL20-DT	2.09009	0.0149686
RHPN1	-2.51424	0.0149878
ACADS	-1.33885	0.0150115
MARCKS	-3.52834	0.0150656
BST1	2.40086	0.0150821
GLUL	-1.27943	0.0150821
RASGRP3	2.62611	0.0151513
FERMT1	1.49545	0.0151563
IL27RA	-1.02948	0.0152144
FAM219A	-1.18995	0.0153139
PRANCR	1.37862	0.0153385
STMN3	1.21681	0.0153622
RINL	1.68966	0.0153758
NFIL3	-1.3194	0.0153971
SLC25A30	1.40855	0.0154085
CFH	-4.00332	0.015426
TUBA4A	-1.09752	0.0154694
WNT3	1.70909	0.0155423
NINJ1	-1.34757	0.0155571
MAPKAPK3	-1.04164	0.0156809
SEMA7A	-1.03822	0.0156906
STK10	-1.26067	0.015795
TTC23L-AS1	3.96859	0.0158537
ABHD3	1.24512	0.0158537
RNA5SP151	-1.70472	0.0158537
DGKE	1.64547	0.0159686
IL21R	-3.66081	0.0160401
BMPR1B	-1.00357	0.0161044
ZNF789	1.07442	0.0161461
CRABP2	-1.18966	0.0161578
LINC00488	-1.90845	0.0161582
HSPE1P25	2.17751	0.016184
NFE2L3	1.48297	0.0162347
AOX1	-1.16731	0.0164117
SALL1	1.37734	0.0164499
CPED1	-1.19976	0.0165578
ZNF93	1.48177	0.0166572
JUNB	-1.43656	0.0166588
CORO7	-1.01124	0.0166717
KLF9	1.8837	0.016798
SMIM13	1.13977	0.0168748
NUDT14	-1.12677	0.0169932
C5orf58	1.36582	0.0169943
KLHL4	-1.52874	0.0170244
HES6	2.71519	0.0170244
RAB3IL1	1.80485	0.0170983
UBAC2-AS1	1.01842	0.0170983
SERTAD1	-1.17067	0.0171121
THEMIS2	-1.15192	0.017163
FAM219B	-1.50454	0.0172004
PURPL	2.1681	0.0172085
SNHG21	1.12001	0.0172085
PSG9	3.38857	0.017279
PLEKHA8P1	1.29237	0.0173462
TBC1D22A	-1.0246	0.0174111
BVES	-1.21734	0.0175123
PSG4	3.1442	0.0175947
RNASEL	-1.64984	0.0177481
UHRF1BP1	1.13041	0.0177936
SLC1A3	-1.41845	0.0177936
SENP7	-1.10999	0.0178119
ZNF649	-1.38175	0.0179581
ERRFI1	-1.12851	0.0179629
LINC01270	2.43185	0.0179629
NRCAM	-1.88974	0.0181173
THBS3	-1.51771	0.0181173
SERTAD4-AS1	-1.88747	0.0181173
ANGPT2	2.0179	0.0181293
FHOD3	-1.33815	0.0181293
GSTO2	1.45131	0.0181453
SCUBE3	-1.19738	0.0181762
CLIP4	1.30729	0.0181985
TFF2	2.06557	0.0182088
ZNF688	-1.82769	0.0182316
SERINC2	-1.09265	0.0182366
PLPP4	-1.5608	0.0182562
SLC30A6-DT	1.64165	0.0183026
NOMO2	-1.40268	0.0183111
PTPN12	-1.07755	0.0185189
HSD17B7	-1.0886	0.0186136
FTCDNL1	2.13791	0.0187307
TSC22D3	-1.14228	0.0188432
OSCP1	-1.12901	0.0188494
DYNC1I1	-2.58958	0.0189485
PBXIP1	-1.14659	0.0191895
SLC25A27	2.7335	0.0194476
NCDN	-1.0361	0.0195016
ARHGEF40	-1.45371	0.0195832
PKP3	-1.95931	0.0197769
ZNF718	-1.65465	0.0197769
OR51J1	1.95194	0.0197881
IRF9	-1.42595	0.0197881
OGFOD3	-1.27426	0.0199521
CLGN	-1.46928	0.0199721
TCIRG1	-1.3046	0.0200262
LAMA3	1.18954	0.0201079
TLCD1	-1.1419	0.0201288
MRPS26	1.15331	0.0201923
MAGI1	1.40888	0.0201923
MGST2	-1.61354	0.0204252
C1GALT1C1L	2.2764	0.0204252
PWAR5	2.52683	0.0204618
ZNF554	2.25484	0.0205867
SIRT1	1.26522	0.020603
GLYATL2	-3.677	0.0206265
ACOX2	-1.10158	0.0206335
SIAE	-1.41006	0.020667
MT1G	3.48037	0.0206893
ZNF681	3.64955	0.0206893
ZNF385D	3.74524	0.020717
SAMD9L	-1.89711	0.0208181
ZDHHC23	1.59141	0.0208181
MTAP	1.7879	0.0208646
VWA8	1.09635	0.0210142
LOXL1	-1.19696	0.0211898
DHRS2	-1.13199	0.021205
SNRPN	1.02105	0.021205
INPP5J	2.89323	0.0212287
LSM3P2	-2.47676	0.0212668
ILDR2	2.41327	0.0213172
LRRC8C-DT	2.13302	0.0213326
CDKN2B-AS1	1.59233	0.0213667
AHCYL2	1.88481	0.0214103
KCNG1	1.70612	0.0214834
SUMF1	-1.22212	0.0215525
TMEFF2	-3.37726	0.0215946
MBLAC2	1.46922	0.0216
TMEM38A	2.11636	0.0219492
FABP5P7	3.32664	0.0219492
LINC01711	1.76957	0.021988
CCDC107	-1.03464	0.0220134
DCBLD1	-1.05496	0.0220269
SPR	1.19774	0.0221277
ATP2C2	1.45242	0.0221587
LINC02086	-2.15752	0.0224558
LRATD1	-1.52799	0.0225546
PRKY	-1.09391	0.022699
RSAD2	-2.61239	0.0227997
ABCB8	-1.05991	0.0229188
LINC02832	1.73332	0.0229188
FBXO41	1.34106	0.0229484
APOL6	-1.09191	0.0230183
MAMDC2	3.46625	0.0230878
PSG1	2.30796	0.0230878
EML6	1.86925	0.0232395
ADCYAP1R1	2.23409	0.0234679
CARMIL2	1.59596	0.0236507
PLAC8	-3.27406	0.0236951
FLG	-2.16765	0.0237423
THPO	2.14721	0.0238176
RBM38	1.62293	0.0238369
LINC01822	1.89668	0.0238968
SYT17	2.10173	0.0240332
TMPPE	-1.69179	0.0240332
PAX8	1.21291	0.0240458
OR51A10P	2.8186	0.0240458
LCE1F	-2.6344	0.0240493
DSP	1.30644	0.0242628
MIR155HG	1.2109	0.0244656
SLC44A5	-2.28756	0.02469
MSC	-1.82908	0.0249014
GAS6-AS1	1.32069	0.0250038
LMOD1	3.03724	0.0250091
LINC00240	1.67707	0.0250209
MRGPRX3	-1.3001	0.0250405
PDE7A	-1.09768	0.0251138
MITF	1.89087	0.0254058
OXTR	3.16208	0.0256867
TYW1B	1.78268	0.0257389
TNFRSF1B	1.78574	0.0259003
PSME2P1	1.15453	0.0259295
BLM	1.20723	0.0260918
FABP4	-3.79028	0.0260958
SNX25	-1.23392	0.0261291
EPB41L3	-1.01272	0.02613
SLC35G1	1.14244	0.0261995
FOXP4-AS1	1.59259	0.0261995
PBLD	-1.94305	0.0262678
NKILA	2.14002	0.0262901
CYP4F34P	-1.97696	0.0262917
ZSCAN18	3.43324	0.0262943
HS3ST1	-1.99079	0.0267375
RILPL2	-1.01752	0.0268266
TEX29	1.87753	0.0269491
SH3BGR	1.39853	0.0269689
ZNF670	1.14583	0.0271004
EMSLR	2.66998	0.0271646
MST1	-1.53941	0.0272031
KCNQ5	1.81989	0.0272846
NALT1	2.4747	0.0273846
TBL2	-1.05743	0.0274554
MLPH	-3.37517	0.0275111
TMEM175	-1.37812	0.0275701
ADAM11	2.66612	0.0276075
SIPA1	-1.29509	0.0276075
TBC1D10B	-1.12259	0.0276628
STX2	-1.05212	0.0277042
UST	-1.32469	0.0279121
IRS2	1.18608	0.0279121
PKIA	-1.39462	0.0280533
ZNF354A	1.12641	0.0280886
RFX1	-1.42034	0.0281257
ZNF311	1.31515	0.0281438
MYDGF	-1.25315	0.0282234
MYEOV	1.58198	0.0282467
CPB1	2.55845	0.0283375
RPL41P1	-1.41683	0.0284085
SCARA3	-1.29484	0.0285395
TAF1A-AS1	1.70965	0.0286384
ITGB3	1.77104	0.0286384
ADAMTS16	1.2141	0.0288669
PITPNC1	1.25876	0.0289696
ACY1	1.10323	0.0289921
KIF5C-AS1	-3.39479	0.0292869
RNF217	-1.17408	0.0296121
IGHV1-3	-2.64572	0.029825
PKP2	1.27081	0.0298411
GADD45B	1.26784	0.0298933
ARHGAP29	1.09534	0.0298933
ZFAND4	2.79946	0.0298933
IL17RA	-1.25249	0.0298933
KIF9-AS1	1.43635	0.0298933
ALDH5A1	-3.38376	0.0300346
FLG-AS1	-1.69176	0.0300461
NXNL2	-2.06103	0.0301618
KIAA1755	-2.10708	0.0304261
KRBA2	1.57571	0.0305632
EMC3-AS1	1.36422	0.0306686
WDR4	1.08912	0.0308371
SNORA11F	2.85924	0.0308991
RPL17P50	-1.20925	0.0309046
ADAM28	-2.26204	0.0309142
KRT3	4.60214	0.0309142
FIBCD1	1.34768	0.0310394
TFAP2C	-1.74471	0.0310462
SLC38A10	-1.30093	0.0310462
C11orf95	1.34115	0.0311764
PANK1	1.83088	0.0312964
FAM3C2P	-1.75369	0.0313246
IL17RD	1.64711	0.0314338
SMCP	-3.88393	0.0315386
RASSF5	1.85621	0.0315575
JMJD8	-1.96514	0.031588
FRMD5	1.18109	0.0316489
WNT5A	-1.39239	0.0319502
HOXC13	2.37051	0.0320542
MMP16	1.05358	0.0320542
CCNG2	-1.24337	0.0320743
KIF5C	-1.47878	0.0324007
CREB3L1	-1.02752	0.0328217
COTL1	1.13762	0.0328644
LINC01164	-2.45787	0.0328686
PAX6	1.68363	0.033035
GFAP	-1.68982	0.033035
TBC1D17	-1.05467	0.0330507
DCAF4L1	2.09273	0.0331191
RARA	-1.50885	0.0331393
ZNF641	1.49083	0.033526
RNU6-26P	-2.52089	0.0335512
PRKCQ-AS1	2.19997	0.0336845
IFI35	-1.0139	0.0339
ICAM1	1.30555	0.0343518
ARHGAP30	-1.07967	0.0344528
NAGS	-1.15503	0.0345341
SLC1A1	-1.92166	0.0345643
MSI1	3.16319	0.0346537
PARP10	-1.38824	0.0347607
H2AX	-1.48978	0.0347989
ZNF571	2.30567	0.0348328
KRT8P39	1.84058	0.0349255
PIGQ	-1.014	0.0349287
OTUB2	1.00496	0.0350973
GMIP	-1.1994	0.0353836
H2BC11	-1.35042	0.0355238
SNAP25	-1.74536	0.0355238
TMEM160	1.29236	0.0355644
FEM1A	2.0635	0.0356421
LINC00184	-1.84613	0.0357109
SAP30-DT	-1.16725	0.0358271
LRRC1	1.2983	0.0358405
HYKK	1.89838	0.0362327
BCO2	1.93045	0.0364922
HKDC1	2.2963	0.0365129
NEK11	-1.1071	0.0365966
MAP3K8	1.89346	0.0368086
SLC2A13	-1.53558	0.0368315
HMGCR	-1.01746	0.0369128
LINC00211	-1.97552	0.036913
RPS6KA1	1.26614	0.0369727
[truncated: 114 more rows]

## Sheet: D. eGFP vs WT
Table S3. Regulated genes between scaffold-cultured HT1080 FUS::DDIT3-eGFP cells and control cell lines.
D. Significantly regulated genes between scaffold-cultured HT1080 eGFP and HT1080 Wild-Type cells.
Gene name	log2(fold change)	Adjusted p-valuea
TBX3	-4.40756	6.37247e-19
DSG2	-4.34532	2.6365e-18
ACSL3	3.32763	2.77365e-18
SERPINB2	-4.92352	6.41945e-17
PDPN	-5.03335	6.96191e-17
SCG2	4.68839	6.96191e-17
DNASE2	2.56349	2.65277e-14
CD9	-7.58909	2.13008e-12
PAX8-AS1	-4.27899	7.95868e-12
DPPA4	3.23817	7.34146e-11
CDH8	4.2055	3.51307e-10
DCC	4.98165	6.81983e-10
GALNT2	1.51945	3.52272e-09
TPO	2.94256	1.39003e-08
HMGN3	-3.06243	1.56859e-08
GLUL	-2.3726	1.67117e-08
AHR	-4.21254	1.79817e-08
HSP90B1	1.3666	6.43844e-08
CALR	1.52103	1.50291e-07
POLR1F	-1.48522	1.71953e-07
TRABD2A	2.01778	1.80478e-07
IL24	-4.53258	2.98226e-07
PPIB	1.28814	6.09132e-07
FKBP9	1.51705	8.11438e-07
S1PR1	-6.41499	1.00072e-06
LRRC38	-6.40466	1.44548e-06
PDIA4	1.33229	2.46878e-06
LINC01224	-6.21858	2.5613e-06
RPN2	1.29535	2.99481e-06
IFI6	3.30123	4.33868e-06
BST2	3.74588	4.33868e-06
CD74	3.18999	6.20689e-06
C14orf132	1.1821	6.20689e-06
SPP1	3.13508	6.82529e-06
MIR4435-2HG	-1.3827	6.85118e-06
ACTG2	3.74433	1.09645e-05
HDX	-5.50596	1.18064e-05
HHIPL2	2.97776	1.24692e-05
CA12	2.34323	1.45385e-05
CLU	1.38082	1.45385e-05
CTSA	1.65299	1.49489e-05
TGFBR3	1.54657	1.4975e-05
TNC	1.80726	1.52958e-05
LINC02864	-4.18769	1.56537e-05
PARP16	1.39276	1.61676e-05
GLIPR1	1.31696	1.61676e-05
NCSTN	1.16553	1.61676e-05
SIL1	1.46397	1.8816e-05
PRDM1	-2.86034	1.97712e-05
FZD3	3.43861	2.18594e-05
HSPA2	-2.7921	2.35277e-05
FLNC	-3.82741	2.66868e-05
MYH15	2.17225	2.79227e-05
ANPEP	1.97537	2.84399e-05
FAM110B	2.32896	2.92351e-05
DLC1	-2.03807	3.06625e-05
CTSD	1.42329	3.25529e-05
PDP1	-1.62463	3.91087e-05
KIAA0319L	1.13839	3.97151e-05
PDIA6	1.14823	6.18641e-05
PEG10	1.97457	6.61405e-05
PAGE1	-1.96362	7.20338e-05
TWSG1	1.16305	7.5051e-05
CYTOR	-1.44444	8.07433e-05
TMEM42	-1.59981	9.11335e-05
HCLS1	-1.66676	9.16121e-05
ERP29	1.20511	9.7538e-05
PDE4D	1.89423	0.000100836
EMB	-2.08997	0.000123089
HSPA1A	-1.92329	0.000157628
EXO5	-2.48427	0.000175424
AMOTL2	-2.27605	0.000186212
MAN2B2	1.45419	0.000195183
OASL	2.72804	0.000195183
HLA-DPA1	2.32435	0.000195183
LMCD1	-3.17964	0.000198438
PIGS	1.14489	0.000203206
ISM2	3.41414	0.000213654
CCN1	-2.45267	0.00022624
KHK	-2.2345	0.000230958
ADRB2	-2.68248	0.000235958
L1CAM	-5.20767	0.000235958
MATN2	2.62213	0.000244993
PDIA5	1.40695	0.000264771
SLC7A8	2.8369	0.000264771
TMEM70	1.75626	0.000266713
CADM1	1.52934	0.000266713
PPP2R2C	-3.03869	0.000287524
LMAN2	1.04886	0.000304434
COCH	-4.37142	0.000340127
ERG28	1.31628	0.000400182
TNFRSF11B	-4.94066	0.000404069
PCBP3	2.45283	0.000424232
C1S	2.04902	0.000459858
COL6A1	1.87287	0.000480316
CST3	1.46807	0.000480612
UCA1	-5.83641	0.000489814
KLHL15	-2.45169	0.000490897
LOX	2.12086	0.00049965
NR4A1	-2.90575	0.000512834
PLK2	-2.13295	0.000512834
ANKRD1	-2.59914	0.000512834
CXADR	2.06303	0.000512834
LPAR1	3.40295	0.000512834
TCTN1	1.6146	0.000512834
PINCR	2.45647	0.000512834
ANXA3	-1.55726	0.000526372
ARL14EPL	-4.86225	0.000537909
PRDX2	-1.23198	0.000546205
ATP2B1-AS1	2.3435	0.000546205
SNRPB	-1.00713	0.000605528
ESM1	-2.3524	0.000605528
PDGFRL	3.12432	0.000606163
SLC25A19	-1.48353	0.000606163
PAM	1.60104	0.000615
CHMP3	1.36866	0.000681516
BDKRB2	3.79457	0.000692587
CYTH3	-1.91905	0.000697991
ZNF518B	-4.80844	0.000728123
BEX1	1.96375	0.000728387
PLOD1	1.15018	0.000783293
APLP2	1.05909	0.000788109
TGM2	-1.58079	0.00079862
GALNT7	1.63973	0.000818714
KRT34	-4.95422	0.00084872
ZFP82	-4.28911	0.000925238
CDCP1	-1.80706	0.0009461
TNFRSF9	2.77313	0.000959388
LOXL2	1.18636	0.000965558
LYPD1	-2.41879	0.000965558
CHI3L2	3.28981	0.00100166
TRIM9	2.03896	0.00100166
QRICH2	-6.06787	0.00100166
ZNF385D	-5.7449	0.0010227
RAB7B	-5.41774	0.00108522
FBN1	1.75279	0.00114246
CSMD1	-2.86736	0.00117292
EMC3-AS1	-2.28602	0.0011823
PON2	1.47419	0.00118555
FMN2	-2.10759	0.00122695
IFITM1	2.10056	0.00125731
SHISA4	1.34371	0.00127216
NEDD9	-5.83755	0.00127453
TUB	-4.51578	0.00133802
PGF	1.77011	0.00134114
DOCK9	-1.37384	0.00135282
MAGEC2	-1.30389	0.00141143
CPQ	1.77844	0.00147411
EPAS1	1.3534	0.0014925
HAS2-AS1	2.79618	0.0014925
IQSEC1	-3.47812	0.00159937
ST6GALNAC4	1.10776	0.00168979
MCC	1.37278	0.00169349
CSTB	1.18008	0.00169555
PCYOX1L	2.05013	0.00173041
PDE4B	1.85542	0.00173067
FASTKD5	-1.45296	0.00173067
CYFIP2	1.53101	0.00173449
CLCN4	-4.82022	0.00173449
RAB27A	1.25464	0.00175023
CADM3	3.39184	0.00175488
CEP128	-1.54165	0.0018074
CPNE7	-4.83185	0.00185968
NRSN2	-2.71608	0.00188997
CAPG	1.1266	0.00194759
SERPINI1	2.05002	0.00194759
DDR1	1.08601	0.00194759
GCLC	-1.89287	0.00216112
GLB1L	1.80321	0.00225467
BMERB1	1.26636	0.00225467
HEPH	2.94622	0.00239813
PXDN	-4.35314	0.00240733
RPLP0P2	1.32428	0.00242935
FGGY	1.31119	0.00243172
ZNF681	-5.32622	0.00243172
PHACTR1	1.22014	0.00245502
HSPA1B	-1.5032	0.00245502
MICA	1.46161	0.00251343
LTBP1	1.38787	0.00260502
PCSK9	-4.81518	0.00260682
SH2D4A	-4.32639	0.00264705
PUS7L	-1.20822	0.00267608
CYP2R1	-1.75024	0.00267608
LIMCH1	-1.61262	0.00279174
GPR39	1.34995	0.00299918
CYB5D2	1.27764	0.00308264
IFI27	1.89882	0.00311332
HLA-DRB1	3.68714	0.00312579
CLCA2	6.49251	0.00313942
CEMIP	2.97267	0.00315125
TMEM25	1.31932	0.00351478
LGALS3BP	1.27544	0.00353971
DAGLB	-1.10172	0.00354275
CHPF	1.51283	0.00385409
B4GAT1	1.09498	0.00392169
ZBTB26	-1.48247	0.00433895
IRS2	-1.83045	0.00452986
CRABP2	1.72243	0.00472824
GULP1	-1.40548	0.00504244
KCNAB2	1.27994	0.00509392
ACOT2	1.32074	0.00512564
ZNF33A	-1.02821	0.00514382
ITGAX	1.80212	0.00519769
MCM8	-1.54155	0.00520543
SUMF1	1.82704	0.00520543
MDK	1.46316	0.00532858
ZNF724	-2.4388	0.00536547
CCN3	2.29772	0.00538268
ACP7	-2.74367	0.00557522
SMPD1	1.41697	0.005745
NOVA1	4.99698	0.00582967
TAPBPL	1.66128	0.00600307
TRPV4	3.44076	0.00608126
GALNT16	2.61086	0.00614179
GLT8D2	2.58401	0.00620516
IFIT1	2.98609	0.00644468
KRT80	-2.31126	0.0065129
TMEM255B	1.23544	0.0065129
SGK1	-1.74712	0.00659564
ANKRD33B	-1.9967	0.0069709
NOP56	-1.12328	0.00701567
SLIT2	-4.01063	0.00701567
ABL2	-1.36154	0.00705388
CLEC11A	1.91925	0.0072722
SULF1	2.28082	0.00727359
RNFT1	-1.46112	0.00728405
HLA-DRA	2.81924	0.00759751
NUCB1	1.06851	0.00763371
THBS1	-2.68159	0.00763663
FRG2	-2.141	0.00844551
SEMA5A	1.32879	0.00862555
ATP2B1	1.03959	0.00868559
UPF3B	-1.01439	0.00870501
ANKRD30B	-3.14388	0.00870501
ERAP1	1.0665	0.00879382
DHX33	-1.11288	0.00889671
GAP43	2.83685	0.00900881
IL1RAPL1	-2.235	0.00907556
SLITRK2	1.70367	0.00929352
SH3TC2-DT	-2.22489	0.00947538
BCYRN1	5.00038	0.00949481
GADD45B	-1.86788	0.00954283
IFI44L	5.28506	0.00954283
IFI27L2	1.01469	0.00959188
TMEM63B	1.07959	0.00978581
CILP	2.79795	0.00980228
NALCN-AS1	3.15841	0.00987518
SNAI3-AS1	2.92076	0.00987518
STXBP2	-1.6753	0.0100078
TSC22D1	-1.28513	0.0101808
INHBA	-2.00749	0.0101808
NEFL	-3.27401	0.0101808
ZMYND11	-1.04023	0.0103919
ASB1	-1.03916	0.0104156
FDPS	1.1424	0.0106849
CRYAB	-2.94655	0.0109871
LINC02392	2.5338	0.0109871
GSTZ1	1.41309	0.0110781
GRTP1	-4.21336	0.0111008
PCF11	-1.19461	0.011418
LINC01287	-4.13971	0.0116094
PNCK	2.1935	0.011628
GNS	1.18931	0.0118594
FKBP10	1.23347	0.012304
MERTK	4.81151	0.012304
PPIC	1.01094	0.012304
SYNE2	-1.29652	0.0124984
STC2	-1.24839	0.0124984
VGF	2.68918	0.0124984
GXYLT2	1.64004	0.0125113
SMPDL3B	3.73928	0.0125754
F3	1.05798	0.0126946
AFAP1L2	-4.27624	0.0126946
CGAS	-3.87812	0.0133178
IL15	-1.33172	0.0134247
PODNL1	2.89001	0.0135112
AGPAT5	-1.09586	0.0135112
PLCB4	-2.31708	0.0140411
OAS3	1.51133	0.0140411
P4HB	1.07968	0.0141658
CD40	1.62896	0.0142964
ITGBL1	1.72812	0.0144743
COL6A3	1.302	0.0152723
STS	2.23174	0.0153622
GALNS	1.68714	0.0153622
SPN	-4.50044	0.0154263
TRMT6	-1.09929	0.0155017
EFNB2	-1.81928	0.0155172
LIPG	1.62994	0.0156647
SNCG	1.58248	0.0157613
MAGEC1	-4.99721	0.0161272
PLEKHA4	1.77074	0.0165638
DIXDC1	3.21877	0.0165695
RIMS2	2.1776	0.0166352
CCDC102B	-2.61422	0.0167336
SPOCK1	1.33481	0.0167361
TNFRSF10B	1.07691	0.0168626
ARSA	1.31816	0.0179878
STARD13	-1.25986	0.0182783
FCMR	-2.1461	0.0182783
ALS2CL	-1.67965	0.0182783
NPTXR	1.52173	0.0182783
NATD1	2.66268	0.0182783
PCNA	-1.10356	0.0183383
SMC1B	-4.40943	0.0187158
IL1B	-2.1509	0.0187158
OAS2	2.48339	0.0192023
GSAP	4.96436	0.0194654
IFI44	1.38683	0.0197719
EBF1	3.0949	0.0197719
ARNT2	-1.92942	0.0202012
ITGB8	-2.37056	0.0205624
FES	-2.54004	0.0210377
DCAF4L1	-2.86261	0.0211557
STK35	-1.2062	0.0212528
ZNF596	-2.60736	0.021466
HSPH1	-1.33573	0.021565
FBXO32	-1.67518	0.0216134
C12orf60	-1.85138	0.0225026
SYNDIG1	1.79999	0.0228926
NOD1	-1.3628	0.0234762
VCX3A	-4.04758	0.0235739
TFAP2C	-1.91306	0.0236453
TSPAN1	1.55169	0.0236784
SC5D	1.13586	0.0238871
NUPR1	1.47379	0.0242241
MARS2	-1.90883	0.0245137
DDX51	-1.65105	0.0245561
UBE2D4	-1.02884	0.0246516
MCPH1	-1.04453	0.0249176
EFR3B	2.39306	0.025599
ARSJ	1.21224	0.0257063
CCN2	-2.25062	0.0257381
ITGB2	-3.5435	0.0261847
FCGRT	1.01874	0.0261894
NPDC1	1.42746	0.026512
BST1	-2.8043	0.0265655
PRIM1	-1.27097	0.0274946
TENT5A	1.36547	0.0276531
CDC37L1	-1.0273	0.0277877
FOS	-2.13138	0.0283529
ALOXE3	2.42549	0.0283529
BEX4	-3.19779	0.0285613
RNA5SP151	2.25016	0.0289153
LINC02575	1.49404	0.0292318
PTPRN	-1.75553	0.0294213
C1RL	1.06693	0.0297331
TRIM58	-3.70425	0.0297331
COL8A1	1.52249	0.0299386
CYP2J2	1.76996	0.0299766
CHST14	1.65323	0.0304983
TREM2	2.93123	0.0319523
AOAH	2.98197	0.0322598
EDIL3	1.25337	0.0322598
HTRA1	1.82478	0.0322598
FASN	1.45966	0.0322598
ARRDC3	1.29499	0.0326869
ACAT2	1.23978	0.0326869
TUBB2B	4.20964	0.0326869
REPS2	3.8995	0.0326935
IGSF3	-2.61391	0.0329456
CRELD2	1.22996	0.0332507
LINC00707	-1.89735	0.0335455
GREM1	-3.70144	0.033655
OGFOD3	1.5749	0.0341145
ZNF287	-3.71879	0.034132
F11R	1.16939	0.034132
TENT5C	-2.52893	0.0351862
NDRG2	-3.70615	0.0354845
TAF5	-2.48829	0.0358779
LAMP1	1.33131	0.0358779
RCAN3	-1.05379	0.0366464
ARLNC1	1.622	0.0370288
CERCAM	1.216	0.0381173
RGS4	-2.40581	0.0388058
CD82	1.24093	0.038813
RALGPS2	-1.5484	0.038813
LRRC15	3.25474	0.038813
CTHRC1	1.22621	0.0389758
C21orf91	-1.32798	0.0391635
ZNF239	-3.66984	0.0391635
BPGM	-1.31521	0.039267
NBEAP2	-1.16354	0.0393073
SCPEP1	1.08893	0.0395093
ZNF771	-1.16098	0.0395093
SOCS3	1.7062	0.0395093
PIP5KL1	1.7703	0.0412311
ADGRE2	2.37313	0.0419931
MTHFR	1.45485	0.0419931
SESN2	1.41002	0.0423773
ZMYND10	-4.15371	0.0424175
CD177	-4.23834	0.043322
CDK15	-3.78619	0.0438189
FGFRL1	1.00582	0.044035
SIAE	1.71221	0.0442196
GALNT4	1.44564	0.0442196
ANXA10	-2.53752	0.0444169
ANGPT2	-2.28566	0.0451013
CCDC188	1.44473	0.0451013
CHGB	3.16472	0.0456233
TCTN2	1.23152	0.0457672
ENC1	-1.31442	0.0457672
ARHGAP28	4.53146	0.0458183
ACTL8	-1.90386	0.0458183
OXTR	-3.63201	0.0458183
ABCC2	-3.31988	0.0458884
PCOLCE	1.16647	0.0458884
PLEKHH2	2.51636	0.0458884
VAT1L	2.03044	0.0458884
WWOX	1.06633	0.0458884
TNFRSF1B	4.18491	0.0463327
IL4I1	2.02217	0.0465427
RRAGD	-2.33256	0.0478395
SLITRK5	-3.44902	0.0478395
CHI3L1	2.62238	0.0483538
SRPX2	1.31542	0.048425
MANF	1.25616	0.048425
BRIP1	-1.87158	0.0486749
ROR2	4.4689	0.0486749
RAC3	1.57224	0.0489322
GPR162	1.51782	0.0492008
SLC29A2	-3.59042	0.0494973
SPATA13	-1.42434	0.0494973
RAB39B	3.29563	0.0497393
TAGLN	-1.16256	0.049934
a A cutoff of adjusted p-value < 0.05 was used for selection of significantly regulated genes

## Sheet: E. GO biological process
Table S3. Regulated genes between scaffold-cultured HT1080 FUS::DDIT3-eGFP cells and control cell lines.
E. Significantly enriched terms from the GO biological process gene set collection for the genes regulated between scaffold-cultured HT1080 FUS::DDIT3-eGFP cells and control cell lines.
Gene set ID	Gene Ratioa	Background Ratiob	Adjusted p-valuec	q-value	Gene names	Count
GOBP_BIOLOGICAL_ADHESION	96/564	1477/43216	2.3742e-35	1.4609e-35	ADA/ADAM12/ADAM19/ADAM9/ADGRE1/ADTRP/AJAP1/AJUBA/ALCAM/AMIGO2/ANOS1/ARG2/ASTN1/BAIAP2/CBLB/CCDC80/CCL5/CCR1/CD274/CD33/CDH11/CDH3/CDH4/CITED2/COL17A1/COL4A6/CTNNA2/DDR2/EFNA5/EPHB1/ERBB3/FAT4/FEZ1/FLRT2/FN1/FXYD5/HAS2/HLA-DMB/HLA-DPB1/HPSE/IL23R/ITGA4/KIF26B/KIRREL1/KIRREL3/LAMA3/LAMA4/LAMB2/LAMB3/LIMS1/LOXL3/LRP1/MMP14/MPZL2/MYH10/NECTIN4/NFKBIZ/NRP2/NRXN3/NT5E/NTNG1/PAG1/PDLIM1/PDLIM5/PDZD2/PHL…	96
GOBP_NEUROGENESIS	91/564	1613/43216	7.49592e-29	4.6124e-29	ALCAM/ANOS1/ARHGAP4/ASTN1/BAIAP2/BCL11B/BDNF/BMPR1B/CDH11/CDH4/CDKN2C/CHAC1/CIT/CPNE5/CREB3L2/CTNNA2/DCLK1/DLL3/DNMT3B/EFNA5/EPHB1/ERBB3/ETV1/FAIM/FAT4/FEZ1/FEZ2/FGF5/FLRT2/FN1/FZD8/GABRA5/GJA1/HDAC11/HHIP/HOOK3/ITGA4/KALRN/KCTD11/KIRREL3/LAMA3/LAMB2/LHX6/LRP1/LRP12/MDGA2/MME/MMP14/NAV2/NR2F1/NRP2/NRXN3/NSUN5/NTNG1/NTRK1/PARD6B/PDLIM5/PHGDH/PLAG1/PLS1/PPP1R9A/PTPRS/RGS2/ROBO1/S100A6/SDC2/SDCCAG8/…	91
GOBP_LOCOMOTION	95/564	1966/43216	2.77125e-25	1.70521e-25	ACVR1C/ADA/ADAM9/ADTRP/AJUBA/ALCAM/ANOS1/ARHGAP18/ARHGAP4/ASAP3/ASTN1/BCL11B/BDNF/BMPR1B/CCL5/CCR1/CD274/CDH4/CENPV/CITED2/CTNNA2/CTSH/DAB2/DCLK1/DDR2/ECM1/EFNA5/EPHB1/ERBB3/FEZ1/FEZ2/FGF5/FGFR4/FLRT2/FLT1/FN1/FSTL1/GJA1/HAS2/HBEGF/HSD3B7/ITGA4/KALRN/KIRREL3/LAMA3/LAMA4/LAMB2/LAMB3/LHX6/LRP1/LRP12/LRP5/MMP14/NRP2/NRXN3/NTNG1/NTRK1/PARD6B/PDGFC/PDGFRB/PDLIM1/PDXDC1/PHLDB2/PLAT/PLCG2/PLPP3/PRR5L/PR…	95
GOBP_CELL_POPULATION_PROLIFERATION	93/564	1953/43216	2.3272e-24	1.43198e-24	ABCC4/ACVR1C/ADA/ARG2/BCL11B/BMPR1B/CBLB/CCL5/CCND2/CCND3/CD274/CD33/CDCA7L/CDH3/CDKN2C/CITED2/CRIP2/CTSH/DDR2/ECM1/EDNRA/EGR1/EPHB1/ERBB3/FABP6/FAM83A/FAT4/FGF5/FGFR4/FLT1/FN1/FST/GJA1/HAS2/HBEGF/HHEX/HHIP/HLA-DMB/HLA-DPB1/HOOK3/HPSE/IL23R/IRS1/ITGA4/LGR4/LIFR/LRP1/LRP5/MECOM/MMP14/NAMPT/NMB/NPR3/NRP2/NTRK1/PDGFC/PDGFRB/PLAG1/PTGES/RASSF5/RBPMS2/RIPK2/ROBO1/RPS6KA2/S100A11/S100A6/SERPINF1/SERTAD…	93
GOBP_REGULATION_OF_MULTICELLULAR_ORGANISMAL_DEVELOPMENT	78/564	1396/43216	2.3272e-24	1.43198e-24	ADA/ADAM12/ADGRL2/AJAP1/AKAP6/AMIGO2/ARHGAP4/BDNF/BMPR1B/CAMK4/CCR1/CDH3/CDH4/CTSH/CTSV/DDR2/DLL3/ECM1/EPHB1/EVI2B/FAIM/FAT4/FAXDC2/FLRT2/FLT1/FN1/FST/GJA1/GRHL1/HHEX/HLA-B/HLA-DOA/HOOK3/HPSE/IL23R/KALRN/KRT17/LAMA3/LAMA4/LOXL3/LRP1/MME/MMP14/MTDH/MTURN/NFKBIZ/NSUN5/NTRK1/PHLDB2/PLAG1/PPARGC1B/PTPRS/RASSF2/RGS2/RIPK2/ROBO1/SEMA3C/SEMA4G/SEMA6A/SERPINF1/SFN/SFRP1/SHOX2/SLC8A1/SMAD1/SNAI2/SORL1/SOX…	78
GOBP_POSITIVE_REGULATION_OF_DEVELOPMENTAL_PROCESS	74/564	1282/43216	6.50325e-24	4.00159e-24	ADA/ADAM12/ADAM9/ADGRL2/AKAP6/AMIGO2/ARG2/BDNF/BMPR1B/CCR1/CDH4/CITED2/CPNE5/CTNNA2/CTSH/DAB2/DDR2/DNMT3B/ECM1/EPHB1/ERBB3/EVI2B/FAIM/FAXDC2/FEZ1/FLRT2/FLT1/FN1/FST/GJA1/HAS2/HPSE/IL23R/KALRN/KCTD11/KRT17/LGR4/LIMS1/LRP1/LRP5/MME/MMP14/MTDH/MTURN/NFKBIZ/NTRK1/PHLDB2/PLAG1/PLS1/PPARGC1B/PPP1R9A/RIPK2/ROBO1/SERPINF1/SFN/SFRP1/SHOX2/SLC8A1/SMAD1/SORL1/SOX4/SOX6/SYT1/TCF4/TGFB1I1/THPO/TIAM1/TNFSF13B/…	74
GOBP_CELL_CELL_ADHESION	61/564	878/43216	1.58495e-23	9.75256e-24	ADA/ADAM19/ADAM9/ADTRP/AJUBA/ALCAM/AMIGO2/ARG2/ASTN1/BAIAP2/CBLB/CCL5/CD274/CD33/CDH11/CDH3/CDH4/CITED2/CTNNA2/EFNA5/FAT4/FN1/FXYD5/HAS2/HLA-DMB/HLA-DPB1/IL23R/ITGA4/KIF26B/KIRREL1/KIRREL3/LAMA3/LIMS1/LOXL3/MPZL2/NECTIN4/NFKBIZ/NRXN3/NT5E/NTNG1/PAG1/PDLIM1/PDLIM5/PLEKHA7/PLPP3/PTPRS/RIPK2/ROBO1/S100A11/SERPINB8/SIRPB1/SIRPG/SOX4/SPINT2/TLN1/TMEM131L/TMEM47/TNFSF13B/WNT5A/VSIR/XBP1	61
GOBP_CELL_MIGRATION	81/564	1596/43216	7.26677e-23	4.4714e-23	ACVR1C/ADA/ADAM9/ADTRP/AJUBA/ARHGAP4/ASAP3/ASTN1/BCL11B/CCL5/CCR1/CD274/CENPV/CITED2/CTNNA2/CTSH/DAB2/DCLK1/DDR2/ECM1/EPHB1/FGF5/FGFR4/FLRT2/FLT1/FN1/FSTL1/GJA1/HAS2/HBEGF/HSD3B7/ITGA4/KIRREL3/LAMA3/LAMA4/LAMB2/LAMB3/LHX6/LRP1/LRP12/LRP5/MMP14/NRP2/NTNG1/PARD6B/PDGFC/PDGFRB/PDLIM1/PDXDC1/PHLDB2/PLAT/PLCG2/PLPP3/PRR5L/PRSS3/PSG1/PTPRR/ROBO1/S100A11/SDC2/SDCCAG8/SEMA3C/SEMA4G/SEMA6A/SERPINF1/SFRP1/…	81
GOBP_REGULATION_OF_CELL_DIFFERENTIATION	78/564	1617/43216	1.30583e-20	8.03508e-21	ADA/AJAP1/AKAP6/ARHGAP4/BCL11B/BDNF/BMPR1B/CAMK4/CCR1/CDH4/CTNNA2/CTSV/DAB2/DDR2/DLL3/DNMT3B/EFNA5/EPHB1/EVI2B/FAIM/FAT4/FAXDC2/FEZ1/FN1/FST/GJA1/GRHL1/HAS2/HLA-B/HLA-DOA/HOOK3/IL23R/KALRN/KCTD11/LIMS1/LOXL3/LRP1/LRP5/MME/MMP14/MTURN/NFKBIZ/PAEP/PHLDB2/PLAG1/PPARGC1B/PTPRS/RASSF2/RBPMS2/RGS2/RIPK2/ROBO1/SEMA3C/SEMA4G/SEMA6A/SERPINF1/SFN/SFRP1/SHOX2/SLC45A3/SMAD1/SNAI2/SORL1/SOX4/SOX6/TCF4/TGFB1I1…	78
GOBP_POSITIVE_REGULATION_OF_MULTICELLULAR_ORGANISMAL_PROCESS	72/564	1395/43216	1.43987e-20	8.85982e-21	ADA/ADAM12/ADGRL2/AIM2/AKAP6/AMIGO2/BDNF/BMPR1B/CAMK2D/CASP1/CBLB/CCR1/CD274/CDH4/CITED2/CTSH/DAB2/ECM1/EGR1/ENPP4/EPHB1/ERBB3/EVI2B/FABP4/FAIM/FLRT2/FLT1/FN1/FST/GJA1/HLA-DPB1/HLA-F/HPSE/HRH2/IL18R1/IL23R/KALRN/KRT17/LGR4/LRP1/MAPK13/MME/MMP14/MTDH/NFKBIZ/NTRK1/PAEP/PDGFC/PLAG1/PLCG2/PLS1/POLR3K/POU2F2/PPARGC1B/RGS2/RIPK2/ROBO1/SERPINF1/SHOX2/SLC8A1/SMAD1/SORL1/SOX4/SOX6/TGFB1I1/TIAM1/TNFRSF8/VE…	72
GOBP_RESPONSE_TO_CYTOKINE	65/564	1187/43216	9.3882e-20	5.77676e-20	ADAM9/AFF3/AIM2/AKAP6/CAMK2D/CARD16/CASP1/CCL5/CCR1/CD274/CIITA/CRHBP/CSF2RA/DAPK1/ECM1/EGR1/EPOR/FABP4/FN1/GBP2/GCLM/GFPT2/HAS2/HLA-B/HLA-C/HLA-DPB1/HLA-DRB5/HLA-F/HLA-H/IL13RA2/IL18R1/IL23R/IRS1/ISG20/ITGA4/KYNU/LIFR/LIMS1/MAOA/MAPK13/MME/NOL3/NRP2/OCLN/PCOLCE2/PELI2/PTGES/PTPN12/RBCK1/RIPK2/ROBO1/SFRP1/SNX10/SYNGR1/TFPI/THPO/TMSB4X/TNFRSF19/TNFRSF8/TNFSF13B/TNFSF15/TNFSF8/VEGFC/WNT5A/XBP1	65
GOBP_CELL_JUNCTION_ORGANIZATION	50/564	699/43216	1.03445e-19	6.36518e-20	ABHD17C/ADGRL2/AJUBA/AMIGO2/ARHGAP22/BDNF/CDH11/CDH3/CDH4/COL17A1/CTNNA2/EFNA5/EPHB1/ERC2/FLRT2/FN1/GJA1/GJB2/GRHL1/KALRN/KIRREL3/LAMA3/LAMB2/LAMB3/LIMS1/LRP1/MMP14/MPP7/MTDH/MYH10/NECTIN4/NFIA/NRP2/NTNG1/NTRK1/OCLN/PARD6B/PDLIM5/PHLDB2/PLEKHA7/PPP1R9A/PTPRS/SFRP1/SNAI2/SORBS1/TANC2/TAOK2/TIAM1/TLN1/WNT5A	50
GOBP_ENZYME_LINKED_RECEPTOR_PROTEIN_SIGNALING_PATHWAY	61/564	1070/43216	2.29649e-19	1.41308e-19	ACVR1C/ADAM9/ANOS1/AP3S1/BAIAP2/BDNF/BMPR1B/CBLB/CCND3/CD7/CDH3/CITED2/COL4A6/DAB2/DDR2/DKK3/EFNA5/EGR1/EPHB1/ERBB3/FAM83A/FAT4/FGF12/FGF5/FGFR4/FLRT2/FLT1/FST/FSTL1/HBEGF/HHEX/HHIP/IRS1/KALRN/LIFR/LRP1/NCBP1/NRP2/NTRK1/PDGFC/PDGFRB/PLAT/PTPN12/PTPRE/PTPRR/RASSF2/RBPMS2/ROBO1/SDC2/SEMA6A/SFRP1/SH2D2A/SH3GL2/SHC4/SMAD1/SORBS1/SORL1/TGFB1I1/TIAM1/VEGFC/WNT5A	61
GOBP_NEGATIVE_REGULATION_OF_RESPONSE_TO_STIMULUS	77/564	1670/43216	2.48169e-19	1.52704e-19	ADA/ADTRP/AJAP1/AJUBA/ALPK2/ARG2/BDNF/CARD16/CBLB/CCL5/CHAC1/CHRNA9/CIT/CRHBP/CTNNA2/CXXC4/DAB2/DKK3/DNAJB9/DNAJC3/ECM1/EGR1/ERBB3/FAIM/FCRLB/FST/GCLM/GJA1/GPD1L/HBEGF/HERPUD1/HHEX/HHIP/HLA-B/HLA-F/IL13RA2/IRS1/LGR4/LOXL3/LRP1/MECOM/MMP14/NOL3/NT5E/NUCB2/OXR1/PHLDB2/PLAT/PRR5L/PTPN12/PTPRE/PTPRR/PTPRS/RASSF2/RBMS3/RBPMS2/RGS2/ROBO1/SEMA3C/SEMA4G/SEMA6A/SERPINF1/SFRP1/SH3GL2/SNAI2/SORL1/SYT11/TAOK…	77
GOBP_PROTEIN_PHOSPHORYLATION	75/564	1612/43216	4.95249e-19	3.04738e-19	ACVR1C/ADAM9/ADTRP/AJUBA/ALPK1/ALPK2/BDNF/BMPR1B/CAMK2D/CAMK4/CBLB/CCL5/CCND2/CCND3/CDKN2C/CIITA/CIT/DAB2/DAPK1/DCLK1/DDR2/DNAJC3/EFNA5/EGR1/EPHB1/ERBB3/FABP4/FAM20C/FAXDC2/FGF5/FGFR4/FLT1/FN1/GMFG/GPD1L/GPRC5C/HBEGF/HHEX/IL23R/KALRN/LRP5/MAPK13/MARCO/NTRK1/OCLN/PDGFC/PDGFRB/PDIK1L/PELI2/PKIA/PLPP3/PPP1R9A/PRKAG2/PRR5L/RASSF2/RGS2/RIPK2/ROBO1/RPS6KA2/SERTAD1/SFN/SFRP1/SH3GL2/SLC8A1/SMAD1/SNX9/SOR…	75
GOBP_CELL_MORPHOGENESIS	58/564	1004/43216	1.08394e-18	6.6697e-19	ALCAM/ANOS1/ARHGAP18/ARHGAP4/BAIAP2/BCL11B/BDNF/BMPR1B/CAP2/CDC42EP3/CDH11/CDH4/CPNE5/CTNNA2/DCLK1/EFNA5/EPHB1/FEZ1/FEZ2/FLRT2/FN1/GJA1/HAS2/ITGA4/KALRN/KIRREL3/LAMA3/LAMB2/LAMB3/LIMS1/LRP1/MYH10/NRP2/NRXN3/NTNG1/NTRK1/PALMD/PARD6B/PDLIM5/PLS1/PPP1R9A/PTPRS/ROBO1/S100A6/SDC2/SEMA3C/SEMA4G/SEMA6A/SH3GL2/SHOX2/SPINT2/SYT1/TANC2/TAOK2/TAOK3/TIAM1/WNT5A/ZNF385A	58
GOBP_REGULATION_OF_CELLULAR_COMPONENT_MOVEMENT	60/564	1094/43216	2.60793e-18	1.60471e-18	ACVR1C/ADA/ADAM9/ADTRP/AJUBA/ANK2/ARHGAP18/ARHGAP4/CAMK2D/CCL5/CCR1/CD274/CITED2/CTNNA2/CTSH/DAB2/DDR2/ECM1/ERBB3/FEZ1/FGF5/FLRT2/FLT1/FN1/GJA1/HAS2/HBEGF/ITGA4/LAMA3/LAMA4/LRP1/MMP14/NRP2/NTNG1/PARD6B/PDGFC/PDGFRB/PHLDB2/PLCG2/PLPP3/PRR5L/PTPRR/ROBO1/S100A11/SEMA3C/SEMA4G/SEMA6A/SERPINF1/SFRP1/SLC8A1/SNAI2/SORL1/SPINT2/SUN2/TIAM1/TMSB4X/VEGFC/WNT5A/VSIR/XBP1	60
GOBP_NEURON_DIFFERENTIATION	67/564	1357/43216	3.19074e-18	1.96333e-18	ALCAM/ANOS1/ARHGAP4/BAIAP2/BCL11B/BDNF/BMPR1B/CDH11/CDH4/CPNE5/CREB3L2/CTNNA2/DCLK1/DNMT3B/EFNA5/EPHB1/ETV1/FAT4/FEZ1/FEZ2/FLRT2/FN1/FZD8/GABRA5/GJA1/ITGA4/KALRN/KCTD11/KIRREL3/LAMA3/LAMB2/LHX6/LRP1/LRP12/MDGA2/NR2F1/NRP2/NRXN3/NTNG1/NTRK1/PARD6B/PDLIM5/PHGDH/PLS1/PPP1R9A/PTPRS/RGS2/ROBO1/S100A6/SDC2/SEMA3C/SEMA4G/SEMA6A/SERPINF1/SFRP1/SH3GL2/SHOX2/SOX4/SYT1/TANC2/TAOK2/TAOK3/TCF4/TIAM1/WNT5A/XBP…	67
GOBP_NEURON_DEVELOPMENT	60/564	1109/43216	4.47247e-18	2.75201e-18	ALCAM/ANOS1/ARHGAP4/BAIAP2/BCL11B/BDNF/BMPR1B/CDH11/CDH4/CPNE5/CREB3L2/CTNNA2/DCLK1/EFNA5/EPHB1/ETV1/FAT4/FEZ1/FEZ2/FLRT2/FN1/GABRA5/GJA1/ITGA4/KALRN/KIRREL3/LAMA3/LAMB2/LHX6/LRP1/LRP12/NR2F1/NRP2/NRXN3/NTNG1/NTRK1/PARD6B/PDLIM5/PHGDH/PLS1/PPP1R9A/PTPRS/RGS2/ROBO1/S100A6/SDC2/SEMA3C/SEMA4G/SEMA6A/SERPINF1/SFRP1/SH3GL2/SHOX2/SYT1/TANC2/TAOK2/TAOK3/TIAM1/WNT5A/XBP1	60
GOBP_CELL_PART_MORPHOGENESIS	47/564	679/43216	4.47247e-18	2.75201e-18	ALCAM/ANOS1/ARHGAP4/BAIAP2/BCL11B/BDNF/BMPR1B/CDH11/CDH4/CPNE5/CTNNA2/DCLK1/EFNA5/EPHB1/FEZ1/FEZ2/FLRT2/FN1/GJA1/ITGA4/KALRN/KIRREL3/LAMA3/LAMB2/LRP1/NRP2/NRXN3/NTNG1/NTRK1/PARD6B/PDLIM5/PPP1R9A/PTPRS/ROBO1/S100A6/SDC2/SEMA3C/SEMA4G/SEMA6A/SH3GL2/SHOX2/SYT1/TANC2/TAOK2/TAOK3/TIAM1/WNT5A	47
GOBP_POSITIVE_REGULATION_OF_MOLECULAR_FUNCTION	76/564	1744/43216	8.31839e-18	5.11848e-18	ACVR1C/ADAM9/AIM2/AJUBA/AKAP6/ANK2/ARHGAP18/ARHGAP22/ARHGAP31/ARHGAP4/ASAP3/BDNF/CARD16/CASP1/CCL5/CCND2/CCND3/CD33/CDH3/CTSH/DAPK1/DCUN1D5/DDR2/EDNRA/EFNA5/EGR1/ELMOD1/EPHB1/ERBB3/FAM13A/FGFR4/FLT1/FN1/GCLM/GPRC5C/HBEGF/HSPE1/IL18R1/IL23R/IRS1/KALRN/LIMS1/LRP1/LRP5/MID2/MTDH/NCBP1/NPR3/NTRK1/PCOLCE2/PDGFC/PDGFRB/PFKFB2/PLCG2/PLPP3/PPARGC1B/PPP1R9A/PRKAG2/RASSF2/RBCK1/RGS2/RIPK2/ROBO1/SFRP1/SNX9/…	76
GOBP_CELLULAR_COMPONENT_MORPHOGENESIS	49/564	766/43216	1.657e-17	1.01959e-17	ALCAM/ANOS1/ARHGAP4/BAIAP2/BCL11B/BDNF/BMPR1B/CDH11/CDH4/CPNE5/CTNNA2/DCLK1/EFNA5/EPHB1/FEZ1/FEZ2/FLRT2/FN1/GJA1/ITGA4/KALRN/KIRREL3/LAMA3/LAMB2/LRP1/NRP2/NRXN3/NTNG1/NTRK1/PARD6B/PDGFRB/PDLIM5/PHLDB2/PPP1R9A/PTPRS/ROBO1/S100A6/SDC2/SEMA3C/SEMA4G/SEMA6A/SH3GL2/SHOX2/SYT1/TANC2/TAOK2/TAOK3/TIAM1/WNT5A	49
GOBP_CELL_ACTIVATION	68/564	1457/43216	2.43813e-17	1.50023e-17	ADA/ADAM9/ARG2/BCL11B/CAMK4/CBLB/CCL5/CCND3/CD274/CD33/CD7/COTL1/CTSH/DGKA/DNAJB9/DNAJC3/EGR1/ENPP4/EPHB1/FN1/FUCA2/GCA/GCLM/GMFG/HHEX/HLA-B/HLA-C/HLA-DMB/HLA-DOA/HLA-DPB1/HLA-F/HLA-H/HPSE/IL13RA2/IL18R1/IL23R/ITGA4/LOXL3/LRP1/MME/MMP14/MT1G/NFKBIZ/NTRK1/PAG1/PDGFRB/PLCG2/PRSS2/PRSS3/RIPK2/S100A11/SFRP1/SIRPB1/SIRPG/SLC44A2/SOX4/SYNGR1/SYT11/TLN1/TMC6/TMEM131L/TMEM98/TNFSF13B/TNFSF8/TRBC2/WNT5A/V…	68
GOBP_GROWTH	53/564	907/43216	2.43813e-17	1.50023e-17	ACVR1C/AKAP6/ALCAM/ARHGAP4/BDNF/BMPR1B/CAMK2D/CDH4/CDKN2C/CPNE5/DCLK1/DCUN1D5/DDR2/ECM1/FN1/GJA1/HBEGF/HOXB13/ITGA4/KCTD11/KIF26B/KRT17/LAMB2/LRP1/LRP12/MMP14/MT1G/NCBP1/NRP2/PAPPA2/PDGFRB/PDLIM5/PLAG1/PLS1/PRSS2/PTPN12/PTPRS/RGS2/SELENOM/SEMA3C/SEMA4G/SEMA6A/SFN/SFRP1/SH3GL2/SMAD1/SORBS2/SYT1/TAOK2/TIAM1/UBE2E3/WNT5A/WWC3	53
GOBP_SECRETION	68/564	1459/43216	2.46283e-17	1.51543e-17	ABCC4/ACVR1C/ADA/ADAM9/ADTRP/CACNA1A/CADPS2/CCL5/CCR1/CD33/COTL1/CRHBP/CTSH/DNAJC3/ECM1/EFNA5/ENPP4/ERBB3/ERC2/EXPH5/FN1/FUCA2/GCA/GJA1/GMFG/HLA-B/HLA-C/HLA-F/HLA-H/HPSE/HRH2/IL13RA2/ILDR2/IRS1/KALRN/LRP1/LRP5/MCTP2/MME/MYH10/NMB/NPR3/OXCT1/PFKFB2/PPP1R9A/PRSS2/PRSS3/PTGES/RAB3IL1/S100A11/SELENOM/SFRP1/SIRPB1/SLC44A2/SNX10/SOX4/STX11/SYNGR1/SYT1/SYT11/SYT9/SYTL3/TIAM1/TLN1/TMC6/TMSB4X/VEGFC/XBP1	68
GOBP_CELL_PROJECTION_ORGANIZATION	70/564	1554/43216	4.09346e-17	2.51879e-17	ABCC4/ABLIM1/AJUBA/ALCAM/ANOS1/ARHGAP4/BAIAP2/BCL11B/BDNF/BMPR1B/CDC42EP3/CDH11/CDH4/CPNE5/CREB3L2/CTNNA2/DCLK1/EFNA5/EPHB1/FAT4/FEZ1/FEZ2/FLRT2/FN1/FXYD5/GJA1/ITGA4/KALRN/KIRREL3/LAMA3/LAMB2/LRP1/LRP12/NR2F1/NRP2/NRXN3/NTNG1/NTRK1/OCLN/PARD6B/PDLIM5/PHGDH/PLEK2/PLS1/PPP1R9A/PTPRS/RGS2/ROBO1/S100A6/SDC2/SDCCAG8/SEMA3C/SEMA4G/SEMA6A/SEPTIN6/SERPINF1/SFRP1/SH3GL2/SHOX2/SNX10/SYT1/TANC2/TAOK2/TAOK3/…	70
GOBP_CELL_MORPHOGENESIS_INVOLVED_IN_DIFFERENTIATION	47/564	723/43216	4.14947e-17	2.55326e-17	ALCAM/ANOS1/ARHGAP4/BAIAP2/BCL11B/BDNF/BMPR1B/CDH11/CDH4/CTNNA2/DCLK1/EFNA5/EPHB1/FEZ1/FEZ2/FLRT2/FN1/HAS2/ITGA4/KALRN/LAMA3/LAMB2/LAMB3/LIMS1/LRP1/NRP2/NRXN3/NTNG1/NTRK1/PARD6B/PDLIM5/PLS1/PPP1R9A/PTPRS/ROBO1/S100A6/SDC2/SEMA3C/SEMA4G/SEMA6A/SHOX2/SPINT2/TANC2/TAOK2/TIAM1/WNT5A/ZNF385A	47
GOBP_CELL_MORPHOGENESIS_INVOLVED_IN_NEURON_DIFFERENTIATION	42/564	579/43216	6.59219e-17	4.05631e-17	ALCAM/ANOS1/ARHGAP4/BAIAP2/BCL11B/BDNF/BMPR1B/CDH11/CDH4/CTNNA2/DCLK1/EFNA5/EPHB1/FEZ1/FEZ2/FLRT2/FN1/ITGA4/KALRN/LAMA3/LAMB2/LRP1/NRP2/NRXN3/NTNG1/NTRK1/PARD6B/PDLIM5/PLS1/PPP1R9A/PTPRS/ROBO1/S100A6/SDC2/SEMA3C/SEMA4G/SEMA6A/SHOX2/TANC2/TAOK2/TIAM1/WNT5A	42
GOBP_TRANSMEMBRANE_RECEPTOR_PROTEIN_TYROSINE_KINASE_SIGNALING_PATHWAY	47/564	736/43216	7.85849e-17	4.8355e-17	ANOS1/AP3S1/BAIAP2/BDNF/CBLB/CCND3/CD7/CDH3/COL4A6/DDR2/EFNA5/EPHB1/ERBB3/FAM83A/FAT4/FGF12/FGF5/FGFR4/FLRT2/FLT1/HBEGF/HHEX/HHIP/IRS1/KALRN/LRP1/NCBP1/NRP2/NTRK1/PDGFC/PDGFRB/PLAT/PTPN12/PTPRE/PTPRR/RASSF2/ROBO1/SDC2/SEMA6A/SH2D2A/SH3GL2/SHC4/SORBS1/SORL1/TIAM1/VEGFC/WNT5A	47
GOBP_RESPONSE_TO_ENDOGENOUS_STIMULUS	71/564	1622/43216	8.96193e-17	5.51447e-17	ACVR1C/ADAM9/ADTRP/AKAP6/ANOS1/AP3S1/BAIAP2/BDNF/BMPR1B/CACNA1A/CCL5/CCND3/CITED2/CPEB1/CRHBP/CTSH/DAB2/DKK3/DNMT3B/EGR1/ESRRA/FAT4/FDX1/FGF12/FGF5/FGFR4/FLRT2/FST/FSTL1/GCLM/GJA1/GJB2/HAS2/HHEX/HHIP/HRH2/IRS1/ITGA4/LGR4/LIMS1/LRP1/LRP5/MAPK13/MMP14/MMP19/NCBP1/NTRK1/OXCT1/PDGFC/PDGFRB/PPARGC1B/PTPN12/PTPRE/RBPMS2/RIPK2/SERPINF1/SFR1/SFRP1/SH3GL2/SLC8A1/SMAD1/SNAI2/SORBS1/SORL1/SOX6/SPINT2/TFPI/T…	71
GOBP_POSITIVE_REGULATION_OF_PROTEIN_METABOLIC_PROCESS	68/564	1528/43216	2.20261e-16	1.35531e-16	ACVR1C/ADAM9/ADTRP/AIM2/AJUBA/BDNF/CASP1/CBLB/CCL5/CCND2/CCND3/CD33/CTSH/DAB2/DAPK1/DCUN1D5/DDR2/DNAJC3/DNMT3B/EFNA5/EGR1/ERBB3/FAXDC2/FGF5/FGFR4/FLT1/FN1/GJA1/GPRC5C/HBEGF/HERPUD1/HSPE1/IL23R/KRT17/LRP1/MARCO/MMP14/NSUN5/NTRK1/PAEP/PCOLCE2/PDGFC/PDGFRB/PELI2/POMT1/PPP1R9A/PRKAG2/PRR5L/RASSF2/RASSF5/RHBDD1/RIPK2/RNF144B/ROBO1/SNX9/SORL1/SOX4/SPON1/TADA2B/TAOK2/TAOK3/THPO/TIAM1/TNFSF15/UQCC1/VEGFC…	68
GOBP_REGULATION_OF_INTRACELLULAR_SIGNAL_TRANSDUCTION	73/564	1779/43216	8.59317e-16	5.28756e-16	ADA/AJUBA/AKAP6/ALPK1/ARHGAP18/ARHGAP22/ARHGAP31/ARHGAP4/CARD16/CASP1/CCL5/CCR1/CHRNA9/CIT/DEPDC7/ECM1/EPHB1/EPOR/ERBB3/FAM13A/FGF5/FGFR4/FLT1/FN1/GJA1/GPD1L/HBEGF/HERPUD1/HPSE/IL18R1/IRS1/KALRN/LIMS1/LRP1/MARCO/MECOM/MID2/MOB3B/MTDH/MTURN/NOL3/NTRK1/PDGFC/PDGFRB/PELI2/PEX5L/PRKAG2/PRR5L/PTPMT1/PTPRR/RASSF2/RBCK1/RGS2/RIPK2/ROBO1/SEMA6A/SFRP1/SLC44A2/SNAI2/SORL1/TAOK2/TAOK3/THPO/TIAM1/TMSB4X/TNFR…	73
GOBP_CELL_CELL_SIGNALING	70/564	1671/43216	1.47549e-15	9.07899e-16	ABCC4/ACVR1C/ALPK2/AMPH/ANK2/BDNF/CACNA1A/CADPS2/CCL5/CCR1/CD33/CDH11/CDH3/CHRNA9/CRHBP/CXXC4/DAB2/DKK3/EFNA5/EGR1/ERC2/FCHSD1/FGF12/FGF5/FZD8/GABRA4/GABRA5/GABRG3/GJA1/GJB2/HHEX/HRH2/ILDR2/IRS1/KALRN/LGR4/LRP1/LRP5/MCTP2/MME/NAMPT/NMB/NTNG1/NTRK1/OXCT1/PCSK1/PFKFB2/PLCG2/PLPP3/PPP1R9A/PTGES/PTPRS/RBMS3/SELENOM/SFRP1/SIRPG/SNAI2/SOX4/STX11/SYNGR1/SYT1/SYT11/SYT9/TBL1X/TGFB1I1/TIAM1/TMEM131L/TNFSF…	70
GOBP_REGULATION_OF_CELL_ADHESION	45/564	730/43216	1.47867e-15	9.09858e-16	ADA/ADAM19/ADAM9/ADTRP/AJAP1/ARG2/CBLB/CCDC80/CCL5/CD274/CITED2/EFNA5/ERBB3/FN1/FXYD5/HAS2/HLA-DMB/HLA-DPB1/IL23R/ITGA4/KIF26B/LAMA3/LAMA4/LIMS1/LOXL3/LRP1/MMP14/NFKBIZ/PAG1/PHLDB2/PLPP3/PRSS2/RIPK2/SEMA6A/SFRP1/SIRPB1/SIRPG/SNAI2/SOX4/SPINT2/TMEM131L/TNFSF13B/WNT5A/VSIR/XBP1	45
GOBP_APOPTOTIC_PROCESS	76/564	1930/43216	1.48844e-15	9.1587e-16	ACVR1C/ADA/AIM2/ALPK2/AMIGO2/ARG2/BCAP29/BCL11B/BDNF/BEX2/BMPR1B/CAMK2D/CARD16/CASP1/CCL5/CCND2/CD274/CHAC1/CIT/CITED2/CTSH/DAB2/DAPK1/DFFA/DNAJC3/EGR1/ERBB3/ERO1A/EVI2B/FAIM/FSTL1/GABRA5/GBE1/GCLM/GJA1/HERPUD1/HHIP/ITGA4/KALRN/LRP1/LRP5/MECOM/MTDH/NME3/NOL3/NTRK1/OXR1/PAEP/PDGFRB/PTPMT1/RASSF2/RASSF5/RBCK1/RHBDD1/RIPK2/RNF144B/RPS6KA2/SEMA6A/SFN/SFRP1/SHC4/SHF/SLC25A27/SNAI2/SOX4/TAOK2/TIAM1/TME…	76
GOBP_POSITIVE_REGULATION_OF_CELL_POPULATION_PROLIFERATION	51/564	940/43216	1.80942e-15	1.11337e-15	ABCC4/ADA/CCL5/CCND2/CD274/CDCA7L/CDH3/CRIP2/CTSH/DDR2/ECM1/EGR1/ERBB3/FGF5/FGFR4/FLT1/FN1/GJA1/HAS2/HBEGF/HLA-DMB/HLA-DPB1/HPSE/IL23R/IRS1/ITGA4/LIFR/LRP5/NAMPT/NMB/NRP2/PDGFC/PDGFRB/PLAG1/RBPMS2/RIPK2/S100A6/SERTAD1/SFRP1/SHC4/SHOX2/SIRPG/SLC25A27/SOX4/THPO/TIAM1/TNFSF13B/VEGFC/WNT5A/XBP1/ZBED9	51
GOBP_REGULATION_OF_PHOSPHORUS_METABOLIC_PROCESS	68/564	1607/43216	2.42552e-15	1.49248e-15	ADAM9/ADTRP/AJUBA/AK4/BDNF/CBLB/CCL5/CCND2/CCND3/CD33/CDKN2C/CIT/DAB2/DDR2/DNAJC3/EFNA5/EGR1/EPHB1/ERBB3/FABP4/FAXDC2/FGF5/FGFR4/FLT1/FN1/GMFG/GPD1L/GPRC5C/HBEGF/HHEX/IL23R/IRS1/LRP5/MARCO/MTMR1/NTRK1/NUP210/OCLN/PDGFC/PDGFRB/PELI2/PFKFB2/PKIA/PLPP3/PPARGC1B/PPP1R9A/PRKAG2/PRR5L/RASSF2/RGS2/RIPK2/ROBO1/SERTAD1/SFN/SFRP1/SH3GL2/SLC25A23/SLC8A1/SNX9/SORL1/TAOK2/TAOK3/THPO/TIAM1/TMSB4X/TNFSF15/VEGFC…	68
GOBP_CELL_GROWTH	36/564	469/43216	2.94883e-15	1.81448e-15	AKAP6/ALCAM/ARHGAP4/BDNF/CAMK2D/CDH4/CDKN2C/CPNE5/DCLK1/DCUN1D5/FN1/GJA1/HBEGF/ITGA4/KRT17/LAMB2/LRP1/MMP14/NCBP1/NRP2/PAPPA2/PDLIM5/PRSS2/PTPRS/RGS2/SEMA3C/SEMA4G/SEMA6A/SFN/SFRP1/SH3GL2/SORBS2/SYT1/TAOK2/TIAM1/WNT5A	36
GOBP_REGULATION_OF_PROTEIN_MODIFICATION_PROCESS	68/564	1624/43216	3.91376e-15	2.40822e-15	ADAM9/ADTRP/AJUBA/BDNF/CAMK2D/CBLB/CCL5/CCND2/CCND3/CD33/CDKN2C/CIT/DAB2/DCUN1D5/DDR2/DNAJC3/DNMT3B/EFNA5/EGR1/ERBB3/FABP4/FAXDC2/FGF5/FLT1/FN1/GMFG/GPD1L/GPRC5C/HBEGF/HERPUD1/HHEX/IL23R/LRP5/MARCO/NTRK1/OCLN/OXR1/PDGFC/PDGFRB/PELI2/PKIA/PLPP3/POMT1/PPP1R9A/PRKAG2/PRMT3/PRR5L/RASSF2/RASSF5/RGS2/RIPK2/ROBO1/SERTAD1/SFN/SFRP1/SH3GL2/SLC8A1/SNX9/SORL1/SOX4/TADA2B/TAOK2/TAOK3/THPO/TIAM1/TNFSF15/VEGFC…	68
GOBP_AXON_DEVELOPMENT	37/564	507/43216	5.16023e-15	3.1752e-15	ALCAM/ANOS1/ARHGAP4/BAIAP2/BCL11B/BDNF/BMPR1B/CDH11/CDH4/CTNNA2/DCLK1/EFNA5/EPHB1/FEZ1/FEZ2/FLRT2/FN1/ITGA4/KALRN/LAMA3/LAMB2/LRP1/NRP2/NRXN3/NTNG1/NTRK1/PARD6B/PTPRS/ROBO1/S100A6/SEMA3C/SEMA4G/SEMA6A/SHOX2/TAOK2/TIAM1/WNT5A	37
GOBP_POSITIVE_REGULATION_OF_CATALYTIC_ACTIVITY	62/564	1402/43216	8.32231e-15	5.1209e-15	ACVR1C/ADAM9/AIM2/AJUBA/ARHGAP18/ARHGAP22/ARHGAP31/ARHGAP4/ASAP3/BDNF/CASP1/CCL5/CCND2/CCND3/CD33/CDH3/CTSH/DAPK1/DCUN1D5/DDR2/EDNRA/EFNA5/EGR1/ELMOD1/EPHB1/ERBB3/FAM13A/FGFR4/FLT1/FN1/GCLM/GPRC5C/HBEGF/HSPE1/IL23R/IRS1/KALRN/LIMS1/NPR3/NTRK1/PCOLCE2/PDGFC/PDGFRB/PFKFB2/PPARGC1B/PPP1R9A/PRKAG2/RASSF2/RGS2/RIPK2/ROBO1/SFRP1/SNX9/SORL1/TAOK2/TAOK3/TIAM1/TMSB4X/TNFSF15/VEGFC/WNT5A/VSIR	62
GOBP_NEGATIVE_REGULATION_OF_SIGNALING	62/564	1406/43216	9.13654e-15	5.62191e-15	ACVR1C/ADA/AJUBA/ALPK2/BDNF/CARD16/CBLB/CCL5/CHAC1/CHRNA9/CIT/CRHBP/CXXC4/DAB2/DKK3/DNAJB9/ECM1/EGR1/ERBB3/FAIM/FST/GCLM/GJA1/GPD1L/HBEGF/HERPUD1/HHEX/HHIP/IRS1/KALRN/LGR4/LRP1/MECOM/MMP14/NMB/NOL3/PPP1R9A/PRR5L/PTPN12/PTPRE/PTPRR/PTPRS/RASSF2/RBMS3/RBPMS2/RGS2/ROBO1/SEMA6A/SFRP1/SH3GL2/SNAI2/SORL1/SYT11/TAOK3/TGFB1I1/TMEM131L/TMSB4X/TRIM59/WNT5A/WWC3/XBP1/ZNF385A	62
GOBP_REGULATION_OF_PROTEIN_PHOSPHORYLATION	57/564	1208/43216	9.13654e-15	5.62191e-15	ADAM9/ADTRP/AJUBA/BDNF/CBLB/CCL5/CCND2/CCND3/CDKN2C/CIT/DAB2/DDR2/DNAJC3/EFNA5/EGR1/ERBB3/FABP4/FAXDC2/FGF5/FLT1/FN1/GMFG/GPD1L/GPRC5C/HBEGF/HHEX/IL23R/LRP5/MARCO/NTRK1/OCLN/PDGFC/PDGFRB/PELI2/PKIA/PLPP3/PPP1R9A/PRKAG2/PRR5L/RASSF2/RGS2/RIPK2/ROBO1/SERTAD1/SFN/SFRP1/SH3GL2/SLC8A1/SNX9/SORL1/TAOK2/TAOK3/THPO/TIAM1/TNFSF15/VEGFC/WNT5A	57
GOBP_ANIMAL_ORGAN_MORPHOGENESIS	52/564	1022/43216	1.01055e-14	6.21812e-15	ABLIM1/AJAP1/ALPK2/BCL11B/BMPR1B/CHRNA9/CITED2/CTNNA2/CTSH/DAB2/FAM20C/FAT4/FGF5/FLRT2/FST/GCNT3/HAS2/HHIP/HOXB13/KIF26B/LAMA3/LAMB2/LAMB3/LGR4/LRP5/MMP14/NRP2/NTNG1/PAPPA2/PDGFC/PDGFRB/PLAG1/PLS1/PPARGC1B/RBPMS2/ROBO1/SEMA3C/SEMA6A/SFRP1/SHOX2/SNAI2/SNX10/SOX4/SOX6/TBX15/TIAM1/TMEM107/VANGL2/VEGFC/WNT5A/XBP1/ZNF22	52
GOBP_POSITIVE_REGULATION_OF_CELL_DIFFERENTIATION	47/564	843/43216	1.01055e-14	6.21812e-15	ADA/AKAP6/BDNF/BMPR1B/CCR1/CDH4/CTNNA2/DAB2/DDR2/DNMT3B/EVI2B/FAIM/FAXDC2/FEZ1/FN1/GJA1/HAS2/IL23R/KALRN/KCTD11/LIMS1/LRP1/LRP5/MME/MMP14/MTURN/NFKBIZ/PLAG1/PPARGC1B/RIPK2/ROBO1/SERPINF1/SFN/SFRP1/SHOX2/SMAD1/SOX4/SOX6/TCF4/TGFB1I1/THPO/TIAM1/VEGFC/VSIR/XBP1/ZEB2/ZNF385A	47
GOBP_POSITIVE_REGULATION_OF_SIGNALING	69/564	1718/43216	1.56714e-14	9.64298e-15	ADA/AJUBA/AKAP6/ALPK1/BDNF/BMPR1B/CARD16/CASP1/CCL5/CCR1/CDH3/CITED2/DAB2/ECM1/EPOR/ERBB3/FGF5/FGFR4/FLT1/FN1/GJA1/HBEGF/HHEX/HPSE/IL18R1/IL23R/IRS1/LGR4/LIMS1/LOXL3/LRP1/MAOA/MARCO/MID2/MME/MTDH/MTURN/NMB/NTRK1/OXCT1/PDGFC/PDGFRB/PELI2/PFKFB2/PPP1R9A/PRR5L/RASSF2/RBCK1/RIPK2/ROBO1/SFRP1/SHOX2/SLC44A2/SORBS1/SORL1/SOX4/SYT1/TAOK2/TAOK3/TBL1X/TGFB1I1/THPO/TIAM1/TNFRSF19/TRIML2/WDR24/WNT5A/XBP1/ZNF…	69
GOBP_EPITHELIUM_DEVELOPMENT	58/564	1273/43216	2.09413e-14	1.28856e-14	ADAM9/AJAP1/AJUBA/ARG2/BCL11B/CDH3/CITED2/CTSH/CTSV/DAB2/DLL3/EDNRA/EXPH5/FAM20C/FAT4/FST/FSTL1/GJA1/GRHL1/HBEGF/HHIP/HOXB13/HPSE/KAZN/KIF26B/KRT17/KRT7/KRT81/KRT83/KRT86/LAMA3/LAMB2/LCE1F/LGR4/LOXL3/LRP5/MMP14/NTRK1/PHGDH/PHLDB2/PLS1/PTPRS/ROBO1/SEMA3C/SFN/SFRP1/SMAD1/SNAI2/SOX4/SPINT2/TGFB1I1/TIAM1/TMEM107/TNFRSF19/TST/VANGL2/VEGFC/WNT5A	58
GOBP_RESPONSE_TO_GROWTH_FACTOR	43/564	730/43216	2.89436e-14	1.78096e-14	ACVR1C/ADAM9/ANOS1/BDNF/BMPR1B/CCL5/CITED2/DAB2/DKK3/EGR1/FAT4/FEZ1/FGF12/FGF5/FGFR4/FLRT2/FLT1/FST/FSTL1/GCLM/HAS2/HHEX/HHIP/LIMS1/MT1G/NCBP1/NRP2/NTRK1/PDGFRB/PTPN12/RBPMS2/ROBO1/SEMA6A/SFRP1/SH3GL2/SMAD1/SNAI2/SORL1/SOX6/SPINT2/TGFB1I1/VEGFC/WNT5A	43
GOBP_SMALL_MOLECULE_METABOLIC_PROCESS	72/564	1876/43216	3.18115e-14	1.95743e-14	ACY1/ADA/ADTRP/AK4/ALDH1L2/ALDH2/ALDH5A1/ARG2/ASRGL1/BDH1/CHST15/CKB/CLYBL/CREM/CYP2S1/CYP3A5/DKK3/DPYD/EGR1/ENPP4/FAR2/FDX1/FGFR4/FUCA2/GCLM/GFPT2/GK/GLDC/HKDC1/HSD17B6/HSD3B7/INPP1/IRS1/KYNU/LIPH/LRP5/MGAT1/MGLL/MME/MOXD1/NAMPT/NARS2/NME3/NNMT/NT5E/NUP210/OGDHL/OXCT1/PANK1/PAPSS2/PCBD1/PDE7A/PDXDC1/PFKFB2/PHGDH/PLCG2/PLOD2/PLPP3/PRKAG2/PRSS3/PTGES/PTGR1/RIMKLA/SLC45A3/SNAI2/SORBS1/SPTLC3/SRD5A3…	72
GOBP_CELL_JUNCTION_ASSEMBLY	33/564	425/43216	3.49443e-14	2.1502e-14	ADGRL2/AJUBA/AMIGO2/BDNF/CDH11/COL17A1/EFNA5/EPHB1/FLRT2/FN1/GJA1/GJB2/KIRREL3/LAMA3/LAMB3/LIMS1/LRP1/MMP14/MPP7/MTDH/NTRK1/OCLN/PARD6B/PDLIM5/PHLDB2/PPP1R9A/PTPRS/SFRP1/SNAI2/SORBS1/TAOK2/TLN1/WNT5A	33
GOBP_REGULATION_OF_ANATOMICAL_STRUCTURE_MORPHOGENESIS	50/564	1005/43216	8.50985e-14	5.23629e-14	ADA/ADAM12/AJAP1/ARHGAP18/ARHGAP4/BAIAP2/BDNF/CDC42EP3/CDH4/CITED2/CPNE5/CTSH/DAB2/ECM1/EFNA5/FLT1/FN1/GJA1/HAS2/HHEX/KALRN/LGR4/LIMS1/LRP1/MTDH/MYH10/NTNG1/PALMD/PDLIM5/PHLDB2/PPP1R9A/PTPRS/ROBO1/SDC2/SEMA3C/SEMA4G/SEMA6A/SERPINF1/SFRP1/SHOX2/SMAD1/SYT1/TANC2/TAOK2/TIAM1/TNFSF13B/VANGL2/VEGFC/WNT5A/XBP1	50
GOBP_REGULATION_OF_PROTEIN_KINASE_ACTIVITY	44/564	791/43216	9.39635e-14	5.78177e-14	ADAM9/AJUBA/BDNF/CBLB/CCL5/CCND2/CCND3/CDKN2C/CIT/DDR2/DNAJC3/EFNA5/EGR1/ERBB3/FABP4/FLT1/GMFG/GPRC5C/HBEGF/HHEX/IL23R/LRP5/NTRK1/PDGFC/PDGFRB/PKIA/PPP1R9A/PRKAG2/RASSF2/RGS2/RIPK2/ROBO1/SERTAD1/SFN/SFRP1/SLC8A1/SNX9/SORL1/TAOK2/TAOK3/TIAM1/TNFSF15/VEGFC/WNT5A	44
GOBP_TUBE_DEVELOPMENT	52/564	1085/43216	9.6397e-14	5.93152e-14	ADA/ADAM12/ADTRP/ARG2/ARHGAP22/CITED2/CTSH/ECM1/EDNRA/EPHB1/FAT4/FLT1/FN1/GJA1/GJB2/HAS2/HHEX/HHIP/HOXB13/HPSE/KIF26B/LGR4/LOXL3/LRP1/LRP5/MME/MMP14/MMP19/MTDH/NFIA/NRP2/PDGFC/PDGFRB/PHGDH/RBPMS2/REC8/ROBO1/SDCCAG8/SEMA3C/SEMA6A/SERPINF1/SFRP1/SH2D2A/SHOX2/SMAD1/SOX4/SPINT2/TMEM107/VANGL2/VEGFC/WNT5A/XBP1	52
GOBP_REGULATION_OF_CELL_DEATH	66/564	1658/43216	9.92003e-14	6.10401e-14	ACVR1C/ADA/ALPK2/AMIGO2/ARG2/BCL11B/BDNF/BEX2/BMPR1B/CAMK2D/CARD16/CASP1/CCL5/CCND2/CD274/CITED2/CTSH/DAB2/DAPK1/DFFA/DNAJC3/EGR1/EPHB1/ERBB3/EVI2B/FAIM/FSTL1/GABRA5/GBE1/GCLM/GJA1/HERPUD1/HHIP/HLA-F/ITGA4/KALRN/LRP1/LRP5/MECOM/MTDH/NOL3/NTRK1/OXR1/PDGFRB/PLCG2/PTPMT1/RASSF2/RASSF5/RBCK1/RHBDD1/RIPK2/RNF144B/RPS6KA2/SERPINF1/SFN/SFRP1/SLC25A27/SNAI2/SORL1/SOX4/TIAM1/TNFRSF8/TSC22D3/WNT5A/XBP1/ZNF…	66
GOBP_CIRCULATORY_SYSTEM_DEVELOPMENT	53/564	1140/43216	1.68314e-13	1.03567e-13	ADAM12/ADTRP/AKAP6/ALPK2/ANK2/ARHGAP22/CITED2/CTSH/ECM1/EDNRA/EGR1/EPHB1/EPOR/ERBB3/FAT4/FGF12/FLRT2/FLT1/FN1/GJA1/HAS2/HHEX/HOXB13/HPSE/LRP1/LRP5/MMP14/MMP19/MTDH/NRP2/OXCT1/PDGFRB/PDLIM1/PDLIM3/PDLIM5/RGS2/ROBO1/SEMA3C/SEMA6A/SERPINF1/SFRP1/SH2D2A/SHOX2/SLC8A1/SMAD1/SNAI2/SORBS2/SOX4/SOX6/VANGL2/VEGFC/WNT5A/XBP1	53
GOBP_REGULATION_OF_TRANSFERASE_ACTIVITY	49/564	1007/43216	3.56481e-13	2.1935e-13	ADAM9/AJUBA/BDNF/CBLB/CCL5/CCND2/CCND3/CDKN2C/CIT/DCUN1D5/DDR2/DNAJC3/EFNA5/EGR1/EPHB1/ERBB3/FABP4/FGFR4/FLT1/GMFG/GPRC5C/HBEGF/HHEX/IL23R/IRS1/LRP5/NTRK1/PDGFC/PDGFRB/PFKFB2/PKIA/PPP1R9A/PRKAG2/RASSF2/RGS2/RIPK2/ROBO1/SERTAD1/SFN/SFRP1/SLC8A1/SNX9/SORL1/TAOK2/TAOK3/TIAM1/TNFSF15/VEGFC/WNT5A	49
GOBP_REGULATION_OF_TRANSPORT	66/564	1727/43216	6.47263e-13	3.98275e-13	ACVR1C/ADA/ADAM9/ADTRP/AKAP6/ANK2/CACNA1A/CADPS2/CAMK2D/CCL5/CCR1/CD33/CDH3/CRHBP/DAB2/DAPK1/EDNRA/EFNA5/ERBB3/EXPH5/FEZ1/FGF12/FXYD5/GJA1/GPD1L/HLA-F/IL13RA2/IRS1/KALRN/KCNJ15/LRP1/LRP5/MCTP2/MYH10/NMB/OCLN/OXCT1/PDGFRB/PFKFB2/PKIA/PLCG2/PPP1R9A/PRKAG2/PRR5L/PTGES/RGS2/SCN9A/SESTD1/SFN/SFRP1/SH3GL2/SIRPB1/SIRPG/SLC25A27/SLC8A1/SORBS1/SORL1/SOX4/SYT1/SYT11/SYT9/TIAM1/TMSB4X/VEGFC/WNT5A/XBP1	66
GOBP_ORGANONITROGEN_COMPOUND_BIOSYNTHETIC_PROCESS	67/564	1782/43216	8.45696e-13	5.20375e-13	ADA/AK4/ARG2/B3GALT5/B3GNT9/BMPR1B/C1GALT1C1L/CCL5/CERS4/CHAC1/CHST15/CHST2/CKB/CPEB1/DAPK1/DNAJC3/DPYD/DSE/DSEL/GALNT15/GCLM/GCNT3/GFPT2/GSPT2/HAS2/HBEGF/HS6ST3/IGF2BP3/KRT17/KYNU/MGAT1/MOXD1/MUC13/NAMPT/NARS2/NCBP1/NME3/NNMT/NSUN5/NT5E/PAIP2B/PANK1/PAPSS2/PCBD1/PCSK1/PDGFRB/PHGDH/PLOD2/PLPP3/POGLUT2/POMT1/PRKAG2/RGS2/RIMKLA/RPS10/RPS4Y1/RRBP1/SDC2/SLC44A2/SOX4/SPTLC3/SRD5A3/TMSB4X/UQCC1/ZDHHC14…	67
GOBP_DEVELOPMENTAL_GROWTH	37/564	605/43216	9.29093e-13	5.71691e-13	ACVR1C/AKAP6/ALCAM/ARHGAP4/BDNF/BMPR1B/CDH4/CPNE5/DCLK1/DDR2/ECM1/FN1/GJA1/ITGA4/KIF26B/LAMB2/LRP1/NRP2/PDGFRB/PDLIM5/PLAG1/PLS1/PTPN12/PTPRS/RGS2/SELENOM/SEMA3C/SEMA4G/SEMA6A/SFRP1/SH3GL2/SMAD1/SORBS2/SYT1/TIAM1/WNT5A/WWC3	37
GOBP_DEVELOPMENTAL_CELL_GROWTH	23/564	222/43216	2.10792e-12	1.29705e-12	AKAP6/ALCAM/ARHGAP4/BDNF/CDH4/CPNE5/DCLK1/FN1/ITGA4/LAMB2/LRP1/NRP2/PDLIM5/PTPRS/RGS2/SEMA3C/SEMA4G/SEMA6A/SH3GL2/SORBS2/SYT1/TIAM1/WNT5A	23
GOBP_POSITIVE_REGULATION_OF_GENE_EXPRESSION	49/564	1069/43216	3.09354e-12	1.90352e-12	ADAM19/ADTRP/AIM2/ANK2/CASP1/CCL5/CD274/CDH3/CITED2/CTSH/DNAJC3/DNMT3B/EGR1/ERBB3/FGF5/FGFR4/FN1/GJA1/HLA-DPB1/HLA-F/HPSE/IL18R1/IL23R/KRT17/LIMS1/LRP1/MAPK13/MMP14/NCBP1/NSUN5/OCLN/PAEP/PLCG2/POLR3K/POU2F2/RBMS3/RHBDD1/RIPK2/ROBO1/SERTAD1/SMAD1/SORL1/SOX4/SPON1/TNFRSF8/UQCC1/WNT5A/VSIR/XBP1	49
GOBP_AMEBOIDAL_TYPE_CELL_MIGRATION	32/564	470/43216	3.09354e-12	1.90352e-12	ACVR1C/ADAM9/ADTRP/ARHGAP4/CENPV/CTSH/DDR2/FN1/FSTL1/GJA1/HAS2/HBEGF/ITGA4/LRP5/NRP2/PDLIM1/PDXDC1/PLCG2/PLPP3/PRR5L/PRSS3/PTPRR/ROBO1/SEMA3C/SEMA4G/SEMA6A/SERPINF1/SLC8A1/TMSB4X/VEGFC/WNT5A/ZEB2	32
GOBP_REGULATION_OF_RESPONSE_TO_STRESS	57/564	1410/43216	4.62293e-12	2.84459e-12	ADA/ADTRP/AIM2/AJAP1/AJUBA/ARG2/CAMK2D/CASP1/CCL5/CRHBP/DNAJB9/DNAJC3/ENPP4/EPHB1/FABP4/FICD/GJA1/HBEGF/HERPUD1/HLA-B/HLA-F/HPSE/IL23R/LRP1/MAPK13/MECOM/MGLL/MTURN/MUC13/NFKBIZ/NOL3/NT5E/NUP210/OCLN/OXR1/PHLDB2/PLAT/PLCG2/PLPP3/PTGES/PTPRS/RAET1E/RASSF2/RIPK2/SERPINF1/SFRP1/SLC25A23/SNAI2/SYT11/TAOK2/TAOK3/TFPI/TMSB4X/TNFRSF19/WNT5A/XBP1/ZNF385A	57
GOBP_RESPONSE_TO_BIOTIC_STIMULUS	61/564	1603/43216	7.8861e-12	4.85248e-12	ADAM9/ADGRL2/AIM2/ALPK1/ARG2/BAIAP2/C1R/CAMK2D/CARD16/CASP1/CCDC80/CCL5/CD274/CIITA/COTL1/DAPK1/DCLK1/DNAJC3/EGR1/FABP4/FUCA2/GBP2/GJA1/GJB2/H2BC21/H2BC8/HLA-B/HLA-C/HLA-DPB1/HLA-DRB5/HLA-F/HLA-H/IL23R/ISG20/KLRG1/KYNU/LGR4/MARCO/MID2/MTDH/MUC13/PLCG2/POLR3K/POU2F2/PRSS2/PRSS3/PTGES/RAET1E/RBMS3/RIPK2/SIRPB1/SPON2/SYT11/TFPI/TNFSF8/TRBC2/TREM1/TRIM59/TRIML2/WNT5A/XBP1	61
GOBP_CENTRAL_NERVOUS_SYSTEM_DEVELOPMENT	46/564	980/43216	7.91542e-12	4.87053e-12	ADGRL2/AK4/ALDH5A1/AMIGO2/BCL11B/CDH11/CDKN2C/CKB/CTNNA2/DCLK1/EPHB1/EPOR/FAT4/FEZ1/GABRA5/HDAC11/HOOK3/KALRN/KIRREL3/LAMB2/LHX6/LOXL3/LRP1/MDGA2/NRP2/NSUN5/OXCT1/PDGFC/PHGDH/PTPRS/RGS2/ROBO1/SFRP1/SH3GL2/SLC45A3/SLC8A1/SMAD1/SOX4/SOX6/SUN2/SYT1/TMEM98/VCX/VCX3B/WNT5A/ZNF488	46
GOBP_DEFENSE_RESPONSE	65/564	1787/43216	8.66706e-12	5.33303e-12	ADA/AIM2/ALPK1/ARG2/BMPR1B/C1R/CAMK2D/CAMK4/CASP1/CCL5/CCR1/CHST2/CIITA/COTL1/CRHBP/DAPK1/DNAJC3/ECM1/EGR1/FABP4/FN1/GABRA5/GBP2/GJA1/H2BC21/H2BC8/HLA-B/HLA-C/HLA-DPB1/HLA-DRB5/HLA-F/HLA-H/IL18R1/IL23R/ISG20/KLRG1/KYNU/LGR4/LOXL3/MAPK13/MARCO/MGLL/MID2/MUC13/NFKBIZ/NT5E/PLCG2/POLR3K/PTGES/RAET1E/RBMS3/RIPK2/SCN9A/SERPINF1/SIRPB1/SMAD1/SPON2/SYT11/TMSB4X/TNFSF8/TRBC2/TREM1/TRIM59/TRIML2/WNT5A	65
GOBP_NEGATIVE_REGULATION_OF_CELL_DEATH	46/564	991/43216	1.13836e-11	7.00456e-12	ADA/AMIGO2/ARG2/BCL11B/BDNF/CARD16/CCL5/CCND2/CITED2/CTSH/DAB2/DFFA/DNAJC3/ERBB3/EVI2B/FAIM/FSTL1/GABRA5/GBE1/GCLM/HERPUD1/HHIP/HLA-F/LRP1/MECOM/MTDH/NOL3/NTRK1/OXR1/PDGFRB/PLCG2/RBCK1/RHBDD1/RIPK2/RNF144B/SERPINF1/SFN/SFRP1/SLC25A27/SNAI2/SORL1/SOX4/TSC22D3/WNT5A/XBP1/ZNF385A	46
GOBP_REGULATION_OF_CELL_CELL_ADHESION	30/564	436/43216	1.35232e-11	8.32114e-12	ADA/ADAM19/ADTRP/ARG2/CBLB/CCL5/CD274/CITED2/EFNA5/FXYD5/HAS2/HLA-DMB/HLA-DPB1/IL23R/ITGA4/KIF26B/LOXL3/NFKBIZ/PAG1/PLPP3/RIPK2/SIRPB1/SIRPG/SOX4/SPINT2/TMEM131L/TNFSF13B/WNT5A/VSIR/XBP1	30
GOBP_REGULATION_OF_IMMUNE_SYSTEM_PROCESS	60/564	1590/43216	1.68707e-11	1.03809e-11	ADA/ADTRP/AIM2/ARG2/BAIAP2/C1R/CAMK4/CBLB/CCL5/CCR1/CD274/CD33/CLEC2B/COL17A1/CTSH/ECM1/EVI2B/FAXDC2/FCRLB/HLA-B/HLA-C/HLA-DMB/HLA-DOA/HLA-DPB1/HLA-DRB5/HLA-F/HLA-H/IL13RA2/IL18R1/IL23R/ITGA4/LAIR2/LOXL3/MMP14/MTURN/MUC13/NFKBIZ/PAG1/PLCG2/PPARGC1B/RAET1E/RASSF2/RBCK1/RIPK2/SFRP1/SIRPB1/SIRPG/SOX4/SYT11/THPO/TMEM131L/TNFSF13B/TNFSF8/TRBC2/TREM1/TSC22D3/VEGFC/WNT5A/VSIR/XBP1	60
GOBP_RESPONSE_TO_OXYGEN_CONTAINING_COMPOUND	61/564	1651/43216	2.55119e-11	1.5698e-11	ACVR1C/ADA/ADAM9/AKAP6/AP3S1/BAIAP2/CACNA1A/CARD16/CASP1/CCL5/CCND3/CD274/CPEB1/CRHBP/CTSH/DAPK1/DNMT3B/EFNA5/EGR1/FDX1/GCLM/GJA1/GJB2/GLDC/GRAMD1B/HHEX/HOXB13/HRH2/IL23R/ILDR2/IRS1/ITGA4/LRP1/LRP5/MAPK13/MMP19/MTDH/NTRK1/OXCT1/OXR1/PDGFC/PDGFRB/PFKFB2/PLCG2/PPARGC1B/PTGES/PTPRE/RGS2/RIPK2/SERPINF1/SFRP1/SLC8A1/SNAI2/SORBS1/SORL1/SOX4/TFPI/TIAM1/TRIML2/WNT5A/XBP1	61
GOBP_NEGATIVE_REGULATION_OF_MULTICELLULAR_ORGANISMAL_PROCESS	48/564	1102/43216	3.12778e-11	1.92459e-11	ACVR1C/ADA/ADTRP/ALPK2/ARG2/ARHGAP4/CARD16/CCR1/CD274/CD33/CDH3/CRHBP/DLL3/ECM1/FN1/GJA1/HHEX/HLA-F/HOOK3/IL18R1/IL23R/LAMA4/LGR4/LOXL3/NOL3/NPR3/PAEP/PLAT/PTPRR/PTPRS/RGS2/ROBO1/SEMA3C/SEMA4G/SEMA6A/SERPINF1/SFRP1/SNAI2/SORL1/SOX6/SYT11/TFPI/TMEM131L/TMEM98/TMSB4X/WNT5A/VSIR/WWC3	48
GOBP_REGULATION_OF_NERVOUS_SYSTEM_DEVELOPMENT	29/564	421/43216	3.12778e-11	1.92459e-11	ADGRL2/AMIGO2/ARHGAP4/BDNF/CDH4/DLL3/EPHB1/FAIM/FLRT2/FN1/HOOK3/KALRN/LRP1/MME/NSUN5/NTRK1/PLAG1/PTPRS/ROBO1/SEMA3C/SEMA4G/SEMA6A/SERPINF1/SHOX2/SORL1/TIAM1/TMEM98/VEGFC/WNT5A	29
GOBP_SKELETAL_SYSTEM_DEVELOPMENT	31/564	483/43216	3.12778e-11	1.92459e-11	BMPR1B/CDH11/CREB3L2/DLL3/ECM1/FAT4/FST/GJA1/HAS2/HHIP/LRP5/MMP14/NPR3/PAPPA2/PAPSS2/PDGFC/PPARGC1B/RASSF2/SFRP1/SHOX2/SMAD1/SNAI2/SNX10/SOX4/SOX6/TBX15/THPO/TMEM107/TRPS1/WNT5A/ZNF385A	31
GOBP_CYTOKINE_MEDIATED_SIGNALING_PATHWAY	40/564	803/43216	4.6585e-11	2.86648e-11	AIM2/CAMK2D/CARD16/CASP1/CCL5/CCR1/CIITA/CSF2RA/ECM1/EGR1/EPOR/FN1/GBP2/HLA-B/HLA-C/HLA-DPB1/HLA-DRB5/HLA-F/HLA-H/IL13RA2/IL18R1/IL23R/IRS1/ISG20/LIFR/LIMS1/MAOA/NOL3/PELI2/RBCK1/RIPK2/ROBO1/THPO/TMSB4X/TNFRSF19/TNFRSF8/TNFSF13B/TNFSF15/TNFSF8/WNT5A	40
GOBP_POSITIVE_REGULATION_OF_INTRACELLULAR_SIGNAL_TRANSDUCTION	45/564	1003/43216	6.03568e-11	3.71388e-11	ADA/AJUBA/AKAP6/ALPK1/CARD16/CASP1/CCL5/CCR1/ECM1/EPOR/ERBB3/FGF5/FGFR4/FLT1/FN1/GJA1/HBEGF/HPSE/IL18R1/IRS1/LIMS1/LRP1/MARCO/MID2/MTDH/MTURN/NTRK1/PDGFC/PDGFRB/PELI2/PRR5L/RASSF2/RBCK1/RIPK2/ROBO1/SLC44A2/TAOK2/TAOK3/THPO/TIAM1/TNFRSF19/TRIML2/WDR24/WNT5A/ZNF385A	45
GOBP_REGULATION_OF_HYDROLASE_ACTIVITY	52/564	1296/43216	6.849e-11	4.21433e-11	ACVR1C/AIM2/AJUBA/ANOS1/ARHGAP18/ARHGAP22/ARHGAP31/ARHGAP4/ASAP3/BDNF/CAMK2D/CARD16/CASP1/CBLB/CCL5/CD33/CTSH/DAPK1/DFFA/ECM1/EDNRA/EFNA5/ELMOD1/FAM13A/FICD/FLT1/FN1/HERPUD1/HSPE1/KALRN/LIMS1/LRP1/NOL3/NTRK1/PCOLCE2/PDGFRB/PPARGC1B/RGS2/RIPK2/ROBO1/SERPINB8/SERPINF1/SFN/SFRP1/SNX9/SORL1/SPINT2/TFPI/TIAM1/TNFSF15/WNT5A/VSIR	52
GOBP_ACTIN_FILAMENT_BASED_PROCESS	39/564	786/43216	9.84185e-11	6.0559e-11	ADD3/ANK2/ARHGAP18/ASAP3/BAIAP2/CAMK2D/CDC42EP3/CIT/COTL1/CTNNA2/EFNA5/EPB41L1/FCHSD1/FGF12/FRMD6/GJA1/GMFG/GPD1L/LRP1/MYH10/MYO7B/PDGFRB/PDLIM1/PDLIM3/PDLIM5/PHLDB2/PLEK2/PLS1/PPARGC1B/PPP1R9A/SFRP1/SNX9/SORBS1/SORBS2/SUN2/TAOK2/TLN1/TMSB4X/VILL	39
GOBP_POSITIVE_REGULATION_OF_PHOSPHORUS_METABOLIC_PROCESS	44/564	981/43216	1.0579e-10	6.50948e-11	ADAM9/ADTRP/AJUBA/BDNF/CCL5/CCND2/CCND3/CD33/DAB2/DDR2/EFNA5/EGR1/EPHB1/ERBB3/FAXDC2/FGF5/FGFR4/FLT1/GPRC5C/HBEGF/IL23R/IRS1/MARCO/NTRK1/PDGFC/PDGFRB/PELI2/PFKFB2/PPARGC1B/PPP1R9A/PRKAG2/PRR5L/RASSF2/RIPK2/ROBO1/SNX9/TAOK2/TAOK3/THPO/TIAM1/TMSB4X/TNFSF15/VEGFC/WNT5A	44
GOBP_REGULATION_OF_SECRETION	34/564	612/43216	1.23542e-10	7.60183e-11	ACVR1C/ADA/ADAM9/ADTRP/CACNA1A/CADPS2/CCL5/CD33/CRHBP/EFNA5/ERBB3/EXPH5/GJA1/HLA-F/IL13RA2/IRS1/KALRN/LRP1/LRP5/MCTP2/MYH10/NMB/OXCT1/PFKFB2/PPP1R9A/PTGES/SFRP1/SOX4/SYT1/SYT11/SYT9/TIAM1/VEGFC/XBP1	34
GOBP_IMMUNE_SYSTEM_DEVELOPMENT	44/564	987/43216	1.26265e-10	7.76936e-11	ADA/BCL11B/CAMK4/CBLB/CCR1/CD274/CITED2/CRIP2/DNAJB9/EGR1/EVI2B/FAXDC2/FLT1/FST/HHEX/HLA-B/HLA-DOA/IL18R1/IL23R/ITGA4/KIRREL3/LOXL3/LRP5/MECOM/MMP14/MT1G/MTURN/NFKBIZ/NTRK1/PLCG2/PPARGC1B/RASSF2/RIPK2/SFRP1/SNX10/SOX4/THPO/TMEM131L/TMEM98/TNFSF8/WNT5A/VSIR/XBP1/ZNF385A	44
GOBP_HOMEOSTATIC_PROCESS	65/564	1908/43216	1.28326e-10	7.89616e-11	ADA/AKAP6/ANK2/CACNA1A/CAMK2D/CCL5/CCR1/CDH3/CHRNA9/CKB/CTSH/EDNRA/EFNA5/EGR1/ERO1A/FABP4/FGF12/FGFR4/FSTL1/GCLM/GJA1/GPD1L/GRAMD1B/GRHL1/HAS2/HERPUD1/HKDC1/IL18R1/ILDR2/IRS1/LAMA4/LGR4/LRP1/LRP5/MT1G/MUC13/NMB/NOL3/NPR3/OCLN/OXCT1/PDGFC/PLCG2/PPARGC1B/PTGES/RASSF2/SCARA5/SERPINF1/SFN/SH3GL2/SLC25A23/SLC25A27/SLC26A4/SLC8A1/SMAD1/SNX10/SOX4/STEAP1/TIAM1/TNFSF13B/TSC22D3/TXNRD1/WNT5A/XBP1/ZNF516	65
GOBP_DEVELOPMENTAL_GROWTH_INVOLVED_IN_MORPHOGENESIS	21/564	225/43216	1.55973e-10	9.59738e-11	ALCAM/ARHGAP4/BDNF/CDH4/CPNE5/DCLK1/FN1/ITGA4/KIF26B/LAMB2/LRP1/NRP2/PTPRS/SEMA3C/SEMA4G/SEMA6A/SFRP1/SH3GL2/SYT1/TIAM1/WNT5A	21
GOBP_NEURON_PROJECTION_GUIDANCE	23/564	278/43216	1.74765e-10	1.07537e-10	ALCAM/ANOS1/BCL11B/BDNF/BMPR1B/CDH4/EFNA5/EPHB1/FEZ1/FEZ2/FLRT2/KALRN/LAMA3/LAMB2/LRP1/NRP2/NRXN3/NTRK1/ROBO1/SEMA3C/SEMA4G/SEMA6A/WNT5A	23
GOBP_TRANSMEMBRANE_TRANSPORT	58/564	1605/43216	2.05015e-10	1.2615e-10	ABCB9/ABCC4/ADD3/AKAP6/ANK2/ATP10D/CACNA1A/CALHM5/CAMK2D/CHRNA9/CRHBP/DAPK1/EDNRA/ERO1A/FGF12/FXYD5/GABRA4/GABRA5/GABRG3/GJA1/GJB2/GPD1L/IRS1/KCNJ15/KCNK1/KCNN3/MFSD1/NIPAL2/NOL3/OCLN/ORAI3/PEX5L/PLCG2/PRKAG2/RGS2/S100A6/SCARA5/SCN9A/SESTD1/SLC25A23/SLC25A27/SLC26A4/SLC35F2/SLC37A1/SLC38A1/SLC41A2/SLC44A2/SLC45A3/SLC7A2/SLC8A1/SORBS1/STEAP1/TMC6/TMSB4X/TRAM1/TSC22D3/TST/TTYH2	58
GOBP_REGULATION_OF_ANATOMICAL_STRUCTURE_SIZE	30/564	490/43216	2.09954e-10	1.29189e-10	ADD3/ARHGAP18/ARHGAP4/BAIAP2/BDNF/CDC42EP3/CDH4/COTL1/CTNNA2/EDNRA/FCHSD1/FN1/GCLM/GJA1/GMFG/HRH2/LRP1/PEX11A/PLS1/PPP1R9A/PTPRS/RGS2/SEMA3C/SEMA4G/SEMA6A/SLC8A1/SNX9/TMSB4X/VILL/WNT5A	30
GOBP_EXTERNAL_ENCAPSULATING_STRUCTURE_ORGANIZATION	27/564	396/43216	2.13097e-10	1.31123e-10	ADAM12/ADAM19/ADTRP/CCDC80/COL17A1/COL4A6/CTSV/DDR2/ERO1A/FGFR4/FLRT2/FN1/HAS2/ITGA4/LAMA3/LAMA4/LAMB2/LAMB3/LOXL3/LRP1/MMP14/MMP19/NTNG1/PHLDB2/POMT1/PRSS2/SPINT2	27
GOBP_PROTEOLYSIS	62/564	1793/43216	2.16399e-10	1.33155e-10	ACVR1C/ADAM12/ADAM19/ADAM9/AIM2/ANOS1/ASRGL1/C1R/CARD16/CASP1/CHAC1/CPA4/CPVL/CTSH/CTSO/CTSV/DAB2/DAPK1/DNAJB9/DNAJC3/DPP3/ECM1/FBXO44/FGFR4/FN1/HERPUD1/HSPE1/LRP1/MME/MMP14/MMP19/NOL3/PAPPA2/PCOLCE2/PCSK1/PLAT/PM20D2/PRSS2/PRSS3/RBCK1/RHBDD1/RIPK2/RNF144B/ROBO1/SERPINB8/SERPINF1/SFN/SFRP1/SMAD1/SNX9/SORL1/SPINT2/SPON1/TADA2B/TBL1X/TFPI/TGFB1I1/TMEM98/TNFSF15/USP43/VSIR/XBP1	62
GOBP_POSITIVE_REGULATION_OF_PROTEIN_MODIFICATION_PROCESS	45/564	1051/43216	2.48148e-10	1.52691e-10	ADAM9/ADTRP/AJUBA/BDNF/CBLB/CCL5/CCND2/CCND3/CD33/DAB2/DCUN1D5/DDR2/DNMT3B/EFNA5/EGR1/ERBB3/FAXDC2/FGF5/FLT1/GPRC5C/HBEGF/IL23R/MARCO/NTRK1/PDGFC/PDGFRB/PELI2/POMT1/PPP1R9A/PRKAG2/PRR5L/RASSF2/RASSF5/RIPK2/ROBO1/SNX9/SOX4/TADA2B/TAOK2/TAOK3/THPO/TIAM1/TNFSF15/VEGFC/WNT5A	45
GOBP_TISSUE_MORPHOGENESIS	34/564	634/43216	2.88785e-10	1.77695e-10	AJAP1/AJUBA/CTSH/DAB2/EDNRA/FAT4/FST/GCNT3/GJA1/HBEGF/HHIP/HOXB13/KIF26B/KRT17/LAMA3/LGR4/LRP5/MMP14/NRP2/PHLDB2/ROBO1/SEMA3C/SFRP1/SHOX2/SMAD1/SNAI2/SOX4/SPINT2/TGFB1I1/TIAM1/TXNRD1/VANGL2/VEGFC/WNT5A	34
GOBP_LYMPHOCYTE_ACTIVATION	37/564	744/43216	2.97379e-10	1.82984e-10	ADA/ARG2/BCL11B/CAMK4/CBLB/CCL5/CCND3/CD274/CD7/DNAJB9/EGR1/HHEX/HLA-DMB/HLA-DOA/HLA-DPB1/HLA-F/IL18R1/IL23R/ITGA4/LOXL3/MMP14/NFKBIZ/NTRK1/PAG1/PLCG2/RIPK2/SFRP1/SIRPB1/SIRPG/SOX4/TMEM131L/TMEM98/TNFSF13B/TNFSF8/TRBC2/VSIR/XBP1	37
GOBP_REGULATION_OF_ION_TRANSPORT	51/564	1312/43216	3.04044e-10	1.87085e-10	ACVR1C/ADA/ADAM9/ADTRP/AKAP6/ANK2/CACNA1A/CAMK2D/CCL5/CCR1/CD33/CRHBP/DAPK1/EDNRA/EFNA5/EXPH5/FGF12/FXYD5/GJA1/GPD1L/IRS1/KALRN/KCNJ15/LRP1/LRP5/MYH10/OCLN/OXCT1/PDGFRB/PFKFB2/PKIA/PLCG2/PRKAG2/PRR5L/PTGES/RGS2/SCN9A/SESTD1/SFN/SFRP1/SLC25A27/SLC8A1/SORBS1/SORL1/SOX4/SYT1/SYT11/SYT9/TIAM1/TMSB4X/VEGFC	51
GOBP_ANATOMICAL_STRUCTURE_FORMATION_INVOLVED_IN_MORPHOGENESIS	47/564	1142/43216	3.0607e-10	1.88332e-10	ADA/ADAM12/ADAM9/ADTRP/ARHGAP22/CITED2/CTSH/DLL3/ECM1/EDNRA/EPHB1/FAM20C/FLT1/FN1/GJA1/HHEX/HOXB13/HPSE/ITGA4/KIF26B/LAMA3/LAMB3/MMP14/MMP19/MTDH/NRP2/PDGFRB/PHLDB2/PPARGC1B/ROBO1/SDCCAG8/SEMA3C/SEMA6A/SERPINF1/SFRP1/SH2D2A/SMAD1/SNAI2/SOX4/SPINT2/TNFSF13B/TXNRD1/VANGL2/VEGFC/WNT5A/XBP1/ZNF385A	47
GOBP_POSITIVE_REGULATION_OF_BIOSYNTHETIC_PROCESS	65/564	1954/43216	3.12646e-10	1.92378e-10	AJUBA/BACH1/BCL11B/BMPR1B/CAMK4/CCL5/CDH3/CIITA/CITED2/CREB3L2/DAB2/DNAJC3/EGR1/ESRRA/ETV1/FGFR4/GRHL1/HAS2/HCFC2/HHEX/IRS1/KRT17/LGR4/LRP5/MECOM/MED12L/MID2/MTDH/NAMPT/NFIA/NR2F1/NSUN5/PCBD1/PDGFRB/PDLIM1/PLAG1/POMT1/POU2F2/PPARGC1B/RFPL4AL1/RIPK2/SERTAD1/SFR1/SFRP1/SLC45A3/SMAD1/SORBS1/SOX4/SSBP2/TADA2B/TBL1X/TCF4/TGFB1I1/TMSB4X/TNFSF8/UQCC1/WNT5A/XBP1/ZEB2/ZFP62/ZNF516/ZNF521/ZNF600/ZNF808/ZNF…	65
GOBP_NEURON_PROJECTION_EXTENSION	18/564	164/43216	3.22142e-10	1.98221e-10	ALCAM/ARHGAP4/CDH4/CPNE5/DCLK1/FN1/ITGA4/LAMB2/LRP1/NRP2/PTPRS/SEMA3C/SEMA4G/SEMA6A/SH3GL2/SYT1/TIAM1/WNT5A	18
GOBP_POSITIVE_REGULATION_OF_TRANSFERASE_ACTIVITY	35/564	679/43216	3.92857e-10	2.41733e-10	ADAM9/AJUBA/BDNF/CCL5/CCND2/CCND3/DCUN1D5/DDR2/EFNA5/EGR1/EPHB1/ERBB3/FGFR4/FLT1/GPRC5C/HBEGF/IL23R/IRS1/NTRK1/PDGFC/PDGFRB/PFKFB2/PPP1R9A/PRKAG2/RASSF2/RIPK2/ROBO1/SNX9/SORL1/TAOK2/TAOK3/TIAM1/TNFSF15/VEGFC/WNT5A	35
GOBP_REGULATION_OF_GROWTH	34/564	643/43216	3.92857e-10	2.41733e-10	AKAP6/ARHGAP4/BDNF/CAMK2D/CDH4/CDKN2C/CPNE5/DCUN1D5/FN1/GJA1/HBEGF/HOXB13/KCTD11/KRT17/LRP1/LRP12/MMP14/MT1G/NCBP1/PAPPA2/PLS1/PRSS2/PTPRS/RGS2/SEMA3C/SEMA4G/SEMA6A/SFN/SFRP1/SYT1/TAOK2/UBE2E3/WNT5A/WWC3	34
GOBP_EMBRYO_DEVELOPMENT	43/564	990/43216	4.32101e-10	2.65881e-10	ACVR1C/ADA/AFF3/C6orf141/CHRNA9/CITED2/CXXC4/DLL3/EDNRA/FLT1/FN1/GJA1/ITGA4/LAMA3/LAMA4/LAMB3/LOXL3/LRP5/MGAT1/MMP14/NRP2/PDGFC/PHGDH/PHLDB2/PLS1/PTPRR/RBPMS2/SEC24D/SEMA3C/SFRP1/SHOX2/SMAD1/SMIM14/SOX4/SPINT2/TANC2/TBX15/TGFB1I1/TMEM107/TXNRD1/VANGL2/VEGFC/WNT5A	43
GOBP_REGULATION_OF_RESPONSE_TO_EXTERNAL_STIMULUS	44/564	1032/43216	4.45566e-10	2.74166e-10	ADA/ADTRP/AIM2/AJAP1/ARG2/CARD16/CASP1/CCL5/CCR1/CTNNA2/ENPP4/FABP4/GJA1/HLA-B/HLA-F/HPSE/IL23R/LRP1/MAPK13/MGLL/MUC13/NFKBIZ/NT5E/NUCB2/PDGFRB/PHLDB2/PLAT/PLCG2/PTGES/PTPRS/RAET1E/RIPK2/ROBO1/SEMA3C/SEMA4G/SEMA6A/SERPINF1/SNAI2/SYT11/TFPI/TIAM1/TMSB4X/VEGFC/WNT5A	44
GOBP_LIPID_METABOLIC_PROCESS	53/564	1421/43216	4.92082e-10	3.02788e-10	ADTRP/AJUBA/BCL11B/CERS4/CREM/CYP2S1/CYP3A5/DGKA/DKK3/EGR1/FABP4/FABP6/FAR2/FAXDC2/FDX1/FGFR4/FLT1/GK/GLTP/GPD1L/GRHL1/HSD17B6/HSD3B7/IAH1/INPP1/IRS1/LIPH/LRP1/LRP5/MGLL/MTMR1/MTMR11/PDGFRB/PDXDC1/PEX11A/PLCG2/PLPP3/PLPP5/PRKAG2/PTGES/PTGR1/PTPMT1/SDC2/SLC44A2/SLC45A3/SNAI2/SORBS1/SORL1/SPTLC3/SRD5A3/TBL1X/TXNRD1/XBP1	53
GOBP_POSITIVE_REGULATION_OF_LOCOMOTION	32/564	583/43216	5.98807e-10	3.68459e-10	ADAM9/CCL5/CCR1/CD274/CTSH/DAB2/DDR2/FLT1/FN1/HAS2/HBEGF/ITGA4/LRP1/MMP14/NRP2/PDGFC/PDGFRB/PLCG2/PLPP3/S100A11/SEMA3C/SEMA4G/SEMA6A/SLC8A1/SNAI2/SUN2/TIAM1/TMSB4X/VEGFC/WNT5A/VSIR/XBP1	32
GOBP_REGULATION_OF_CELL_JUNCTION_ASSEMBLY	19/564	195/43216	6.49301e-10	3.99529e-10	ADGRL2/AMIGO2/BDNF/EFNA5/EPHB1/FLRT2/GJA1/LIMS1/LRP1/MMP14/NTRK1/OCLN/PDLIM5/PHLDB2/PPP1R9A/PTPRS/SFRP1/SNAI2/WNT5A	19
GOBP_EXOCYTOSIS	40/564	886/43216	6.98886e-10	4.3004e-10	ABCC4/CADPS2/CCL5/CCR1/CD33/COTL1/CRHBP/CTSH/DNAJC3/ECM1/ENPP4/ERC2/EXPH5/FN1/FUCA2/GCA/GMFG/HLA-B/HLA-C/HLA-F/HLA-H/HPSE/IL13RA2/MME/PRSS2/PRSS3/RAB3IL1/S100A11/SIRPB1/SLC44A2/STX11/SYNGR1/SYT1/SYT11/SYT9/SYTL3/TLN1/TMC6/TMSB4X/VEGFC	40
GOBP_HEART_DEVELOPMENT	31/564	555/43216	7.85803e-10	4.83521e-10	AKAP6/ALPK2/ANK2/CITED2/EDNRA/EPOR/ERBB3/FAT4/FGF12/FLRT2/FN1/GJA1/HAS2/NRP2/OXCT1/PDGFRB/PDLIM1/PDLIM3/PDLIM5/RGS2/ROBO1/SEMA3C/SHOX2/SLC8A1/SMAD1/SNAI2/SORBS2/SOX4/SOX6/VANGL2/WNT5A	31
GOBP_POSITIVE_REGULATION_OF_CELL_ADHESION	27/564	423/43216	8.00748e-10	4.92718e-10	ADA/ADAM19/ADAM9/CCDC80/CCL5/CD274/CITED2/FN1/HAS2/HLA-DMB/HLA-DPB1/IL23R/ITGA4/KIF26B/LIMS1/NFKBIZ/PLPP3/PRSS2/RIPK2/SFRP1/SIRPB1/SIRPG/SOX4/TNFSF13B/WNT5A/VSIR/XBP1	27
GOBP_LEUKOCYTE_DIFFERENTIATION	30/564	525/43216	9.38412e-10	5.77425e-10	ADA/BCL11B/CAMK4/CCR1/DNAJB9/EGR1/EVI2B/HHEX/HLA-B/HLA-DOA/IL18R1/IL23R/ITGA4/LOXL3/MMP14/MT1G/NFKBIZ/NTRK1/PLCG2/PPARGC1B/RASSF2/RIPK2/SFRP1/SNX10/SOX4/TMEM131L/TMEM98/TNFSF8/VSIR/XBP1	30
GOBP_REGULATION_OF_NEURON_PROJECTION_DEVELOPMENT	27/564	428/43216	1.02607e-09	6.31363e-10	ARHGAP4/BDNF/CDH4/CREB3L2/CTNNA2/FEZ1/FN1/KALRN/LRP1/NR2F1/NTNG1/NTRK1/PDLIM5/PPP1R9A/PTPRS/RGS2/ROBO1/SDC2/SEMA3C/SEMA4G/SEMA6A/SERPINF1/SFRP1/SHOX2/TANC2/TIAM1/WNT5A	27
GOBP_NEGATIVE_REGULATION_OF_PROTEIN_METABOLIC_PROCESS	45/564	1105/43216	1.06596e-09	6.5591e-10	ANOS1/CARD16/CBLB/CDKN2C/CHAC1/CIT/CPEB1/DAPK1/DNAJC3/DNMT3B/ECM1/FABP4/GMFG/GPD1L/HBEGF/HERPUD1/HHEX/IGF2BP3/LRP1/LRP5/NOL3/OCLN/OXR1/PAIP2B/PKIA/PLAT/PLPP3/PRKAG2/PRMT3/PRR5L/RASSF2/RGS2/SERPINB8/SERPINF1/SFN/SFRP1/SH3GL2/SLC8A1/SORL1/SOX4/SPINT2/SPON1/TAOK3/TFPI/TMEM98	45
GOBP_RESPONSE_TO_NITROGEN_COMPOUND	45/564	1113/43216	1.33595e-09	8.2204e-10	ABCC4/ACVR1C/ADA/ADTRP/AKAP6/AP3S1/BAIAP2/CACNA1A/CASP1/CCND3/CPEB1/CRHBP/DNAJB9/DNMT3B/EGR1/FBXO44/FDX1/GCLM/GJA1/GJB2/GLDC/HERPUD1/HHEX/HRH2/IRS1/ITGA4/KYNU/LRP1/LRP5/MAPK13/MMP19/NNMT/PDGFC/PPARGC1B/PTPRE/RGS2/RHBDD1/RIPK2/SERPINF1/SFRP1/SLC8A1/SORBS1/SORL1/TIAM1/XBP1	45
GOBP_REGULATION_OF_CELLULAR_COMPONENT_BIOGENESIS	41/564	952/43216	1.53915e-09	9.47069e-10	ADD3/ADGRL2/AJUBA/AMIGO2/ARHGAP18/ASAP3/BAIAP2/BDNF/CDC42EP3/COTL1/CTNNA2/EFNA5/EPHB1/FCHSD1/FEZ1/FEZ2/FLRT2/GJA1/GMFG/HAS2/LIMS1/LRP1/MMP14/MPP7/NTRK1/OCLN/PDLIM5/PHLDB2/PLEK2/PPP1R9A/PTPRS/SDCCAG8/SFRP1/SNAI2/SNX9/SORL1/SYT11/TMSB4X/TUBB4A/VILL/WNT5A	41
GOBP_T_CELL_ACTIVATION	28/564	473/43216	1.85872e-09	1.14371e-09	ADA/ARG2/BCL11B/CAMK4/CBLB/CCL5/CCND3/CD274/CD7/EGR1/HLA-DMB/HLA-DOA/HLA-DPB1/IL18R1/IL23R/LOXL3/NFKBIZ/PAG1/RIPK2/SIRPB1/SIRPG/SOX4/TMEM131L/TMEM98/TNFSF13B/TNFSF8/VSIR/XBP1	28
GOBP_SIGNAL_RELEASE	28/564	474/43216	1.93411e-09	1.1901e-09	ABCC4/ACVR1C/CACNA1A/CADPS2/CCL5/CRHBP/EFNA5/ERC2/GJA1/ILDR2/IRS1/KALRN/LRP1/LRP5/MCTP2/NMB/OXCT1/PFKFB2/PPP1R9A/PTGES/SELENOM/SFRP1/SOX4/STX11/SYT1/SYT11/SYT9/TIAM1	28
GOBP_REGULATION_OF_PROTEOLYSIS	35/564	728/43216	2.26508e-09	1.39375e-09	ACVR1C/ADAM9/AIM2/ANOS1/CARD16/CASP1/CHAC1/CTSH/DAB2/DAPK1/ECM1/FGFR4/FN1/HERPUD1/HSPE1/LRP1/MMP14/NOL3/PCOLCE2/PLAT/RHBDD1/RIPK2/RNF144B/ROBO1/SERPINB8/SERPINF1/SFN/SNX9/SORL1/SPINT2/SPON1/TFPI/TMEM98/TNFSF15/VSIR	35
GOBP_REGULATION_OF_CELL_PROJECTION_ORGANIZATION	32/564	627/43216	3.39991e-09	2.09204e-09	ARHGAP4/BDNF/CDC42EP3/CDH4/CREB3L2/CTNNA2/FEZ1/FN1/KALRN/LRP1/NR2F1/NTNG1/NTRK1/OCLN/PDLIM5/PLEK2/PLS1/PPP1R9A/PTPRS/RGS2/ROBO1/SDC2/SDCCAG8/SEMA3C/SEMA4G/SEMA6A/SERPINF1/SFRP1/SHOX2/TANC2/TIAM1/WNT5A	32
GOBP_TUBE_MORPHOGENESIS	39/564	900/43216	3.7461e-09	2.30506e-09	ADAM12/ADTRP/ARHGAP22/CTSH/ECM1/EDNRA/EPHB1/FAT4/FLT1/FN1/HAS2/HHEX/HHIP/HOXB13/HPSE/KIF26B/LGR4/LRP1/LRP5/MMP14/MMP19/MTDH/NRP2/PDGFRB/RBPMS2/ROBO1/SDCCAG8/SEMA6A/SERPINF1/SFRP1/SH2D2A/SHOX2/SMAD1/SOX4/SPINT2/VANGL2/VEGFC/WNT5A/XBP1	39
GOBP_POSITIVE_REGULATION_OF_PROTEIN_PHOSPHORYLATION	37/564	824/43216	4.24526e-09	2.6122e-09	ADAM9/ADTRP/AJUBA/BDNF/CCL5/CCND2/CCND3/DAB2/DDR2/EFNA5/EGR1/ERBB3/FAXDC2/FGF5/FLT1/GPRC5C/HBEGF/IL23R/MARCO/NTRK1/PDGFC/PDGFRB/PELI2/PPP1R9A/PRKAG2/PRR5L/RASSF2/RIPK2/ROBO1/SNX9/TAOK2/TAOK3/THPO/TIAM1/TNFSF15/VEGFC/WNT5A	37
GOBP_POSITIVE_REGULATION_OF_CELLULAR_COMPONENT_ORGANIZATION	44/564	1115/43216	4.47489e-09	2.7535e-09	ADAM9/ADGRL2/AJUBA/AMIGO2/BAIAP2/BDNF/CDC42EP3/CDH4/CREB3L2/CTNNA2/DAB2/DDR2/DNMT3B/EPHB1/FCHSD1/FEZ1/FLRT2/FN1/GMFG/KALRN/LIMS1/LRP1/LRP5/MPP7/NTRK1/OCLN/PDGFRB/PHLDB2/PLCG2/PLEK2/PPP1R9A/RGS2/ROBO1/SERPINF1/SFN/SFRP1/SH3GL2/SHOX2/SNX9/SYT1/SYT9/TADA2B/TIAM1/WNT5A	44
GOBP_POSITIVE_REGULATION_OF_PROTEIN_KINASE_ACTIVITY	29/564	528/43216	4.61781e-09	2.84144e-09	ADAM9/AJUBA/BDNF/CCL5/CCND2/CCND3/DDR2/EFNA5/EGR1/ERBB3/FLT1/GPRC5C/HBEGF/IL23R/NTRK1/PDGFC/PDGFRB/PPP1R9A/PRKAG2/RASSF2/RIPK2/ROBO1/SNX9/TAOK2/TAOK3/TIAM1/TNFSF15/VEGFC/WNT5A	29
GOBP_CELL_SUBSTRATE_JUNCTION_ORGANIZATION	14/564	106/43216	4.61781e-09	2.84144e-09	AJUBA/COL17A1/EFNA5/FN1/LAMA3/LAMB3/LIMS1/LRP1/MMP14/PHLDB2/SFRP1/SORBS1/TAOK2/TLN1	14
GOBP_POSITIVE_REGULATION_OF_CELL_CELL_ADHESION	21/564	275/43216	4.76162e-09	2.92993e-09	ADA/ADAM19/CCL5/CD274/CITED2/HAS2/HLA-DMB/HLA-DPB1/IL23R/ITGA4/KIF26B/NFKBIZ/PLPP3/RIPK2/SIRPB1/SIRPG/SOX4/TNFSF13B/WNT5A/VSIR/XBP1	21
GOBP_REGULATION_OF_PROTEIN_LOCALIZATION	38/564	872/43216	5.3131e-09	3.26927e-09	ABHD17C/ACVR1C/ADAM9/ADTRP/BDNF/CACNA1A/CCL5/CD33/DAB2/DCLK1/EFNA5/EXPH5/GJA1/GPD1L/IRS1/LRP1/LRP5/MMP14/MYH10/OXCT1/PFKFB2/PKIA/PLS1/PRR5L/RASSF5/SFN/SFRP1/SLC26A4/SORBS1/SORL1/SOX4/SYT11/SYT9/TIAM1/TMEM98/TRIML2/VEGFC/WNT5A	38
GOBP_REGULATION_OF_CELLULAR_COMPONENT_SIZE	24/564	367/43216	5.57429e-09	3.42998e-09	ADD3/ARHGAP18/ARHGAP4/BAIAP2/BDNF/CDC42EP3/CDH4/COTL1/CTNNA2/FCHSD1/FN1/GMFG/LRP1/PEX11A/PLS1/PPP1R9A/PTPRS/SEMA3C/SEMA4G/SEMA6A/SNX9/TMSB4X/VILL/WNT5A	24
GOBP_TAXIS	32/564	643/43216	5.90481e-09	3.63336e-09	ALCAM/ANOS1/BCL11B/BDNF/BMPR1B/CCL5/CCR1/CDH4/EFNA5/EPHB1/FEZ1/FEZ2/FLRT2/FLT1/HBEGF/HSD3B7/KALRN/LAMA3/LAMB2/LRP1/NRP2/NRXN3/NTRK1/PDGFRB/ROBO1/SEMA3C/SEMA4G/SEMA6A/TIAM1/TMSB4X/VEGFC/WNT5A	32
GOBP_CARBOHYDRATE_DERIVATIVE_METABOLIC_PROCESS	44/564	1127/43216	5.90481e-09	3.63336e-09	ADA/AK4/B3GALT5/B3GNT9/BMPR1B/C1GALT1C1L/CHST15/CHST2/DPYD/DSE/DSEL/ENPP4/FAR2/FBXO44/FUCA2/GALNT15/GCNT3/GFPT2/GK/GLTP/GPD1L/HAS2/HBEGF/HKDC1/HPSE/HS6ST3/KYNU/MGAT1/MUC13/NME3/NT5E/NUP210/OGDHL/PANK1/PAPSS2/PDE7A/PDGFRB/PFKFB2/POGLUT2/POMT1/PRKAG2/SDC2/SRD5A3/TMSB4X	44
GOBP_REGULATION_OF_PEPTIDE_SECRETION	22/564	308/43216	5.98713e-09	3.68401e-09	ACVR1C/ADAM9/ADTRP/CACNA1A/CCL5/CD33/CRHBP/EFNA5/EXPH5/GJA1/IRS1/KALRN/LRP1/LRP5/MYH10/OXCT1/PFKFB2/SFRP1/SOX4/SYT9/TIAM1/VEGFC	22
GOBP_POSITIVE_REGULATION_OF_TRANSPORT	38/564	882/43216	7.03885e-09	4.33115e-09	ADAM9/AKAP6/ANK2/CADPS2/CCL5/CCR1/CD33/CDH3/DAB2/EXPH5/FEZ1/FGF12/GJA1/GPD1L/HLA-F/IRS1/LRP1/MYH10/NMB/OCLN/OXCT1/PDGFRB/PFKFB2/PLCG2/PRR5L/PTGES/SFN/SIRPB1/SIRPG/SORBS1/SORL1/SOX4/SYT1/SYT9/TMSB4X/VEGFC/WNT5A/XBP1	38
GOBP_CELLULAR_RESPONSE_TO_OXYGEN_CONTAINING_COMPOUND	45/564	1179/43216	7.28067e-09	4.47995e-09	ADAM9/AKAP6/AP3S1/BAIAP2/CACNA1A/CARD16/CASP1/CCL5/CCND3/CD274/CPEB1/CRHBP/DAPK1/DNMT3B/EFNA5/EGR1/FDX1/GCLM/GJA1/GJB2/GRAMD1B/HRH2/IRS1/ITGA4/LRP1/LRP5/MAPK13/MTDH/OXCT1/OXR1/PDGFC/PPARGC1B/PTPRE/RIPK2/SERPINF1/SFRP1/SLC8A1/SNAI2/SORBS1/SORL1/SOX4/TFPI/TIAM1/WNT5A/XBP1	45
GOBP_ESTABLISHMENT_OF_PROTEIN_LOCALIZATION	62/564	1974/43216	7.36311e-09	4.53068e-09	ABCB9/ACVR1C/ADAM9/ADTRP/AKAP6/ANK2/AP3S1/ARL4A/BCAP29/CACNA1A/CADPS2/CBLB/CCL5/CD33/DAB2/DENND2A/EFNA5/EXPH5/GJA1/HERPUD1/HHEX/HOOK3/ILDR2/IRS1/LIMS1/LRP1/LRP5/MLPH/MYH10/NCBP1/NUP210/OXCT1/PEX5L/PFKFB2/PHLDB2/PKIA/PRR5L/RAB3IL1/RHBDD1/RPS10/RPS4Y1/RRBP1/SEC24D/SFN/SFRP1/SNX10/SNX21/SNX7/SNX9/SORL1/SOX4/STX11/SYNGR1/SYT9/SYTL3/TAOK2/TIAM1/TRAM1/VEGFC/XBP1/ZDHHC14/ZDHHC23	62
GOBP_RESPONSE_TO_WOUNDING	32/564	654/43216	8.63561e-09	5.31368e-09	ADTRP/AJAP1/AJUBA/CCR1/CDH3/CREB3L2/DGKA/ENPP4/ERBB3/FN1/GJA1/HBE1/HBEGF/HHEX/HOXB13/HPSE/LAMB2/LRP1/NOL3/NTRK1/OCLN/PDGFRB/PHLDB2/PLAT/PLCG2/PLPP3/PTPRS/SYT11/TFPI/TLN1/WNT5A/XBP1	32
GOBP_REGULATION_OF_HORMONE_LEVELS	28/564	510/43216	8.86956e-09	5.45763e-09	ACVR1C/CACNA1A/CCL5/CRHBP/CYP2S1/CYP3A5/DKK3/EFNA5/EGR1/FDX1/GJA1/HSD17B6/ILDR2/IRS1/KALRN/LRP1/LRP5/MME/NMB/OXCT1/PCSK1/PFKFB2/SELENOM/SFRP1/SOX4/SRD5A3/SYT9/TIAM1	28
GOBP_MONONUCLEAR_CELL_DIFFERENTIATION	25/564	411/43216	9.83598e-09	6.05229e-09	ADA/BCL11B/CAMK4/DNAJB9/EGR1/HHEX/HLA-B/HLA-DOA/IL18R1/IL23R/ITGA4/LOXL3/MMP14/MT1G/NFKBIZ/NTRK1/PLCG2/RIPK2/SFRP1/SOX4/TMEM131L/TMEM98/TNFSF8/VSIR/XBP1	25
GOBP_REGULATION_OF_NEUROGENESIS	23/564	348/43216	1.00989e-08	6.21408e-09	ARHGAP4/BDNF/CDH4/DLL3/FAIM/FN1/HOOK3/KALRN/LRP1/MME/PLAG1/PTPRS/ROBO1/SEMA3C/SEMA4G/SEMA6A/SERPINF1/SHOX2/SORL1/TIAM1/TMEM98/VEGFC/WNT5A	23
GOBP_REGULATION_OF_CELL_ACTIVATION	31/564	625/43216	1.15283e-08	7.09363e-09	ADA/ARG2/CAMK4/CBLB/CCL5/CD274/CD33/HLA-DMB/HLA-DOA/HLA-DPB1/HLA-F/IL13RA2/IL23R/LOXL3/MMP14/NFKBIZ/PAG1/PDGFRB/RIPK2/SFRP1/SIRPB1/SIRPG/SOX4/SYT11/TMEM131L/TNFSF13B/TNFSF8/TRBC2/WNT5A/VSIR/XBP1	31
GOBP_REGULATION_OF_CELL_DEVELOPMENT	27/564	484/43216	1.2693e-08	7.81029e-09	ARHGAP4/BDNF/CDH4/DLL3/EFNA5/FAIM/FN1/HAS2/HOOK3/KALRN/LIMS1/LRP1/MME/PAEP/PLAG1/PTPRS/ROBO1/SEMA3C/SEMA4G/SEMA6A/SERPINF1/SHOX2/SORL1/TIAM1/TMEM98/VEGFC/WNT5A	27
GOBP_REGULATION_OF_IMMUNE_RESPONSE	40/564	990/43216	1.41572e-08	8.71121e-09	ADA/AIM2/ARG2/BAIAP2/C1R/CBLB/CCL5/CD274/CD33/CLEC2B/COL17A1/CTSH/ECM1/FCRLB/HLA-B/HLA-C/HLA-DMB/HLA-DPB1/HLA-DRB5/HLA-F/HLA-H/IL13RA2/IL18R1/IL23R/ITGA4/LAIR2/LOXL3/MUC13/NFKBIZ/PAG1/PLCG2/RAET1E/RBCK1/RIPK2/TNFSF13B/TRBC2/TREM1/WNT5A/VSIR/XBP1	40
GOBP_MAPK_CASCADE	38/564	909/43216	1.51642e-08	9.33084e-09	AJUBA/CCL5/CCR1/CHRNA9/CSF2RA/CTSH/EPHB1/ERBB3/FGF5/FGFR4/FLT1/FN1/HBEGF/IRS1/LRP1/MAPK13/MARCO/MECOM/MTURN/NTRK1/PDGFC/PDGFRB/PELI2/PTPRR/RASSF2/RGS2/RIPK2/ROBO1/SEMA6A/SFRP1/SMAD1/SORL1/TAOK2/TAOK3/THPO/TIAM1/TNFRSF19/WNT5A	38
GOBP_REGULATION_OF_T_CELL_ACTIVATION	22/564	326/43216	1.60086e-08	9.85045e-09	ADA/ARG2/CAMK4/CBLB/CCL5/CD274/HLA-DMB/HLA-DOA/HLA-DPB1/IL23R/LOXL3/NFKBIZ/PAG1/RIPK2/SIRPB1/SIRPG/SOX4/TMEM131L/TNFSF13B/TNFSF8/VSIR/XBP1	22
GOBP_CELL_SUBSTRATE_ADHESION	23/564	358/43216	1.67738e-08	1.03213e-08	ADAM9/AJAP1/AJUBA/CCDC80/COL17A1/EFNA5/EPHB1/FN1/HAS2/HPSE/ITGA4/LAMB2/LAMB3/LIMS1/LRP1/MMP14/NTNG1/PHLDB2/SFRP1/SGCE/SORBS1/TAOK2/TIAM1	23
GOBP_CELL_ACTIVATION_INVOLVED_IN_IMMUNE_RESPONSE	33/564	719/43216	2.12192e-08	1.30566e-08	ADA/CD33/COTL1/CTSH/DNAJC3/ENPP4/FUCA2/GCA/GMFG/HLA-B/HLA-C/HLA-DMB/HLA-F/HLA-H/HPSE/IL13RA2/IL18R1/IL23R/LOXL3/LRP1/MME/NFKBIZ/PLCG2/PRSS2/PRSS3/RIPK2/S100A11/SIRPB1/SLC44A2/SYNGR1/TMC6/TMEM98/XBP1	33
GOBP_LEUKOCYTE_CELL_CELL_ADHESION	23/564	364/43216	2.28141e-08	1.4038e-08	ADA/ADTRP/ARG2/CBLB/CCL5/CD274/HAS2/HLA-DMB/HLA-DPB1/IL23R/ITGA4/LOXL3/NFKBIZ/NT5E/PAG1/RIPK2/SIRPB1/SIRPG/SOX4/TMEM131L/TNFSF13B/VSIR/XBP1	23
GOBP_CHEMICAL_HOMEOSTASIS	44/564	1184/43216	2.38669e-08	1.46858e-08	AKAP6/ANK2/CACNA1A/CAMK2D/CCL5/CCR1/CHRNA9/CKB/CTSH/EDNRA/EFNA5/ERO1A/FABP4/FGF12/FGFR4/GCLM/GJA1/GPD1L/GRAMD1B/GRHL1/HAS2/HERPUD1/HKDC1/IRS1/LRP1/LRP5/MT1G/NMB/NOL3/OXCT1/PLCG2/SCARA5/SERPINF1/SFN/SLC25A23/SLC25A27/SLC26A4/SLC8A1/SNX10/SOX4/STEAP1/TIAM1/WNT5A/XBP1	44
GOBP_REGULATION_OF_ANION_TRANSPORT	36/564	847/43216	2.71582e-08	1.6711e-08	ACVR1C/ADA/ADAM9/ADTRP/CACNA1A/CCL5/CD33/CRHBP/EDNRA/EFNA5/EXPH5/GJA1/IRS1/KALRN/LRP1/LRP5/MYH10/OCLN/OXCT1/PFKFB2/PKIA/PRKAG2/PRR5L/PTGES/RGS2/SFN/SFRP1/SLC25A27/SORBS1/SORL1/SOX4/SYT1/SYT11/SYT9/TIAM1/VEGFC	36
GOBP_POSITIVE_REGULATION_OF_HYDROLASE_ACTIVITY	34/564	774/43216	3.47991e-08	2.14127e-08	ACVR1C/AIM2/ARHGAP18/ARHGAP22/ARHGAP31/ARHGAP4/ASAP3/BDNF/CASP1/CCL5/CD33/CTSH/DAPK1/EDNRA/ELMOD1/FAM13A/FLT1/FN1/HSPE1/KALRN/LIMS1/NTRK1/PCOLCE2/PDGFRB/PPARGC1B/RGS2/RIPK2/ROBO1/SFRP1/SNX9/TIAM1/TNFSF15/WNT5A/VSIR	34
GOBP_MESENCHYME_DEVELOPMENT	20/564	287/43216	5.37988e-08	3.31036e-08	CITED2/DAB2/DLL3/EDNRA/ERBB3/FN1/HAS2/LOXL3/NRP2/PDGFRB/PHLDB2/ROBO1/SEMA3C/SEMA4G/SEMA6A/SFRP1/SNAI2/TGFB1I1/TIAM1/WNT5A	20
GOBP_RESPONSE_TO_TUMOR_NECROSIS_FACTOR	21/564	319/43216	5.83861e-08	3.59263e-08	ADAM9/AFF3/AIM2/CARD16/CASP1/CCL5/CRHBP/FABP4/GBP2/HAS2/LIMS1/NOL3/OCLN/RBCK1/SFRP1/TMSB4X/TNFRSF19/TNFRSF8/TNFSF13B/TNFSF15/TNFSF8	21
GOBP_NEGATIVE_REGULATION_OF_CELL_POPULATION_PROLIFERATION	33/564	751/43216	5.96247e-08	3.66884e-08	ACVR1C/ARG2/BCL11B/BMPR1B/CBLB/CD274/CD33/CDKN2C/EPHB1/FABP6/FLT1/GJA1/NPR3/NTRK1/PTGES/RASSF5/ROBO1/RPS6KA2/S100A11/SERPINF1/SFN/SFRP1/SIRPG/SMAD1/SNAI2/SOX4/SPINT2/TGFB1I1/TMEM131L/TNFRSF8/TP53I11/WNT5A/VSIR	33
GOBP_UROGENITAL_SYSTEM_DEVELOPMENT	21/564	320/43216	6.0893e-08	3.74688e-08	ARG2/CTSH/EGR1/FAT4/GCNT3/HAS2/HOXB13/KIF26B/KIRREL3/LAMB2/LGR4/MME/NFIA/PDGFRB/PLAG1/SERPINF1/SFRP1/SMAD1/SOX4/VANGL2/WNT5A	21
GOBP_CYTOSKELETON_ORGANIZATION	47/564	1369/43216	7.37949e-08	4.54076e-08	ABLIM1/ADD3/AJUBA/ARHGAP18/ARHGAP4/ASAP3/BAIAP2/CAP2/CDC42EP3/CIT/COTL1/CTNNA2/EFNA5/EPB41L1/FCHSD1/FRMD6/GJA1/GMFG/HOOK3/KRT17/LRP1/MYH10/MYO7B/NCKAP5/OCLN/PARD6B/PDGFRB/PDLIM1/PDLIM3/PDLIM5/PHLDB2/PLEK2/PLS1/PPARGC1B/PPP1R9A/SDCCAG8/SEMA6A/SFRP1/SNX9/SORBS1/SORBS2/SUN2/TAOK2/TLN1/TMSB4X/TUBB4A/VILL	47
GOBP_PROTEIN_MATURATION	20/564	293/43216	7.41944e-08	4.56534e-08	ADAM19/C1R/CARD16/CASP1/CHAC1/CTSH/ERO1A/MME/MMP14/NOL3/PCSK1/PLAT/PRSS3/RHBDD1/RIPK2/SORL1/SOX4/SPON1/TMEM98/VSIR	20
GOBP_POSITIVE_REGULATION_OF_NUCLEOBASE_CONTAINING_COMPOUND_METABOLIC_PROCESS	57/564	1854/43216	7.68122e-08	4.72642e-08	BACH1/BCL11B/BMPR1B/CAMK4/CIITA/CITED2/CPEB1/CREB3L2/DAB2/EGR1/ESRRA/ETV1/FGFR4/GRHL1/HCFC2/HHEX/LGR4/LRP5/MECOM/MED12L/MID2/MTDH/NAMPT/NCBP1/NFIA/NR2F1/PCBD1/PDGFRB/PDLIM1/PFKFB2/PLAG1/POU2F2/PPARGC1B/PRR5L/RFPL4AL1/RIPK2/SERTAD1/SFR1/SFRP1/SMAD1/SOX4/SSBP2/TADA2B/TBL1X/TCF4/TGFB1I1/TMSB4X/TNFSF8/WNT5A/XBP1/ZEB2/ZFP62/ZNF516/ZNF521/ZNF600/ZNF808/ZNF91	57
GOBP_MORPHOGENESIS_OF_AN_EPITHELIUM	27/564	533/43216	9.0175e-08	5.54866e-08	AJAP1/AJUBA/CTSH/DAB2/EDNRA/FAT4/FST/GJA1/HBEGF/HHIP/HOXB13/KIF26B/KRT17/LAMA3/LGR4/LRP5/MMP14/PHLDB2/SEMA3C/SFRP1/SOX4/SPINT2/TGFB1I1/TIAM1/VANGL2/VEGFC/WNT5A	27
GOBP_REGULATION_OF_LYMPHOCYTE_ACTIVATION	26/564	500/43216	1.02561e-07	6.31082e-08	ADA/ARG2/CAMK4/CBLB/CCL5/CD274/HLA-DMB/HLA-DOA/HLA-DPB1/HLA-F/IL23R/LOXL3/MMP14/NFKBIZ/PAG1/RIPK2/SFRP1/SIRPB1/SIRPG/SOX4/TMEM131L/TNFSF13B/TNFSF8/TRBC2/VSIR/XBP1	26
GOBP_AXON_EXTENSION	13/564	114/43216	1.03553e-07	6.37183e-08	ALCAM/ARHGAP4/CDH4/DCLK1/FN1/LAMB2/LRP1/NRP2/PTPRS/SEMA3C/SEMA4G/SEMA6A/WNT5A	13
GOBP_SMALL_MOLECULE_CATABOLIC_PROCESS	24/564	430/43216	1.03553e-07	6.37183e-08	ADA/ADTRP/ALDH1L2/ALDH2/ALDH5A1/ARG2/ASRGL1/BDH1/DPYD/ENPP4/GK/GLDC/HSD17B6/INPP1/IRS1/KYNU/LRP5/MGAT1/NT5E/OXCT1/PCBD1/PFKFB2/SRD5A3/TST	24
GOBP_CELLULAR_MACROMOLECULE_LOCALIZATION	59/564	1974/43216	1.07351e-07	6.60555e-08	ABHD17C/AJUBA/AKAP6/ANK2/AP3S1/ARL4A/BCAP29/BDNF/CBLB/DAB2/DCLK1/EXPH5/GBP2/GJA1/GPD1L/HERPUD1/HHEX/HOOK3/IFFO1/ITGA4/LRP1/MFSD1/MID2/MLPH/MMP14/NCBP1/NUP210/OCLN/PEX5L/PKIA/PLS1/PRR5L/RASSF5/RHBDD1/RPS10/RPS4Y1/SEC24D/SEPTIN6/SFN/SNX10/SNX9/SORBS1/SORL1/STX11/SUN2/SYNE1/SYNGR1/SYT11/SYTL3/TAOK2/TIAM1/TMEM107/TMEM98/TMSB4X/TRAM1/WNT5A/ZDHHC14/ZDHHC23/ZNF385A	59
GOBP_REGULATION_OF_SYNAPSE_STRUCTURE_OR_ACTIVITY	17/564	214/43216	1.16446e-07	7.16515e-08	ABHD17C/ADGRL2/AMIGO2/ARHGAP22/BDNF/CTNNA2/EPHB1/FLRT2/KALRN/NRP2/NTRK1/PDLIM5/PPP1R9A/PTPRS/TANC2/TIAM1/WNT5A	17
GOBP_PEPTIDE_SECRETION	23/564	401/43216	1.28904e-07	7.93172e-08	ACVR1C/ADAM9/ADTRP/CACNA1A/CCL5/CD33/CRHBP/EFNA5/EXPH5/GJA1/ILDR2/IRS1/KALRN/LRP1/LRP5/MYH10/OXCT1/PFKFB2/SFRP1/SOX4/SYT9/TIAM1/VEGFC	23
GOBP_INNATE_IMMUNE_RESPONSE	38/564	995/43216	1.5337e-07	9.43718e-08	AIM2/ALPK1/ARG2/C1R/CAMK2D/CASP1/CCL5/CIITA/DAPK1/EGR1/GBP2/H2BC21/H2BC8/HLA-B/HLA-C/HLA-DPB1/HLA-DRB5/HLA-F/HLA-H/IL23R/ISG20/KLRG1/KYNU/LGR4/MARCO/MID2/MUC13/PLCG2/POLR3K/RAET1E/RIPK2/SIRPB1/SPON2/TRBC2/TREM1/TRIM59/TRIML2/WNT5A	38
GOBP_NEGATIVE_REGULATION_OF_PHOSPHORYLATION	23/564	405/43216	1.5337e-07	9.43718e-08	AJUBA/CBLB/CDKN2C/CIT/DNAJC3/FABP4/GMFG/GPD1L/HHEX/LRP5/OCLN/PKIA/PLPP3/PRKAG2/PRR5L/RASSF2/RGS2/SFN/SFRP1/SH3GL2/SLC8A1/SORL1/TAOK3	23
GOBP_HEAD_DEVELOPMENT	32/564	750/43216	1.92904e-07	1.18698e-07	ADGRL2/AK4/AMIGO2/BCL11B/CKB/CTNNA2/DCLK1/EDNRA/EPOR/FAT4/FEZ1/GABRA5/HOOK3/KIRREL3/LHX6/LRP1/MMP14/NRP2/NSUN5/OXCT1/PHGDH/PTPRS/RGS2/ROBO1/SFRP1/SLC8A1/SMAD1/SUN2/SYT1/VCX/VCX3B/WNT5A	32
GOBP_SYNAPSE_ORGANIZATION	23/564	412/43216	2.08725e-07	1.28433e-07	ABHD17C/ADGRL2/AMIGO2/ARHGAP22/BDNF/CTNNA2/EPHB1/ERC2/FLRT2/KALRN/KIRREL3/LAMB2/MYH10/NFIA/NRP2/NTNG1/NTRK1/PDLIM5/PPP1R9A/PTPRS/TANC2/TIAM1/WNT5A	23
GOBP_PROTEIN_PROCESSING	17/564	224/43216	2.2272e-07	1.37044e-07	ADAM19/C1R/CARD16/CASP1/CHAC1/CTSH/MME/MMP14/NOL3/PCSK1/PLAT/PRSS3/RHBDD1/RIPK2/SPON1/TMEM98/VSIR	17
GOBP_CARBOHYDRATE_DERIVATIVE_BIOSYNTHETIC_PROCESS	30/564	676/43216	2.33635e-07	1.43761e-07	ADA/AK4/B3GALT5/B3GNT9/BMPR1B/C1GALT1C1L/CHST15/CHST2/DSE/DSEL/GALNT15/GCNT3/GFPT2/GK/HAS2/HBEGF/HS6ST3/MGAT1/MUC13/NME3/NT5E/PANK1/PAPSS2/PDGFRB/POGLUT2/POMT1/PRKAG2/SDC2/SRD5A3/TMSB4X	30
GOBP_BLOOD_VESSEL_MORPHOGENESIS	30/564	677/43216	2.4005e-07	1.47708e-07	ADAM12/ADTRP/ARHGAP22/CTSH/ECM1/EDNRA/EPHB1/FLT1/FN1/HAS2/HHEX/HOXB13/HPSE/LRP1/LRP5/MMP14/MMP19/MTDH/NRP2/PDGFRB/ROBO1/SEMA6A/SERPINF1/SFRP1/SH2D2A/SMAD1/SOX4/VEGFC/WNT5A/XBP1	30
GOBP_REGULATION_OF_PEPTIDASE_ACTIVITY	24/564	452/43216	2.53443e-07	1.55949e-07	ACVR1C/AIM2/ANOS1/CARD16/CASP1/CTSH/DAPK1/ECM1/FN1/HERPUD1/HSPE1/LRP1/NOL3/PCOLCE2/RIPK2/ROBO1/SERPINB8/SERPINF1/SFN/SORL1/SPINT2/TFPI/TNFSF15/VSIR	24
GOBP_CATION_TRANSPORT	41/564	1155/43216	2.84219e-07	1.74886e-07	ADA/AKAP6/ANK2/ATP10D/CACNA1A/CALHM5/CAMK2D/CCL5/CCR1/CD33/CHRNA9/CRHBP/DAPK1/ERO1A/FGF12/FXYD5/GJA1/GPD1L/KCNJ15/KCNK1/KCNN3/NIPAL2/NOL3/ORAI3/PDGFRB/PLCG2/RGS2/SCARA5/SCN9A/SESTD1/SLC25A23/SLC25A27/SLC38A1/SLC41A2/SLC44A2/SLC7A2/SLC8A1/SYT1/SYT11/SYT9/TMSB4X	41
GOBP_CELL_MATRIX_ADHESION	17/564	229/43216	3.00267e-07	1.84761e-07	ADAM9/AJAP1/AJUBA/COL17A1/EFNA5/FN1/HPSE/ITGA4/LIMS1/LRP1/MMP14/PHLDB2/SFRP1/SGCE/SORBS1/TAOK2/TIAM1	17
GOBP_DEFENSE_RESPONSE_TO_OTHER_ORGANISM	42/564	1206/43216	3.17501e-07	1.95365e-07	AIM2/ALPK1/ARG2/C1R/CAMK2D/CASP1/CCL5/CIITA/COTL1/DAPK1/DNAJC3/EGR1/GBP2/H2BC21/H2BC8/HLA-B/HLA-C/HLA-DPB1/HLA-DRB5/HLA-F/HLA-H/IL23R/ISG20/KLRG1/KYNU/LGR4/MARCO/MID2/MUC13/PLCG2/POLR3K/RAET1E/RIPK2/SIRPB1/SPON2/SYT11/TNFSF8/TRBC2/TREM1/TRIM59/TRIML2/WNT5A	42
GOBP_NEGATIVE_REGULATION_OF_MOLECULAR_FUNCTION	41/564	1163/43216	3.38051e-07	2.0801e-07	AIM2/AJUBA/ANOS1/CAMK2D/CARD16/CBLB/CDKN2C/CIT/CRHBP/DAB2/DFFA/DKK3/DNAJC3/ECM1/FABP4/FGF12/FICD/GMFG/GPR87/HERPUD1/HHEX/ITGA4/LRP1/LRP5/MTURN/NOL3/NPR3/PKIA/PRKAG2/RBCK1/RGS2/SERPINB8/SERPINF1/SFN/SFRP1/SLC8A1/SORL1/SPINT2/TAOK3/TFPI/TMSB4X	41
GOBP_EPIDERMIS_DEVELOPMENT	24/564	460/43216	3.44005e-07	2.11674e-07	ADAM9/BCL11B/CDH3/COL17A1/CTSV/EXPH5/FST/GRHL1/HOXB13/HPSE/KAZN/KRT17/KRT7/KRT81/KRT83/KRT86/LAMA3/LAMB3/LCE1F/LGR4/PLS1/SFN/TNFRSF19/WNT5A	24
GOBP_POSITIVE_REGULATION_OF_NERVOUS_SYSTEM_DEVELOPMENT	18/564	263/43216	3.87601e-07	2.38499e-07	ADGRL2/AMIGO2/BDNF/CDH4/EPHB1/FAIM/FLRT2/FN1/KALRN/LRP1/MME/NTRK1/PLAG1/ROBO1/SERPINF1/SHOX2/TIAM1/VEGFC	18
GOBP_NEGATIVE_REGULATION_OF_RESPONSE_TO_EXTERNAL_STIMULUS	22/564	393/43216	3.93292e-07	2.42001e-07	ADA/ADTRP/AJAP1/ARG2/CARD16/CTNNA2/GJA1/HLA-B/HLA-F/NT5E/NUCB2/PHLDB2/PLAT/PTPRS/ROBO1/SEMA3C/SEMA4G/SEMA6A/SERPINF1/SYT11/TFPI/WNT5A	22
GOBP_CYTOKINE_PRODUCTION	33/564	819/43216	4.0999e-07	2.52276e-07	AIM2/ARG2/CARD16/CASP1/CD274/CD33/CDH3/EGR1/FN1/HLA-B/HLA-DPB1/HLA-F/HPSE/IGF2BP3/IL18R1/IL23R/LGR4/LRP1/MAPK13/PAEP/PLCG2/POLR3K/POU2F2/PTPRS/RIPK2/SNAI2/SORL1/SYT11/TMSB4X/TNFRSF8/WNT5A/VSIR/XBP1	33
GOBP_RESPONSE_TO_ORGANIC_CYCLIC_COMPOUND	35/564	905/43216	4.14502e-07	2.55052e-07	ABCC4/ADA/ADAM9/ADTRP/AKAP6/CASP1/CCL5/CRHBP/DAB2/DNMT3B/EGR1/ESRRA/FDX1/GCLM/GJA1/GJB2/GLDC/GRAMD1B/HBE1/HOXB13/HRH2/KYNU/MMP14/MMP19/PDGFRB/PPARGC1B/PTGES/RIPK2/SERPINF1/SFRP1/SLC8A1/SMAD1/SNAI2/TFPI/TIAM1	35
GOBP_PEPTIDYL_AMINO_ACID_MODIFICATION	43/564	1267/43216	4.25351e-07	2.61728e-07	BDNF/CAMK2D/CAMK4/CBLB/CCL5/CIT/CPA4/DCLK1/DDR2/DNMT3B/EFNA5/EGR1/EPHB1/ERBB3/ERO1A/FGFR4/FLT1/GPD1L/HBEGF/IL23R/LOXL3/MAPK13/MECOM/MGAT1/NTRK1/NUP210/OXR1/PDGFC/PDGFRB/PLOD2/POGLUT2/PRKAG2/PRMT3/RASSF2/RIPK2/RPS6KA2/SFRP1/SOX4/STK32B/TADA2B/WNT5A/ZDHHC14/ZDHHC23	43
GOBP_OSSIFICATION	22/564	397/43216	4.60435e-07	2.83316e-07	BCAP29/BMPR1B/CCR1/CDH11/DDR2/ECM1/FAT4/HSPE1/LGR4/LRP5/MMP14/PPARGC1B/RASSF2/RRBP1/SFRP1/SHOX2/SLC8A1/SMAD1/SNAI2/SNX10/VEGFC/WNT5A	22
GOBP_REGULATION_OF_PEPTIDE_HORMONE_SECRETION	16/564	209/43216	4.9433e-07	3.04172e-07	ACVR1C/CACNA1A/CCL5/CRHBP/EFNA5/GJA1/IRS1/KALRN/LRP1/LRP5/OXCT1/PFKFB2/SFRP1/SOX4/SYT9/TIAM1	16
GOBP_VASCULATURE_DEVELOPMENT	32/564	786/43216	5.18711e-07	3.19174e-07	ADAM12/ADTRP/ARHGAP22/CTSH/ECM1/EDNRA/EGR1/EPHB1/FLT1/FN1/HAS2/HHEX/HOXB13/HPSE/LRP1/LRP5/MMP14/MMP19/MTDH/NRP2/PDGFRB/ROBO1/SEMA3C/SEMA6A/SERPINF1/SFRP1/SH2D2A/SMAD1/SOX4/VEGFC/WNT5A/XBP1	32
GOBP_REGULATION_OF_MAPK_CASCADE	30/564	705/43216	5.42697e-07	3.33933e-07	AJUBA/CCL5/CCR1/CHRNA9/EPHB1/FGFR4/FLT1/FN1/LRP1/MARCO/MECOM/MTURN/NTRK1/PDGFC/PDGFRB/PELI2/PTPRR/RASSF2/RGS2/RIPK2/ROBO1/SEMA6A/SFRP1/SORL1/TAOK2/TAOK3/THPO/TIAM1/TNFRSF19/WNT5A	30
GOBP_POSITIVE_REGULATION_OF_PROTEOLYSIS	21/564	367/43216	5.47217e-07	3.36714e-07	ACVR1C/ADAM9/AIM2/CASP1/CTSH/DAB2/DAPK1/FGFR4/FN1/HERPUD1/HSPE1/MMP14/PCOLCE2/RHBDD1/RIPK2/RNF144B/ROBO1/SNX9/SPON1/TNFSF15/VSIR	21
GOBP_RESPONSE_TO_HORMONE	34/564	876/43216	5.86263e-07	3.6074e-07	ACVR1C/ADAM9/ADTRP/AP3S1/BAIAP2/CCND3/CITED2/CPEB1/CRHBP/CTSH/DAB2/DNMT3B/EGR1/ESRRA/GCLM/GJA1/GJB2/HHEX/IRS1/LGR4/LRP5/MMP14/MMP19/OXCT1/PDGFRB/PPARGC1B/PTPRE/SERPINF1/SFR1/SFRP1/SORBS1/SORL1/TFPI/XBP1	34
GOBP_CONNECTIVE_TISSUE_DEVELOPMENT	17/564	241/43216	5.86263e-07	3.6074e-07	BMPR1B/CREB3L2/ECM1/EGR1/LRP5/OXCT1/PDGFRB/SELENOM/SHOX2/SMAD1/SNAI2/SORL1/SOX6/TRPS1/WNT5A/XBP1/ZNF516	17
GOBP_NEGATIVE_REGULATION_OF_SECRETION	14/564	159/43216	6.33053e-07	3.89531e-07	ACVR1C/ADA/ADTRP/CRHBP/ERBB3/GJA1/HLA-F/IL13RA2/IRS1/KALRN/NMB/PPP1R9A/SFRP1/SYT11	14
GOBP_NEGATIVE_REGULATION_OF_PROTEIN_MODIFICATION_PROCESS	26/564	553/43216	6.53415e-07	4.0206e-07	CBLB/CDKN2C/CIT/DNAJC3/DNMT3B/FABP4/GMFG/GPD1L/HHEX/LRP5/OCLN/OXR1/PKIA/PLPP3/PRKAG2/PRMT3/PRR5L/RASSF2/RGS2/SFN/SFRP1/SH3GL2/SLC8A1/SORL1/SOX4/TAOK3	26
GOBP_POSITIVE_REGULATION_OF_CELL_GROWTH	14/564	160/43216	6.78107e-07	4.17254e-07	AKAP6/BDNF/CDH4/CPNE5/FN1/HBEGF/KRT17/LRP1/MMP14/NCBP1/PRSS2/SFN/SFRP1/SYT1	14
GOBP_REPRODUCTIVE_SYSTEM_DEVELOPMENT	22/564	408/43216	7.0743e-07	4.35297e-07	ADA/ADAM19/BMPR1B/CITED2/EPOR/FST/GJA1/GJB2/HOXB13/LGR4/MME/MMP14/MMP19/NTRK1/PDGFRB/PLAG1/REC8/SERPINF1/SFRP1/SPINT2/TEX19/WNT5A	22
GOBP_PEPTIDE_HORMONE_SECRETION	17/564	247/43216	8.18194e-07	5.03453e-07	ACVR1C/CACNA1A/CCL5/CRHBP/EFNA5/GJA1/ILDR2/IRS1/KALRN/LRP1/LRP5/OXCT1/PFKFB2/SFRP1/SOX4/SYT9/TIAM1	17
GOBP_REGULATION_OF_LEUKOCYTE_DIFFERENTIATION	18/564	279/43216	8.71911e-07	5.36506e-07	ADA/CAMK4/CCR1/EVI2B/HLA-B/HLA-DOA/IL23R/LOXL3/MMP14/NFKBIZ/PPARGC1B/RASSF2/RIPK2/SFRP1/SOX4/TMEM131L/VSIR/XBP1	18
GOBP_REGULATION_OF_RESPONSE_TO_WOUNDING	14/564	164/43216	9.07458e-07	5.58378e-07	ADTRP/AJAP1/ENPP4/GJA1/HBEGF/HPSE/LRP1/OCLN/PHLDB2/PLAT/PLPP3/PTPRS/TFPI/XBP1	14
GOBP_HORMONE_TRANSPORT	19/564	312/43216	9.08612e-07	5.59088e-07	ACVR1C/CACNA1A/CCL5/CRHBP/EFNA5/GJA1/ILDR2/IRS1/KALRN/LRP1/LRP5/NMB/OXCT1/PFKFB2/SELENOM/SFRP1/SOX4/SYT9/TIAM1	19
GOBP_RESPONSE_TO_CARBOHYDRATE	16/564	221/43216	1.00079e-06	6.15809e-07	ACVR1C/EFNA5/EGR1/GCLM/GJA1/ILDR2/LRP1/LRP5/MAPK13/OXCT1/PFKFB2/SERPINF1/SLC8A1/SOX4/TIAM1/XBP1	16
GOBP_REGULATION_OF_PROTEIN_SERINE_THREONINE_KINASE_ACTIVITY	24/564	490/43216	1.00079e-06	6.15809e-07	AJUBA/CCND2/CCND3/CDKN2C/CIT/FLT1/HHEX/LRP5/PDGFC/PDGFRB/PKIA/PRKAG2/RGS2/RIPK2/ROBO1/SERTAD1/SFN/SFRP1/SLC8A1/SORL1/TAOK2/TAOK3/TIAM1/WNT5A	24
GOBP_RESPONSE_TO_ABIOTIC_STIMULUS	41/564	1216/43216	1.00079e-06	6.15809e-07	ADA/AJUBA/AK4/BACH1/CAMK2D/CARD16/CASP1/CHRNA9/CITED2/CPEB1/DNAJC3/DNMT3B/EDNRA/EGR1/EPHB1/ERO1A/GJA1/GNGT2/LRP5/MAPK13/MME/MMP14/NOL3/NTRK1/NUP210/PAPPA2/PDGFRB/PDLIM1/PLOD2/RHBDD1/SCARA5/SERPINF1/SFRP1/SLC25A23/SLC25A27/SLC8A1/TGFB1I1/TNFRSF8/TSC22D3/VEGFC/ZNF516	41
GOBP_INFLAMMATORY_RESPONSE	31/564	771/43216	1.04734e-06	6.44451e-07	ADA/AIM2/BMPR1B/CAMK4/CASP1/CCL5/CCR1/CHST2/CIITA/CRHBP/ECM1/FABP4/FN1/GJA1/IL18R1/IL23R/KLRG1/LOXL3/MAPK13/MGLL/NFKBIZ/NT5E/PTGES/RIPK2/SCN9A/SERPINF1/SMAD1/SYT11/TMSB4X/TREM1/WNT5A	31
GOBP_REGULATION_OF_ACTIN_FILAMENT_BASED_PROCESS	21/564	386/43216	1.19384e-06	7.34594e-07	ADD3/ANK2/ARHGAP18/ASAP3/BAIAP2/CAMK2D/CDC42EP3/COTL1/CTNNA2/EFNA5/FCHSD1/GMFG/LRP1/PDGFRB/PHLDB2/PPP1R9A/SFRP1/SNX9/TAOK2/TMSB4X/VILL	21
GOBP_RESPONSE_TO_INTERFERON_GAMMA	15/564	196/43216	1.23244e-06	7.58349e-07	CAMK2D/CASP1/CCL5/CIITA/DAPK1/GBP2/HLA-B/HLA-C/HLA-DPB1/HLA-DRB5/HLA-F/HLA-H/IL23R/KYNU/WNT5A	15
GOBP_RESPONSE_TO_MONOSACCHARIDE	15/564	196/43216	1.23244e-06	7.58349e-07	ACVR1C/EFNA5/EGR1/GCLM/GJA1/ILDR2/LRP1/LRP5/OXCT1/PFKFB2/SERPINF1/SLC8A1/SOX4/TIAM1/XBP1	15
GOBP_ORGANONITROGEN_COMPOUND_CATABOLIC_PROCESS	43/564	1326/43216	1.34819e-06	8.29569e-07	ABHD17C/ADA/ADAM9/ALDH1L2/ALDH5A1/ARG2/ASRGL1/CBLB/CHAC1/CTSH/CTSO/CTSV/CYP3A5/DAB2/DNAJB9/DNAJC3/DPYD/ENPP4/FBXO44/GJA1/GLDC/HERPUD1/HPSE/KYNU/LRP1/MAOA/MOXD1/NT5E/PCBD1/PDE7A/PDXDC1/RBCK1/RHBDD1/RNF144B/SDC2/SNX9/SORL1/TBL1X/TGFB1I1/TST/USP43/WNT5A/XBP1	43
GOBP_REGULATION_OF_PEPTIDE_TRANSPORT	26/564	577/43216	1.39899e-06	8.6083e-07	ACVR1C/ADAM9/ADTRP/CACNA1A/CCL5/CD33/CRHBP/EFNA5/EXPH5/GJA1/IRS1/KALRN/LRP1/LRP5/MYH10/OXCT1/PFKFB2/PKIA/PRR5L/SFN/SFRP1/SORL1/SOX4/SYT9/TIAM1/VEGFC	26
GOBP_POSITIVE_REGULATION_OF_IMMUNE_SYSTEM_PROCESS	37/564	1047/43216	1.39942e-06	8.61091e-07	ADA/AIM2/BAIAP2/C1R/CBLB/CCL5/CCR1/CD274/EVI2B/HLA-B/HLA-DMB/HLA-DPB1/HLA-DRB5/HLA-F/HLA-H/IL13RA2/IL18R1/IL23R/ITGA4/MMP14/MUC13/NFKBIZ/PAG1/PLCG2/PPARGC1B/RAET1E/RBCK1/RIPK2/SIRPB1/SIRPG/SOX4/TNFSF13B/TRBC2/VEGFC/WNT5A/VSIR/XBP1	37
GOBP_REGULATION_OF_HORMONE_SECRETION	17/564	260/43216	1.60312e-06	9.86436e-07	ACVR1C/CACNA1A/CCL5/CRHBP/EFNA5/GJA1/IRS1/KALRN/LRP1/LRP5/NMB/OXCT1/PFKFB2/SFRP1/SOX4/SYT9/TIAM1	17
GOBP_SUPRAMOLECULAR_FIBER_ORGANIZATION	29/564	707/43216	1.80062e-06	1.10796e-06	ADD3/ARHGAP18/ASAP3/BAIAP2/CDC42EP3/COTL1/CTNNA2/DDR2/FCHSD1/GMFG/HOOK3/KRT17/LOXL3/MYO7B/NCKAP5/OCLN/PDGFRB/PDLIM1/PHLDB2/PLS1/PPARGC1B/PPP1R9A/SFRP1/SNX9/SORBS1/SORBS2/TMSB4X/TUBB4A/VILL	29
GOBP_ORGANIC_ACID_METABOLIC_PROCESS	37/564	1060/43216	1.86596e-06	1.14817e-06	ACY1/ADTRP/ALDH1L2/ALDH5A1/ARG2/ASRGL1/CKB/CREM/CYP2S1/CYP3A5/DPYD/FGFR4/GCLM/GFPT2/GLDC/HKDC1/HSD3B7/IRS1/KYNU/LIPH/MGLL/NARS2/NUP210/OGDHL/PAPSS2/PCBD1/PDXDC1/PFKFB2/PHGDH/PLOD2/PRKAG2/PTGES/PTGR1/RIMKLA/SLC45A3/TST/XBP1	37
GOBP_NEGATIVE_REGULATION_OF_CELL_ADHESION	18/564	295/43216	1.86596e-06	1.14817e-06	ADTRP/AJAP1/ARG2/CBLB/CD274/EFNA5/ERBB3/FXYD5/LOXL3/LRP1/MMP14/PAG1/PHLDB2/SEMA6A/SNAI2/SPINT2/TMEM131L/VSIR	18
GOBP_POSITIVE_REGULATION_OF_LEUKOCYTE_CELL_CELL_ADHESION	16/564	233/43216	1.93954e-06	1.19344e-06	ADA/CCL5/CD274/HAS2/HLA-DMB/HLA-DPB1/IL23R/ITGA4/NFKBIZ/RIPK2/SIRPB1/SIRPG/SOX4/TNFSF13B/VSIR/XBP1	16
GOBP_ALPHA_BETA_T_CELL_ACTIVATION	13/564	149/43216	1.96456e-06	1.20883e-06	ADA/ARG2/BCL11B/CBLB/CD274/IL18R1/IL23R/LOXL3/NFKBIZ/RIPK2/TMEM98/TNFSF8/VSIR	13
GOBP_NEGATIVE_REGULATION_OF_DEVELOPMENTAL_PROCESS	34/564	927/43216	1.96811e-06	1.21102e-06	ALPK2/ARHGAP4/BDNF/CCR1/CDH3/DLL3/ECM1/EFNA5/EPHB1/FST/GJA1/HHEX/HOOK3/LOXL3/LRP5/PAEP/PTPRS/RBPMS2/RGS2/SEMA3C/SEMA4G/SEMA6A/SERPINF1/SFRP1/SNAI2/SORL1/SOX6/TGFB1I1/TMEM131L/TMEM98/VEGFC/WNT5A/WWC3/XBP1	34
GOBP_NEGATIVE_REGULATION_OF_KINASE_ACTIVITY	17/564	265/43216	2.03775e-06	1.25387e-06	AJUBA/CBLB/CDKN2C/CIT/DNAJC3/FABP4/GMFG/HHEX/LRP5/PKIA/PRKAG2/RGS2/SFN/SFRP1/SLC8A1/SORL1/TAOK3	17
GOBP_REGULATION_OF_AXONOGENESIS	13/564	151/43216	2.26538e-06	1.39394e-06	ARHGAP4/BDNF/CDH4/FN1/LRP1/PTPRS/ROBO1/SEMA3C/SEMA4G/SEMA6A/SHOX2/TIAM1/WNT5A	13
GOBP_ORGANIC_HYDROXY_COMPOUND_METABOLIC_PROCESS	25/564	554/43216	2.30935e-06	1.42099e-06	ALDH2/CDH3/CYP3A5/DKK3/FAXDC2/FDX1/FGFR4/GK/HSD17B6/HSD3B7/INPP1/LRP5/MAOA/MOXD1/PCBD1/PFKFB2/PLCG2/PLPP3/PRKAG2/PTGR1/SNAI2/SPTLC3/SRD5A3/WNT5A/ZEB2	25
GOBP_INSULIN_SECRETION	15/564	207/43216	2.35829e-06	1.4511e-06	ACVR1C/CACNA1A/CCL5/EFNA5/GJA1/ILDR2/IRS1/LRP1/LRP5/OXCT1/PFKFB2/SFRP1/SOX4/SYT9/TIAM1	15
GOBP_CELL_CELL_JUNCTION_ORGANIZATION	15/564	209/43216	2.66096e-06	1.63735e-06	CDH11/CDH3/CDH4/GJA1/GJB2/GRHL1/LIMS1/MPP7/MTDH/NECTIN4/OCLN/PARD6B/PLEKHA7/SNAI2/TLN1	15
GOBP_POSITIVE_REGULATION_OF_I_KAPPAB_KINASE_NF_KAPPAB_SIGNALING	14/564	182/43216	2.95883e-06	1.82063e-06	AJUBA/ALPK1/CARD16/CASP1/ECM1/GJA1/MID2/MTDH/PELI2/RBCK1/RIPK2/SLC44A2/TNFRSF19/TRIML2	14
GOBP_NEGATIVE_REGULATION_OF_CATALYTIC_ACTIVITY	31/564	813/43216	3.05391e-06	1.87914e-06	AJUBA/ANOS1/CARD16/CBLB/CDKN2C/CIT/DFFA/DNAJC3/ECM1/FABP4/FICD/GMFG/GPR87/HERPUD1/HHEX/LRP1/LRP5/NOL3/NPR3/PKIA/PRKAG2/RGS2/SERPINB8/SERPINF1/SFN/SFRP1/SLC8A1/SORL1/SPINT2/TAOK3/TFPI	31
GOBP_MUSCLE_STRUCTURE_DEVELOPMENT	26/564	606/43216	3.35602e-06	2.06503e-06	ADAM12/AKAP6/ALPK2/ANK2/BDNF/CTNNA2/EGR1/EPHB1/ERBB3/HBEGF/MMP14/PDGFRB/PDLIM1/PDLIM3/PDLIM5/RBPMS2/RGS2/SAP30/SGCE/SHOX2/SLC8A1/SORBS2/SOX6/SYNE1/WNT5A/XBP1	26
GOBP_REGULATION_OF_WOUND_HEALING	12/564	131/43216	3.42611e-06	2.10816e-06	ADTRP/AJAP1/ENPP4/GJA1/HBEGF/HPSE/OCLN/PHLDB2/PLAT/PLPP3/TFPI/XBP1	12
GOBP_EMBRYONIC_MORPHOGENESIS	25/564	567/43216	3.4551e-06	2.126e-06	AFF3/CHRNA9/FLT1/FN1/GJA1/ITGA4/LAMA3/LAMB3/LRP5/MMP14/PHLDB2/PLS1/RBPMS2/SFRP1/SHOX2/SMAD1/SOX4/SPINT2/TBX15/TGFB1I1/TMEM107/TXNRD1/VANGL2/VEGFC/WNT5A	25
GOBP_REGULATION_OF_HEMOPOIESIS	21/564	415/43216	3.58547e-06	2.20622e-06	ADA/CAMK4/CCR1/EVI2B/FAXDC2/HLA-B/HLA-DOA/IL23R/LOXL3/MMP14/MTURN/NFKBIZ/PPARGC1B/RASSF2/RIPK2/SFRP1/SOX4/THPO/TMEM131L/VSIR/XBP1	21
GOBP_RESPONSE_TO_LIPID	32/564	864/43216	3.59235e-06	2.21045e-06	ADAM9/ADTRP/CARD16/CASP1/CCL5/CD274/CRHBP/CTSH/DAB2/DNMT3B/ESRRA/FDX1/GJA1/GJB2/GLDC/GRAMD1B/HOXB13/IL23R/IRS1/MTDH/PDGFRB/PLCG2/PPARGC1B/PTGES/RIPK2/SERPINF1/SFRP1/SNAI2/TFPI/TRIML2/WNT5A/XBP1	32
GOBP_T_CELL_DIFFERENTIATION	16/564	246/43216	3.79408e-06	2.33458e-06	ADA/BCL11B/CAMK4/EGR1/HLA-DOA/IL18R1/IL23R/LOXL3/NFKBIZ/RIPK2/SOX4/TMEM131L/TMEM98/TNFSF8/VSIR/XBP1	16
GOBP_REGULATION_OF_POSTSYNAPSE_ORGANIZATION	10/564	87/43216	4.27248e-06	2.62895e-06	ABHD17C/ARHGAP22/KALRN/NRP2/PDLIM5/PPP1R9A/PTPRS/TANC2/TIAM1/WNT5A	10
GOBP_MYELOID_LEUKOCYTE_ACTIVATION	27/564	656/43216	4.28316e-06	2.63552e-06	ADAM9/CAMK4/CCL5/CD33/COTL1/CTSH/DNAJC3/ENPP4/FUCA2/GCA/GMFG/HLA-B/HLA-C/HLA-H/HPSE/IL13RA2/MME/MT1G/PRSS2/PRSS3/S100A11/SIRPB1/SLC44A2/SYNGR1/SYT11/TMC6/WNT5A	27
GOBP_IMMUNE_EFFECTOR_PROCESS	41/564	1292/43216	4.32339e-06	2.66027e-06	ADA/AIM2/BAIAP2/C1R/CD33/COTL1/CTSH/DNAJC3/ENPP4/FUCA2/GCA/GMFG/HLA-B/HLA-C/HLA-DMB/HLA-F/HLA-H/HPSE/IL13RA2/IL18R1/IL23R/ISG20/LOXL3/LRP1/MME/NFKBIZ/PLCG2/POLR3K/PRSS2/PRSS3/RAET1E/RIPK2/S100A11/SIRPB1/SLC44A2/SYNGR1/TMC6/TMEM98/TRBC2/WNT5A/XBP1	41
GOBP_RESPONSE_TO_OXYGEN_LEVELS	20/564	384/43216	4.32414e-06	2.66074e-06	ADA/AJUBA/AK4/BACH1/CARD16/CASP1/CITED2/CPEB1/DNMT3B/EDNRA/EGR1/ERO1A/MMP14/NOL3/PDGFRB/PDLIM1/PLOD2/SFRP1/SLC8A1/VEGFC	20
GOBP_I_KAPPAB_KINASE_NF_KAPPAB_SIGNALING	17/564	282/43216	4.56688e-06	2.8101e-06	AJUBA/ALPK1/CARD16/CASP1/ECM1/FAIM/GJA1/MID2/MTDH/PELI2/RBCK1/RIPK2/SLC44A2/TNFRSF19/TRIM59/TRIML2/WNT5A	17
GOBP_POSITIVE_REGULATION_OF_ION_TRANSPORT	27/564	659/43216	4.60081e-06	2.83098e-06	ADAM9/AKAP6/ANK2/CCL5/CCR1/CD33/EXPH5/FGF12/GJA1/GPD1L/IRS1/LRP1/MYH10/OCLN/OXCT1/PDGFRB/PFKFB2/PLCG2/PRR5L/PTGES/SFN/SORBS1/SORL1/SOX4/SYT1/TMSB4X/VEGFC	27
GOBP_GLIOGENESIS	17/564	283/43216	4.7585e-06	2.92801e-06	CDKN2C/ERBB3/FGF5/HDAC11/LAMB2/LRP1/MMP14/NSUN5/PHGDH/PLAG1/SLC45A3/SOX4/SOX6/SUN2/TIAM1/TMEM98/ZNF488	17
GOBP_ERK1_AND_ERK2_CASCADE	18/564	317/43216	4.85751e-06	2.98893e-06	CCL5/CCR1/CHRNA9/CTSH/EPHB1/FGFR4/FN1/LRP1/MARCO/MTURN/NTRK1/PDGFC/PDGFRB/PTPRR/RIPK2/SEMA6A/THPO/TIAM1	18
GOBP_BONE_DEVELOPMENT	14/564	191/43216	4.98127e-06	3.06508e-06	BMPR1B/FAT4/GJA1/HAS2/LRP5/MMP14/PAPPA2/PDGFC/SHOX2/SMAD1/SNX10/THPO/TMEM107/ZNF385A	14
GOBP_ORGANOPHOSPHATE_METABOLIC_PROCESS	35/564	1019/43216	5.4147e-06	3.33178e-06	ADA/AJUBA/AK4/CKB/DGKA/DPYD/FAR2/GFPT2/GK/GPD1L/HKDC1/INPP1/KYNU/LIPH/MTMR1/MTMR11/NAMPT/NME3/NNMT/NT5E/NUP210/OGDHL/PANK1/PAPSS2/PDE7A/PDGFRB/PFKFB2/PLCG2/PLPP3/PLPP5/PRKAG2/PTPMT1/SLC44A2/SRD5A3/TMSB4X	35
GOBP_ACTIN_FILAMENT_ORGANIZATION	21/564	430/43216	6.06301e-06	3.7307e-06	ADD3/ARHGAP18/ASAP3/BAIAP2/CDC42EP3/COTL1/CTNNA2/FCHSD1/GMFG/MYO7B/PDLIM1/PHLDB2/PLS1/PPARGC1B/PPP1R9A/SFRP1/SNX9/SORBS1/SORBS2/TMSB4X/VILL	21
GOBP_RESPONSE_TO_BACTERIUM	28/564	716/43216	6.84484e-06	4.21178e-06	ADAM9/ADGRL2/ARG2/BAIAP2/CARD16/CASP1/CCDC80/CCL5/CD274/FABP4/FUCA2/GBP2/GJA1/GJB2/H2BC21/H2BC8/HLA-B/IL23R/MTDH/PLCG2/PTGES/RIPK2/SYT11/TFPI/TNFSF8/TRBC2/WNT5A/XBP1	28
GOBP_CELL_CELL_SIGNALING_BY_WNT	23/564	514/43216	7.73723e-06	4.76088e-06	ALPK2/CDH3/CXXC4/DAB2/DKK3/EGR1/FZD8/HHEX/LGR4/LRP1/LRP5/PLCG2/PLPP3/RBMS3/SFRP1/SNAI2/SOX4/TBL1X/TGFB1I1/TIAM1/TMEM131L/VANGL2/WNT5A	23
GOBP_NEGATIVE_REGULATION_OF_TRANSFERASE_ACTIVITY	17/564	294/43216	7.88427e-06	4.85136e-06	AJUBA/CBLB/CDKN2C/CIT/DNAJC3/FABP4/GMFG/HHEX/LRP5/PKIA/PRKAG2/RGS2/SFN/SFRP1/SLC8A1/SORL1/TAOK3	17
GOBP_POSITIVE_REGULATION_OF_SECRETION	17/564	295/43216	8.23166e-06	5.06512e-06	ADAM9/CADPS2/CD33/EXPH5/GJA1/HLA-F/LRP1/MYH10/NMB/OXCT1/PFKFB2/PTGES/SOX4/SYT1/SYT9/VEGFC/XBP1	17
GOBP_NEGATIVE_REGULATION_OF_BIOSYNTHETIC_PROCESS	48/564	1684/43216	8.59322e-06	5.2876e-06	AJUBA/BACH1/CCND3/CENPV/CIITA/CITED2/CPEB1/CREM/DAB2/DAPK1/DKK3/DNMT3B/EGR1/FABP4/FST/GJA1/H2AJ/HBEGF/HCFC2/HHEX/HOXB13/ID4/IGF2BP3/LGR4/LIMS1/LOXL3/MECOM/MTDH/NR2F1/PAIP2B/PKIA/PPARGC1B/RGS2/S100A11/SAP30/SCML2/SFRP1/SHOX2/SNAI2/SOX6/TBL1X/TBX15/TRPS1/WNT5A/WWC3/ZEB2/ZNF391/ZNF91	48
GOBP_MESENCHYMAL_CELL_DIFFERENTIATION	15/564	231/43216	8.63771e-06	5.31497e-06	DAB2/EDNRA/FN1/HAS2/LOXL3/NRP2/PHLDB2/SEMA3C/SEMA4G/SEMA6A/SFRP1/SNAI2/TGFB1I1/TIAM1/WNT5A	15
GOBP_REGULATION_OF_SYNAPSE_ASSEMBLY	10/564	95/43216	9.12615e-06	5.61552e-06	ADGRL2/AMIGO2/BDNF/EPHB1/FLRT2/NTRK1/PDLIM5/PPP1R9A/PTPRS/WNT5A	10
GOBP_EPITHELIAL_CELL_DIFFERENTIATION	29/564	773/43216	9.58736e-06	5.89931e-06	ADAM9/AJAP1/BCL11B/CDH3/CTSV/DAB2/EXPH5/FAM20C/FAT4/FSTL1/GRHL1/HOXB13/KAZN/KRT17/KRT7/KRT81/KRT83/KRT86/LAMB2/LCE1F/NTRK1/PLS1/PTPRS/SFN/SOX4/SPINT2/TGFB1I1/TST/WNT5A	29
GOBP_SMALL_MOLECULE_BIOSYNTHETIC_PROCESS	27/564	689/43216	1.02731e-05	6.32126e-06	ADA/BDH1/CHST15/DKK3/DPYD/EGR1/FGFR4/HSD3B7/KYNU/LIPH/MGLL/MOXD1/NME3/NT5E/PCBD1/PDE7A/PHGDH/PLCG2/PLOD2/PRKAG2/PTGES/RIMKLA/SLC45A3/SNAI2/SPTLC3/SRD5A3/XBP1	27
GOBP_NEGATIVE_REGULATION_OF_PHOSPHORUS_METABOLIC_PROCESS	23/564	524/43216	1.04287e-05	6.41698e-06	AJUBA/CBLB/CDKN2C/CIT/DNAJC3/FABP4/GMFG/GPD1L/HHEX/LRP5/OCLN/PKIA/PLPP3/PRKAG2/PRR5L/RASSF2/RGS2/SFN/SFRP1/SH3GL2/SLC8A1/SORL1/TAOK3	23
GOBP_REGULATION_OF_LYMPHOCYTE_DIFFERENTIATION	13/564	175/43216	1.07929e-05	6.64109e-06	ADA/CAMK4/HLA-DOA/IL23R/LOXL3/MMP14/NFKBIZ/RIPK2/SFRP1/SOX4/TMEM131L/VSIR/XBP1	13
GOBP_ADAPTIVE_IMMUNE_RESPONSE	27/564	692/43216	1.10278e-05	6.78564e-06	ADA/ADGRE1/ALCAM/ARG2/C1R/CAMK4/CD274/CD7/CTSH/HLA-B/HLA-C/HLA-DMB/HLA-DOA/HLA-DPB1/HLA-DRB5/HLA-F/HLA-H/IL13RA2/IL18R1/IL23R/LOXL3/NFKBIZ/PAG1/RIPK2/TMEM98/TNFSF13B/TRBC2	27
GOBP_CELLULAR_LIPID_METABOLIC_PROCESS	35/564	1054/43216	1.11178e-05	6.84099e-06	ADTRP/AJUBA/CERS4/CREM/CYP2S1/CYP3A5/DGKA/FABP4/FABP6/GK/GLTP/GPD1L/INPP1/IRS1/LIPH/LRP1/MGLL/MTMR1/MTMR11/PDGFRB/PDXDC1/PLCG2/PLPP3/PLPP5/PRKAG2/PTGES/PTGR1/PTPMT1/SDC2/SLC44A2/SLC45A3/SORL1/SPTLC3/SRD5A3/XBP1	35
GOBP_RESPONSE_TO_FIBROBLAST_GROWTH_FACTOR	12/564	148/43216	1.13604e-05	6.99033e-06	ANOS1/CCL5/FAT4/FGF12/FGF5/FGFR4/FLRT2/GCLM/HHIP/NCBP1/SFRP1/WNT5A	12
GOBP_ION_HOMEOSTASIS	29/564	785/43216	1.26986e-05	7.8137e-06	AKAP6/ANK2/CACNA1A/CAMK2D/CCL5/CCR1/CHRNA9/CKB/EDNRA/ERO1A/FGF12/FGFR4/GCLM/GJA1/GPD1L/HERPUD1/LRP1/MT1G/NMB/NOL3/PLCG2/SCARA5/SLC25A23/SLC25A27/SLC26A4/SLC8A1/SNX10/STEAP1/WNT5A	29
GOBP_CELL_SURFACE_RECEPTOR_SIGNALING_PATHWAY_INVOLVED_IN_CELL_CELL_SIGNALING	25/564	613/43216	1.27448e-05	7.84213e-06	ALPK2/CDH3/CHRNA9/CXXC4/DAB2/DKK3/EGR1/FZD8/HHEX/LGR4/LRP1/LRP5/PLCG2/PLPP3/PPP1R9A/RBMS3/SFRP1/SNAI2/SOX4/TBL1X/TGFB1I1/TIAM1/TMEM131L/VANGL2/WNT5A	25
GOBP_REGULATION_OF_CELLULAR_RESPONSE_TO_STRESS	27/564	698/43216	1.27448e-05	7.84213e-06	AJUBA/ARG2/CAMK2D/CRHBP/DNAJB9/DNAJC3/EPHB1/FICD/HERPUD1/LRP1/MECOM/MTURN/NOL3/NUP210/OXR1/PTPRS/RASSF2/RIPK2/SFRP1/SLC25A23/SNAI2/TAOK2/TAOK3/TNFRSF19/WNT5A/XBP1/ZNF385A	27
GOBP_WOUND_HEALING	23/564	535/43216	1.44018e-05	8.86176e-06	ADTRP/AJAP1/AJUBA/CDH3/DGKA/ENPP4/ERBB3/FN1/GJA1/HBE1/HBEGF/HPSE/OCLN/PDGFRB/PHLDB2/PLAT/PLCG2/PLPP3/SYT11/TFPI/TLN1/WNT5A/XBP1	23
GOBP_POSITIVE_REGULATION_OF_CELL_PROJECTION_ORGANIZATION	18/564	344/43216	1.45169e-05	8.93253e-06	BDNF/CDC42EP3/CDH4/CREB3L2/FEZ1/FN1/KALRN/LRP1/NTRK1/OCLN/PLEK2/PPP1R9A/RGS2/ROBO1/SERPINF1/SHOX2/TIAM1/WNT5A	18
GOBP_NEGATIVE_REGULATION_OF_CELL_DIFFERENTIATION	26/564	663/43216	1.56766e-05	9.64614e-06	ARHGAP4/BDNF/DLL3/EFNA5/EPHB1/FST/HOOK3/LOXL3/LRP5/PAEP/PTPRS/RBPMS2/RGS2/SEMA3C/SEMA4G/SEMA6A/SFRP1/SNAI2/SORL1/SOX6/TGFB1I1/TMEM131L/TMEM98/VEGFC/WNT5A/XBP1	26
GOBP_CELLULAR_HOMEOSTASIS	32/564	935/43216	1.73157e-05	1.06547e-05	AKAP6/ANK2/CACNA1A/CAMK2D/CCL5/CCR1/CHRNA9/CKB/EDNRA/EFNA5/ERO1A/GCLM/GJA1/HERPUD1/HKDC1/LRP1/LRP5/MT1G/NMB/NOL3/OXCT1/PLCG2/SCARA5/SERPINF1/SLC25A23/SLC25A27/SLC8A1/SOX4/TIAM1/TXNRD1/WNT5A/XBP1	32
GOBP_POSITIVE_REGULATION_OF_ADAPTIVE_IMMUNE_RESPONSE	10/564	103/43216	1.82568e-05	1.12338e-05	ADA/CD274/HLA-B/HLA-F/HLA-H/IL18R1/IL23R/NFKBIZ/RIPK2/TNFSF13B	10
GOBP_PROTEIN_CONTAINING_COMPLEX_SUBUNIT_ORGANIZATION	52/564	1948/43216	1.85174e-05	1.13941e-05	ADD3/ADGRL4/AIM2/AJUBA/ARHGAP18/BAIAP2/BRF2/CDC42EP3/CELF2/CENPV/CLYBL/COTL1/CTNNA2/EFNA5/ERC2/FCHSD1/FN1/GLDC/GMFG/GSPT2/H2BC21/H2BC5/H2BC8/HLA-DMB/KCTD11/LYRM7/MPP7/NAP1L3/NCBP1/NCKAP5/NOL3/NUP210/OCLN/PARD6B/PDGFC/PLEKHA7/PPP1R9A/RPS10/SCARA5/SEC24D/SH3GL2/SMAD1/SNX9/SORL1/SYT1/TCF4/TIAM1/TLN1/TMSB4X/TUBB4A/UQCC1/VILL	52
GOBP_REGULATION_OF_EXTENT_OF_CELL_GROWTH	10/564	104/43216	1.98082e-05	1.21884e-05	ARHGAP4/BDNF/CDH4/FN1/LRP1/PTPRS/SEMA3C/SEMA4G/SEMA6A/WNT5A	10
GOBP_MORPHOGENESIS_OF_A_BRANCHING_STRUCTURE	13/564	186/43216	2.03396e-05	1.25154e-05	CTSH/EDNRA/FAT4/HHIP/HOXB13/LGR4/LRP5/MMP14/SEMA3C/SFRP1/SHOX2/SPINT2/WNT5A	13
GOBP_EPITHELIAL_CELL_PROLIFERATION	20/564	428/43216	2.04924e-05	1.26094e-05	BCL11B/CDH3/ECM1/FLT1/FST/GJA1/HAS2/ITGA4/LGR4/MMP14/NRP2/ROBO1/SERPINF1/SFN/SFRP1/SNAI2/VEGFC/WNT5A/XBP1/ZBED9	20
GOBP_REGULATION_OF_DEVELOPMENTAL_GROWTH	17/564	319/43216	2.20456e-05	1.35651e-05	AKAP6/ARHGAP4/BDNF/CDH4/CPNE5/FN1/GJA1/LRP1/PLS1/PTPRS/RGS2/SEMA3C/SEMA4G/SEMA6A/SYT1/WNT5A/WWC3	17
GOBP_REGULATION_OF_CELLULAR_LOCALIZATION	29/564	810/43216	2.24971e-05	1.38429e-05	ABHD17C/AKAP6/ANK2/BDNF/CAMK2D/CDH3/DAB2/DCLK1/EFNA5/FEZ1/GPD1L/IL13RA2/LRP1/LRP5/MMP14/OXCT1/PARD6B/PKIA/PLS1/PRR5L/RASSF5/SFN/SLC8A1/SORBS1/SORL1/SYT11/TIAM1/TMEM98/WNT5A	29
GOBP_POSITIVE_REGULATION_OF_GROWTH	15/564	252/43216	2.3524e-05	1.44748e-05	AKAP6/BDNF/CDH4/CPNE5/FN1/HBEGF/KRT17/LRP1/MMP14/NCBP1/PLS1/PRSS2/SFN/SFRP1/SYT1	15
GOBP_LIPID_BIOSYNTHETIC_PROCESS	27/564	725/43216	2.48266e-05	1.52763e-05	AJUBA/CERS4/DGKA/DKK3/EGR1/FAXDC2/FDX1/FGFR4/GK/GPD1L/HSD17B6/HSD3B7/LIPH/MGLL/MTMR1/PLCG2/PLPP3/PRKAG2/PTGES/PTPMT1/SLC44A2/SLC45A3/SNAI2/SORBS1/SPTLC3/SRD5A3/XBP1	27
GOBP_RESPONSE_TO_DRUG	18/564	359/43216	2.53638e-05	1.56069e-05	ABCC4/ADA/AIM2/AK4/CDH3/CRHBP/CYP2S1/DNMT3B/GABRG3/GCLM/NNMT/NTRK1/OXCT1/PTGR1/SEMA3C/SFRP1/SLC8A1/VEGFC	18
GOBP_CELLULAR_RESPONSE_TO_LIPID	23/564	555/43216	2.53638e-05	1.56069e-05	ADAM9/ADTRP/CARD16/CASP1/CCL5/CD274/CRHBP/DAB2/DNMT3B/ESRRA/FDX1/GJB2/GRAMD1B/IRS1/MTDH/PPARGC1B/RIPK2/SERPINF1/SFRP1/SNAI2/TFPI/WNT5A/XBP1	23
GOBP_POSITIVE_REGULATION_OF_CYTOKINE_PRODUCTION	20/564	435/43216	2.55566e-05	1.57255e-05	AIM2/CASP1/CD274/EGR1/HLA-DPB1/HLA-F/HPSE/IL18R1/IL23R/LRP1/MAPK13/PAEP/PLCG2/POLR3K/POU2F2/RIPK2/SORL1/TNFRSF8/WNT5A/XBP1	20
GOBP_CELLULAR_PROTEIN_CONTAINING_COMPLEX_ASSEMBLY	35/564	1098/43216	2.57477e-05	1.58431e-05	ADD3/AIM2/ARHGAP18/BAIAP2/BRF2/CDC42EP3/CELF2/CENPV/COTL1/CTNNA2/EFNA5/ERC2/FCHSD1/GMFG/H2BC21/H2BC5/H2BC8/HLA-DMB/LYRM7/NAP1L3/NCBP1/NOL3/OCLN/PDGFC/PPP1R9A/RPS10/SH3GL2/SMAD1/SNX9/TCF4/TIAM1/TMSB4X/TUBB4A/UQCC1/VILL	35
GOBP_REGULATION_OF_PROTEIN_POLYMERIZATION	14/564	222/43216	2.61246e-05	1.6075e-05	ADD3/ARHGAP18/BAIAP2/CDC42EP3/COTL1/CTNNA2/FCHSD1/GMFG/OCLN/PPP1R9A/SNX9/TMSB4X/TUBB4A/VILL	14
GOBP_NEGATIVE_REGULATION_OF_TRANSPORT	20/564	437/43216	2.69949e-05	1.66106e-05	ACVR1C/ADA/ADTRP/CAMK2D/CD33/CRHBP/ERBB3/FGF12/GJA1/HLA-F/IL13RA2/IRS1/KALRN/NMB/PKIA/PPP1R9A/RGS2/SESTD1/SFRP1/SYT11	20
GOBP_REGULATION_OF_PROTEIN_MATURATION	8/564	63/43216	2.69949e-05	1.66106e-05	CARD16/CHAC1/MMP14/NOL3/RHBDD1/SOX4/SPON1/TMEM98	8
GOBP_FOCAL_ADHESION_ASSEMBLY	9/564	85/43216	2.86593e-05	1.76347e-05	AJUBA/EFNA5/LIMS1/LRP1/MMP14/PHLDB2/SFRP1/SORBS1/TAOK2	9
GOBP_REGULATION_OF_WNT_SIGNALING_PATHWAY	18/564	365/43216	3.11526e-05	1.91689e-05	ALPK2/CDH3/CXXC4/DAB2/DKK3/EGR1/HHEX/LGR4/LRP1/PLPP3/RBMS3/SFRP1/SNAI2/SOX4/TBL1X/TIAM1/TMEM131L/WNT5A	18
GOBP_ANTIGEN_PROCESSING_AND_PRESENTATION_OF_ENDOGENOUS_PEPTIDE_ANTIGEN_VIA_MHC_CLASS_I_VIA_ER_PATHWAY	4/564	8/43216	3.11526e-05	1.91689e-05	HLA-B/HLA-C/HLA-F/HLA-H	4
GOBP_REGULATION_OF_ORGANELLE_ORGANIZATION	36/564	1158/43216	3.1394e-05	1.93174e-05	ADD3/ARHGAP18/ASAP3/BAIAP2/CDC42EP3/CENPV/COTL1/CTNNA2/DNMT3B/EFNA5/FCHSD1/FEZ1/FEZ2/GMFG/LRP1/LRP5/NOL3/OCLN/PDGFRB/PHLDB2/PPP1R9A/PTPRS/SDCCAG8/SFN/SFRP1/SNX9/SYT1/SYT11/SYT9/TADA2B/TAOK2/TMSB4X/TUBB4A/VILL/WNT5A/ZEB2	36
GOBP_PROTEIN_AUTOPHOSPHORYLATION	14/564	226/43216	3.14052e-05	1.93243e-05	CAMK2D/CAMK4/DAPK1/DDR2/EPHB1/FGFR4/FLT1/NTRK1/PDGFC/PDGFRB/RASSF2/TAOK2/TAOK3/VEGFC	14
GOBP_POSITIVE_REGULATION_OF_CELL_ACTIVATION	19/564	404/43216	3.19656e-05	1.96691e-05	ADA/CCL5/CD274/HLA-DMB/HLA-DPB1/HLA-F/IL23R/MMP14/NFKBIZ/PDGFRB/RIPK2/SIRPB1/SIRPG/SOX4/TNFSF13B/TRBC2/WNT5A/VSIR/XBP1	19
GOBP_T_CELL_PROLIFERATION	13/564	195/43216	3.19656e-05	1.96691e-05	ARG2/CBLB/CCL5/CCND3/CD274/HLA-DMB/HLA-DPB1/IL23R/RIPK2/TMEM131L/TNFSF13B/TNFSF8/VSIR	13
GOBP_CELL_CELL_ADHESION_MEDIATED_BY_INTEGRIN	5/564	17/43216	3.19656e-05	1.96691e-05	ADA/ADAM9/CCL5/ITGA4/PLPP3	5
GOBP_REGULATION_OF_HAIR_FOLLICLE_DEVELOPMENT	5/564	17/43216	3.19656e-05	1.96691e-05	CDH3/FST/HPSE/KRT17/WNT5A	5
GOBP_REGULATION_OF_TRANSMEMBRANE_TRANSPORT	23/564	565/43216	3.234e-05	1.98995e-05	AKAP6/ANK2/CACNA1A/CAMK2D/CRHBP/DAPK1/EDNRA/FGF12/FXYD5/GJA1/GPD1L/IRS1/KCNJ15/OCLN/PLCG2/PRKAG2/RGS2/SCN9A/SESTD1/SLC25A27/SLC8A1/SORBS1/TMSB4X	23
GOBP_NEGATIVE_CHEMOTAXIS	7/564	46/43216	3.35128e-05	2.06211e-05	FLRT2/NRP2/ROBO1/SEMA3C/SEMA4G/SEMA6A/WNT5A	7
GOBP_MEMBRANE_DEPOLARIZATION	9/564	87/43216	3.35128e-05	2.06211e-05	ANK2/CACNA1A/CAMK2D/CASP1/FGF12/GCLM/GPD1L/SCN9A/SLC8A1	9
GOBP_BASEMENT_MEMBRANE_ORGANIZATION	6/564	30/43216	3.41189e-05	2.09941e-05	FLRT2/LAMB2/LAMB3/NTNG1/PHLDB2/SPINT2	6
GOBP_CIRCULATORY_SYSTEM_PROCESS	24/564	610/43216	3.45334e-05	2.12491e-05	ABCC4/ADA/ANK2/CAMK2D/CELF2/EDNRA/FGF12/GCLM/GJA1/GPD1L/HBEGF/HRH2/KCNK1/LRP1/LRP5/MME/NPR3/OCLN/RGS2/SH3GL2/SLC38A1/SLC7A2/SLC8A1/VEGFC	24
GOBP_CARBOHYDRATE_METABOLIC_PROCESS	24/564	616/43216	4.06724e-05	2.50266e-05	ALDH2/B3GALT5/B3GNT9/CHST15/CHST2/CREM/FUCA2/GBE1/GCNT3/GK/GLB1L3/GPD1L/HAS2/HKDC1/INPP1/IRS1/LRP5/NUP210/OGDHL/PFKFB2/POMT1/PRKAG2/SLC45A3/SORBS1	24
GOBP_SKIN_DEVELOPMENT	19/564	413/43216	4.2796e-05	2.63333e-05	ADAM9/BCL11B/CDH3/CTSV/EXPH5/FST/GRHL1/HPSE/KAZN/KRT17/KRT7/KRT81/KRT83/KRT86/LCE1F/LGR4/SFN/TNFRSF19/WNT5A	19
GOBP_POSITIVE_REGULATION_OF_PHOSPHATIDYLINOSITOL_3_KINASE_SIGNALING	9/564	90/43216	4.36783e-05	2.68762e-05	CCL5/EPOR/ERBB3/FLT1/FN1/NTRK1/PDGFC/PDGFRB/PRR5L	9
GOBP_CELLULAR_RESPONSE_TO_HORMONE_STIMULUS	24/564	619/43216	4.36783e-05	2.68762e-05	ADTRP/AP3S1/BAIAP2/CCND3/CPEB1/CRHBP/CTSH/DAB2/DNMT3B/ESRRA/GCLM/GJA1/GJB2/IRS1/LGR4/PPARGC1B/PTPRE/SERPINF1/SFR1/SFRP1/SORBS1/SORL1/TFPI/XBP1	24
GOBP_POSITIVE_REGULATION_OF_TRANSCRIPTION_BY_RNA_POLYMERASE_II	36/564	1178/43216	4.36783e-05	2.68762e-05	BACH1/BCL11B/BMPR1B/CIITA/CITED2/CREB3L2/DAB2/EGR1/ESRRA/ETV1/GRHL1/HHEX/LRP5/MECOM/NAMPT/NFIA/NR2F1/PLAG1/POU2F2/PPARGC1B/RIPK2/SERTAD1/SMAD1/SOX4/SSBP2/TBL1X/TCF4/TNFSF8/WNT5A/XBP1/ZEB2/ZFP62/ZNF521/ZNF600/ZNF808/ZNF91	36
GOBP_INTERFERON_GAMMA_MEDIATED_SIGNALING_PATHWAY	9/564	91/43216	4.75385e-05	2.92514e-05	CAMK2D/CIITA/GBP2/HLA-B/HLA-C/HLA-DPB1/HLA-DRB5/HLA-F/HLA-H	9
GOBP_GLYCOPROTEIN_METABOLIC_PROCESS	19/564	417/43216	4.81974e-05	2.96569e-05	B3GALT5/B3GNT9/BMPR1B/C1GALT1C1L/CHST15/DSE/DSEL/FBXO44/GALNT15/GCNT3/GFPT2/HBEGF/HPSE/HS6ST3/MGAT1/MUC13/POGLUT2/POMT1/SRD5A3	19
GOBP_NEURON_DEATH	17/564	341/43216	4.81974e-05	2.96569e-05	BDNF/CCL5/CIT/EGR1/EPHB1/ERBB3/GABRA5/GBE1/GCLM/HLA-F/LRP1/NTRK1/OXR1/SERPINF1/SLC25A27/SORL1/WNT5A	17
GOBP_REGULATION_OF_CELL_MORPHOGENESIS	16/564	305/43216	4.87647e-05	3.00059e-05	ARHGAP18/BAIAP2/CDC42EP3/CPNE5/EFNA5/FN1/HAS2/KALRN/LIMS1/MYH10/NTNG1/PALMD/SYT1/TAOK2/TIAM1/WNT5A	16
GOBP_REGULATION_OF_ACTIN_FILAMENT_ORGANIZATION	15/564	270/43216	4.89784e-05	3.01374e-05	ADD3/ARHGAP18/ASAP3/BAIAP2/CDC42EP3/COTL1/CTNNA2/FCHSD1/GMFG/PHLDB2/PPP1R9A/SFRP1/SNX9/TMSB4X/VILL	15
GOBP_NEGATIVE_REGULATION_OF_CELL_DEVELOPMENT	12/564	173/43216	4.91485e-05	3.02421e-05	ARHGAP4/DLL3/EFNA5/HOOK3/PAEP/PTPRS/SEMA3C/SEMA4G/SEMA6A/SORL1/TMEM98/WNT5A	12
GOBP_DIVALENT_INORGANIC_CATION_HOMEOSTASIS	21/564	498/43216	4.91485e-05	3.02421e-05	AKAP6/ANK2/CACNA1A/CAMK2D/CCL5/CCR1/CHRNA9/EDNRA/ERO1A/GJA1/HERPUD1/LRP1/MT1G/NMB/NOL3/PLCG2/SLC25A23/SLC25A27/SLC8A1/SNX10/WNT5A	21
GOBP_T_CELL_APOPTOTIC_PROCESS	7/564	49/43216	4.92176e-05	3.02847e-05	ADA/ARG2/CCL5/CD274/DFFA/TSC22D3/WNT5A	7
GOBP_NEGATIVE_REGULATION_OF_PROTEIN_SERINE_THREONINE_KINASE_ACTIVITY	11/564	144/43216	4.92176e-05	3.02847e-05	CDKN2C/CIT/HHEX/LRP5/PKIA/PRKAG2/RGS2/SFN/SFRP1/SLC8A1/SORL1	11
GOBP_ANTIGEN_PROCESSING_AND_PRESENTATION_OF_EXOGENOUS_PEPTIDE_ANTIGEN_VIA_MHC_CLASS_I_TAP_INDEPENDENT	4/564	9/43216	5.06199e-05	3.11475e-05	HLA-B/HLA-C/HLA-F/HLA-H	4
GOBP_TUMOR_NECROSIS_FACTOR_MEDIATED_SIGNALING_PATHWAY	12/564	174/43216	5.14157e-05	3.16372e-05	AIM2/CARD16/CASP1/LIMS1/NOL3/RBCK1/TMSB4X/TNFRSF19/TNFRSF8/TNFSF13B/TNFSF15/TNFSF8	12
GOBP_NEURON_MIGRATION	11/564	145/43216	5.2109e-05	3.20638e-05	ASTN1/CTNNA2/DCLK1/FLRT2/KIRREL3/LHX6/LRP12/NRP2/NTNG1/SDCCAG8/SEMA6A	11
GOBP_MEMBRANE_ORGANIZATION	31/564	947/43216	5.30202e-05	3.26245e-05	AMPH/ANK2/ATP10D/BAIAP2/DAB2/DMKN/FAT4/FCHSD1/GCA/GLTP/GRAMD1B/HBEGF/MARCO/NOL3/PITPNC1/PLEKHA8P1/SAMD9/SEC24D/SFN/SH3GL2/SNX9/SPAG4/STX11/SUN2/SYNGR1/SYT1/SYT11/SYT9/TRAM1/TRBC2/WNT5A	31
GOBP_ANTIGEN_PROCESSING_AND_PRESENTATION_OF_ENDOGENOUS_PEPTIDE_ANTIGEN	5/564	19/43216	5.40504e-05	3.32584e-05	ABCB9/HLA-B/HLA-C/HLA-F/HLA-H	5
GOBP_GLYCOPROTEIN_BIOSYNTHETIC_PROCESS	17/564	345/43216	5.40504e-05	3.32584e-05	B3GALT5/B3GNT9/BMPR1B/C1GALT1C1L/CHST15/DSE/DSEL/GALNT15/GCNT3/GFPT2/HBEGF/HS6ST3/MGAT1/MUC13/POGLUT2/POMT1/SRD5A3	17
GOBP_REGULATION_OF_T_CELL_DIFFERENTIATION	11/564	146/43216	5.49624e-05	3.38195e-05	ADA/CAMK4/HLA-DOA/IL23R/LOXL3/NFKBIZ/RIPK2/SOX4/TMEM131L/VSIR/XBP1	11
GOBP_CARDIAC_MUSCLE_TISSUE_DEVELOPMENT	13/564	208/43216	5.91459e-05	3.63938e-05	AKAP6/ALPK2/ERBB3/GJA1/PDGFRB/PDLIM5/RGS2/SHOX2/SLC8A1/SMAD1/SORBS2/SOX6/WNT5A	13
GOBP_REGULATION_OF_LEUKOCYTE_PROLIFERATION	14/564	241/43216	5.93722e-05	3.6533e-05	ADA/ARG2/CBLB/CCL5/CD274/HHEX/HLA-DMB/HLA-DPB1/IL23R/RIPK2/TMEM131L/TNFSF13B/TNFSF8/VSIR	14
GOBP_REGULATION_OF_CYTOSKELETON_ORGANIZATION	21/564	506/43216	6.03508e-05	3.71351e-05	ADD3/ARHGAP18/ASAP3/BAIAP2/CDC42EP3/COTL1/CTNNA2/EFNA5/FCHSD1/GMFG/LRP1/OCLN/PDGFRB/PHLDB2/PPP1R9A/SFRP1/SNX9/TAOK2/TMSB4X/TUBB4A/VILL	21
GOBP_INORGANIC_ION_TRANSMEMBRANE_TRANSPORT	29/564	860/43216	6.0698e-05	3.73488e-05	AKAP6/ANK2/CACNA1A/CAMK2D/CHRNA9/ERO1A/FGF12/FXYD5/GABRA4/GABRA5/GABRG3/GPD1L/KCNJ15/KCNK1/KCNN3/NIPAL2/NOL3/ORAI3/PLCG2/SCARA5/SCN9A/SESTD1/SLC25A23/SLC25A27/SLC26A4/SLC37A1/SLC8A1/TMSB4X/TTYH2	29
GOBP_LEUKOCYTE_PROLIFERATION	16/564	312/43216	6.13174e-05	3.77299e-05	ADA/ARG2/CBLB/CCL5/CCND3/CD274/HHEX/HLA-DMB/HLA-DPB1/IL23R/NPR3/RIPK2/TMEM131L/TNFSF13B/TNFSF8/VSIR	16
GOBP_MAINTENANCE_OF_LOCATION_IN_CELL	13/564	209/43216	6.13174e-05	3.77299e-05	AKAP6/ANK2/CAMK2D/ERO1A/GJA1/NOL3/PLCG2/SLC25A23/SLC8A1/SORL1/SUN2/SYNE1/TMSB4X	13
GOBP_GLIAL_CELL_DIFFERENTIATION	13/564	210/43216	6.43881e-05	3.96194e-05	CDKN2C/ERBB3/FGF5/HDAC11/LAMB2/LRP1/NSUN5/PHGDH/SLC45A3/SOX4/SOX6/TMEM98/ZNF488	13
GOBP_GASTRULATION	12/564	179/43216	6.5984e-05	4.06014e-05	FN1/GJA1/ITGA4/LAMA3/LAMB3/LRP5/MMP14/PHLDB2/SFRP1/SMAD1/TXNRD1/WNT5A	12
GOBP_REGULATION_OF_T_CELL_APOPTOTIC_PROCESS	6/564	34/43216	6.65632e-05	4.09578e-05	ADA/ARG2/CCL5/CD274/TSC22D3/WNT5A	6
GOBP_ESTABLISHMENT_OR_MAINTENANCE_OF_CELL_POLARITY	13/564	211/43216	6.7159e-05	4.13244e-05	ALPK2/CAP2/EPHB1/FEZ1/FRMD4B/GJA1/KIF26B/MPP7/PARD6B/PDLIM1/SDCCAG8/SPINT2/WNT5A	13
GOBP_NEGATIVE_REGULATION_OF_NUCLEOBASE_CONTAINING_COMPOUND_METABOLIC_PROCESS	42/564	1517/43216	7.0373e-05	4.3302e-05	AJUBA/BACH1/CCND3/CENPV/CIITA/CITED2/CREM/DAB2/DFFA/DKK3/DNMT3B/EGR1/FABP4/FST/GJA1/H2AJ/HCFC2/HHEX/HOXB13/ID4/LGR4/LIMS1/LOXL3/MECOM/MTDH/NR2F1/PKIA/PPARGC1B/SAP30/SCML2/SFRP1/SHOX2/SNAI2/SOX6/TBL1X/TBX15/TRPS1/WNT5A/WWC3/ZEB2/ZNF391/ZNF91	42
GOBP_MULTICELLULAR_ORGANISMAL_HOMEOSTASIS	21/564	516/43216	7.90661e-05	4.86511e-05	CDH3/CTSH/EGR1/FABP4/GJA1/GRHL1/HAS2/IL18R1/ILDR2/LAMA4/LGR4/MUC13/NPR3/OCLN/PDGFC/PPARGC1B/PTGES/SFN/SH3GL2/SNX10/ZNF516	21
GOBP_REGULATION_OF_ACTIN_FILAMENT_LENGTH	12/564	183/43216	8.14558e-05	5.01215e-05	ADD3/ARHGAP18/BAIAP2/CDC42EP3/COTL1/CTNNA2/FCHSD1/GMFG/PPP1R9A/SNX9/TMSB4X/VILL	12
GOBP_POSITIVE_REGULATION_OF_NEURON_PROJECTION_DEVELOPMENT	11/564	153/43216	8.24981e-05	5.07628e-05	BDNF/CREB3L2/FEZ1/KALRN/LRP1/NTRK1/PPP1R9A/RGS2/SERPINF1/TIAM1/WNT5A	11
GOBP_POSITIVE_REGULATION_OF_HEMOPOIESIS	11/564	154/43216	8.75354e-05	5.38624e-05	ADA/CCR1/EVI2B/IL23R/MMP14/NFKBIZ/PPARGC1B/RIPK2/SOX4/VSIR/XBP1	11
GOBP_POSITIVE_REGULATION_OF_NEUROGENESIS	13/564	217/43216	8.93362e-05	5.49705e-05	BDNF/CDH4/FAIM/FN1/KALRN/LRP1/MME/PLAG1/ROBO1/SERPINF1/SHOX2/TIAM1/VEGFC	13
GOBP_RESPONSE_TO_PEPTIDE	21/564	521/43216	8.99248e-05	5.53327e-05	ACVR1C/AP3S1/BAIAP2/CACNA1A/CCND3/CPEB1/CRHBP/EGR1/GJA1/GJB2/HHEX/IRS1/ITGA4/LRP1/LRP5/PTPRE/RIPK2/SERPINF1/SORBS1/SORL1/XBP1	21
GOBP_ORGANIC_HYDROXY_COMPOUND_BIOSYNTHETIC_PROCESS	14/564	251/43216	8.99248e-05	5.53327e-05	CDH3/DKK3/FAXDC2/FGFR4/HSD3B7/MOXD1/PCBD1/PLCG2/PRKAG2/SNAI2/SPTLC3/SRD5A3/WNT5A/ZEB2	14
GOBP_CELLULAR_RESPONSE_TO_NITROGEN_COMPOUND	25/564	696/43216	9.12943e-05	5.61753e-05	AKAP6/AP3S1/BAIAP2/CACNA1A/CCND3/CPEB1/CRHBP/EGR1/FDX1/GCLM/GJA1/GJB2/HRH2/IRS1/ITGA4/LRP1/MAPK13/PDGFC/PTPRE/RIPK2/SFRP1/SLC8A1/SORBS1/SORL1/XBP1	25
GOBP_MUSCLE_CELL_DIFFERENTIATION	17/564	361/43216	9.1864e-05	5.65259e-05	ADAM12/AKAP6/ALPK2/ANK2/BDNF/CTNNA2/MMP14/PDGFRB/PDLIM5/RBPMS2/RGS2/SHOX2/SLC8A1/SORBS2/SOX6/SYNE1/XBP1	17
GOBP_CD4_POSITIVE_ALPHA_BETA_T_CELL_ACTIVATION	9/564	100/43216	9.24211e-05	5.68687e-05	ARG2/CD274/IL18R1/IL23R/LOXL3/NFKBIZ/RIPK2/TMEM98/VSIR	9
GOBP_POSITIVE_REGULATION_OF_MAPK_CASCADE	21/564	523/43216	9.40175e-05	5.7851e-05	AJUBA/CCL5/CCR1/FGFR4/FLT1/LRP1/MARCO/MTURN/NTRK1/PDGFC/PDGFRB/PELI2/RASSF2/RIPK2/ROBO1/TAOK2/TAOK3/THPO/TIAM1/TNFRSF19/WNT5A	21
GOBP_REGULATION_OF_ALPHA_BETA_T_CELL_ACTIVATION	9/564	101/43216	9.96836e-05	6.13374e-05	ADA/ARG2/CBLB/CD274/IL23R/LOXL3/NFKBIZ/RIPK2/VSIR	9
GOBP_CATION_TRANSMEMBRANE_TRANSPORT	29/564	886/43216	0.000100149	6.16236e-05	AKAP6/ANK2/CACNA1A/CALHM5/CAMK2D/CHRNA9/CRHBP/DAPK1/ERO1A/FGF12/FXYD5/GPD1L/KCNJ15/KCNK1/KCNN3/NIPAL2/NOL3/ORAI3/PLCG2/RGS2/SCARA5/SCN9A/SESTD1/SLC25A23/SLC25A27/SLC41A2/SLC7A2/SLC8A1/TMSB4X	29
GOBP_TISSUE_MIGRATION	17/564	364/43216	0.000100788	6.20169e-05	ADAM9/ADTRP/CTSH/FSTL1/HAS2/HBEGF/NRP2/PLCG2/PLPP3/PRSS3/PTPRR/ROBO1/SERPINF1/TMSB4X/VEGFC/WNT5A/ZEB2	17
GOBP_POSITIVE_REGULATION_OF_CELL_DEVELOPMENT	15/564	290/43216	0.000102916	6.33262e-05	BDNF/CDH4/FAIM/FN1/HAS2/KALRN/LIMS1/LRP1/MME/PLAG1/ROBO1/SERPINF1/SHOX2/TIAM1/VEGFC	15
GOBP_REGULATION_OF_GTPASE_ACTIVITY	20/564	485/43216	0.000103521	6.36984e-05	AJUBA/ARHGAP18/ARHGAP22/ARHGAP31/ARHGAP4/ASAP3/CBLB/CCL5/EFNA5/ELMOD1/FAM13A/FICD/KALRN/LIMS1/NTRK1/RGS2/SFRP1/SNX9/TIAM1/WNT5A	20
GOBP_POSITIVE_REGULATION_OF_IMMUNE_RESPONSE	26/564	748/43216	0.000103859	6.39065e-05	ADA/AIM2/BAIAP2/C1R/CBLB/CCL5/CD274/HLA-B/HLA-DMB/HLA-DPB1/HLA-DRB5/HLA-F/HLA-H/IL18R1/IL23R/MUC13/NFKBIZ/PAG1/PLCG2/RAET1E/RBCK1/RIPK2/TNFSF13B/TRBC2/WNT5A/XBP1	26
GOBP_OSTEOBLAST_DIFFERENTIATION	13/564	221/43216	0.000104265	6.41566e-05	BCAP29/BMPR1B/DDR2/HSPE1/LGR4/LRP5/RASSF2/RRBP1/SFRP1/SHOX2/SMAD1/SNAI2/VEGFC	13
GOBP_NEURON_PROJECTION_EXTENSION_INVOLVED_IN_NEURON_PROJECTION_GUIDANCE	6/564	37/43216	0.000104265	6.41566e-05	ALCAM/NRP2/SEMA3C/SEMA4G/SEMA6A/WNT5A	6
GOBP_REGULATION_OF_JNK_CASCADE	10/564	129/43216	0.00010647	6.55132e-05	EPHB1/MECOM/MTURN/RASSF2/RIPK2/SFRP1/TAOK2/TAOK3/TNFRSF19/WNT5A	10
GOBP_REGULATION_OF_SUPRAMOLECULAR_FIBER_ORGANIZATION	17/564	367/43216	0.00010981	6.75683e-05	ADD3/ARHGAP18/ASAP3/BAIAP2/CDC42EP3/COTL1/CTNNA2/FCHSD1/GMFG/OCLN/PHLDB2/PPP1R9A/SFRP1/SNX9/TMSB4X/TUBB4A/VILL	17
GOBP_POSITIVE_REGULATION_OF_HAIR_FOLLICLE_DEVELOPMENT	4/564	11/43216	0.000114731	7.05964e-05	FST/HPSE/KRT17/WNT5A	4
GOBP_POSITIVE_REGULATION_OF_CATABOLIC_PROCESS	19/564	448/43216	0.000114965	7.07405e-05	ADAM9/CBLB/DAB2/DAPK1/GJA1/HERPUD1/IRS1/LRP1/MID2/MTDH/PFKFB2/PRR5L/RIPK2/RNF144B/SNX9/SORL1/TRIML2/WNT5A/VSIR	19
GOBP_ADIPOSE_TISSUE_DEVELOPMENT	6/564	38/43216	0.000120637	7.42305e-05	LRP5/OXCT1/SELENOM/SORL1/XBP1/ZNF516	6
GOBP_REGULATION_OF_CELLULAR_RESPONSE_TO_GROWTH_FACTOR_STIMULUS	15/564	295/43216	0.000122402	7.53169e-05	CITED2/DAB2/DKK3/FST/FSTL1/HHEX/HHIP/RBPMS2/ROBO1/SEMA6A/SFRP1/SORL1/TGFB1I1/VEGFC/WNT5A	15
GOBP_SYNAPTIC_SIGNALING	25/564	711/43216	0.00012412	7.63734e-05	AMPH/BDNF/CACNA1A/CADPS2/CDH11/CHRNA9/CRHBP/ERC2/FCHSD1/FGF12/GABRA4/GABRA5/GABRG3/HRH2/MCTP2/MME/NTNG1/NTRK1/PPP1R9A/PTPRS/STX11/SYNGR1/SYT1/SYT11/SYT9	25
GOBP_MUSCLE_TISSUE_DEVELOPMENT	17/564	371/43216	0.000124171	7.64049e-05	AKAP6/ALPK2/EGR1/EPHB1/ERBB3/GJA1/PDGFRB/PDLIM5/RGS2/SAP30/SEMA3C/SHOX2/SLC8A1/SMAD1/SORBS2/SOX6/WNT5A	17
GOBP_POSTSYNAPSE_ORGANIZATION	11/564	161/43216	0.000124282	7.64733e-05	ABHD17C/ARHGAP22/EPHB1/KALRN/NRP2/PDLIM5/PPP1R9A/PTPRS/TANC2/TIAM1/WNT5A	11
GOBP_CANONICAL_WNT_SIGNALING_PATHWAY	16/564	333/43216	0.000125001	7.69156e-05	CDH3/DAB2/DKK3/EGR1/FZD8/HHEX/LGR4/LRP5/PLPP3/RBMS3/SFRP1/SNAI2/SOX4/TBL1X/TMEM131L/WNT5A	16
GOBP_DEVELOPMENTAL_PROCESS_INVOLVED_IN_REPRODUCTION	30/564	950/43216	0.000132199	8.13449e-05	ADA/ADAM19/BMPR1B/CITED2/CREM/EPOR/FST/GJA1/GJB2/HOXB13/LGR4/MME/MMP14/MMP19/NTRK1/PAEP/PDGFRB/PLAG1/REC8/RGS2/RHBDD1/SEPTIN6/SERPINF1/SFRP1/SPAG4/SPINT2/SYNE1/TEX19/VCX/WNT5A	30
GOBP_ZYMOGEN_ACTIVATION	7/564	58/43216	0.000133244	8.19877e-05	C1R/CTSH/MMP14/PLAT/PRSS3/RIPK2/VSIR	7
GOBP_ANTIGEN_PROCESSING_AND_PRESENTATION_OF_PEPTIDE_ANTIGEN	12/564	194/43216	0.000134139	8.25385e-05	ABCB9/CTSV/HLA-B/HLA-C/HLA-DMB/HLA-DOA/HLA-DPB1/HLA-DRB5/HLA-F/HLA-H/SEC24D/SH3GL2	12
GOBP_REGULATION_OF_PROTEIN_BINDING	12/564	194/43216	0.000134139	8.25385e-05	BDNF/CARD16/CBLB/DAB2/ITGA4/LRP1/PCBD1/RIPK2/SORL1/SPON1/TIAM1/WNT5A	12
GOBP_NEGATIVE_REGULATION_OF_LOCOMOTION	17/564	375/43216	0.000139761	8.59978e-05	ACVR1C/ADA/ADTRP/ARHGAP4/CITED2/GJA1/LRP1/PHLDB2/PTPRR/ROBO1/SEMA3C/SEMA4G/SEMA6A/SERPINF1/SFRP1/SPINT2/WNT5A	17
GOBP_CELLULAR_RESPONSE_TO_CALCIUM_ION	8/564	81/43216	0.000140083	8.6196e-05	CAMK2D/CPNE5/CRHBP/SLC25A23/SYT1/SYT11/SYT9/WNT5A	8
GOBP_KERATINOCYTE_DIFFERENTIATION	15/564	300/43216	0.000144635	8.89973e-05	ADAM9/BCL11B/CDH3/CTSV/EXPH5/GRHL1/KAZN/KRT17/KRT7/KRT81/KRT83/KRT86/LCE1F/SFN/WNT5A	15
GOBP_CARBOHYDRATE_HOMEOSTASIS	13/564	229/43216	0.00014466	8.90123e-05	EFNA5/FGFR4/GCLM/HKDC1/IRS1/LRP1/LRP5/NMB/OXCT1/SERPINF1/SOX4/TIAM1/XBP1	13
GOBP_ALPHA_BETA_T_CELL_DIFFERENTIATION	9/564	107/43216	0.000147476	9.07452e-05	ADA/BCL11B/IL18R1/IL23R/LOXL3/NFKBIZ/RIPK2/TMEM98/TNFSF8	9
GOBP_NEGATIVE_REGULATION_OF_DEVELOPMENTAL_GROWTH	9/564	107/43216	0.000147476	9.07452e-05	ARHGAP4/GJA1/PTPRS/RGS2/SEMA3C/SEMA4G/SEMA6A/WNT5A/WWC3	9
GOBP_REGULATION_OF_CYSTEINE_TYPE_ENDOPEPTIDASE_ACTIVITY	13/564	230/43216	0.000150224	9.24362e-05	ACVR1C/AIM2/CARD16/CASP1/CTSH/DAPK1/HERPUD1/HSPE1/NOL3/RIPK2/ROBO1/SFN/TNFSF15	13
GOBP_POSITIVE_REGULATION_OF_DNA_BINDING_TRANSCRIPTION_FACTOR_ACTIVITY	14/564	265/43216	0.000150224	9.24362e-05	AIM2/CARD16/DDR2/IL18R1/LRP5/MID2/MTDH/NTRK1/PLPP3/PPARGC1B/RBCK1/RIPK2/TRIML2/WNT5A	14
GOBP_ORGAN_GROWTH	11/564	166/43216	0.000159355	9.80547e-05	AKAP6/DDR2/ECM1/GJA1/PDGFRB/PDLIM5/PLAG1/RGS2/SMAD1/SORBS2/WWC3	11
GOBP_NEGATIVE_REGULATION_OF_ALPHA_BETA_T_CELL_PROLIFERATION	4/564	12/43216	0.000160271	9.86179e-05	ARG2/CBLB/CD274/VSIR	4
GOBP_NEGATIVE_REGULATION_OF_HORMONE_SECRETION	7/564	60/43216	0.000161248	9.92195e-05	ACVR1C/CRHBP/GJA1/IRS1/KALRN/NMB/SFRP1	7
GOBP_CARDIAC_CELL_DEVELOPMENT	8/564	83/43216	0.000163225	0.000100436	AKAP6/ALPK2/PDGFRB/PDLIM5/RGS2/SHOX2/SLC8A1/SORBS2	8
GOBP_ANION_TRANSMEMBRANE_TRANSPORT	21/564	547/43216	0.000165747	0.000101988	ABCC4/EDNRA/GABRA4/GABRA5/GABRG3/GJA1/IRS1/OCLN/PEX5L/PRKAG2/RGS2/SLC25A27/SLC26A4/SLC37A1/SLC38A1/SLC45A3/SLC7A2/SORBS1/TRAM1/TST/TTYH2	21
GOBP_MYELOID_LEUKOCYTE_MEDIATED_IMMUNITY	21/564	547/43216	0.000165747	0.000101988	CD33/COTL1/CTSH/DNAJC3/ENPP4/FUCA2/GCA/GMFG/HLA-B/HLA-C/HLA-H/HPSE/IL13RA2/MME/PRSS2/PRSS3/S100A11/SIRPB1/SLC44A2/SYNGR1/TMC6	21
GOBP_NEGATIVE_REGULATION_OF_NERVOUS_SYSTEM_DEVELOPMENT	10/564	137/43216	0.000166906	0.000102701	ARHGAP4/DLL3/HOOK3/PTPRS/SEMA3C/SEMA4G/SEMA6A/SORL1/TMEM98/WNT5A	10
GOBP_POSITIVE_REGULATION_OF_PEPTIDASE_ACTIVITY	12/564	200/43216	0.000174064	0.000107106	ACVR1C/AIM2/CASP1/CTSH/DAPK1/FN1/HSPE1/PCOLCE2/RIPK2/ROBO1/TNFSF15/VSIR	12
GOBP_ANTIGEN_PROCESSING_AND_PRESENTATION	13/564	234/43216	0.000175451	0.000107958	ABCB9/CTSH/CTSV/HLA-B/HLA-C/HLA-DMB/HLA-DOA/HLA-DPB1/HLA-DRB5/HLA-F/HLA-H/SEC24D/SH3GL2	13
GOBP_CELLULAR_RESPONSE_TO_CARBOHYDRATE_STIMULUS	10/564	138/43216	0.000176405	0.000108546	EFNA5/GCLM/LRP1/LRP5/MAPK13/OXCT1/SERPINF1/SOX4/TIAM1/XBP1	10
GOBP_REGULATION_OF_ADAPTIVE_IMMUNE_RESPONSE	11/564	169/43216	0.000183372	0.000112833	ADA/CD274/HLA-B/HLA-F/HLA-H/IL18R1/IL23R/LOXL3/NFKBIZ/RIPK2/TNFSF13B	11
GOBP_DENDRITE_MORPHOGENESIS	10/564	139/43216	0.000186569	0.0001148	CTNNA2/DCLK1/EPHB1/KALRN/PDLIM5/PPP1R9A/SDC2/TANC2/TAOK2/TIAM1	10
GOBP_REPRODUCTION	39/564	1431/43216	0.000186569	0.0001148	ACVR1C/ADA/ADAM19/BMPR1B/CITED2/CREM/CRHBP/EGR1/EPOR/FST/GJA1/GJB2/HAS2/HOXB13/KALRN/LGR4/MME/MMP14/MMP19/NTRK1/PAEP/PDGFRB/PDIK1L/PLAG1/PSG1/REC8/RGS2/RHBDD1/SEPTIN6/SERPINF1/SFRP1/SMAD1/SPAG4/SPINT2/SUN2/SYNE1/TEX19/VCX/WNT5A	39
GOBP_CELL_CYCLE	47/564	1865/43216	0.000188266	0.000115844	AJUBA/BACH1/BEX2/CCND2/CCND3/CDKN2C/CENPV/CIT/CITED2/EVI2B/GJA1/GSPT2/HHEX/IFFO1/KCTD11/KLHDC8B/LRP5/MAPK13/MECOM/MYH10/PARD6B/PDCD2L/PDGFRB/PDIK1L/PHGDH/PKIA/PRKAG2/RASSF2/REC8/RGS2/RPS6KA2/SDCCAG8/SEPTIN6/SERTAD1/SFN/SFRP1/SNX9/SOX4/SUN2/TAOK2/TAOK3/TEX19/TUBB4A/WDR12/WNT5A/ZBED9/ZNF385A	47
GOBP_CELL_CELL_ADHESION_VIA_PLASMA_MEMBRANE_ADHESION_MOLECULES	14/564	273/43216	0.000200911	0.000123625	AJUBA/ALCAM/AMIGO2/CDH11/CDH3/CDH4/FAT4/FXYD5/KIRREL3/MPZL2/NECTIN4/NTNG1/PTPRS/ROBO1	14
GOBP_TEMPERATURE_HOMEOSTASIS	11/564	171/43216	0.00020194	0.000124258	EGR1/FABP4/GJA1/IL18R1/LAMA4/LGR4/NPR3/PDGFC/PPARGC1B/PTGES/ZNF516	11
GOBP_METAL_ION_HOMEOSTASIS	23/564	646/43216	0.000210384	0.000129454	AKAP6/ANK2/CACNA1A/CAMK2D/CCL5/CCR1/CHRNA9/EDNRA/ERO1A/GJA1/HERPUD1/LRP1/MT1G/NMB/NOL3/PLCG2/SCARA5/SLC25A23/SLC25A27/SLC8A1/SNX10/STEAP1/WNT5A	23
GOBP_HEART_MORPHOGENESIS	13/564	239/43216	0.00021402	0.000131691	ALPK2/CITED2/FAT4/FLRT2/HAS2/NRP2/ROBO1/SEMA3C/SHOX2/SNAI2/SOX4/VANGL2/WNT5A	13
GOBP_FIBROBLAST_GROWTH_FACTOR_RECEPTOR_SIGNALING_PATHWAY	9/564	113/43216	0.000216284	0.000133084	ANOS1/FAT4/FGF12/FGF5/FGFR4/FLRT2/HHIP/NCBP1/WNT5A	9
GOBP_REGULATION_OF_MEMBRANE_POTENTIAL	18/564	431/43216	0.000216926	0.000133479	AKAP6/ANK2/CACNA1A/CAMK2D/CASP1/CHRNA9/FGF12/GABRA4/GABRA5/GABRG3/GCLM/GJA1/GPD1L/KCNK1/PPP1R9A/SCN9A/SLC25A27/SLC8A1	18
GOBP_SYNAPSE_ASSEMBLY	11/564	173/43216	0.000222073	0.000136647	ADGRL2/AMIGO2/BDNF/EPHB1/FLRT2/KIRREL3/NTRK1/PDLIM5/PPP1R9A/PTPRS/WNT5A	11
GOBP_NEGATIVE_REGULATION_OF_AXON_EXTENSION	6/564	43/43216	0.000225154	0.000138542	ARHGAP4/PTPRS/SEMA3C/SEMA4G/SEMA6A/WNT5A	6
GOBP_ANTIGEN_PROCESSING_AND_PRESENTATION_OF_ENDOGENOUS_ANTIGEN	5/564	26/43216	0.000225154	0.000138542	ABCB9/HLA-B/HLA-C/HLA-F/HLA-H	5
GOBP_REGULATION_OF_HAIR_CYCLE	5/564	26/43216	0.000225154	0.000138542	CDH3/FST/HPSE/KRT17/WNT5A	5
GOBP_AMINOGLYCAN_BIOSYNTHETIC_PROCESS	9/564	114/43216	0.000227862	0.000140208	B3GALT5/B3GNT9/CHST15/CHST2/DSE/DSEL/HAS2/PDGFRB/SDC2	9
GOBP_CARDIAC_MUSCLE_CELL_DIFFERENTIATION	9/564	114/43216	0.000227862	0.000140208	AKAP6/ALPK2/PDGFRB/PDLIM5/RGS2/SHOX2/SLC8A1/SORBS2/SOX6	9
GOBP_TISSUE_REMODELING	11/564	175/43216	0.000242159	0.000149006	DDR2/GJA1/LGR4/LRP5/MMP14/NOL3/PPARGC1B/RASSF2/SEMA3C/SFRP1/SNX10	11
GOBP_FORMATION_OF_PRIMARY_GERM_LAYER	9/564	115/43216	0.000242159	0.000149006	FN1/GJA1/ITGA4/LAMA3/LAMB3/MMP14/SMAD1/TXNRD1/WNT5A	9
GOBP_CARDIOCYTE_DIFFERENTIATION	10/564	144/43216	0.000242159	0.000149006	AKAP6/ALPK2/PDGFRB/PDLIM5/RGS2/SEMA3C/SHOX2/SLC8A1/SORBS2/SOX6	10
GOBP_RESPONSE_TO_CALCIUM_ION	10/564	144/43216	0.000242159	0.000149006	ADAM9/CAMK2D/CPNE5/CRHBP/PTGES/SLC25A23/SYT1/SYT11/SYT9/WNT5A	10
GOBP_NEGATIVE_REGULATION_OF_INTRACELLULAR_SIGNAL_TRANSDUCTION	20/564	522/43216	0.000254147	0.000156382	AJUBA/CHRNA9/CIT/GPD1L/HERPUD1/MECOM/NOL3/PTPRR/RASSF2/RGS2/SEMA6A/SFRP1/SNAI2/SORL1/TAOK3/TMSB4X/TRIM59/WWC3/XBP1/ZNF385A	20
GOBP_REGULATION_OF_CARTILAGE_DEVELOPMENT	7/564	65/43216	0.000254147	0.000156382	BMPR1B/SHOX2/SMAD1/SNAI2/SOX6/TRPS1/WNT5A	7
GOBP_CELLULAR_GLUCOSE_HOMEOSTASIS	10/564	145/43216	0.000255108	0.000156974	EFNA5/GCLM/HKDC1/LRP1/LRP5/OXCT1/SERPINF1/SOX4/TIAM1/XBP1	10
GOBP_ADAPTIVE_IMMUNE_RESPONSE_BASED_ON_SOMATIC_RECOMBINATION_OF_IMMUNE_RECEPTORS_BUILT_FROM_IMMUNOGLOBULIN_SUPERFAMILY_DOMAINS	16/564	357/43216	0.000258599	0.000159122	ADA/C1R/CD274/CTSH/HLA-B/HLA-F/HLA-H/IL13RA2/IL18R1/IL23R/LOXL3/NFKBIZ/RIPK2/TMEM98/TNFSF13B/TRBC2	16
GOBP_NUCLEOBASE_CONTAINING_SMALL_MOLECULE_METABOLIC_PROCESS	22/564	612/43216	0.000261635	0.00016099	ADA/AK4/DPYD/ENPP4/FAR2/GFPT2/HKDC1/KYNU/MGAT1/NAMPT/NME3/NNMT/NT5E/NUP210/OGDHL/PANK1/PAPSS2/PDE7A/PFKFB2/PRKAG2/TMSB4X/TXNRD1	22
GOBP_REGULATION_OF_NEUROTRANSMITTER_LEVELS	12/564	210/43216	0.000261635	0.00016099	ALDH5A1/CADPS2/ERC2/MAOA/MCTP2/MOXD1/PPP1R9A/SLC38A1/STX11/SYT1/SYT11/SYT9	12
GOBP_SKELETAL_SYSTEM_MORPHOGENESIS	12/564	210/43216	0.000261635	0.00016099	BMPR1B/HAS2/HHIP/LRP5/MMP14/PAPPA2/PPARGC1B/SFRP1/SHOX2/SOX6/TBX15/TMEM107	12
GOBP_EPIDERMAL_CELL_DIFFERENTIATION	16/564	358/43216	0.000264771	0.000162919	ADAM9/BCL11B/CDH3/CTSV/EXPH5/GRHL1/KAZN/KRT17/KRT7/KRT81/KRT83/KRT86/LCE1F/PLS1/SFN/WNT5A	16
GOBP_NEURAL_CREST_CELL_DIFFERENTIATION	8/564	90/43216	0.000269831	0.000166033	EDNRA/FN1/NRP2/SEMA3C/SEMA4G/SEMA6A/SFRP1/SNAI2	8
GOBP_CENTRAL_NERVOUS_SYSTEM_NEURON_DIFFERENTIATION	11/564	178/43216	0.000275341	0.000169423	BCL11B/CDH11/DCLK1/EPHB1/LHX6/MDGA2/NRP2/ROBO1/SFRP1/SOX4/WNT5A	11
GOBP_ACTIN_POLYMERIZATION_OR_DEPOLYMERIZATION	12/564	212/43216	0.000284337	0.000174959	ADD3/ARHGAP18/BAIAP2/CDC42EP3/COTL1/CTNNA2/FCHSD1/GMFG/PPP1R9A/SNX9/TMSB4X/VILL	12
GOBP_REGULATION_OF_LIPID_METABOLIC_PROCESS	17/564	401/43216	0.000287694	0.000177024	BCL11B/DKK3/EGR1/FGFR4/FLT1/GRHL1/IRS1/MTMR1/PDGFRB/PEX11A/PRKAG2/SLC45A3/SNAI2/SORBS1/SORL1/TBL1X/TXNRD1	17
GOBP_RESPONSE_TO_OXIDATIVE_STRESS	18/564	443/43216	0.000293202	0.000180414	ADA/ADAM9/BRF2/DAPK1/ERO1A/GCLM/GJB2/MAPK13/MMP14/MSRB3/NOL3/OXR1/PDGFRB/PDLIM1/PPARGC1B/PRR5L/SLC8A1/TXNRD1	18
GOBP_METAL_ION_TRANSPORT	19/564	486/43216	0.000298388	0.000183605	AKAP6/ANK2/CACNA1A/CAMK2D/CCL5/CCR1/CD33/CHRNA9/ERO1A/GJA1/NIPAL2/NOL3/ORAI3/PDGFRB/PLCG2/SESTD1/SLC25A23/SLC41A2/SLC8A1	19
GOBP_REGULATION_OF_CD4_POSITIVE_ALPHA_BETA_T_CELL_ACTIVATION	7/564	67/43216	0.000300304	0.000184784	ARG2/CD274/IL23R/LOXL3/NFKBIZ/RIPK2/VSIR	7
GOBP_NEGATIVE_REGULATION_OF_IMMUNE_SYSTEM_PROCESS	17/564	403/43216	0.000303184	0.000186556	ADA/ADTRP/ARG2/CBLB/CD274/FCRLB/HLA-B/HLA-DOA/HLA-F/IL13RA2/LOXL3/PAG1/SFRP1/SYT11/TMEM131L/TSC22D3/VSIR	17
GOBP_BROWN_FAT_CELL_DIFFERENTIATION	6/564	46/43216	0.00031412	0.000193285	ARL4A/ERO1A/FABP4/PEX11A/RGS2/ZNF516	6
GOBP_POSITIVE_REGULATION_OF_FIBROBLAST_PROLIFERATION	6/564	46/43216	0.00031412	0.000193285	DDR2/FN1/PDGFC/PDGFRB/S100A6/WNT5A	6
GOBP_POSITIVE_REGULATION_OF_PEPTIDE_SECRETION	10/564	151/43216	0.000347251	0.000213671	ADAM9/CD33/EXPH5/GJA1/LRP1/MYH10/OXCT1/PFKFB2/SOX4/VEGFC	10
GOBP_REGULATION_OF_EXTRACELLULAR_MATRIX_ORGANIZATION	6/564	47/43216	0.000354375	0.000218055	ADTRP/DDR2/FGFR4/HAS2/LRP1/PHLDB2	6
GOBP_CALCIUM_ION_TRANSPORT	17/564	409/43216	0.000360255	0.000221673	AKAP6/ANK2/CACNA1A/CAMK2D/CCL5/CCR1/CD33/CHRNA9/ERO1A/GJA1/NOL3/ORAI3/PDGFRB/PLCG2/SESTD1/SLC25A23/SLC8A1	17
GOBP_POSITIVE_REGULATION_OF_IMMUNE_EFFECTOR_PROCESS	12/564	218/43216	0.000363655	0.000223765	HLA-B/HLA-DMB/HLA-F/HLA-H/IL13RA2/IL18R1/IL23R/NFKBIZ/RAET1E/RIPK2/WNT5A/XBP1	12
GOBP_PROTEIN_POLYMERIZATION	14/564	291/43216	0.00036777	0.000226297	ADD3/ARHGAP18/BAIAP2/CDC42EP3/COTL1/CTNNA2/FCHSD1/GMFG/OCLN/PPP1R9A/SNX9/TMSB4X/TUBB4A/VILL	14
GOBP_NEGATIVE_REGULATION_OF_GENE_EXPRESSION	43/564	1702/43216	0.000370684	0.00022809	AJUBA/ARG2/CARD16/CCR1/CD274/CD33/CDH3/CENPV/CHAC1/CITED2/CPEB1/DAPK1/DNMT3B/ERI1/FN1/GSPT2/H2AJ/HLA-F/IGF2BP3/IL13RA2/IL23R/LGR4/NCBP1/NOL3/NUP210/OCLN/PAIP2B/PLAG1/PRR5L/PTPRS/RBMS3/RGS2/ROBO1/RPS10/RPS4Y1/SERPINF1/SFRP1/SH3GL2/SMAD1/SYT11/TMEM98/TMSB4X/VSIR	43
GOBP_BASEMENT_MEMBRANE_ASSEMBLY	4/564	15/43216	0.000371981	0.000228888	LAMB2/LAMB3/NTNG1/PHLDB2	4
GOBP_METANEPHRIC_GLOMERULUS_DEVELOPMENT	4/564	15/43216	0.000371981	0.000228888	EGR1/LAMB2/LGR4/PDGFRB	4
GOBP_ORGANOPHOSPHATE_BIOSYNTHETIC_PROCESS	21/564	584/43216	0.000377591	0.00023234	ADA/AJUBA/AK4/CKB/DGKA/GK/GPD1L/KYNU/LIPH/MTMR1/NAMPT/NME3/NNMT/PANK1/PAPSS2/PLCG2/PRKAG2/PTPMT1/SLC44A2/SRD5A3/TMSB4X	21
GOBP_ADAPTIVE_THERMOGENESIS	10/564	153/43216	0.000380109	0.000233889	FABP4/GJA1/IL18R1/LAMA4/LGR4/NPR3/PDGFC/PPARGC1B/SORL1/ZNF516	10
GOBP_CELLULAR_AMINO_ACID_METABOLIC_PROCESS	15/564	331/43216	0.000382721	0.000235496	ACY1/ALDH5A1/ARG2/ASRGL1/DPYD/GCLM/GFPT2/GLDC/KYNU/NARS2/PCBD1/PHGDH/PLOD2/RIMKLA/TST	15
GOBP_PEPTIDYL_TYROSINE_MODIFICATION	16/564	371/43216	0.00038477	0.000236757	BDNF/CBLB/CCL5/DDR2/EFNA5/EPHB1/ERBB3/FGFR4/FLT1/HBEGF/IL23R/NTRK1/PDGFC/PDGFRB/RIPK2/SFRP1	16
GOBP_REGULATION_OF_PHOSPHOLIPASE_ACTIVITY	7/564	70/43216	0.000384819	0.000236788	BDNF/CCL5/EDNRA/FLT1/LRP1/PDGFRB/RGS2	7
GOBP_KERATINOCYTE_PROLIFERATION	6/564	48/43216	0.000388071	0.000238788	BCL11B/CDH3/FST/HAS2/SFN/SNAI2	6
GOBP_VASCULAR_ENDOTHELIAL_GROWTH_FACTOR_SIGNALING_PATHWAY	6/564	48/43216	0.000388071	0.000238788	FLT1/NRP2/PDGFRB/ROBO1/SEMA6A/VEGFC	6
GOBP_LEUKOCYTE_MEDIATED_IMMUNITY	27/564	869/43216	0.000393237	0.000241967	C1R/CD33/COTL1/CTSH/DNAJC3/ENPP4/FUCA2/GCA/GMFG/HLA-B/HLA-C/HLA-F/HLA-H/HPSE/IL13RA2/IL18R1/IL23R/MME/PRSS2/PRSS3/RAET1E/S100A11/SIRPB1/SLC44A2/SYNGR1/TMC6/TRBC2	27
GOBP_NEGATIVE_REGULATION_OF_CELLULAR_COMPONENT_ORGANIZATION	24/564	725/43216	0.000394175	0.000242544	ADD3/ADTRP/ARHGAP4/CTNNA2/DNMT3B/FEZ1/FEZ2/GMFG/LRP1/MMP14/NOL3/NR2F1/PHLDB2/PPP1R9A/PTPRS/SEMA3C/SEMA4G/SEMA6A/SORL1/SYT11/TMSB4X/TUBB4A/VILL/WNT5A	24
GOBP_PHOSPHATIDYLINOSITOL_3_KINASE_SIGNALING	10/564	154/43216	0.000394175	0.000242544	CCL5/EPOR/ERBB3/FLT1/FN1/IRS1/NTRK1/PDGFC/PDGFRB/PRR5L	10
GOBP_FAT_CELL_DIFFERENTIATION	12/564	221/43216	0.000400643	0.000246524	ARL4A/ERO1A/FABP4/LRP5/PEX11A/RGS2/SFRP1/TGFB1I1/WNT5A/XBP1/ZNF385A/ZNF516	12
GOBP_POSITIVE_REGULATION_OF_CELL_JUNCTION_ASSEMBLY	8/564	96/43216	0.000401514	0.00024706	ADGRL2/AMIGO2/BDNF/EPHB1/FLRT2/LIMS1/NTRK1/SFRP1	8
GOBP_LYMPHOCYTE_APOPTOTIC_PROCESS	7/564	71/43216	0.000414162	0.000254843	ADA/ARG2/CCL5/CD274/DFFA/TSC22D3/WNT5A	7
GOBP_ORGANIC_CYCLIC_COMPOUND_CATABOLIC_PROCESS	22/564	636/43216	0.000427818	0.000263246	ADA/ALDH1L2/ASRGL1/DFFA/DPYD/ENPP4/ERI1/GSPT2/HSD17B6/IGF2BP3/ISG20/KYNU/MAOA/MGAT1/MOXD1/NCBP1/NT5E/PCBD1/PDE7A/PRR5L/RPS10/RPS4Y1	22
GOBP_EMBRYO_DEVELOPMENT_ENDING_IN_BIRTH_OR_EGG_HATCHING	21/564	591/43216	0.000433121	0.000266509	ACVR1C/ADA/C6orf141/DLL3/EDNRA/MGAT1/MMP14/PHGDH/PTPRR/SEC24D/SEMA3C/SFRP1/SHOX2/SMIM14/SOX4/SPINT2/TANC2/TBX15/TMEM107/VANGL2/WNT5A	21
GOBP_LYMPHOCYTE_ACTIVATION_INVOLVED_IN_IMMUNE_RESPONSE	11/564	189/43216	0.000441455	0.000271637	ADA/HLA-DMB/HLA-F/IL18R1/IL23R/LOXL3/NFKBIZ/PLCG2/RIPK2/TMEM98/XBP1	11
GOBP_REGULATION_OF_BODY_FLUID_LEVELS	19/564	503/43216	0.000441592	0.000271721	ADA/ADTRP/DGKA/ENPP4/FN1/GJA1/GRHL1/HAS2/HBE1/HPSE/KALRN/NPR3/PLAT/PLCG2/SFN/TFPI/TLN1/XBP1/ZNF385A	19
GOBP_CELLULAR_RESPONSE_TO_VASCULAR_ENDOTHELIAL_GROWTH_FACTOR_STIMULUS	7/564	72/43216	0.000447302	0.000275235	FLT1/MT1G/NRP2/PDGFRB/ROBO1/SEMA6A/VEGFC	7
GOBP_POSITIVE_REGULATION_OF_RESPONSE_TO_WOUNDING	7/564	72/43216	0.000447302	0.000275235	ENPP4/HBEGF/HPSE/LRP1/OCLN/PLPP3/XBP1	7
GOBP_ACTOMYOSIN_STRUCTURE_ORGANIZATION	11/564	190/43216	0.000458851	0.000282341	ASAP3/CIT/EPB41L1/FRMD6/MYH10/PDGFRB/PDLIM1/PHLDB2/PPP1R9A/SFRP1/SORBS1	11
GOBP_REGULATION_OF_PHOSPHATIDYLINOSITOL_3_KINASE_SIGNALING	9/564	127/43216	0.000473111	0.000291116	CCL5/EPOR/ERBB3/FLT1/FN1/NTRK1/PDGFC/PDGFRB/PRR5L	9
GOBP_ALPHA_AMINO_ACID_METABOLIC_PROCESS	11/564	191/43216	0.000479028	0.000294756	ALDH5A1/ARG2/ASRGL1/GCLM/GFPT2/GLDC/KYNU/PCBD1/PHGDH/PLOD2/TST	11
GOBP_REGULATION_OF_DEFENSE_RESPONSE	23/564	689/43216	0.000485427	0.000298694	ADA/AIM2/ARG2/CASP1/CCL5/FABP4/GJA1/HLA-B/HLA-F/IL23R/MAPK13/MGLL/MUC13/NFKBIZ/NT5E/PLCG2/PTGES/RAET1E/RIPK2/SERPINF1/SYT11/TMSB4X/WNT5A	23
GOBP_MONOCARBOXYLIC_ACID_METABOLIC_PROCESS	22/564	643/43216	0.000490922	0.000302075	ADTRP/ALDH5A1/CKB/CREM/CYP2S1/CYP3A5/FGFR4/HKDC1/HSD3B7/IRS1/KYNU/LIPH/MGLL/NUP210/OGDHL/PFKFB2/PHGDH/PRKAG2/PTGES/PTGR1/SLC45A3/XBP1	22
GOBP_POSITIVE_REGULATION_OF_NF_KAPPAB_TRANSCRIPTION_FACTOR_ACTIVITY	10/564	159/43216	0.000499173	0.000307152	AIM2/CARD16/IL18R1/MID2/MTDH/NTRK1/RBCK1/RIPK2/TRIML2/WNT5A	10
GOBP_NEGATIVE_REGULATION_OF_PROTEOLYSIS	15/564	341/43216	0.000508144	0.000312672	ANOS1/CARD16/CHAC1/ECM1/HERPUD1/LRP1/NOL3/PLAT/SERPINB8/SERPINF1/SFN/SORL1/SPINT2/TFPI/TMEM98	15
GOBP_AGING	14/564	303/43216	0.000530187	0.000326235	ADA/ARG2/ERO1A/GCLM/GJB2/KRT83/KYNU/LIMS1/LRP1/MME/NTRK1/PDGFRB/PPP1R9A/SERPINF1	14
GOBP_CELLULAR_RESPONSE_TO_ORGANIC_CYCLIC_COMPOUND	20/564	556/43216	0.000537657	0.000330832	ADTRP/AKAP6/CCL5/CRHBP/DAB2/DNMT3B/EGR1/ESRRA/FDX1/GCLM/GJB2/GRAMD1B/HRH2/PPARGC1B/SERPINF1/SFRP1/SLC8A1/SMAD1/SNAI2/TFPI	20
GOBP_REGULATION_OF_CYTOSOLIC_CALCIUM_ION_CONCENTRATION	15/564	343/43216	0.000539048	0.000331688	AKAP6/ANK2/CACNA1A/CAMK2D/CCR1/CHRNA9/EDNRA/ERO1A/GJA1/LRP1/NMB/NOL3/PLCG2/SLC8A1/WNT5A	15
GOBP_POSITIVE_REGULATION_OF_LYMPHOCYTE_DIFFERENTIATION	8/564	101/43216	0.00055324	0.00034042	ADA/IL23R/MMP14/NFKBIZ/RIPK2/SOX4/VSIR/XBP1	8
GOBP_RESPONSE_TO_TYPE_I_INTERFERON	8/564	101/43216	0.00055324	0.00034042	EGR1/GBP2/HLA-B/HLA-C/HLA-F/HLA-H/ISG20/WNT5A	8
GOBP_CELLULAR_RESPONSE_TO_OXYGEN_LEVELS	12/564	230/43216	0.000561233	0.000345339	AJUBA/AK4/BACH1/CARD16/CITED2/CPEB1/DNMT3B/EGR1/ERO1A/NOL3/SFRP1/SLC8A1	12
GOBP_SECOND_MESSENGER_MEDIATED_SIGNALING	14/564	305/43216	0.000561233	0.000345339	ADA/AKAP6/ANK2/CAMK2D/CAP2/CCR1/ERBB3/MCTP2/PDE7A/PEX5L/PLCG2/PPP1R9A/RGS2/SLC8A1	14
GOBP_NEGATIVE_REGULATION_OF_NEURON_DEATH	11/564	195/43216	0.000562236	0.000345956	BDNF/ERBB3/GABRA5/GBE1/GCLM/HLA-F/LRP1/NTRK1/OXR1/SERPINF1/SORL1	11
GOBP_RESPONSE_TO_MOLECULE_OF_BACTERIAL_ORIGIN	15/564	345/43216	0.000567703	0.00034932	ADAM9/CARD16/CASP1/CCL5/CD274/GJA1/GJB2/IL23R/MTDH/PLCG2/PTGES/RIPK2/TFPI/WNT5A/XBP1	15
GOBP_POSITIVE_REGULATION_OF_CELL_DEATH	22/564	651/43216	0.000572271	0.000352131	ACVR1C/BMPR1B/CAMK2D/CCL5/CD274/DAPK1/DFFA/EGR1/ITGA4/KALRN/LRP1/NTRK1/PDGFRB/RASSF2/RBCK1/RIPK2/RPS6KA2/SFRP1/SOX4/TIAM1/TNFRSF8/WNT5A	22
GOBP_TELENCEPHALON_DEVELOPMENT	12/564	231/43216	0.00057857	0.000356007	BCL11B/FAT4/FEZ1/KIRREL3/LHX6/LRP1/NSUN5/PTPRS/ROBO1/SLC8A1/SUN2/WNT5A	12
GOBP_CARBOHYDRATE_DERIVATIVE_CATABOLIC_PROCESS	11/564	196/43216	0.000581674	0.000357917	ADA/DPYD/ENPP4/FBXO44/FUCA2/GPD1L/HPSE/MGAT1/NT5E/PDE7A/SDC2	11
GOBP_INOSITOL_LIPID_MEDIATED_SIGNALING	11/564	196/43216	0.000581674	0.000357917	CCL5/EPOR/ERBB3/FLT1/FN1/IRS1/NPR3/NTRK1/PDGFC/PDGFRB/PRR5L	11
GOBP_RESPONSE_TO_RETINOIC_ACID	8/564	102/43216	0.000581674	0.000357917	CTSH/GJA1/GJB2/PDGFRB/PTGES/SERPINF1/TRIML2/WNT5A	8
GOBP_STRIATED_MUSCLE_CELL_DIFFERENTIATION	13/564	269/43216	0.000599149	0.000368669	ADAM12/AKAP6/ALPK2/BDNF/MMP14/PDGFRB/PDLIM5/RGS2/SHOX2/SLC8A1/SORBS2/SOX6/XBP1	13
GOBP_ORGANIC_HYDROXY_COMPOUND_CATABOLIC_PROCESS	7/564	76/43216	0.000602414	0.000370678	ALDH2/GK/HSD17B6/INPP1/MAOA/MOXD1/SRD5A3	7
GOBP_CELLULAR_RESPONSE_TO_PEPTIDE	16/564	391/43216	0.000653504	0.000402115	AP3S1/BAIAP2/CACNA1A/CCND3/CPEB1/CRHBP/GJA1/GJB2/IRS1/ITGA4/LRP1/PTPRE/RIPK2/SORBS1/SORL1/XBP1	16
GOBP_MOLTING_CYCLE	8/564	104/43216	0.000661989	0.000407336	CDH3/FST/HPSE/KRT17/KRT83/LGR4/TNFRSF19/WNT5A	8
GOBP_POSITIVE_REGULATION_OF_ANION_TRANSPORT	18/564	477/43216	0.000662093	0.0004074	ADAM9/CD33/EXPH5/GJA1/IRS1/LRP1/MYH10/OCLN/OXCT1/PFKFB2/PRR5L/PTGES/SFN/SORBS1/SORL1/SOX4/SYT1/VEGFC	18
GOBP_RESPONSE_TO_BMP	10/564	166/43216	0.000684121	0.000420955	BMPR1B/EGR1/FST/FSTL1/RBPMS2/SFRP1/SMAD1/SORL1/SPINT2/WNT5A	10
GOBP_NEGATIVE_REGULATION_OF_CELL_ACTIVATION	11/564	200/43216	0.000685877	0.000422035	ARG2/CBLB/CD274/HLA-F/IL13RA2/LOXL3/PAG1/SFRP1/SYT11/TMEM131L/VSIR	11
GOBP_GENERATION_OF_PRECURSOR_METABOLITES_AND_ENERGY	19/564	523/43216	0.000689273	0.000424124	AK4/ALDH2/BDH1/FDX1/GBE1/GFPT2/GLDC/HKDC1/HSD17B6/IRS1/LYRM7/NUP210/OGDHL/OXCT1/PFKFB2/PHGDH/PRKAG2/SLC25A23/SORBS1	19
GOBP_REGULATION_OF_LYMPHOCYTE_APOPTOTIC_PROCESS	6/564	54/43216	0.000694545	0.000427368	ADA/ARG2/CCL5/CD274/TSC22D3/WNT5A	6
GOBP_POSITIVE_REGULATION_OF_AXONOGENESIS	7/564	78/43216	0.000699474	0.000430401	BDNF/CDH4/FN1/LRP1/ROBO1/SHOX2/TIAM1	7
GOBP_RELEASE_OF_SEQUESTERED_CALCIUM_ION_INTO_CYTOSOL_BY_ENDOPLASMIC_RETICULUM	5/564	34/43216	0.000716542	0.000440904	AKAP6/ANK2/CAMK2D/NOL3/SLC8A1	5
GOBP_POSITIVE_REGULATION_OF_CELLULAR_COMPONENT_BIOGENESIS	19/564	526/43216	0.000736359	0.000453098	ADGRL2/AJUBA/AMIGO2/BAIAP2/BDNF/CDC42EP3/CTNNA2/EPHB1/FCHSD1/FLRT2/GMFG/LIMS1/MPP7/NTRK1/OCLN/PHLDB2/PLEK2/SFRP1/SNX9	19
GOBP_INTEGRIN_MEDIATED_SIGNALING_PATHWAY	8/564	106/43216	0.000742959	0.000457158	ADAM9/FN1/ITGA4/LAMA3/LIMS1/LOXL3/PLPP3/TLN1	8
GOBP_ESTABLISHMENT_OF_CELL_POLARITY	9/564	136/43216	0.000748561	0.000460606	ALPK2/EPHB1/FEZ1/FRMD4B/GJA1/KIF26B/MPP7/SDCCAG8/WNT5A	9
GOBP_CELLULAR_ION_HOMEOSTASIS	22/564	666/43216	0.000763101	0.000469552	AKAP6/ANK2/CACNA1A/CAMK2D/CCL5/CCR1/CHRNA9/CKB/EDNRA/ERO1A/GJA1/HERPUD1/LRP1/MT1G/NMB/NOL3/PLCG2/SCARA5/SLC25A23/SLC25A27/SLC8A1/WNT5A	22
GOBP_B_CELL_DIFFERENTIATION	9/564	137/43216	0.000788664	0.000485282	ADA/DNAJB9/HHEX/ITGA4/MMP14/NTRK1/PLCG2/SFRP1/XBP1	9
GOBP_FOREBRAIN_DEVELOPMENT	15/564	357/43216	0.000790487	0.000486403	BCL11B/DCLK1/FAT4/FEZ1/HOOK3/KIRREL3/LHX6/LRP1/NRP2/NSUN5/PTPRS/ROBO1/SLC8A1/SUN2/WNT5A	15
GOBP_TRANSMEMBRANE_RECEPTOR_PROTEIN_SERINE_THREONINE_KINASE_SIGNALING_PATHWAY	15/564	357/43216	0.000790487	0.000486403	ACVR1C/ADAM9/BMPR1B/CITED2/DAB2/DKK3/EGR1/FST/FSTL1/RBPMS2/SFRP1/SMAD1/SORL1/TGFB1I1/WNT5A	15
GOBP_REGULATION_OF_PROTEIN_CONTAINING_COMPLEX_ASSEMBLY	17/564	442/43216	0.000803231	0.000494246	ADD3/AJUBA/ARHGAP18/BAIAP2/CDC42EP3/COTL1/CTNNA2/FCHSD1/GMFG/MPP7/OCLN/PPP1R9A/SNX9/SORL1/TMSB4X/TUBB4A/VILL	17
GOBP_FIBROBLAST_PROLIFERATION	7/564	80/43216	0.000803231	0.000494246	DDR2/FN1/PDGFC/PDGFRB/S100A6/SFRP1/WNT5A	7
GOBP_RESPONSE_TO_LEUKEMIA_INHIBITORY_FACTOR	7/564	80/43216	0.000803231	0.000494246	GCLM/GFPT2/NRP2/PCOLCE2/SNX10/SYNGR1/VEGFC	7
GOBP_RESPONSE_TO_TOPOLOGICALLY_INCORRECT_PROTEIN	11/564	205/43216	0.000827845	0.000509391	CHAC1/CREB3L2/DNAJB9/DNAJC3/ERO1A/FICD/HERPUD1/HSPE1/RHBDD1/TLN1/XBP1	11
GOBP_INTERLEUKIN_1_BETA_PRODUCTION	8/564	108/43216	0.000828103	0.00050955	AIM2/ARG2/CARD16/CASP1/CD33/EGR1/RIPK2/WNT5A	8
GOBP_SUBSTRATE_ADHESION_DEPENDENT_CELL_SPREADING	8/564	108/43216	0.000828103	0.00050955	EFNA5/FN1/HAS2/ITGA4/LAMB2/LAMB3/LIMS1/NTNG1	8
GOBP_AMINOGLYCAN_METABOLIC_PROCESS	10/564	171/43216	0.000839597	0.000516622	B3GALT5/B3GNT9/CHST15/CHST2/DSE/DSEL/HAS2/HPSE/PDGFRB/SDC2	10
GOBP_MAINTENANCE_OF_LOCATION	14/564	319/43216	0.000839597	0.000516622	ACVR1C/AKAP6/ANK2/CAMK2D/ERO1A/GJA1/NOL3/PLCG2/SLC25A23/SLC8A1/SORL1/SUN2/SYNE1/TMSB4X	14
GOBP_NEGATIVE_REGULATION_OF_ION_TRANSPORT	14/564	319/43216	0.000839597	0.000516622	ACVR1C/ADA/ADTRP/CAMK2D/CD33/CRHBP/FGF12/IRS1/KALRN/PKIA/RGS2/SESTD1/SFRP1/SYT11	14
GOBP_CENTRAL_NERVOUS_SYSTEM_NEURON_DEVELOPMENT	7/564	81/43216	0.000854901	0.000526039	CDH11/DCLK1/EPHB1/LHX6/NRP2/ROBO1/WNT5A	7
GOBP_EXTRACELLULAR_MATRIX_DISASSEMBLY	7/564	81/43216	0.000854901	0.000526039	CTSV/DDR2/FGFR4/LRP1/MMP14/MMP19/PRSS2	7
GOBP_NEGATIVE_REGULATION_OF_REPRODUCTIVE_PROCESS	6/564	57/43216	0.000900983	0.000554394	ACVR1C/ADA/GJA1/PAEP/SERPINF1/WNT5A	6
GOBP_PLATELET_DERIVED_GROWTH_FACTOR_RECEPTOR_SIGNALING_PATHWAY	6/564	57/43216	0.000900983	0.000554394	CBLB/LRP1/PDGFC/PDGFRB/PLAT/PTPN12	6
GOBP_CELLULAR_AMIDE_METABOLIC_PROCESS	32/564	1181/43216	0.00091067	0.000560355	ALDH1L2/ARG2/CCL5/CERS4/CHAC1/CPEB1/CTSH/DAPK1/DNAJC3/FAR2/GCLM/GSPT2/IGF2BP3/KRT17/KYNU/MME/NARS2/NCBP1/NSUN5/PAIP2B/PCSK1/PLPP3/RGS2/RPS10/RPS4Y1/RRBP1/SORL1/SOX4/SPON1/SPTLC3/UQCC1/ZNF385A	32
GOBP_REGULATION_OF_CELL_SIZE	10/564	173/43216	0.00091067	0.000560355	ARHGAP4/BDNF/CDH4/FN1/LRP1/PTPRS/SEMA3C/SEMA4G/SEMA6A/WNT5A	10
GOBP_NEGATIVE_REGULATION_OF_TRANSCRIPTION_BY_RNA_POLYMERASE_II	26/564	872/43216	0.000912851	0.000561697	AJUBA/BACH1/CCND3/CIITA/CITED2/CREM/DAB2/DNMT3B/EGR1/FST/HCFC2/HHEX/HOXB13/ID4/MTDH/NR2F1/PKIA/SAP30/SHOX2/SNAI2/TBL1X/TBX15/TRPS1/WWC3/ZEB2/ZNF391	26
GOBP_METANEPHROS_DEVELOPMENT	7/564	82/43216	0.000912851	0.000561697	CTSH/EGR1/FAT4/KIF26B/LAMB2/LGR4/PDGFRB	7
GOBP_POSITIVE_REGULATION_OF_ERK1_AND_ERK2_CASCADE	11/564	208/43216	0.000914647	0.000562802	CCL5/CCR1/FGFR4/LRP1/MARCO/MTURN/NTRK1/PDGFC/PDGFRB/RIPK2/THPO	11
GOBP_NEGATIVE_REGULATION_OF_GROWTH	12/564	245/43216	0.000927118	0.000570475	ARHGAP4/CDKN2C/GJA1/MT1G/PTPRS/RGS2/SEMA3C/SEMA4G/SEMA6A/SFRP1/WNT5A/WWC3	12
GOBP_VASCULAR_PROCESS_IN_CIRCULATORY_SYSTEM	12/564	245/43216	0.000927118	0.000570475	ABCC4/EDNRA/GCLM/GJA1/HRH2/LRP1/OCLN/RGS2/SH3GL2/SLC38A1/SLC7A2/SLC8A1	12
GOBP_POSITIVE_REGULATION_OF_EPITHELIAL_CELL_MIGRATION	10/564	174/43216	0.000943387	0.000580486	ADAM9/CTSH/HAS2/HBEGF/NRP2/PLCG2/PLPP3/TMSB4X/VEGFC/WNT5A	10
GOBP_POSITIVE_REGULATION_OF_SYNAPSE_ASSEMBLY	6/564	58/43216	0.00097211	0.00059816	ADGRL2/AMIGO2/BDNF/EPHB1/FLRT2/NTRK1	6
GOBP_BEHAVIOR	19/564	540/43216	0.00097211	0.00059816	ADA/ASTN1/BDNF/CAMK4/CRHBP/EGR1/FGF12/GABRA5/GJA1/KALRN/KIRREL3/MME/NRXN3/NTRK1/OXR1/SCN9A/SERPINF1/SYT11/ZNF385A	19
GOBP_RESPONSE_TO_INORGANIC_SUBSTANCE	19/564	540/43216	0.00097211	0.00059816	ADA/ADAM9/CAMK2D/CPNE5/CRHBP/FABP4/MAPK13/MT1G/NTRK1/PDGFRB/PTGES/SELENOM/SERPINF1/SLC25A23/SLC8A1/SYT1/SYT11/SYT9/WNT5A	19
GOBP_POSITIVE_REGULATION_OF_GTPASE_ACTIVITY	16/564	409/43216	0.00101059	0.000621838	ARHGAP18/ARHGAP22/ARHGAP31/ARHGAP4/ASAP3/CCL5/ELMOD1/FAM13A/KALRN/LIMS1/NTRK1/RGS2/SFRP1/SNX9/TIAM1/WNT5A	16
GOBP_ALPHA_BETA_T_CELL_PROLIFERATION	5/564	37/43216	0.00101224	0.000622853	ARG2/CBLB/CD274/RIPK2/VSIR	5
GOBP_REGULATION_OF_KERATINOCYTE_PROLIFERATION	5/564	37/43216	0.00101224	0.000622853	BCL11B/CDH3/HAS2/SFN/SNAI2	5
GOBP_MUSCLE_SYSTEM_PROCESS	17/564	453/43216	0.00102355	0.00062981	ADA/AKAP6/ANK2/ARG2/CAMK2D/EDNRA/FGF12/GJA1/GPD1L/NOL3/PDLIM5/RGS2/SLC8A1/SORBS1/SORBS2/TIAM1/TLN1	17
GOBP_NEGATIVE_REGULATION_OF_T_CELL_APOPTOTIC_PROCESS	4/564	20/43216	0.00103158	0.000634754	ADA/ARG2/CCL5/TSC22D3	4
GOBP_REGULATION_OF_HIPPO_SIGNALING	4/564	20/43216	0.00103158	0.000634754	AJUBA/CIT/MOB3B/WWC3	4
GOBP_POSITIVE_REGULATION_OF_JNK_CASCADE	7/564	84/43216	0.00103158	0.000634754	MTURN/RASSF2/RIPK2/TAOK2/TAOK3/TNFRSF19/WNT5A	7
GOBP_SKIN_EPIDERMIS_DEVELOPMENT	7/564	84/43216	0.00103158	0.000634754	CDH3/FST/HPSE/KRT17/LGR4/TNFRSF19/WNT5A	7
GOBP_NEGATIVE_REGULATION_OF_WNT_SIGNALING_PATHWAY	11/564	212/43216	0.00104859	0.000645218	ALPK2/CXXC4/DAB2/DKK3/EGR1/LRP1/RBMS3/SFRP1/SNAI2/TMEM131L/WNT5A	11
GOBP_POSITIVE_REGULATION_OF_WOUND_HEALING	6/564	59/43216	0.00104859	0.000645218	ENPP4/HBEGF/HPSE/OCLN/PLPP3/XBP1	6
GOBP_PURINE_CONTAINING_COMPOUND_METABOLIC_PROCESS	17/564	456/43216	0.00109183	0.000671827	ADA/AK4/DPYD/ENPP4/FAR2/HKDC1/KYNU/NME3/NT5E/NUP210/OGDHL/PANK1/PAPSS2/PDE7A/PFKFB2/PRKAG2/TMSB4X	17
GOBP_TRIGLYCERIDE_CATABOLIC_PROCESS	5/564	38/43216	0.00113257	0.000696897	FABP4/FABP6/LIPH/MGLL/SORL1	5
GOBP_DENDRITIC_SPINE_MORPHOGENESIS	6/564	60/43216	0.00114551	0.000704856	EPHB1/KALRN/PDLIM5/PPP1R9A/TANC2/TIAM1	6
GOBP_CELLULAR_RESPONSE_TO_INORGANIC_SUBSTANCE	11/564	215/43216	0.00117601	0.000723625	CAMK2D/CPNE5/CRHBP/FABP4/MT1G/SERPINF1/SLC25A23/SYT1/SYT11/SYT9/WNT5A	11
GOBP_CELL_CELL_JUNCTION_ASSEMBLY	9/564	147/43216	0.00124162	0.000763996	CDH11/GJA1/GJB2/MPP7/MTDH/OCLN/PARD6B/SNAI2/TLN1	9
GOBP_NEGATIVE_REGULATION_OF_PEPTIDASE_ACTIVITY	12/564	254/43216	0.00124832	0.000768118	ANOS1/CARD16/ECM1/HERPUD1/LRP1/NOL3/SERPINB8/SERPINF1/SFN/SORL1/SPINT2/TFPI	12
GOBP_DEVELOPMENT_OF_PRIMARY_SEXUAL_CHARACTERISTICS	11/564	217/43216	0.0012678	0.000780102	BMPR1B/CITED2/FST/MMP14/MMP19/NTRK1/PDGFRB/REC8/SFRP1/TEX19/WNT5A	11
GOBP_METANEPHRIC_NEPHRON_DEVELOPMENT	5/564	39/43216	0.00127014	0.000781546	EGR1/KIF26B/LAMB2/LGR4/PDGFRB	5
GOBP_SMOOTH_MUSCLE_CELL_MIGRATION	7/564	88/43216	0.00135283	0.000832424	CCL5/HAS2/LRP1/PDGFRB/PLAT/S100A11/SORL1	7
GOBP_CARBOHYDRATE_TRANSPORT	9/564	149/43216	0.00136173	0.000837903	EDNRA/IRS1/OCLN/PLS1/PRKAG2/SLC25A27/SLC37A1/SLC45A3/SORBS1	9
GOBP_REGULATION_OF_CATABOLIC_PROCESS	28/564	1001/43216	0.0013718	0.000844096	ADAM9/CASP1/CBLB/DAB2/DAPK1/DEPP1/DFFA/FEZ1/FEZ2/GJA1/HERPUD1/IGF2BP3/IRS1/LRP1/MID2/MTDH/NUP210/PFKFB2/PRKAG2/PRR5L/RIPK2/RNF144B/SNX9/SORL1/TRIML2/WDR24/WNT5A/VSIR	28
GOBP_REGULATION_OF_STRESS_ACTIVATED_PROTEIN_KINASE_SIGNALING_CASCADE	10/564	184/43216	0.00141884	0.000873043	EPHB1/MECOM/MTURN/RASSF2/RIPK2/SFRP1/TAOK2/TAOK3/TNFRSF19/WNT5A	10
GOBP_SARCOPLASMIC_RETICULUM_CALCIUM_ION_TRANSPORT	5/564	40/43216	0.00142216	0.000875086	AKAP6/ANK2/CAMK2D/NOL3/SLC8A1	5
GOBP_BONE_MORPHOGENESIS	7/564	89/43216	0.00143514	0.00088307	BMPR1B/HAS2/LRP5/MMP14/PAPPA2/SHOX2/TMEM107	7
GOBP_BONE_REMODELING	7/564	89/43216	0.00143514	0.00088307	GJA1/LGR4/LRP5/PPARGC1B/RASSF2/SFRP1/SNX10	7
GOBP_REGULATION_OF_OSTEOCLAST_DIFFERENTIATION	6/564	63/43216	0.00146648	0.000902358	CAMK4/CCR1/IL23R/PPARGC1B/RASSF2/SFRP1	6
GOBP_NEGATIVE_REGULATION_OF_CELL_GROWTH	10/564	185/43216	0.00146843	0.000903558	ARHGAP4/CDKN2C/GJA1/PTPRS/RGS2/SEMA3C/SEMA4G/SEMA6A/SFRP1/WNT5A	10
GOBP_NEGATIVE_REGULATION_OF_CD4_POSITIVE_ALPHA_BETA_T_CELL_PROLIFERATION	3/564	9/43216	0.00147003	0.000904541	ARG2/CD274/VSIR	3
GOBP_POSITIVE_REGULATION_OF_CYSTEINE_TYPE_ENDOPEPTIDASE_ACTIVITY	9/564	151/43216	0.00147884	0.000909963	ACVR1C/AIM2/CASP1/CTSH/DAPK1/HSPE1/RIPK2/ROBO1/TNFSF15	9
GOBP_SEQUESTERING_OF_CALCIUM_ION	8/564	119/43216	0.00147884	0.000909963	AKAP6/ANK2/CAMK2D/ERO1A/NOL3/PLCG2/SLC25A23/SLC8A1	8
GOBP_PATTERN_SPECIFICATION_PROCESS	16/564	426/43216	0.00151235	0.000930582	BMPR1B/CITED2/CXXC4/DLL3/FST/HHEX/HHIP/LRP5/NRP2/ROBO1/SEMA3C/SFRP1/SMAD1/TMEM107/VANGL2/WNT5A	16
GOBP_NEGATIVE_REGULATION_OF_RESPONSE_TO_WOUNDING	7/564	90/43216	0.00151832	0.000934252	ADTRP/AJAP1/GJA1/PHLDB2/PLAT/PTPRS/TFPI	7
GOBP_REGULATION_OF_CHEMOTAXIS	11/564	223/43216	0.00155852	0.000958992	CCL5/CCR1/PDGFRB/ROBO1/SEMA3C/SEMA4G/SEMA6A/TIAM1/TMSB4X/VEGFC/WNT5A	11
GOBP_INTRACELLULAR_TRANSPORT	41/564	1723/43216	0.00156	0.000959902	AKAP6/ANK2/AP3S1/ARL4A/BCAP29/CBLB/CREB3L2/DAB2/DCLK1/DENND2A/EXPH5/FEZ1/HERPUD1/HHEX/HOOK3/MLPH/MYO7B/NCBP1/NUP210/PEX5L/PKIA/PLEKHA8P1/PRKAG2/PRR5L/RHBDD1/RPS10/RPS4Y1/SEC24D/SFN/SNX10/SNX9/SORL1/STX11/SUN2/SYNGR1/SYTL3/TANC2/TAOK2/TRAM1/ZDHHC14/ZDHHC23	41
GOBP_NEGATIVE_REGULATION_OF_ALPHA_BETA_T_CELL_ACTIVATION	5/564	41/43216	0.00156	0.000959902	ARG2/CBLB/CD274/LOXL3/VSIR	5
GOBP_NEGATIVE_REGULATION_OF_PEPTIDE_HORMONE_SECRETION	5/564	41/43216	0.00156	0.000959902	ACVR1C/CRHBP/IRS1/KALRN/SFRP1	5
GOBP_PROSTATE_GLAND_DEVELOPMENT	5/564	41/43216	0.00156	0.000959902	HOXB13/PLAG1/SERPINF1/SFRP1/WNT5A	5
GOBP_CARDIAC_SEPTUM_MORPHOGENESIS	6/564	64/43216	0.00156427	0.000962529	CITED2/NRP2/ROBO1/SEMA3C/SOX4/WNT5A	6
GOBP_SEX_DIFFERENTIATION	12/564	262/43216	0.00159113	0.000979056	BMPR1B/CITED2/FST/LGR4/MMP14/MMP19/NTRK1/PDGFRB/REC8/SFRP1/TEX19/WNT5A	12
GOBP_EPITHELIAL_TO_MESENCHYMAL_TRANSITION	9/564	153/43216	0.00159312	0.00098028	DAB2/HAS2/LOXL3/PHLDB2/SFRP1/SNAI2/TGFB1I1/TIAM1/WNT5A	9
GOBP_MALE_SEX_DIFFERENTIATION	9/564	153/43216	0.00159312	0.00098028	CITED2/LGR4/MMP14/NTRK1/PDGFRB/REC8/SFRP1/TEX19/WNT5A	9
GOBP_NEGATIVE_REGULATION_OF_LYMPHOCYTE_ACTIVATION	9/564	153/43216	0.00159312	0.00098028	ARG2/CBLB/CD274/HLA-F/LOXL3/PAG1/SFRP1/TMEM131L/VSIR	9
GOBP_NEURON_PROJECTION_ORGANIZATION	7/564	91/43216	0.00159312	0.00098028	EPHB1/KALRN/PDLIM5/PLS1/PPP1R9A/TANC2/TIAM1	7
GOBP_GLYCEROLIPID_METABOLIC_PROCESS	16/564	431/43216	0.0016812	0.00103448	AJUBA/DGKA/FABP4/FABP6/GK/GPD1L/INPP1/LIPH/MGLL/MTMR1/MTMR11/PDGFRB/PLCG2/PTPMT1/SLC44A2/SORL1	16
GOBP_JNK_CASCADE	10/564	189/43216	0.0016812	0.00103448	EPHB1/MECOM/MTURN/RASSF2/RIPK2/SFRP1/TAOK2/TAOK3/TNFRSF19/WNT5A	10
GOBP_NEGATIVE_REGULATION_OF_CELL_CELL_ADHESION	10/564	189/43216	0.0016812	0.00103448	ADTRP/ARG2/CBLB/CD274/FXYD5/LOXL3/PAG1/SPINT2/TMEM131L/VSIR	10
GOBP_REGULATION_OF_RESPONSE_TO_CYTOKINE_STIMULUS	10/564	189/43216	0.0016812	0.00103448	CARD16/CASP1/CCL5/ECM1/LIFR/NOL3/RBCK1/RIPK2/ROBO1/WNT5A	10
GOBP_OSTEOCLAST_DIFFERENTIATION	7/564	92/43216	0.00168937	0.0010395	CAMK4/CCR1/IL23R/PPARGC1B/RASSF2/SFRP1/SNX10	7
GOBP_STEROID_BIOSYNTHETIC_PROCESS	10/564	190/43216	0.00174778	0.00107545	DKK3/EGR1/FAXDC2/FDX1/FGFR4/HSD17B6/HSD3B7/PRKAG2/SNAI2/SRD5A3	10
GOBP_REGULATION_OF_MAP_KINASE_ACTIVITY	13/564	306/43216	0.00178835	0.00110041	AJUBA/FLT1/PDGFC/PDGFRB/RGS2/RIPK2/ROBO1/SFRP1/SORL1/TAOK2/TAOK3/TIAM1/WNT5A	13
GOBP_OLIGODENDROCYTE_DIFFERENTIATION	7/564	93/43216	0.00179329	0.00110345	CDKN2C/HDAC11/NSUN5/SLC45A3/SOX6/TMEM98/ZNF488	7
GOBP_REGULATION_OF_STRIATED_MUSCLE_CELL_DIFFERENTIATION	7/564	93/43216	0.00179329	0.00110345	AKAP6/BDNF/MMP14/RGS2/SHOX2/SOX6/XBP1	7
GOBP_NEGATIVE_REGULATION_OF_AXONOGENESIS	6/564	66/43216	0.00180192	0.00110876	ARHGAP4/PTPRS/SEMA3C/SEMA4G/SEMA6A/WNT5A	6
GOBP_PALLIUM_DEVELOPMENT	9/564	156/43216	0.00180192	0.00110876	FAT4/FEZ1/KIRREL3/LHX6/LRP1/NSUN5/PTPRS/ROBO1/SUN2	9
GOBP_RESPONSE_TO_PEPTIDE_HORMONE	16/564	435/43216	0.0018271	0.00112426	ACVR1C/AP3S1/BAIAP2/CCND3/CPEB1/CRHBP/EGR1/GJA1/GJB2/HHEX/IRS1/LRP5/PTPRE/SORBS1/SORL1/XBP1	16
GOBP_CELLULAR_LIPID_CATABOLIC_PROCESS	11/564	229/43216	0.00187756	0.0011553	ADTRP/FABP4/FABP6/IRS1/LIPH/LRP1/MGLL/PDXDC1/PLCG2/SORL1/SRD5A3	11
GOBP_FIBROBLAST_MIGRATION	5/564	43/43216	0.00188987	0.00116288	ARHGAP4/DDR2/PDLIM1/PRR5L/SLC8A1	5
GOBP_EPITHELIAL_TUBE_MORPHOGENESIS	13/564	309/43216	0.00193647	0.00119155	CTSH/EDNRA/FAT4/HHIP/KIF26B/LGR4/LRP5/MMP14/SFRP1/SOX4/SPINT2/VANGL2/WNT5A	13
GOBP_KERATINOCYTE_DEVELOPMENT	3/564	10/43216	0.00196267	0.00120767	BCL11B/EXPH5/SFN	3
GOBP_REGULATION_OF_MUSCLE_CELL_DIFFERENTIATION	9/564	159/43216	0.00205359	0.00126362	AKAP6/BDNF/CTNNA2/MMP14/RBPMS2/RGS2/SHOX2/SOX6/XBP1	9
GOBP_INTERLEUKIN_1_PRODUCTION	8/564	126/43216	0.0020615	0.00126849	AIM2/ARG2/CARD16/CASP1/CD33/EGR1/RIPK2/WNT5A	8
GOBP_REGULATION_OF_OSTEOBLAST_DIFFERENTIATION	8/564	126/43216	0.0020615	0.00126849	BMPR1B/DDR2/LRP5/RASSF2/SFRP1/SMAD1/SNAI2/VEGFC	8
GOBP_ENDODERMAL_CELL_DIFFERENTIATION	5/564	44/43216	0.00208288	0.00128164	FN1/ITGA4/LAMA3/LAMB3/MMP14	5
GOBP_GLYCOSYL_COMPOUND_CATABOLIC_PROCESS	5/564	44/43216	0.00208288	0.00128164	ADA/DPYD/ENPP4/FUCA2/NT5E	5
GOBP_APOPTOTIC_SIGNALING_PATHWAY	19/564	580/43216	0.00211883	0.00130376	BDNF/BMPR1B/CASP1/CHAC1/DAPK1/ERBB3/ERO1A/FAIM/GCLM/HERPUD1/NOL3/PTPMT1/RBCK1/SFN/SFRP1/SNAI2/XBP1/ZNF385A/ZNF385B	19
GOBP_CARDIAC_SEPTUM_DEVELOPMENT	7/564	96/43216	0.00212715	0.00130888	ANK2/CITED2/NRP2/ROBO1/SEMA3C/SOX4/WNT5A	7
GOBP_ENDOPLASMIC_RETICULUM_UNFOLDED_PROTEIN_RESPONSE	8/564	127/43216	0.00215479	0.00132589	CREB3L2/DNAJB9/DNAJC3/ERO1A/FICD/HERPUD1/TLN1/XBP1	8
GOBP_REGULATION_OF_BINDING	14/564	355/43216	0.00215479	0.00132589	BDNF/CARD16/CBLB/DAB2/ITGA4/LRP1/NCBP1/PCBD1/RIPK2/SORL1/SPON1/TIAM1/TMSB4X/WNT5A	14
GOBP_REGULATION_OF_DNA_BINDING_TRANSCRIPTION_FACTOR_ACTIVITY	16/564	443/43216	0.00218033	0.00134161	AIM2/CARD16/DDR2/IL18R1/LRP5/MID2/MTDH/MTURN/NTRK1/PLPP3/PPARGC1B/RBCK1/RIPK2/TMSB4X/TRIML2/WNT5A	16
GOBP_PROTEIN_KINASE_B_SIGNALING	12/564	273/43216	0.0021889	0.00134688	ADTRP/CCL5/ERBB3/FGF5/FGFR4/HBEGF/HPSE/IRS1/MTDH/NTRK1/PDGFRB/THPO	12
GOBP_DENDRITE_DEVELOPMENT	11/564	234/43216	0.00219871	0.00135291	CTNNA2/DCLK1/EPHB1/KALRN/PDLIM5/PPP1R9A/PTPRS/SDC2/TANC2/TAOK2/TIAM1	11
GOBP_NERVE_DEVELOPMENT	6/564	69/43216	0.00222089	0.00136656	BDNF/ERBB3/GABRA5/ITGA4/NRP2/NTRK1	6
GOBP_REGULATION_OF_CELL_SUBSTRATE_JUNCTION_ORGANIZATION	6/564	69/43216	0.00222089	0.00136656	EFNA5/LIMS1/LRP1/MMP14/PHLDB2/SFRP1	6
GOBP_MULTICELLULAR_ORGANISM_REPRODUCTION	24/564	830/43216	0.00223115	0.00137288	ADA/BMPR1B/CREM/EGR1/EPOR/FST/GJA1/GJB2/HAS2/KALRN/LGR4/MMP19/PAEP/REC8/RGS2/RHBDD1/SEPTIN6/SERPINF1/SFRP1/SMAD1/SPAG4/SYNE1/TEX19/VCX	24
GOBP_REGULATION_OF_LIPASE_ACTIVITY	7/564	97/43216	0.00223115	0.00137288	BDNF/CCL5/EDNRA/FLT1/LRP1/PDGFRB/RGS2	7
GOBP_FOREBRAIN_NEURON_DEVELOPMENT	4/564	25/43216	0.0022397	0.00137813	LHX6/NRP2/ROBO1/WNT5A	4
GOBP_REGULATION_OF_NON_CANONICAL_WNT_SIGNALING_PATHWAY	4/564	25/43216	0.0022397	0.00137813	DAB2/SFRP1/TIAM1/WNT5A	4
GOBP_EXTRACELLULAR_MATRIX_ASSEMBLY	5/564	45/43216	0.0022495	0.00138417	HAS2/LAMB2/LAMB3/NTNG1/PHLDB2	5
GOBP_POSITIVE_REGULATION_OF_SMOOTH_MUSCLE_CELL_MIGRATION	5/564	45/43216	0.0022495	0.00138417	CCL5/HAS2/LRP1/PDGFRB/S100A11	5
GOBP_REGULATION_OF_DENDRITIC_SPINE_MORPHOGENESIS	5/564	45/43216	0.0022495	0.00138417	KALRN/PDLIM5/PPP1R9A/TANC2/TIAM1	5
GOBP_T_CELL_MEDIATED_CYTOTOXICITY	5/564	45/43216	0.0022495	0.00138417	CTSH/HLA-B/HLA-F/HLA-H/IL23R	5
GOBP_CALCIUM_MEDIATED_SIGNALING	10/564	198/43216	0.00229171	0.00141014	ADA/AKAP6/ANK2/CAMK2D/CCR1/ERBB3/MCTP2/PLCG2/PPP1R9A/SLC8A1	10
GOBP_DENDRITIC_SPINE_DEVELOPMENT	7/564	98/43216	0.00234306	0.00144173	EPHB1/KALRN/PDLIM5/PPP1R9A/PTPRS/TANC2/TIAM1	7
GOBP_COGNITION	12/564	276/43216	0.00235769	0.00145074	BDNF/CAMK4/CRHBP/GABRA5/KALRN/MME/NRXN3/NSUN5/NTRK1/SERPINF1/SYT11/ZNF385A	12
GOBP_AUTONOMIC_NERVOUS_SYSTEM_DEVELOPMENT	5/564	46/43216	0.00247535	0.00152314	EDNRA/FN1/NRP2/NTRK1/SOX4	5
GOBP_HIPPO_SIGNALING	5/564	46/43216	0.00247535	0.00152314	AJUBA/CIT/FAT4/MOB3B/WWC3	5
GOBP_POSITIVE_REGULATION_OF_T_CELL_PROLIFERATION	7/564	99/43216	0.00247613	0.00152362	CCL5/CD274/HLA-DMB/HLA-DPB1/IL23R/RIPK2/TNFSF13B	7
GOBP_RESPONSE_TO_ESTROGEN	6/564	71/43216	0.00252863	0.00155592	CITED2/CRHBP/MMP14/PDGFRB/SFR1/SFRP1	6
GOBP_POSITIVE_REGULATION_OF_MEGAKARYOCYTE_DIFFERENTIATION	3/564	11/43216	0.00253016	0.00155686	FAXDC2/MTURN/THPO	3
GOBP_RESPONSE_TO_INTERLEUKIN_18	3/564	11/43216	0.00253016	0.00155686	IL18R1/OCLN/RIPK2	3
GOBP_RESPONSE_TO_NUTRIENT	9/564	165/43216	0.00254807	0.00156788	ADA/DNMT3B/GCLM/KYNU/OXCT1/SFRP1/SLC8A1/SNAI2/XBP1	9
GOBP_NEGATIVE_REGULATION_OF_AXON_EXTENSION_INVOLVED_IN_AXON_GUIDANCE	4/564	26/43216	0.00254807	0.00156788	SEMA3C/SEMA4G/SEMA6A/WNT5A	4
GOBP_POSITIVE_REGULATION_OF_PROTEIN_MATURATION	4/564	26/43216	0.00254807	0.00156788	MMP14/RHBDD1/SOX4/SPON1	4
GOBP_PROTEIN_LOCALIZATION_TO_ORGANELLE	27/564	996/43216	0.00254869	0.00156826	ABHD17C/ANK2/BCAP29/CBLB/DCLK1/GBP2/GJA1/HERPUD1/HHEX/HOOK3/IFFO1/MFSD1/MID2/PEX5L/PKIA/RASSF5/RPS10/RPS4Y1/SFN/SNX10/SORL1/SUN2/SYNE1/SYT11/TMEM107/TMEM98/TRAM1	27
GOBP_APPENDAGE_MORPHOGENESIS	8/564	132/43216	0.00266101	0.00163738	AFF3/BMPR1B/LRP5/SEMA3C/SHOX2/SOX4/TMEM107/WNT5A	8
GOBP_NEGATIVE_REGULATION_OF_NEURON_PROJECTION_DEVELOPMENT	8/564	132/43216	0.00266101	0.00163738	ARHGAP4/LRP1/NR2F1/PTPRS/SEMA3C/SEMA4G/SEMA6A/WNT5A	8
GOBP_CELL_ADHESION_MEDIATED_BY_INTEGRIN	6/564	72/43216	0.00268481	0.00165202	ADA/ADAM9/CCL5/ITGA4/PLPP3/SNAI2	6
GOBP_HETEROPHILIC_CELL_CELL_ADHESION_VIA_PLASMA_MEMBRANE_CELL_ADHESION_MOLECULES	5/564	47/43216	0.00268481	0.00165202	ALCAM/AMIGO2/CDH4/FAT4/NECTIN4	5
GOBP_POSITIVE_REGULATION_OF_EPITHELIAL_CELL_PROLIFERATION	10/564	203/43216	0.00271211	0.00166882	CDH3/ECM1/HAS2/ITGA4/NRP2/SFRP1/VEGFC/WNT5A/XBP1/ZBED9	10
GOBP_CHONDROCYTE_DIFFERENTIATION	7/564	101/43216	0.00273161	0.00168082	BMPR1B/CREB3L2/ECM1/SHOX2/SNAI2/SOX6/TRPS1	7
GOBP_MUSCLE_CELL_MIGRATION	7/564	101/43216	0.00273161	0.00168082	CCL5/HAS2/LRP1/PDGFRB/PLAT/S100A11/SORL1	7
GOBP_HOMOPHILIC_CELL_ADHESION_VIA_PLASMA_MEMBRANE_ADHESION_MOLECULES	9/564	167/43216	0.00273995	0.00168595	AMIGO2/CDH11/CDH3/CDH4/FAT4/KIRREL3/MPZL2/NECTIN4/ROBO1	9
GOBP_ORGANOPHOSPHATE_ESTER_TRANSPORT	8/564	133/43216	0.00276657	0.00170233	ABCC4/ATP10D/GJA1/GLTP/PITPNC1/PLEKHA8P1/SLC25A23/SLC37A1	8
GOBP_CELLULAR_RESPONSE_TO_TOPOLOGICALLY_INCORRECT_PROTEIN	9/564	168/43216	0.0028478	0.00175231	CREB3L2/DNAJB9/DNAJC3/ERO1A/FICD/HERPUD1/RHBDD1/TLN1/XBP1	9
GOBP_MUSCLE_CELL_DEVELOPMENT	9/564	168/43216	0.0028478	0.00175231	AKAP6/ALPK2/ANK2/PDGFRB/PDLIM5/RGS2/SHOX2/SLC8A1/SORBS2	9
GOBP_T_CELL_DIFFERENTIATION_INVOLVED_IN_IMMUNE_RESPONSE	6/564	73/43216	0.00285185	0.00175481	IL18R1/IL23R/LOXL3/NFKBIZ/RIPK2/TMEM98	6
GOBP_LEUKOCYTE_APOPTOTIC_PROCESS	7/564	102/43216	0.00286263	0.00176144	ADA/ARG2/CCL5/CD274/DFFA/TSC22D3/WNT5A	7
GOBP_POSITIVE_REGULATION_OF_MYELOID_CELL_DIFFERENTIATION	7/564	102/43216	0.00286263	0.00176144	CCR1/EVI2B/FAXDC2/IL23R/MTURN/PPARGC1B/THPO	7
GOBP_PEPTIDE_METABOLIC_PROCESS	25/564	900/43216	0.00286263	0.00176144	CCL5/CHAC1/CPEB1/CTSH/DAPK1/DNAJC3/GCLM/GSPT2/IGF2BP3/KRT17/MME/NARS2/NCBP1/NSUN5/PAIP2B/PCSK1/RGS2/RPS10/RPS4Y1/RRBP1/SORL1/SOX4/SPON1/UQCC1/ZNF385A	25
GOBP_DIGESTIVE_SYSTEM_DEVELOPMENT	8/564	134/43216	0.00286263	0.00176144	ADA/FAT4/LGR4/PDGFC/RBPMS2/SFRP1/SHOX2/WNT5A	8
GOBP_NEGATIVE_REGULATION_OF_PROTEIN_MATURATION	4/564	27/43216	0.00286263	0.00176144	CARD16/CHAC1/NOL3/TMEM98	4
GOBP_POSITIVE_REGULATION_OF_PROTEIN_AUTOPHOSPHORYLATION	4/564	27/43216	0.00286263	0.00176144	PDGFC/RASSF2/TAOK2/VEGFC	4
GOBP_REGULATION_OF_OSTEOBLAST_PROLIFERATION	4/564	27/43216	0.00286263	0.00176144	HPSE/LRP5/NPR3/SFRP1	4
GOBP_NEUTRAL_LIPID_CATABOLIC_PROCESS	5/564	48/43216	0.00288206	0.0017734	FABP4/FABP6/LIPH/MGLL/SORL1	5
GOBP_REGULATION_OF_CHONDROCYTE_DIFFERENTIATION	5/564	48/43216	0.00288206	0.0017734	BMPR1B/SHOX2/SNAI2/SOX6/TRPS1	5
GOBP_GLAND_DEVELOPMENT	15/564	413/43216	0.00291151	0.00179151	ADA/AK4/BCL11B/CITED2/DKK3/HOXB13/KALRN/LRP5/PLAG1/ROBO1/SEMA3C/SERPINF1/SFRP1/WNT5A/XBP1	15
GOBP_REGIONALIZATION	13/564	326/43216	0.00291451	0.00179336	BMPR1B/CITED2/CXXC4/DLL3/HHEX/HHIP/LRP5/NRP2/ROBO1/SEMA3C/SFRP1/TMEM107/WNT5A	13
GOBP_POSITIVE_REGULATION_OF_RESPONSE_TO_EXTERNAL_STIMULUS	17/564	505/43216	0.00293981	0.00180893	AIM2/CCL5/CCR1/FABP4/HLA-F/LRP1/MAPK13/MUC13/NFKBIZ/PDGFRB/PLCG2/RAET1E/RIPK2/TIAM1/TMSB4X/VEGFC/WNT5A	17
GOBP_ACTION_POTENTIAL	8/564	135/43216	0.00296791	0.00182622	AKAP6/ANK2/CAMK2D/FGF12/GJA1/GPD1L/SCN9A/SLC8A1	8
GOBP_NEGATIVE_REGULATION_OF_NEURON_APOPTOTIC_PROCESS	8/564	135/43216	0.00296791	0.00182622	BDNF/ERBB3/GABRA5/GBE1/GCLM/LRP1/NTRK1/OXR1	8
GOBP_PLACENTA_DEVELOPMENT	8/564	135/43216	0.00296791	0.00182622	ADA/ADAM19/EPOR/GJA1/GJB2/MME/SPINT2/TEX19	8
GOBP_POSITIVE_REGULATION_OF_ESTABLISHMENT_OF_PROTEIN_LOCALIZATION	13/564	327/43216	0.00297545	0.00183086	ADAM9/CD33/EXPH5/GJA1/LRP1/MYH10/OXCT1/PFKFB2/PRR5L/SFN/SORL1/SOX4/VEGFC	13
GOBP_NEGATIVE_REGULATION_OF_WOUND_HEALING	6/564	74/43216	0.00298481	0.00183662	ADTRP/AJAP1/GJA1/PHLDB2/PLAT/TFPI	6
GOBP_EPITHELIAL_CELL_DEVELOPMENT	10/564	207/43216	0.00303383	0.00186678	BCL11B/EXPH5/HOXB13/LAMB2/NTRK1/PLS1/PTPRS/SFN/SPINT2/WNT5A	10
GOBP_ACTIVATION_OF_PROTEIN_KINASE_ACTIVITY	13/564	328/43216	0.00304732	0.00187508	ADAM9/CCL5/EFNA5/GPRC5C/IL23R/NTRK1/PDGFC/PRKAG2/RIPK2/TAOK2/TAOK3/TNFSF15/WNT5A	13
GOBP_STEROID_HORMONE_BIOSYNTHETIC_PROCESS	5/564	49/43216	0.00311102	0.00191428	DKK3/EGR1/FDX1/HSD17B6/SRD5A3	5
GOBP_CELLULAR_CARBOHYDRATE_METABOLIC_PROCESS	12/564	287/43216	0.00311102	0.00191428	B3GALT5/B3GNT9/GBE1/GK/HAS2/HKDC1/INPP1/IRS1/PFKFB2/PRKAG2/SLC45A3/SORBS1	12
GOBP_ANTIGEN_PROCESSING_AND_PRESENTATION_OF_PEPTIDE_OR_POLYSACCHARIDE_ANTIGEN_VIA_MHC_CLASS_II	7/564	104/43216	0.00311102	0.00191428	CTSV/HLA-DMB/HLA-DOA/HLA-DPB1/HLA-DRB5/SEC24D/SH3GL2	7
GOBP_CELLULAR_RESPONSE_TO_MOLECULE_OF_BACTERIAL_ORIGIN	10/564	208/43216	0.00311102	0.00191428	ADAM9/CARD16/CASP1/CCL5/CD274/MTDH/RIPK2/TFPI/WNT5A/XBP1	10
GOBP_CD4_POSITIVE_ALPHA_BETA_T_CELL_PROLIFERATION	3/564	12/43216	0.00311102	0.00191428	ARG2/CD274/VSIR	3
GOBP_HEMIDESMOSOME_ASSEMBLY	3/564	12/43216	0.00311102	0.00191428	COL17A1/LAMA3/LAMB3	3
GOBP_MONOCYTE_ACTIVATION	3/564	12/43216	0.00311102	0.00191428	ADAM9/CD33/MT1G	3
GOBP_REGULATION_OF_SECONDARY_METABOLIC_PROCESS	3/564	12/43216	0.00311102	0.00191428	CDH3/WNT5A/ZEB2	3
GOBP_REGULATION_OF_METAL_ION_TRANSPORT	11/564	247/43216	0.00312264	0.00192143	AKAP6/ANK2/CAMK2D/CCL5/CCR1/CD33/GJA1/PDGFRB/PLCG2/SESTD1/SLC8A1	11
GOBP_GLUTAMINE_FAMILY_AMINO_ACID_METABOLIC_PROCESS	6/564	75/43216	0.00314759	0.00193678	ALDH5A1/ARG2/ASRGL1/GCLM/GFPT2/PHGDH	6
GOBP_POSITIVE_REGULATION_OF_T_CELL_MEDIATED_CYTOTOXICITY	4/564	28/43216	0.00318439	0.00195942	HLA-B/HLA-F/HLA-H/IL23R	4
GOBP_DIGESTION	8/564	138/43216	0.00334391	0.00205758	GCNT3/HRH2/MUC13/NPR3/PLS1/PRSS2/PRSS3/SNX10	8
GOBP_NEGATIVE_REGULATION_OF_LEUKOCYTE_CELL_CELL_ADHESION	8/564	138/43216	0.00334391	0.00205758	ADTRP/ARG2/CBLB/CD274/LOXL3/PAG1/TMEM131L/VSIR	8
GOBP_NUCLEOBASE_CONTAINING_SMALL_MOLECULE_CATABOLIC_PROCESS	5/564	50/43216	0.00334813	0.00206017	ADA/DPYD/ENPP4/MGAT1/NT5E	5
GOBP_CARDIAC_MUSCLE_CELL_ACTION_POTENTIAL	6/564	76/43216	0.00334813	0.00206017	ANK2/CAMK2D/FGF12/GJA1/GPD1L/SLC8A1	6
GOBP_NEGATIVE_REGULATION_OF_PEPTIDE_SECRETION	6/564	76/43216	0.00334813	0.00206017	ACVR1C/ADTRP/CRHBP/IRS1/KALRN/SFRP1	6
GOBP_ORGANIC_ACID_BIOSYNTHETIC_PROCESS	13/564	333/43216	0.00341764	0.00210295	DPYD/FGFR4/HSD3B7/KYNU/LIPH/MGLL/PHGDH/PLOD2/PRKAG2/PTGES/RIMKLA/SLC45A3/XBP1	13
GOBP_REGULATION_OF_EPITHELIAL_CELL_MIGRATION	12/564	292/43216	0.00353795	0.00217698	ADAM9/CTSH/HAS2/HBEGF/NRP2/PLCG2/PLPP3/PTPRR/SERPINF1/TMSB4X/VEGFC/WNT5A	12
GOBP_REGULATION_OF_GLUCOSE_TRANSMEMBRANE_TRANSPORT	6/564	77/43216	0.00357458	0.00219952	EDNRA/IRS1/OCLN/PRKAG2/SLC25A27/SORBS1	6
GOBP_POSITIVE_REGULATION_OF_PROTEIN_KINASE_B_SIGNALING	9/564	175/43216	0.00358422	0.00220545	ERBB3/FGF5/FGFR4/HBEGF/HPSE/IRS1/MTDH/PDGFRB/THPO	9
GOBP_POSITIVE_REGULATION_OF_VASCULATURE_DEVELOPMENT	9/564	175/43216	0.00358422	0.00220545	ADAM12/CTSH/ECM1/FLT1/MTDH/SMAD1/VEGFC/WNT5A/XBP1	9
GOBP_POSITIVE_REGULATION_OF_CARTILAGE_DEVELOPMENT	4/564	29/43216	0.00358898	0.00220838	BMPR1B/SMAD1/SOX6/WNT5A	4
GOBP_CEREBRAL_CORTEX_DEVELOPMENT	7/564	107/43216	0.00358898	0.00220838	FAT4/LHX6/LRP1/NSUN5/PTPRS/ROBO1/SUN2	7
GOBP_POSITIVE_REGULATION_OF_T_CELL_MEDIATED_IMMUNITY	5/564	51/43216	0.00362027	0.00222763	HLA-B/HLA-F/HLA-H/IL18R1/IL23R	5
GOBP_PURINE_CONTAINING_COMPOUND_CATABOLIC_PROCESS	5/564	51/43216	0.00362027	0.00222763	ADA/DPYD/ENPP4/NT5E/PDE7A	5
GOBP_REGULATION_OF_ANIMAL_ORGAN_MORPHOGENESIS	9/564	176/43216	0.00370553	0.00228009	AJAP1/CITED2/DAB2/LGR4/ROBO1/SFRP1/TIAM1/VANGL2/WNT5A	9
GOBP_POLYSACCHARIDE_BIOSYNTHETIC_PROCESS	6/564	78/43216	0.00378272	0.00232759	B3GALT5/B3GNT9/GBE1/HAS2/IRS1/SORBS1	6
GOBP_KETONE_CATABOLIC_PROCESS	3/564	13/43216	0.00386301	0.002377	HSD17B6/KYNU/OXCT1	3
GOBP_NEGATIVE_REGULATION_OF_HIPPO_SIGNALING	3/564	13/43216	0.00386301	0.002377	AJUBA/CIT/WWC3	3
GOBP_NUCLEOSIDE_MONOPHOSPHATE_CATABOLIC_PROCESS	3/564	13/43216	0.00386301	0.002377	ADA/DPYD/NT5E	3
GOBP_POSITIVE_REGULATION_OF_T_CELL_APOPTOTIC_PROCESS	3/564	13/43216	0.00386301	0.002377	CCL5/CD274/WNT5A	3
GOBP_LIPID_CATABOLIC_PROCESS	13/564	339/43216	0.00394256	0.00242594	ADTRP/FABP4/FABP6/HSD17B6/IAH1/IRS1/LIPH/LRP1/MGLL/PDXDC1/PLCG2/SORL1/SRD5A3	13
GOBP_REGULATION_OF_CATION_TRANSMEMBRANE_TRANSPORT	13/564	340/43216	0.00404544	0.00248925	AKAP6/ANK2/CAMK2D/CRHBP/DAPK1/FGF12/FXYD5/GPD1L/PLCG2/RGS2/SESTD1/SLC8A1/TMSB4X	13
GOBP_AMIDE_BIOSYNTHETIC_PROCESS	24/564	875/43216	0.00407723	0.0025088	ARG2/CCL5/CERS4/CHAC1/CPEB1/DAPK1/DNAJC3/GCLM/GSPT2/IGF2BP3/KRT17/NARS2/NCBP1/NSUN5/PAIP2B/PCSK1/RGS2/RPS10/RPS4Y1/RRBP1/SOX4/SPTLC3/UQCC1/ZNF385A	24
GOBP_RESPONSE_TO_EXTRACELLULAR_STIMULUS	16/564	476/43216	0.00407723	0.0025088	ACVR1C/ADA/DNMT3B/GCLM/ITGA4/KYNU/NTRK1/NUCB2/OXCT1/PRKAG2/SFRP1/SLC8A1/SNAI2/SORL1/WDR24/XBP1	16
GOBP_BRANCHING_MORPHOGENESIS_OF_AN_EPITHELIAL_TUBE	8/564	143/43216	0.00407723	0.0025088	CTSH/EDNRA/FAT4/HHIP/LGR4/LRP5/MMP14/WNT5A	8
GOBP_RESPONSE_TO_PURINE_CONTAINING_COMPOUND	8/564	143/43216	0.00407723	0.0025088	AKAP6/CASP1/CRHBP/DNMT3B/FDX1/MMP19/PPARGC1B/SLC8A1	8
GOBP_NEGATIVE_REGULATION_OF_ANION_TRANSPORT	10/564	217/43216	0.00411263	0.00253059	ACVR1C/ADA/ADTRP/CRHBP/IRS1/KALRN/PKIA/RGS2/SFRP1/SYT11	10
GOBP_REGULATION_OF_CELL_SUBSTRATE_ADHESION	10/564	217/43216	0.00411263	0.00253059	AJAP1/CCDC80/EFNA5/FN1/HAS2/LIMS1/LRP1/MMP14/PHLDB2/SFRP1	10
GOBP_REGULATION_OF_VASCULATURE_DEVELOPMENT	13/564	341/43216	0.00411263	0.00253059	ADAM12/CTSH/ECM1/FLT1/HHEX/MTDH/SEMA6A/SERPINF1/SFRP1/SMAD1/VEGFC/WNT5A/XBP1	13
GOBP_MACROMOLECULE_CATABOLIC_PROCESS	34/564	1426/43216	0.0042138	0.00259284	ABHD17C/ADAM9/CBLB/CTSH/CTSO/CTSV/DAB2/DFFA/DNAJB9/DNAJC3/ERI1/FBXO44/GJA1/GSPT2/HERPUD1/HPSE/IGF2BP3/ISG20/LRP1/NCBP1/PRR5L/RBCK1/RHBDD1/RNF144B/RPS10/RPS4Y1/SDC2/SNX9/SORL1/TBL1X/TGFB1I1/USP43/WNT5A/XBP1	34
GOBP_ENDODERM_FORMATION	5/564	53/43216	0.00421746	0.0025951	FN1/ITGA4/LAMA3/LAMB3/MMP14	5
GOBP_REGULATION_OF_LEUKOCYTE_APOPTOTIC_PROCESS	6/564	80/43216	0.00422479	0.0025996	ADA/ARG2/CCL5/CD274/TSC22D3/WNT5A	6
GOBP_HORMONE_METABOLIC_PROCESS	10/564	218/43216	0.00422895	0.00260216	CYP2S1/CYP3A5/DKK3/EGR1/FDX1/HSD17B6/MME/PCSK1/SELENOM/SRD5A3	10
GOBP_GLAND_MORPHOGENESIS	7/564	111/43216	0.00429644	0.00264369	HOXB13/LRP5/PLAG1/SEMA3C/SFRP1/WNT5A/XBP1	7
GOBP_INTERFERON_GAMMA_PRODUCTION	7/564	111/43216	0.00429644	0.00264369	CD274/HLA-DPB1/IL18R1/IL23R/RIPK2/WNT5A/VSIR	7
GOBP_REGULATION_OF_ANION_TRANSMEMBRANE_TRANSPORT	7/564	111/43216	0.00429644	0.00264369	EDNRA/IRS1/OCLN/PRKAG2/RGS2/SLC25A27/SORBS1	7
GOBP_REGULATION_OF_OSSIFICATION	7/564	111/43216	0.00429644	0.00264369	BMPR1B/CCR1/DDR2/ECM1/SFRP1/SLC8A1/WNT5A	7
GOBP_T_CELL_ACTIVATION_INVOLVED_IN_IMMUNE_RESPONSE	7/564	111/43216	0.00429644	0.00264369	HLA-DMB/IL18R1/IL23R/LOXL3/NFKBIZ/RIPK2/TMEM98	7
GOBP_ERBB_SIGNALING_PATHWAY	8/564	145/43216	0.00437363	0.00269119	CBLB/ERBB3/FAM83A/HBEGF/PTPN12/PTPRR/RASSF2/SH3GL2	8
GOBP_NEURAL_TUBE_DEVELOPMENT	8/564	145/43216	0.00437363	0.00269119	PHGDH/SEMA3C/SFRP1/SOX4/SPINT2/TMEM107/VANGL2/WNT5A	8
GOBP_CD4_POSITIVE_ALPHA_BETA_T_CELL_DIFFERENTIATION	6/564	81/43216	0.00443393	0.00272829	IL18R1/IL23R/LOXL3/NFKBIZ/RIPK2/TMEM98	6
GOBP_CELL_COMMUNICATION_BY_ELECTRICAL_COUPLING	4/564	31/43216	0.00443393	0.00272829	CAMK2D/GJA1/GJB2/SLC8A1	4
GOBP_NEGATIVE_REGULATION_OF_LYMPHOCYTE_APOPTOTIC_PROCESS	4/564	31/43216	0.00443393	0.00272829	ADA/ARG2/CCL5/TSC22D3	4
GOBP_RESPONSE_TO_FLUID_SHEAR_STRESS	4/564	31/43216	0.00443393	0.00272829	CITED2/GJA1/HAS2/PDGFRB	4
GOBP_BONE_MINERALIZATION	7/564	112/43216	0.00447836	0.00275563	BMPR1B/CCR1/DDR2/ECM1/LGR4/SLC8A1/SNX10	7
GOBP_GLIAL_CELL_DEVELOPMENT	7/564	112/43216	0.00447836	0.00275563	HDAC11/LAMB2/LRP1/NSUN5/PHGDH/SOX4/ZNF488	7
GOBP_INTRACELLULAR_PROTEIN_TRANSPORT	29/564	1154/43216	0.00454152	0.00279449	AKAP6/AP3S1/ARL4A/BCAP29/CBLB/EXPH5/HERPUD1/HHEX/MLPH/NCBP1/NUP210/PEX5L/PKIA/PRR5L/RHBDD1/RPS10/RPS4Y1/SEC24D/SFN/SNX10/SNX9/SORL1/STX11/SYNGR1/SYTL3/TAOK2/TRAM1/ZDHHC14/ZDHHC23	29
GOBP_GLYCOSYLATION	11/564	261/43216	0.00456589	0.00280949	B3GALT5/B3GNT9/C1GALT1C1L/GALNT15/GCNT3/GFPT2/MGAT1/MUC13/POGLUT2/POMT1/SRD5A3	11
GOBP_CARTILAGE_DEVELOPMENT	9/564	183/43216	0.00463987	0.00285501	BMPR1B/CREB3L2/ECM1/SHOX2/SMAD1/SNAI2/SOX6/TRPS1/WNT5A	9
GOBP_PLATELET_DERIVED_GROWTH_FACTOR_RECEPTOR_BETA_SIGNALING_PATHWAY	3/564	14/43216	0.00463987	0.00285501	LRP1/PDGFRB/PTPN12	3
GOBP_REGULATION_OF_CELL_COMMUNICATION_BY_ELECTRICAL_COUPLING	3/564	14/43216	0.00463987	0.00285501	CAMK2D/GJA1/SLC8A1	3
GOBP_REGULATION_OF_KERATINOCYTE_MIGRATION	3/564	14/43216	0.00463987	0.00285501	ADAM9/HAS2/HBEGF	3
GOBP_CARBOHYDRATE_DERIVATIVE_TRANSPORT	6/564	82/43216	0.00465906	0.00286682	ABCC4/ADA/GJA1/GLTP/SLC25A23/SLC37A1	6
GOBP_POSITIVE_REGULATION_OF_PROTEIN_BINDING	6/564	82/43216	0.00465906	0.00286682	BDNF/LRP1/RIPK2/SPON1/TIAM1/WNT5A	6
GOBP_POLYSACCHARIDE_METABOLIC_PROCESS	7/564	113/43216	0.00465906	0.00286682	B3GALT5/B3GNT9/GBE1/HAS2/IRS1/PRKAG2/SORBS1	7
GOBP_CALCIUM_ION_TRANSMEMBRANE_TRANSPORT	12/564	304/43216	0.00467441	0.00287627	AKAP6/ANK2/CACNA1A/CAMK2D/CHRNA9/ERO1A/NOL3/ORAI3/PLCG2/SESTD1/SLC25A23/SLC8A1	12
GOBP_NEURAL_CREST_CELL_MIGRATION	5/564	55/43216	0.00481464	0.00296255	FN1/NRP2/SEMA3C/SEMA4G/SEMA6A	5
GOBP_POSITIVE_REGULATION_OF_LEUKOCYTE_PROLIFERATION	8/564	148/43216	0.00486987	0.00299654	ADA/CCL5/CD274/HLA-DMB/HLA-DPB1/IL23R/RIPK2/TNFSF13B	8
GOBP_ERBB2_SIGNALING_PATHWAY	4/564	32/43216	0.00488458	0.00300559	ERBB3/HBEGF/PTPN12/PTPRR	4
GOBP_NEGATIVE_REGULATION_OF_CD4_POSITIVE_ALPHA_BETA_T_CELL_ACTIVATION	4/564	32/43216	0.00488458	0.00300559	ARG2/CD274/LOXL3/VSIR	4
GOBP_NEGATIVE_REGULATION_OF_CELL_JUNCTION_ASSEMBLY	4/564	32/43216	0.00488458	0.00300559	LRP1/MMP14/PHLDB2/WNT5A	4
GOBP_OSTEOBLAST_PROLIFERATION	4/564	32/43216	0.00488458	0.00300559	HPSE/LRP5/NPR3/SFRP1	4
GOBP_DEPHOSPHORYLATION	16/564	487/43216	0.00491023	0.00302137	CD33/INPP1/MTMR1/MTMR11/NT5E/PDGFRB/PFKFB2/PLPP3/PLPP5/PPARGC1B/PPM1H/PTPMT1/PTPN12/PTPRE/PTPRR/PTPRS	16
GOBP_RESPONSE_TO_METAL_ION	13/564	351/43216	0.00508737	0.00313037	ADAM9/CAMK2D/CPNE5/CRHBP/FABP4/MT1G/PTGES/SERPINF1/SLC25A23/SYT1/SYT11/SYT9/WNT5A	13
GOBP_CARDIAC_CHAMBER_MORPHOGENESIS	7/564	115/43216	0.00508737	0.00313037	CITED2/NRP2/ROBO1/SEMA3C/SHOX2/SOX4/WNT5A	7
GOBP_PLASMA_MEMBRANE_ORGANIZATION	7/564	115/43216	0.00508737	0.00313037	ANK2/BAIAP2/DMKN/FAT4/SH3GL2/SNX9/SYT11	7
GOBP_NOTCH_SIGNALING_PATHWAY	9/564	186/43216	0.0050879	0.00313069	CHAC1/DLL3/FAT4/MMP14/ROBO1/SNAI2/SORBS2/SUSD5/WDR12	9
GOBP_POSITIVE_REGULATION_OF_PROTEIN_CATABOLIC_PROCESS	10/564	225/43216	0.00511742	0.00314886	ADAM9/CBLB/DAB2/GJA1/HERPUD1/LRP1/RNF144B/SNX9/SORL1/WNT5A	10
GOBP_FOREBRAIN_GENERATION_OF_NEURONS	5/564	56/43216	0.0051405	0.00316306	BCL11B/LHX6/NRP2/ROBO1/WNT5A	5
GOBP_PEPTIDE_BIOSYNTHETIC_PROCESS	21/564	738/43216	0.00519059	0.00319388	CCL5/CHAC1/CPEB1/DAPK1/DNAJC3/GCLM/GSPT2/IGF2BP3/KRT17/NARS2/NCBP1/NSUN5/PAIP2B/PCSK1/RGS2/RPS10/RPS4Y1/RRBP1/SOX4/UQCC1/ZNF385A	21
GOBP_ACTIN_FILAMENT_BASED_MOVEMENT	8/564	150/43216	0.00521612	0.00320959	ANK2/CAMK2D/FGF12/GJA1/GPD1L/MYH10/MYO7B/SUN2	8
GOBP_CARBOHYDRATE_TRANSMEMBRANE_TRANSPORT	7/564	116/43216	0.00530832	0.00326633	EDNRA/IRS1/OCLN/PRKAG2/SLC25A27/SLC45A3/SORBS1	7
GOBP_REGULATION_OF_CELLULAR_CATABOLIC_PROCESS	23/564	844/43216	0.00533236	0.00328111	ADAM9/CASP1/DAB2/DAPK1/DEPP1/DFFA/FEZ1/FEZ2/HERPUD1/IGF2BP3/IRS1/LRP1/MID2/MTDH/PFKFB2/PRKAG2/PRR5L/RIPK2/RNF144B/SNX9/SORL1/TRIML2/WDR24	23
GOBP_PHYSIOLOGICAL_CARDIAC_MUSCLE_HYPERTROPHY	4/564	33/43216	0.00540735	0.00332726	AKAP6/PDLIM5/RGS2/SORBS2	4
GOBP_CARDIAC_CHAMBER_DEVELOPMENT	8/564	151/43216	0.00541524	0.00333212	ANK2/CITED2/NRP2/ROBO1/SEMA3C/SHOX2/SOX4/WNT5A	8
GOBP_POSITIVE_REGULATION_OF_PROTEIN_SERINE_THREONINE_KINASE_ACTIVITY	12/564	311/43216	0.00552442	0.00339929	AJUBA/CCND2/CCND3/FLT1/PDGFC/PDGFRB/RIPK2/ROBO1/TAOK2/TAOK3/TIAM1/WNT5A	12
GOBP_CELLULAR_RESPONSE_TO_ESTROGEN_STIMULUS	3/564	15/43216	0.00552442	0.00339929	CRHBP/SFR1/SFRP1	3
GOBP_POSITIVE_REGULATION_OF_NON_CANONICAL_WNT_SIGNALING_PATHWAY	3/564	15/43216	0.00552442	0.00339929	DAB2/SFRP1/WNT5A	3
GOBP_POSITIVE_REGULATION_OF_T_HELPER_1_TYPE_IMMUNE_RESPONSE	3/564	15/43216	0.00552442	0.00339929	IL18R1/IL23R/RIPK2	3
GOBP_RESPONSE_TO_TEMPERATURE_STIMULUS	10/564	228/43216	0.00556387	0.00342357	CAMK2D/DNAJC3/EPHB1/ERO1A/NTRK1/NUP210/SCARA5/SLC25A27/TGFB1I1/ZNF516	10
GOBP_CELLULAR_CARBOHYDRATE_BIOSYNTHETIC_PROCESS	6/564	86/43216	0.00574635	0.00353585	B3GALT5/B3GNT9/GBE1/HAS2/IRS1/SORBS1	6
GOBP_EPHRIN_RECEPTOR_SIGNALING_PATHWAY	6/564	86/43216	0.00574635	0.00353585	EFNA5/EPHB1/KALRN/NTRK1/SDC2/TIAM1	6
GOBP_PROTEOGLYCAN_METABOLIC_PROCESS	6/564	86/43216	0.00574635	0.00353585	BMPR1B/CHST15/DSE/DSEL/HPSE/HS6ST3	6
GOBP_POSITIVE_REGULATION_OF_STRESS_ACTIVATED_PROTEIN_KINASE_SIGNALING_CASCADE	7/564	118/43216	0.00576319	0.00354622	MTURN/RASSF2/RIPK2/TAOK2/TAOK3/TNFRSF19/WNT5A	7
GOBP_REGULATION_OF_MYELOID_LEUKOCYTE_DIFFERENTIATION	7/564	118/43216	0.00576319	0.00354622	CAMK4/CCR1/EVI2B/IL23R/PPARGC1B/RASSF2/SFRP1	7
GOBP_REGULATION_OF_CELLULAR_PROTEIN_LOCALIZATION	17/564	545/43216	0.0058326	0.00358892	ABHD17C/BDNF/DAB2/DCLK1/GPD1L/LRP1/MMP14/PKIA/PLS1/PRR5L/RASSF5/SFN/SORBS1/SORL1/SYT11/TMEM98/WNT5A	17
GOBP_POSITIVE_REGULATION_OF_MAP_KINASE_ACTIVITY	10/564	230/43216	0.00588623	0.00362193	AJUBA/FLT1/PDGFC/PDGFRB/RIPK2/ROBO1/TAOK2/TAOK3/TIAM1/WNT5A	10
GOBP_NUCLEOSIDE_CATABOLIC_PROCESS	4/564	34/43216	0.00593869	0.00365421	ADA/DPYD/ENPP4/NT5E	4
GOBP_REGULATION_OF_FIBROBLAST_MIGRATION	4/564	34/43216	0.00593869	0.00365421	ARHGAP4/DDR2/PRR5L/SLC8A1	4
GOBP_NEUROTRANSMITTER_SECRETION	8/564	154/43216	0.00602213	0.00370554	CADPS2/ERC2/MCTP2/PPP1R9A/STX11/SYT1/SYT11/SYT9	8
GOBP_APICAL_JUNCTION_ASSEMBLY	6/564	87/43216	0.00603704	0.00371472	GJA1/MPP7/MTDH/OCLN/PARD6B/SNAI2	6
GOBP_ORGANELLE_LOCALIZATION	19/564	647/43216	0.00608284	0.0037429	AP3S1/CDH3/FEZ1/GJA1/HOOK3/IFFO1/IL13RA2/ITGA4/MLPH/MYO7B/SDCCAG8/SEC24D/STX11/SUN2/SYT1/SYT11/TANC2/TMEM216/TUBB4A	19
GOBP_CELLULAR_RESPONSE_TO_BIOTIC_STIMULUS	10/564	232/43216	0.00623164	0.00383446	ADAM9/CARD16/CASP1/CCL5/CD274/MTDH/RIPK2/TFPI/WNT5A/XBP1	10
GOBP_NEGATIVE_REGULATION_OF_CYTOSKELETON_ORGANIZATION	8/564	155/43216	0.006244	0.00384207	ADD3/CTNNA2/GMFG/PHLDB2/PPP1R9A/TMSB4X/TUBB4A/VILL	8
GOBP_NEGATIVE_REGULATION_OF_HYDROLASE_ACTIVITY	15/564	453/43216	0.00626058	0.00385227	ANOS1/CARD16/DFFA/ECM1/FICD/HERPUD1/LRP1/NOL3/RGS2/SERPINB8/SERPINF1/SFN/SORL1/SPINT2/TFPI	15
GOBP_REGULATION_OF_GLUCOSE_IMPORT	5/564	59/43216	0.00628186	0.00386537	IRS1/OCLN/PRKAG2/SLC25A27/SORBS1	5
GOBP_REGULATION_OF_SMALL_GTPASE_MEDIATED_SIGNAL_TRANSDUCTION	12/564	317/43216	0.00632494	0.00389187	ARHGAP18/ARHGAP22/ARHGAP31/ARHGAP4/DEPDC7/EPOR/FAM13A/KALRN/NTRK1/PDGFRB/ROBO1/TIAM1	12
GOBP_KIDNEY_MORPHOGENESIS	6/564	88/43216	0.00634663	0.00390522	FAT4/GCNT3/KIF26B/LGR4/PDGFRB/SOX4	6
GOBP_NERVOUS_SYSTEM_PROCESS	33/564	1413/43216	0.00642089	0.00395091	ABLIM1/BDNF/CAMK4/CDH3/CHRNA9/CRHBP/CTNNA2/EPHB1/FGF12/GABRA4/GABRA5/GABRG3/GJB2/KALRN/LAMB2/MGLL/MME/MYO7B/NRXN3/NSUN5/NTRK1/OR51B5/OR51J1/PPP1R9A/PTGES/SCN9A/SERPINF1/SLC26A4/SNAI2/SYT11/TBL1X/TMEM98/ZNF385A	33
GOBP_CARDIAC_ATRIUM_DEVELOPMENT	4/564	35/43216	0.00652144	0.00401278	ANK2/SHOX2/SOX4/WNT5A	4
GOBP_POSITIVE_REGULATION_OF_LYMPHOCYTE_APOPTOTIC_PROCESS	3/564	16/43216	0.00652144	0.00401278	CCL5/CD274/WNT5A	3
GOBP_THYMOCYTE_APOPTOTIC_PROCESS	3/564	16/43216	0.00652144	0.00401278	ADA/DFFA/WNT5A	3
GOBP_STRESS_ACTIVATED_PROTEIN_KINASE_SIGNALING_CASCADE	11/564	276/43216	0.00664314	0.00408766	EPHB1/MAPK13/MECOM/MTURN/RASSF2/RIPK2/SFRP1/TAOK2/TAOK3/TNFRSF19/WNT5A	11
GOBP_ACTIN_FILAMENT_BUNDLE_ORGANIZATION	8/564	157/43216	0.00666976	0.00410404	ASAP3/BAIAP2/PDLIM1/PHLDB2/PLS1/PPP1R9A/SFRP1/SORBS1	8
GOBP_REGULATION_OF_REPRODUCTIVE_PROCESS	8/564	157/43216	0.00666976	0.00410404	ACVR1C/ADA/CITED2/GJA1/PAEP/SERPINF1/SFRP1/WNT5A	8
GOBP_REGULATION_OF_INFLAMMATORY_RESPONSE	13/564	364/43216	0.00666976	0.00410404	ADA/CASP1/CCL5/FABP4/MAPK13/MGLL/NFKBIZ/NT5E/PTGES/SERPINF1/SYT11/TMSB4X/WNT5A	13
GOBP_PURINE_NUCLEOSIDE_METABOLIC_PROCESS	5/564	60/43216	0.00666976	0.00410404	ADA/AK4/ENPP4/NME3/NT5E	5
GOBP_REGULATION_OF_DENDRITIC_SPINE_DEVELOPMENT	5/564	60/43216	0.00666976	0.00410404	KALRN/PPP1R9A/PTPRS/TANC2/TIAM1	5
GOBP_NEGATIVE_REGULATION_OF_CYTOKINE_PRODUCTION	13/564	366/43216	0.00697177	0.00428988	ARG2/CARD16/CD274/CD33/CDH3/FN1/HLA-F/IL23R/LGR4/PTPRS/SYT11/TMSB4X/VSIR	13
GOBP_RESPONSE_TO_INSULIN	11/564	278/43216	0.00697177	0.00428988	ACVR1C/AP3S1/BAIAP2/CCND3/CPEB1/EGR1/IRS1/PTPRE/SORBS1/SORL1/XBP1	11
GOBP_LEUKOCYTE_MIGRATION	16/564	507/43216	0.00697395	0.00429122	ADA/ADTRP/CCL5/CCR1/ECM1/FLT1/FN1/HSD3B7/ITGA4/MMP14/PSG1/SDC2/SIRPG/TREM1/VEGFC/WNT5A	16
GOBP_REGULATION_OF_BMP_SIGNALING_PATHWAY	6/564	90/43216	0.00699912	0.00430671	FST/FSTL1/RBPMS2/SFRP1/SORL1/WNT5A	6
GOBP_MEMBRANE_PROTEIN_PROTEOLYSIS	5/564	61/43216	0.00713978	0.00439326	ADAM19/ADAM9/CTSH/RHBDD1/SNX9	5
GOBP_NEGATIVE_REGULATION_OF_SUPRAMOLECULAR_FIBER_ORGANIZATION	8/564	159/43216	0.00715504	0.00440265	ADD3/CTNNA2/GMFG/PHLDB2/PPP1R9A/TMSB4X/TUBB4A/VILL	8
GOBP_G_PROTEIN_COUPLED_RECEPTOR_SIGNALING_PATHWAY	32/564	1367/43216	0.00716791	0.00441057	ADA/ADGRD1/ADGRE1/ADGRL2/ADGRL4/CCL5/CCR1/DGKA/EDNRA/FZD8/GABRA4/GABRA5/GABRG3/GNG11/GNGT2/GPR87/GPRC5C/HRH2/KALRN/LGR4/LRP1/MARCO/MGLL/NMB/NPR3/OR51B5/OR51J1/PDE7A/PDGFRB/RGS2/SORL1/TIAM1	32
GOBP_LIPID_LOCALIZATION	16/564	510/43216	0.00735639	0.00452654	ABCC4/ACVR1C/ATP10D/FABP4/FABP6/GJA1/GLTP/GRAMD1B/LRP1/NMB/PITPNC1/PLEKHA8P1/PRKAG2/PTGES/SELENOM/SYT1	16
GOBP_MESONEPHROS_DEVELOPMENT	6/564	91/43216	0.00735639	0.00452654	ARG2/FAT4/KIF26B/LGR4/SFRP1/SMAD1	6
GOBP_REGULATION_OF_CELL_MATRIX_ADHESION	7/564	124/43216	0.00735639	0.00452654	AJAP1/EFNA5/LIMS1/LRP1/MMP14/PHLDB2/SFRP1	7
GOBP_REGULATION_OF_IMMUNE_EFFECTOR_PROCESS	15/564	462/43216	0.00735639	0.00452654	AIM2/C1R/HLA-B/HLA-DMB/HLA-F/HLA-H/IL13RA2/IL18R1/IL23R/LOXL3/NFKBIZ/RAET1E/RIPK2/WNT5A/XBP1	15
GOBP_NEGATIVE_REGULATION_OF_EPITHELIAL_CELL_PROLIFERATION	8/564	160/43216	0.00738765	0.00454578	FLT1/GJA1/ROBO1/SERPINF1/SFN/SFRP1/SNAI2/WNT5A	8
GOBP_REGULATION_OF_RESPONSE_TO_BIOTIC_STIMULUS	14/564	416/43216	0.00753645	0.00463734	AIM2/ARG2/CARD16/CCL5/CD274/HLA-B/HLA-F/IL23R/MUC13/PLCG2/RAET1E/RIPK2/SYT11/WNT5A	14
GOBP_CAMP_MEDIATED_SIGNALING	5/564	62/43216	0.00755134	0.0046465	AKAP6/CAP2/PDE7A/PEX5L/RGS2	5
GOBP_GLOMERULUS_DEVELOPMENT	5/564	62/43216	0.00755134	0.0046465	EGR1/KIRREL3/LAMB2/LGR4/PDGFRB	5
GOBP_OVULATION_CYCLE	5/564	62/43216	0.00755134	0.0046465	BMPR1B/EGR1/HAS2/MMP19/SERPINF1	5
GOBP_POSITIVE_REGULATION_OF_CELL_KILLING	5/564	62/43216	0.00755134	0.0046465	HLA-B/HLA-F/HLA-H/IL23R/RAET1E	5
GOBP_PROTEOGLYCAN_BIOSYNTHETIC_PROCESS	5/564	62/43216	0.00755134	0.0046465	BMPR1B/CHST15/DSE/DSEL/HS6ST3	5
GOBP_REGULATION_OF_COLLATERAL_SPROUTING	3/564	17/43216	0.00756272	0.0046535	BDNF/LRP1/PTPRS	3
GOBP_REGULATION_OF_EXTRACELLULAR_MATRIX_DISASSEMBLY	3/564	17/43216	0.00756272	0.0046535	DDR2/FGFR4/LRP1	3
GOBP_RELAXATION_OF_CARDIAC_MUSCLE	3/564	17/43216	0.00756272	0.0046535	CAMK2D/RGS2/SLC8A1	3
GOBP_BIOMINERALIZATION	8/564	161/43216	0.00757593	0.00466163	BMPR1B/CCR1/DDR2/ECM1/FAM20C/LGR4/SLC8A1/SNX10	8
GOBP_RESPONSE_TO_ESTRADIOL	7/564	125/43216	0.00757593	0.00466163	CRHBP/DNMT3B/GJA1/GJB2/PDGFRB/SFRP1/TFPI	7
GOBP_PHOSPHOLIPID_METABOLIC_PROCESS	14/564	417/43216	0.00759598	0.00467397	AJUBA/DGKA/GPD1L/INPP1/LIPH/MTMR1/MTMR11/PDGFRB/PLCG2/PLPP3/PLPP5/PTPMT1/SLC44A2/SRD5A3	14
GOBP_RESPONSE_TO_CAMP	6/564	92/43216	0.00762655	0.00469278	AKAP6/CRHBP/FDX1/MMP19/PPARGC1B/SLC8A1	6
GOBP_REGULATION_OF_T_CELL_MEDIATED_CYTOTOXICITY	4/564	37/43216	0.00770615	0.00474176	HLA-B/HLA-F/HLA-H/IL23R	4
GOBP_VENTRICULAR_SEPTUM_MORPHOGENESIS	4/564	37/43216	0.00770615	0.00474176	CITED2/ROBO1/SOX4/WNT5A	4
GOBP_REGULATION_OF_TRANSPORTER_ACTIVITY	11/564	283/43216	0.00776199	0.00477612	AKAP6/ANK2/CAMK2D/CRHBP/DAPK1/FGF12/FXYD5/GJA1/GPD1L/PLCG2/TMSB4X	11
GOBP_ALCOHOL_METABOLIC_PROCESS	13/564	372/43216	0.00777411	0.00478358	ALDH2/CYP3A5/DKK3/FDX1/GK/INPP1/LRP5/MOXD1/PCBD1/PLCG2/PLPP3/SPTLC3/SRD5A3	13
GOBP_CELLULAR_RESPONSE_TO_STEROID_HORMONE_STIMULUS	9/564	201/43216	0.00794027	0.00488582	ADTRP/DAB2/DNMT3B/ESRRA/GJB2/PPARGC1B/SERPINF1/SFRP1/TFPI	9
GOBP_REGULATION_OF_LYMPHOCYTE_MIGRATION	5/564	63/43216	0.00797792	0.00490898	ADTRP/CCL5/ECM1/ITGA4/WNT5A	5
GOBP_STEROID_METABOLIC_PROCESS	12/564	329/43216	0.0081769	0.00503142	CYP3A5/DKK3/EGR1/FAXDC2/FDX1/FGFR4/HSD17B6/HSD3B7/LRP5/PRKAG2/SNAI2/SRD5A3	12
GOBP_MESENCHYMAL_CELL_PROLIFERATION	4/564	38/43216	0.00844724	0.00519777	FAT4/LRP5/SHOX2/WNT5A	4
GOBP_NEGATIVE_REGULATION_OF_STRIATED_MUSCLE_CELL_DIFFERENTIATION	4/564	38/43216	0.00844724	0.00519777	BDNF/RGS2/SOX6/XBP1	4
GOBP_MAINTENANCE_OF_PROTEIN_LOCATION_IN_CELL	5/564	64/43216	0.0084631	0.00520753	GJA1/SORL1/SUN2/SYNE1/TMSB4X	5
GOBP_NEGATIVE_REGULATION_OF_CHEMOTAXIS	5/564	64/43216	0.0084631	0.00520753	ROBO1/SEMA3C/SEMA4G/SEMA6A/WNT5A	5
GOBP_NEGATIVE_REGULATION_OF_MUSCLE_CELL_DIFFERENTIATION	5/564	64/43216	0.0084631	0.00520753	BDNF/RBPMS2/RGS2/SOX6/XBP1	5
GOBP_POSITIVE_REGULATION_OF_INTERFERON_GAMMA_PRODUCTION	5/564	64/43216	0.0084631	0.00520753	HLA-DPB1/IL18R1/IL23R/RIPK2/WNT5A	5
GOBP_POSITIVE_REGULATION_OF_INTERLEUKIN_1_PRODUCTION	5/564	64/43216	0.0084631	0.00520753	AIM2/CASP1/EGR1/RIPK2/WNT5A	5
GOBP_STEM_CELL_PROLIFERATION	5/564	64/43216	0.0084631	0.00520753	GJA1/MECOM/THPO/VEGFC/WNT5A	5
GOBP_GLYCOSYL_COMPOUND_METABOLIC_PROCESS	7/564	128/43216	0.00848544	0.00522127	ADA/AK4/DPYD/ENPP4/FUCA2/NME3/NT5E	7
GOBP_PROTEIN_PHOSPHOPANTETHEINYLATION	12/564	331/43216	0.00849228	0.00522548	ABHD17C/C1GALT1C1L/COLGALT2/ERO1A/GALNT15/GCNT3/LOXL3/MGAT1/PLOD2/USP43/ZDHHC14/ZDHHC23	12
GOBP_APPENDAGE_DEVELOPMENT	8/564	165/43216	0.00862388	0.00530646	AFF3/BMPR1B/LRP5/SEMA3C/SHOX2/SOX4/TMEM107/WNT5A	8
GOBP_MYELOID_LEUKOCYTE_DIFFERENTIATION	9/564	204/43216	0.00862388	0.00530646	CAMK4/CCR1/EVI2B/IL23R/MT1G/PPARGC1B/RASSF2/SFRP1/SNX10	9
GOBP_T_CELL_RECEPTOR_SIGNALING_PATHWAY	9/564	204/43216	0.00862388	0.00530646	ADA/CBLB/HLA-DPB1/HLA-DRB5/NFKBIZ/PAG1/PLCG2/RBCK1/RIPK2	9
GOBP_REGULATION_OF_HEART_CONTRACTION	10/564	245/43216	0.00863022	0.00531036	ADA/ANK2/CAMK2D/CELF2/GJA1/GPD1L/HBEGF/KCNK1/RGS2/SLC8A1	10
GOBP_CELL_MIGRATION_INVOLVED_IN_HEART_DEVELOPMENT	3/564	18/43216	0.00864509	0.00531951	PDGFRB/SEMA3C/SNAI2	3
GOBP_KERATINOCYTE_MIGRATION	3/564	18/43216	0.00864509	0.00531951	ADAM9/HAS2/HBEGF	3
GOBP_NEGATIVE_REGULATION_OF_CELL_SUBSTRATE_JUNCTION_ORGANIZATION	3/564	18/43216	0.00864509	0.00531951	LRP1/MMP14/PHLDB2	3
GOBP_REGULATION_OF_TOLERANCE_INDUCTION	3/564	18/43216	0.00864509	0.00531951	CBLB/CD274/HLA-B	3
GOBP_T_HELPER_1_CELL_DIFFERENTIATION	3/564	18/43216	0.00864509	0.00531951	IL18R1/RIPK2/TMEM98	3
GOBP_CHEMOKINE_PRODUCTION	6/564	95/43216	0.00868814	0.005346	ARG2/EGR1/LRP1/RIPK2/SNAI2/WNT5A	6
GOBP_RESPONSE_TO_ORGANOPHOSPHORUS	7/564	129/43216	0.00873841	0.00537693	AKAP6/CASP1/CRHBP/FDX1/MMP19/PPARGC1B/SLC8A1	7
GOBP_PEPTIDYL_SERINE_MODIFICATION	12/564	333/43216	0.00879421	0.00541126	BDNF/CAMK2D/CAMK4/DCLK1/GPD1L/MAPK13/POGLUT2/RASSF2/RIPK2/RPS6KA2/STK32B/WNT5A	12
GOBP_REGULATION_OF_LEUKOCYTE_MIGRATION	9/564	205/43216	0.00879421	0.00541126	ADA/ADTRP/CCL5/CCR1/ECM1/ITGA4/MMP14/VEGFC/WNT5A	9
GOBP_RESPONSE_TO_INTERLEUKIN_1	9/564	205/43216	0.00879421	0.00541126	CCL5/EGR1/GBP2/HAS2/MAPK13/PELI2/RIPK2/SFRP1/TFPI	9
GOBP_ENDOCYTOSIS	19/564	674/43216	0.00881117	0.0054217	AMPH/ANK2/DAB2/ITGA4/LOXL3/LRP1/LRP12/LRP5/MARCO/PLCG2/SCARA5/SH3GL2/SNX10/SNX9/SORL1/SYT1/SYT11/TRBC2/WNT5A	19
GOBP_HEART_PROCESS	11/564	289/43216	0.00881515	0.00542415	ADA/ANK2/CAMK2D/CELF2/FGF12/GJA1/GPD1L/HBEGF/KCNK1/RGS2/SLC8A1	11
GOBP_INSULIN_SECRETION_INVOLVED_IN_CELLULAR_RESPONSE_TO_GLUCOSE_STIMULUS	5/564	65/43216	0.00885455	0.00544839	EFNA5/LRP1/LRP5/OXCT1/TIAM1	5
GOBP_REGULATION_OF_NEURON_MIGRATION	4/564	39/43216	0.0089575	0.00551174	CTNNA2/FLRT2/NTNG1/SEMA6A	4
GOBP_REGULATION_OF_T_HELPER_CELL_DIFFERENTIATION	4/564	39/43216	0.0089575	0.00551174	IL23R/LOXL3/NFKBIZ/RIPK2	4
GOBP_REGULATION_OF_BLOOD_CIRCULATION	11/564	290/43216	0.0089575	0.00551174	ADA/ANK2/CAMK2D/CELF2/GJA1/GPD1L/HBEGF/HRH2/KCNK1/RGS2/SLC8A1	11
GOBP_POSITIVE_REGULATION_OF_ACTIN_FILAMENT_POLYMERIZATION	6/564	96/43216	0.0089575	0.00551174	BAIAP2/CDC42EP3/CTNNA2/FCHSD1/GMFG/SNX9	6
GOBP_POSITIVE_REGULATION_OF_SMOOTH_MUSCLE_CELL_PROLIFERATION	6/564	96/43216	0.0089575	0.00551174	ABCC4/CCL5/GJA1/HBEGF/PDGFRB/RBPMS2	6
GOBP_VASCULAR_ENDOTHELIAL_GROWTH_FACTOR_RECEPTOR_SIGNALING_PATHWAY	6/564	96/43216	0.0089575	0.00551174	BAIAP2/FLT1/HHEX/NRP2/SH2D2A/VEGFC	6
GOBP_AXONOGENESIS_INVOLVED_IN_INNERVATION	2/564	5/43216	0.0089575	0.00551174	ITGA4/NTRK1	2
GOBP_CELL_MIGRATION_INVOLVED_IN_KIDNEY_DEVELOPMENT	2/564	5/43216	0.0089575	0.00551174	PDGFRB/VANGL2	2
GOBP_CELLULAR_RESPONSE_TO_HEPARIN	2/564	5/43216	0.0089575	0.00551174	EGR1/SFRP1	2
GOBP_METANEPHRIC_GLOMERULAR_MESANGIUM_DEVELOPMENT	2/564	5/43216	0.0089575	0.00551174	EGR1/PDGFRB	2
GOBP_PLANAR_CELL_POLARITY_PATHWAY_INVOLVED_IN_AXIS_ELONGATION	2/564	5/43216	0.0089575	0.00551174	SFRP1/WNT5A	2
GOBP_SCHWANN_CELL_MIGRATION	2/564	5/43216	0.0089575	0.00551174	LRP1/TIAM1	2
GOBP_SENSORY_PERCEPTION_OF_MECHANICAL_STIMULUS	8/564	167/43216	0.0089609	0.00551384	CHRNA9/GABRA5/GJB2/MYO7B/NTRK1/SLC26A4/SNAI2/TBL1X	8
GOBP_TUMOR_NECROSIS_FACTOR_SUPERFAMILY_CYTOKINE_PRODUCTION	8/564	167/43216	0.0089609	0.00551384	ARG2/CD274/CD33/RIPK2/SYT11/TNFRSF8/WNT5A/VSIR	8
GOBP_PROTEIN_CATABOLIC_PROCESS	24/564	944/43216	0.00910895	0.00560493	ABHD17C/ADAM9/CBLB/CTSH/CTSO/CTSV/DAB2/DNAJB9/DNAJC3/FBXO44/GJA1/HERPUD1/HPSE/LRP1/RBCK1/RHBDD1/RNF144B/SNX9/SORL1/TBL1X/TGFB1I1/USP43/WNT5A/XBP1	24
GOBP_KIDNEY_EPITHELIUM_DEVELOPMENT	7/564	131/43216	0.00925774	0.00569648	ARG2/FAT4/KIF26B/LAMB2/LGR4/SFRP1/SMAD1	7
GOBP_POSITIVE_REGULATION_OF_PROTEIN_POLYMERIZATION	7/564	131/43216	0.00925774	0.00569648	BAIAP2/CDC42EP3/CTNNA2/FCHSD1/GMFG/OCLN/SNX9	7
GOBP_ADHERENS_JUNCTION_ORGANIZATION	5/564	66/43216	0.00925774	0.00569648	CDH11/CDH3/CDH4/NECTIN4/PLEKHA7	5
GOBP_NEGATIVE_REGULATION_OF_T_CELL_PROLIFERATION	5/564	66/43216	0.00925774	0.00569648	ARG2/CBLB/CD274/TMEM131L/VSIR	5
GOBP_NEUROTRANSMITTER_TRANSPORT	9/564	208/43216	0.00943834	0.00580761	CADPS2/ERC2/MCTP2/PPP1R9A/SLC38A1/STX11/SYT1/SYT11/SYT9	9
GOBP_REGULATION_OF_TRANSMEMBRANE_RECEPTOR_PROTEIN_SERINE_THREONINE_KINASE_SIGNALING_PATHWAY	10/564	250/43216	0.00959548	0.0059043	CITED2/DAB2/DKK3/FST/FSTL1/RBPMS2/SFRP1/SORL1/TGFB1I1/WNT5A	10
GOBP_SEMAPHORIN_PLEXIN_SIGNALING_PATHWAY	4/564	40/43216	0.00965655	0.00594188	NRP2/SEMA3C/SEMA4G/SEMA6A	4
GOBP_CHRONIC_INFLAMMATORY_RESPONSE	3/564	19/43216	0.00973678	0.00599125	CCL5/GJA1/PTGES	3
GOBP_REGULATION_OF_CLATHRIN_DEPENDENT_ENDOCYTOSIS	3/564	19/43216	0.00973678	0.00599125	DAB2/SH3GL2/SYT11	3
GOBP_RETINAL_GANGLION_CELL_AXON_GUIDANCE	3/564	19/43216	0.00973678	0.00599125	ALCAM/BMPR1B/EPHB1	3
GOBP_WOUND_HEALING_SPREADING_OF_EPIDERMAL_CELLS	3/564	19/43216	0.00973678	0.00599125	AJUBA/HBEGF/PHLDB2	3
GOBP_RHYTHMIC_PROCESS	11/564	294/43216	0.00973678	0.00599125	ADA/BMPR1B/CREM/EGR1/HAS2/ID4/LGR4/MMP19/NAMPT/NTRK1/SERPINF1	11
GOBP_SENSORY_PERCEPTION_OF_PAIN	6/564	98/43216	0.00973678	0.00599125	EPHB1/MGLL/MME/NTRK1/PTGES/SCN9A	6
GOBP_IRE1_MEDIATED_UNFOLDED_PROTEIN_RESPONSE	5/564	67/43216	0.00973678	0.00599125	DNAJB9/DNAJC3/FICD/TLN1/XBP1	5
GOBP_NEGATIVE_REGULATION_OF_CELL_SUBSTRATE_ADHESION	5/564	67/43216	0.00973678	0.00599125	AJAP1/EFNA5/LRP1/MMP14/PHLDB2	5
GOBP_REGULATION_OF_ALPHA_BETA_T_CELL_DIFFERENTIATION	5/564	67/43216	0.00973678	0.00599125	ADA/IL23R/LOXL3/NFKBIZ/RIPK2	5
GOBP_CELL_FATE_COMMITMENT	10/564	251/43216	0.00973678	0.00599125	BCL11B/IL23R/LOXL3/SFRP1/SMAD1/SOX6/TBX15/TGFB1I1/WNT5A/ZNF521	10
GOBP_STEM_CELL_DIFFERENTIATION	10/564	251/43216	0.00973678	0.00599125	EDNRA/FN1/NRP2/SEMA3C/SEMA4G/SEMA6A/SFRP1/SHC4/SNAI2/SOX6	10
GOBP_POSITIVE_REGULATION_OF_DEVELOPMENTAL_GROWTH	8/564	170/43216	0.00977913	0.00601731	AKAP6/BDNF/CDH4/CPNE5/FN1/LRP1/PLS1/SYT1	8
GOBP_NUCLEOTIDE_PHOSPHORYLATION	7/564	133/43216	0.00989036	0.00608575	AK4/HKDC1/NME3/NUP210/OGDHL/PFKFB2/PRKAG2	7
GOBP_RESPONSE_TO_ENDOPLASMIC_RETICULUM_STRESS	11/564	295/43216	0.00989282	0.00608727	CHAC1/CREB3L2/DNAJB9/DNAJC3/ERO1A/FBXO44/FICD/HERPUD1/RHBDD1/TLN1/XBP1	11
GOBP_ENDOMEMBRANE_SYSTEM_ORGANIZATION	15/564	482/43216	0.00995778	0.00612724	ANK2/BAIAP2/DMKN/FAT4/HOOK3/SH3GL2/SNX10/SNX9/SPAG4/SUN2/SYNE1/SYNGR1/SYT11/TRAM1/ZNF385A	15
GOBP_ANTIGEN_PROCESSING_AND_PRESENTATION_OF_PEPTIDE_ANTIGEN_VIA_MHC_CLASS_I	6/564	99/43216	0.0101191	0.00622651	ABCB9/HLA-B/HLA-C/HLA-F/HLA-H/SEC24D	6
GOBP_DIGESTIVE_SYSTEM_PROCESS	6/564	99/43216	0.0101191	0.00622651	GCNT3/HRH2/MUC13/NPR3/PLS1/SNX10	6
GOBP_SPINAL_CORD_DEVELOPMENT	6/564	99/43216	0.0101191	0.00622651	LOXL3/MDGA2/PHGDH/PTPRS/SOX4/SOX6	6
GOBP_CELL_CYCLE_PROCESS	32/564	1408/43216	0.0101191	0.00622651	AJUBA/BACH1/CCND2/CCND3/CDKN2C/CENPV/CIT/EVI2B/GJA1/IFFO1/KLHDC8B/LRP5/MYH10/PARD6B/PDGFRB/PHGDH/PKIA/PRKAG2/REC8/SDCCAG8/SEPTIN6/SFN/SFRP1/SNX9/SOX4/SUN2/TAOK2/TAOK3/TEX19/TUBB4A/WNT5A/ZNF385A	32
GOBP_CELLULAR_RESPONSE_TO_AMYLOID_BETA	4/564	41/43216	0.0103136	0.00634617	CACNA1A/GJA1/ITGA4/LRP1	4
GOBP_NEGATIVE_REGULATION_OF_CELL_MATRIX_ADHESION	4/564	41/43216	0.0103136	0.00634617	AJAP1/LRP1/MMP14/PHLDB2	4
GOBP_T_HELPER_1_TYPE_IMMUNE_RESPONSE	4/564	41/43216	0.0103136	0.00634617	IL18R1/IL23R/RIPK2/TMEM98	4
GOBP_HEART_GROWTH	6/564	100/43216	0.0105864	0.00651407	AKAP6/GJA1/PDLIM5/RGS2/SMAD1/SORBS2	6
GOBP_CARDIAC_MUSCLE_CONTRACTION	7/564	135/43216	0.0106243	0.00653735	ANK2/CAMK2D/FGF12/GJA1/GPD1L/RGS2/SLC8A1	7
GOBP_CYTOSOLIC_CALCIUM_ION_TRANSPORT	8/564	173/43216	0.0107393	0.00660813	AKAP6/ANK2/CAMK2D/ERO1A/NOL3/PLCG2/SLC25A23/SLC8A1	8
GOBP_HORMONE_BIOSYNTHETIC_PROCESS	5/564	69/43216	0.0108758	0.00669212	DKK3/EGR1/FDX1/HSD17B6/SRD5A3	5
GOBP_REGULATION_OF_INSULIN_RECEPTOR_SIGNALING_PATHWAY	5/564	69/43216	0.0108758	0.00669212	CCND3/IRS1/PTPRE/SORBS1/SORL1	5
GOBP_CELLULAR_HORMONE_METABOLIC_PROCESS	7/564	136/43216	0.010968	0.00674884	CYP2S1/CYP3A5/DKK3/EGR1/FDX1/HSD17B6/SRD5A3	7
GOBP_NEUTRAL_LIPID_METABOLIC_PROCESS	7/564	136/43216	0.010968	0.00674884	DGKA/FABP4/FABP6/GK/LIPH/MGLL/SORL1	7
GOBP_AROMATIC_AMINO_ACID_FAMILY_CATABOLIC_PROCESS	3/564	20/43216	0.010968	0.00674884	ASRGL1/KYNU/PCBD1	3
GOBP_CHONDROCYTE_PROLIFERATION	3/564	20/43216	0.010968	0.00674884	BMPR1B/DDR2/MMP14	3
GOBP_DECIDUALIZATION	3/564	20/43216	0.010968	0.00674884	EPOR/GJA1/GJB2	3
GOBP_NEGATIVE_REGULATION_OF_MULTI_ORGANISM_PROCESS	3/564	20/43216	0.010968	0.00674884	ADA/CARD16/PAEP	3
GOBP_MUSCLE_HYPERTROPHY	6/564	101/43216	0.0109765	0.00675405	AKAP6/CAMK2D/PDLIM5/RGS2/SORBS2/TIAM1	6
GOBP_T_CELL_MEDIATED_IMMUNITY	6/564	101/43216	0.0109765	0.00675405	CTSH/HLA-B/HLA-F/HLA-H/IL18R1/IL23R	6
GOBP_CELLULAR_RESPONSE_TO_CHEMICAL_STRESS	12/564	346/43216	0.0111793	0.00687884	BRF2/DAPK1/DNMT3B/ERO1A/GJB2/MAPK13/NOL3/OXR1/PPARGC1B/PRR5L/SLC25A23/TXNRD1	12
GOBP_RESPONSE_TO_TRANSFORMING_GROWTH_FACTOR_BETA	10/564	257/43216	0.0112113	0.00689853	ADAM9/CITED2/DAB2/DKK3/LIMS1/SFRP1/SMAD1/SOX6/TGFB1I1/WNT5A	10
GOBP_REGULATION_OF_SYSTEM_PROCESS	17/564	590/43216	0.0112453	0.00691946	ADA/AKAP6/ANK2/CAMK2D/CELF2/CRHBP/FGF12/GJA1/GPD1L/HBEGF/HRH2/KCNK1/MGLL/NOL3/RGS2/SLC8A1/TMEM98	17
GOBP_MITOTIC_CYTOKINESIS	5/564	70/43216	0.0114262	0.00703081	CIT/KLHDC8B/MYH10/SEPTIN6/SNX9	5
GOBP_PEPTIDYL_TYROSINE_DEPHOSPHORYLATION	6/564	102/43216	0.0114503	0.00704564	MTMR1/PTPMT1/PTPN12/PTPRE/PTPRR/PTPRS	6
GOBP_POSITIVE_REGULATION_OF_CELL_CYCLE	13/564	394/43216	0.0114503	0.00704564	CCND2/CCND3/CENPV/CIT/CITED2/EVI2B/LRP5/PDGFRB/SFN/SOX4/WNT5A/ZBED9/ZNF385A	13
GOBP_ORGANIC_ACID_CATABOLIC_PROCESS	10/564	258/43216	0.0114503	0.00704564	ADTRP/ALDH1L2/ALDH5A1/ARG2/ASRGL1/GLDC/IRS1/KYNU/PCBD1/TST	10
GOBP_REGULATION_OF_MYELOID_CELL_DIFFERENTIATION	10/564	258/43216	0.0114503	0.00704564	CAMK4/CCR1/EVI2B/FAXDC2/IL23R/MTURN/PPARGC1B/RASSF2/SFRP1/THPO	10
GOBP_REGULATION_OF_APOPTOTIC_SIGNALING_PATHWAY	12/564	348/43216	0.01161	0.00714387	BDNF/BMPR1B/FAIM/GCLM/HERPUD1/NOL3/PTPMT1/RBCK1/SFRP1/SNAI2/XBP1/ZNF385A	12
GOBP_STRIATED_MUSCLE_CONTRACTION	8/564	176/43216	0.0116717	0.00718185	ANK2/ARG2/CAMK2D/FGF12/GJA1/GPD1L/RGS2/SLC8A1	8
GOBP_NEPHRON_DEVELOPMENT	7/564	138/43216	0.0117219	0.00721273	EGR1/FAT4/KIF26B/KIRREL3/LAMB2/LGR4/PDGFRB	7
GOBP_NUCLEOSIDE_METABOLIC_PROCESS	6/564	103/43216	0.0119019	0.00732352	ADA/AK4/DPYD/ENPP4/NME3/NT5E	6
GOBP_PHENOL_CONTAINING_COMPOUND_BIOSYNTHETIC_PROCESS	4/564	43/43216	0.0119019	0.00732352	CDH3/MOXD1/WNT5A/ZEB2	4
GOBP_REGULATION_OF_MYOTUBE_DIFFERENTIATION	4/564	43/43216	0.0119019	0.00732352	BDNF/MMP14/SHOX2/XBP1	4
GOBP_REGULATION_OF_T_CELL_MIGRATION	4/564	43/43216	0.0119019	0.00732352	CCL5/ECM1/ITGA4/WNT5A	4
GOBP_SERINE_FAMILY_AMINO_ACID_METABOLIC_PROCESS	4/564	43/43216	0.0119019	0.00732352	GCLM/GLDC/PHGDH/TST	4
GOBP_POSITIVE_REGULATION_OF_INSULIN_SECRETION	5/564	71/43216	0.0119493	0.00735266	GJA1/LRP1/OXCT1/PFKFB2/SOX4	5
GOBP_REGULATION_OF_COAGULATION	5/564	71/43216	0.0119493	0.00735266	ADTRP/ENPP4/HPSE/PLAT/TFPI	5
GOBP_RIBONUCLEOSIDE_METABOLIC_PROCESS	5/564	71/43216	0.0119493	0.00735266	ADA/AK4/ENPP4/NME3/NT5E	5
GOBP_REGULATION_OF_CATION_CHANNEL_ACTIVITY	8/564	177/43216	0.0119493	0.00735266	AKAP6/ANK2/CAMK2D/CRHBP/DAPK1/FGF12/PLCG2/TMSB4X	8
GOBP_REGULATION_OF_CELLULAR_AMIDE_METABOLIC_PROCESS	15/564	494/43216	0.0119871	0.0073759	CCL5/CPEB1/DAPK1/DNAJC3/IGF2BP3/KRT17/NCBP1/NSUN5/PAIP2B/RGS2/SORL1/SOX4/SPON1/UQCC1/ZNF385A	15
GOBP_POSITIVE_REGULATION_OF_CHEMOTAXIS	7/564	139/43216	0.012054	0.00741711	CCL5/CCR1/PDGFRB/TIAM1/TMSB4X/VEGFC/WNT5A	7
GOBP_CELL_CHEMOTAXIS	11/564	305/43216	0.0121441	0.00747256	CCL5/CCR1/EPHB1/FLT1/HBEGF/HSD3B7/PDGFRB/TIAM1/TMSB4X/VEGFC/WNT5A	11
GOBP_REGULATION_OF_PEPTIDYL_TYROSINE_PHOSPHORYLATION	10/564	261/43216	0.0121441	0.00747256	BDNF/CBLB/CCL5/EFNA5/ERBB3/HBEGF/IL23R/PDGFC/RIPK2/SFRP1	10
GOBP_CEREBRAL_CORTEX_TANGENTIAL_MIGRATION	2/564	6/43216	0.0121441	0.00747256	LHX6/ROBO1	2
GOBP_CONVERGENT_EXTENSION_INVOLVED_IN_AXIS_ELONGATION	2/564	6/43216	0.0121441	0.00747256	SFRP1/WNT5A	2
GOBP_HEPATIC_STELLATE_CELL_ACTIVATION	2/564	6/43216	0.0121441	0.00747256	GCLM/PDGFRB	2
GOBP_NEGATIVE_REGULATION_OF_ARP2_3_COMPLEX_MEDIATED_ACTIN_NUCLEATION	2/564	6/43216	0.0121441	0.00747256	CTNNA2/GMFG	2
GOBP_NEGATIVE_REGULATION_OF_CD8_POSITIVE_ALPHA_BETA_T_CELL_ACTIVATION	2/564	6/43216	0.0121441	0.00747256	CD274/VSIR	2
GOBP_NEURAL_CREST_CELL_MIGRATION_INVOLVED_IN_AUTONOMIC_NERVOUS_SYSTEM_DEVELOPMENT	2/564	6/43216	0.0121441	0.00747256	FN1/NRP2	2
GOBP_OLFACTORY_BULB_INTERNEURON_DEVELOPMENT	2/564	6/43216	0.0121441	0.00747256	ROBO1/WNT5A	2
GOBP_PROSTATE_GLANDULAR_ACINUS_MORPHOGENESIS	2/564	6/43216	0.0121441	0.00747256	HOXB13/SFRP1	2
GOBP_POSITIVE_REGULATION_OF_MESENCHYMAL_CELL_PROLIFERATION	3/564	21/43216	0.0121441	0.00747256	LRP5/SHOX2/WNT5A	3
GOBP_SYMPATHETIC_NERVOUS_SYSTEM_DEVELOPMENT	3/564	21/43216	0.0121441	0.00747256	NRP2/NTRK1/SOX4	3
GOBP_VESICLE_FUSION_TO_PLASMA_MEMBRANE	3/564	21/43216	0.0121441	0.00747256	STX11/SYT1/SYT9	3
GOBP_PROTEIN_O_LINKED_GLYCOSYLATION	6/564	104/43216	0.0121772	0.00749287	C1GALT1C1L/GALNT15/GCNT3/MUC13/POGLUT2/POMT1	6
GOBP_REGULATION_OF_CYCLIN_DEPENDENT_PROTEIN_KINASE_ACTIVITY	6/564	104/43216	0.0121772	0.00749287	CCND2/CCND3/CDKN2C/HHEX/SERTAD1/SFN	6
GOBP_STRESS_FIBER_ASSEMBLY	6/564	104/43216	0.0121772	0.00749287	ASAP3/PDLIM1/PHLDB2/PPP1R9A/SFRP1/SORBS1	6
GOBP_MORPHOGENESIS_OF_EMBRYONIC_EPITHELIUM	7/564	140/43216	0.0122995	0.00756817	SFRP1/SOX4/SPINT2/TGFB1I1/VANGL2/VEGFC/WNT5A	7
GOBP_MUSCLE_CONTRACTION	12/564	352/43216	0.0122995	0.00756817	ADA/ANK2/ARG2/CAMK2D/EDNRA/FGF12/GJA1/GPD1L/RGS2/SLC8A1/SORBS1/TLN1	12
GOBP_CARDIAC_MUSCLE_CELL_CONTRACTION	5/564	72/43216	0.0123959	0.00762747	ANK2/CAMK2D/FGF12/GJA1/GPD1L	5
GOBP_NEGATIVE_REGULATION_OF_CANONICAL_WNT_SIGNALING_PATHWAY	8/564	179/43216	0.0124636	0.00766911	DAB2/DKK3/EGR1/RBMS3/SFRP1/SNAI2/TMEM131L/WNT5A	8
GOBP_NEGATIVE_REGULATION_OF_CELL_PROJECTION_ORGANIZATION	8/564	179/43216	0.0124636	0.00766911	ARHGAP4/LRP1/NR2F1/PTPRS/SEMA3C/SEMA4G/SEMA6A/WNT5A	8
GOBP_POSITIVE_REGULATION_OF_WNT_SIGNALING_PATHWAY	8/564	179/43216	0.0124636	0.00766911	CDH3/DAB2/HHEX/LGR4/SFRP1/SOX4/TBL1X/WNT5A	8
GOBP_DIGESTIVE_TRACT_MORPHOGENESIS	4/564	44/43216	0.0125119	0.00769882	RBPMS2/SFRP1/SHOX2/WNT5A	4
GOBP_NEGATIVE_REGULATION_OF_RESPONSE_TO_ENDOPLASMIC_RETICULUM_STRESS	4/564	44/43216	0.0125119	0.00769882	DNAJB9/DNAJC3/HERPUD1/XBP1	4
GOBP_REGULATION_OF_MEMBRANE_DEPOLARIZATION	4/564	44/43216	0.0125119	0.00769882	CAMK2D/FGF12/GCLM/GPD1L	4
GOBP_NEGATIVE_REGULATION_OF_MAPK_CASCADE	8/564	180/43216	0.0128406	0.00790111	CHRNA9/MECOM/PTPRR/RGS2/SEMA6A/SFRP1/SORL1/TAOK3	8
GOBP_NEGATIVE_REGULATION_OF_TUMOR_NECROSIS_FACTOR_SUPERFAMILY_CYTOKINE_PRODUCTION	5/564	73/43216	0.0130211	0.00801219	ARG2/CD274/CD33/SYT11/VSIR	5
GOBP_OUTFLOW_TRACT_MORPHOGENESIS	5/564	73/43216	0.0130211	0.00801219	CITED2/NRP2/ROBO1/SEMA3C/WNT5A	5
GOBP_POSITIVE_REGULATION_OF_LIPASE_ACTIVITY	5/564	73/43216	0.0130211	0.00801219	BDNF/CCL5/EDNRA/FLT1/PDGFRB	5
GOBP_CELLULAR_AMINO_ACID_CATABOLIC_PROCESS	6/564	106/43216	0.0131613	0.00809846	ALDH5A1/ARG2/ASRGL1/GLDC/KYNU/PCBD1	6
GOBP_REGULATION_OF_NIK_NF_KAPPAB_SIGNALING	6/564	106/43216	0.0131613	0.00809846	IL18R1/LIMS1/NOL3/RASSF2/RBCK1/TMSB4X	6
GOBP_MUSCLE_CELL_PROLIFERATION	9/564	222/43216	0.0131613	0.00809846	ABCC4/CCL5/EPHB1/GJA1/HBEGF/NPR3/PDGFRB/RBPMS2/SMAD1	9
GOBP_NUCLEOSIDE_PHOSPHATE_BIOSYNTHETIC_PROCESS	10/564	265/43216	0.0131613	0.00809846	ADA/AK4/KYNU/NAMPT/NME3/NNMT/PANK1/PAPSS2/PRKAG2/TMSB4X	10
GOBP_MULTI_ORGANISM_PROCESS	26/564	1093/43216	0.0131783	0.00810888	ACVR1C/ADA/BMPR1B/CARD16/CREM/CRHBP/EPOR/FCHSD1/FST/GJA1/GJB2/KALRN/LGR4/MMP19/NUP210/PAEP/PSG1/REC8/RGS2/RHBDD1/SEPTIN6/SMAD1/SPAG4/SYNE1/TEX19/VCX	26
GOBP_PHOSPHOLIPID_DEPHOSPHORYLATION	4/564	45/43216	0.0134414	0.00827079	MTMR1/MTMR11/PLPP3/PLPP5	4
GOBP_KERATINIZATION	9/564	223/43216	0.0134414	0.00827079	CDH3/KAZN/KRT17/KRT7/KRT81/KRT83/KRT86/LCE1F/SFN	9
GOBP_POSITIVE_REGULATION_OF_DEFENSE_RESPONSE	12/564	357/43216	0.0134414	0.00827079	AIM2/CCL5/FABP4/GJA1/HLA-F/MAPK13/MUC13/NFKBIZ/PLCG2/RAET1E/RIPK2/WNT5A	12
GOBP_INSULIN_RECEPTOR_SIGNALING_PATHWAY	7/564	143/43216	0.0134414	0.00827079	AP3S1/BAIAP2/CCND3/IRS1/PTPRE/SORBS1/SORL1	7
GOBP_ATRIAL_SEPTUM_DEVELOPMENT	3/564	22/43216	0.0134414	0.00827079	ANK2/SOX4/WNT5A	3
GOBP_POSITIVE_REGULATION_OF_STEM_CELL_PROLIFERATION	3/564	22/43216	0.0134414	0.00827079	GJA1/THPO/VEGFC	3
GOBP_POSITIVE_REGULATION_OF_T_HELPER_CELL_DIFFERENTIATION	3/564	22/43216	0.0134414	0.00827079	IL23R/NFKBIZ/RIPK2	3
GOBP_PURINE_NUCLEOSIDE_BIOSYNTHETIC_PROCESS	3/564	22/43216	0.0134414	0.00827079	ADA/NME3/NT5E	3
GOBP_REGULATION_OF_CARDIAC_MUSCLE_CONTRACTION_BY_REGULATION_OF_THE_RELEASE_OF_SEQUESTERED_CALCIUM_ION	3/564	22/43216	0.0134414	0.00827079	ANK2/CAMK2D/SLC8A1	3
GOBP_REGULATION_OF_T_CELL_DIFFERENTIATION_IN_THYMUS	3/564	22/43216	0.0134414	0.00827079	ADA/CAMK4/TMEM131L	3
GOBP_REGULATION_OF_T_HELPER_17_TYPE_IMMUNE_RESPONSE	3/564	22/43216	0.0134414	0.00827079	IL23R/LOXL3/NFKBIZ	3
GOBP_REGULATION_OF_TRANS_SYNAPTIC_SIGNALING	13/564	405/43216	0.0135271	0.00832349	BDNF/CACNA1A/CDH11/ERC2/MCTP2/MME/NTNG1/NTRK1/PPP1R9A/PTPRS/SYNGR1/SYT1/SYT11	13
GOBP_GLUCOSE_IMPORT	5/564	74/43216	0.0135327	0.00832693	IRS1/OCLN/PRKAG2/SLC25A27/SORBS1	5
GOBP_GLYCEROLIPID_CATABOLIC_PROCESS	5/564	74/43216	0.0135327	0.00832693	FABP4/FABP6/LIPH/MGLL/SORL1	5
GOBP_MORPHOGENESIS_OF_A_POLARIZED_EPITHELIUM	7/564	144/43216	0.0139065	0.00855697	AJAP1/DAB2/LAMA3/SFRP1/TIAM1/VANGL2/WNT5A	7
GOBP_TRIGLYCERIDE_METABOLIC_PROCESS	6/564	108/43216	0.0141624	0.00871444	FABP4/FABP6/GK/LIPH/MGLL/SORL1	6
GOBP_REGULATION_OF_BONE_MINERALIZATION	5/564	75/43216	0.0142598	0.00877434	BMPR1B/CCR1/DDR2/ECM1/SLC8A1	5
GOBP_CLATHRIN_DEPENDENT_ENDOCYTOSIS	4/564	46/43216	0.0142598	0.00877434	DAB2/ITGA4/SH3GL2/SYT11	4
GOBP_INTERMEMBRANE_LIPID_TRANSFER	4/564	46/43216	0.0142598	0.00877434	GLTP/GRAMD1B/PITPNC1/PLEKHA8P1	4
GOBP_NEGATIVE_REGULATION_OF_LEUKOCYTE_APOPTOTIC_PROCESS	4/564	46/43216	0.0142598	0.00877434	ADA/ARG2/CCL5/TSC22D3	4
GOBP_REGULATION_OF_PHOSPHOLIPASE_C_ACTIVITY	4/564	46/43216	0.0142598	0.00877434	BDNF/EDNRA/FLT1/PDGFRB	4
GOBP_CELLULAR_RESPONSE_TO_INSULIN_STIMULUS	9/564	226/43216	0.0144398	0.00888511	AP3S1/BAIAP2/CCND3/CPEB1/IRS1/PTPRE/SORBS1/SORL1/XBP1	9
GOBP_COLLAGEN_METABOLIC_PROCESS	6/564	109/43216	0.0147141	0.00905392	CIITA/MMP14/MMP19/PDGFRB/PRSS2/VSIR	6
GOBP_ENDODERM_DEVELOPMENT	5/564	76/43216	0.0150149	0.00923898	FN1/ITGA4/LAMA3/LAMB3/MMP14	5
GOBP_COLLATERAL_SPROUTING	3/564	23/43216	0.0150149	0.00923898	BDNF/LRP1/PTPRS	3
GOBP_INNERVATION	3/564	23/43216	0.0150149	0.00923898	GABRA5/ITGA4/NTRK1	3
GOBP_NEGATIVE_REGULATION_OF_INTERLEUKIN_10_PRODUCTION	3/564	23/43216	0.0150149	0.00923898	CD274/IL23R/VSIR	3
GOBP_REGULATION_OF_PLATELET_DERIVED_GROWTH_FACTOR_RECEPTOR_SIGNALING_PATHWAY	3/564	23/43216	0.0150149	0.00923898	CBLB/LRP1/PTPN12	3
GOBP_SECONDARY_METABOLITE_BIOSYNTHETIC_PROCESS	3/564	23/43216	0.0150149	0.00923898	CDH3/WNT5A/ZEB2	3
GOBP_COLLAGEN_CATABOLIC_PROCESS	4/564	47/43216	0.0152152	0.00936227	MMP14/MMP19/PRSS2/VSIR	4
GOBP_NEGATIVE_REGULATION_OF_COLD_INDUCED_THERMOGENESIS	4/564	47/43216	0.0152152	0.00936227	IL18R1/LAMA4/LGR4/NPR3	4
GOBP_REGULATION_OF_PROTEIN_AUTOPHOSPHORYLATION	4/564	47/43216	0.0152152	0.00936227	PDGFC/RASSF2/TAOK2/VEGFC	4
GOBP_LEUKOCYTE_MEDIATED_CYTOTOXICITY	6/564	110/43216	0.0152152	0.00936227	CTSH/HLA-B/HLA-F/HLA-H/IL23R/RAET1E	6
GOBP_NEGATIVE_REGULATION_OF_CELLULAR_RESPONSE_TO_GROWTH_FACTOR_STIMULUS	6/564	110/43216	0.0152152	0.00936227	HHEX/RBPMS2/SEMA6A/SFRP1/SORL1/WNT5A	6
GOBP_REGULATION_OF_VESICLE_MEDIATED_TRANSPORT	15/564	511/43216	0.0152156	0.0093625	CADPS2/DAB2/EXPH5/HLA-F/IL13RA2/LRP1/PLCG2/SH3GL2/SIRPB1/SIRPG/SORL1/SYT1/SYT11/SYT9/WNT5A	15
GOBP_PROTEIN_LOCALIZATION_TO_ENDOPLASMIC_RETICULUM	7/564	147/43216	0.015243	0.00937937	ANK2/BCAP29/GJA1/HERPUD1/RPS10/RPS4Y1/TRAM1	7
GOBP_NEURON_APOPTOTIC_PROCESS	9/564	229/43216	0.0154443	0.00950319	BDNF/CIT/ERBB3/GABRA5/GBE1/GCLM/LRP1/NTRK1/OXR1	9
GOBP_REGULATION_OF_T_CELL_MEDIATED_IMMUNITY	5/564	77/43216	0.0154443	0.00950319	HLA-B/HLA-F/HLA-H/IL18R1/IL23R	5
GOBP_ADENOSINE_METABOLIC_PROCESS	2/564	7/43216	0.0154443	0.00950319	ADA/NT5E	2
GOBP_AMYLOID_BETA_CLEARANCE_BY_CELLULAR_CATABOLIC_PROCESS	2/564	7/43216	0.0154443	0.00950319	LRP1/MME	2
GOBP_ANTIGEN_PROCESSING_AND_PRESENTATION_OF_PEPTIDE_ANTIGEN_VIA_MHC_CLASS_IB	2/564	7/43216	0.0154443	0.00950319	HLA-F/HLA-H	2
GOBP_CELLULAR_RESPONSE_TO_HYDROPEROXIDE	2/564	7/43216	0.0154443	0.00950319	DAPK1/OXR1	2
GOBP_CELLULAR_TRIGLYCERIDE_HOMEOSTASIS	2/564	7/43216	0.0154443	0.00950319	SLC25A27/XBP1	2
GOBP_DEOXYRIBONUCLEOSIDE_METABOLIC_PROCESS	2/564	7/43216	0.0154443	0.00950319	ADA/DPYD	2
GOBP_DICHOTOMOUS_SUBDIVISION_OF_AN_EPITHELIAL_TERMINAL_UNIT	2/564	7/43216	0.0154443	0.00950319	CTSH/SEMA3C	2
GOBP_HAIR_CYCLE_PHASE	2/564	7/43216	0.0154443	0.00950319	CDH3/WNT5A	2
GOBP_LYMPHOCYTE_ANERGY	2/564	7/43216	0.0154443	0.00950319	CBLB/HLA-B	2
GOBP_NEGATIVE_REGULATION_OF_CHEMOKINE_MEDIATED_SIGNALING_PATHWAY	2/564	7/43216	0.0154443	0.00950319	CCL5/ROBO1	2
GOBP_NEGATIVE_REGULATION_OF_WNT_SIGNALING_PATHWAY_INVOLVED_IN_HEART_DEVELOPMENT	2/564	7/43216	0.0154443	0.00950319	ALPK2/WNT5A	2
GOBP_POSITIVE_REGULATION_OF_ACTIVATION_OF_JANUS_KINASE_ACTIVITY	2/564	7/43216	0.0154443	0.00950319	CCL5/IL23R	2
GOBP_POSITIVE_REGULATION_OF_INTEGRIN_MEDIATED_SIGNALING_PATHWAY	2/564	7/43216	0.0154443	0.00950319	LIMS1/LOXL3	2
GOBP_POSITIVE_REGULATION_OF_SECONDARY_METABOLITE_BIOSYNTHETIC_PROCESS	2/564	7/43216	0.0154443	0.00950319	CDH3/ZEB2	2
GOBP_PURINE_NUCLEOSIDE_MONOPHOSPHATE_CATABOLIC_PROCESS	2/564	7/43216	0.0154443	0.00950319	ADA/NT5E	2
GOBP_REGULATION_OF_BLOOD_BRAIN_BARRIER_PERMEABILITY	2/564	7/43216	0.0154443	0.00950319	OCLN/SH3GL2	2
GOBP_REGULATION_OF_T_HELPER_17_CELL_LINEAGE_COMMITMENT	2/564	7/43216	0.0154443	0.00950319	IL23R/LOXL3	2
GOBP_RESPONSE_TO_HEPARIN	2/564	7/43216	0.0154443	0.00950319	EGR1/SFRP1	2
GOBP_SPONTANEOUS_NEUROTRANSMITTER_SECRETION	2/564	7/43216	0.0154443	0.00950319	PPP1R9A/SYT1	2
GOBP_ZYMOGEN_INHIBITION	2/564	7/43216	0.0154443	0.00950319	CARD16/NOL3	2
GOBP_B_CELL_ACTIVATION	11/564	319/43216	0.0154678	0.00951765	ADA/DNAJB9/HHEX/ITGA4/MMP14/NTRK1/PLCG2/SFRP1/TNFSF13B/TRBC2/XBP1	11
GOBP_FEMALE_SEX_DIFFERENTIATION	6/564	111/43216	0.0154678	0.00951765	BMPR1B/FST/MMP14/MMP19/SFRP1/WNT5A	6
GOBP_REGULATION_OF_MONONUCLEAR_CELL_MIGRATION	6/564	111/43216	0.0154678	0.00951765	ADTRP/CCL5/CCR1/ECM1/ITGA4/WNT5A	6
GOBP_RESPIRATORY_SYSTEM_DEVELOPMENT	8/564	188/43216	0.0155234	0.00955188	ADA/CTSH/HHIP/LOXL3/MME/MMP14/PDGFRB/WNT5A	8
GOBP_ADENYLATE_CYCLASE_MODULATING_G_PROTEIN_COUPLED_RECEPTOR_SIGNALING_PATHWAY	9/564	230/43216	0.0155234	0.00955188	ADGRD1/ADGRE1/ADGRL2/ADGRL4/EDNRA/LGR4/MARCO/NPR3/RGS2	9
GOBP_INTRACELLULAR_RECEPTOR_SIGNALING_PATHWAY	10/564	274/43216	0.015566	0.00957806	ALPK1/CITED2/CREM/DAB2/ESRRA/NR2F1/PPARGC1B/RIPK2/SFRP1/SNAI2	10
GOBP_CELLULAR_MODIFIED_AMINO_ACID_BIOSYNTHETIC_PROCESS	4/564	48/43216	0.0158567	0.00975699	CHAC1/CKB/GCLM/PLOD2	4
GOBP_MODULATION_BY_SYMBIONT_OF_ENTRY_INTO_HOST	4/564	48/43216	0.0158567	0.00975699	CIITA/FUCA2/MID2/TRIML2	4
GOBP_REGULATION_OF_CELL_ADHESION_MEDIATED_BY_INTEGRIN	4/564	48/43216	0.0158567	0.00975699	ADA/ADAM9/CCL5/SNAI2	4
GOBP_REGULATION_OF_MORPHOGENESIS_OF_A_BRANCHING_STRUCTURE	4/564	48/43216	0.0158567	0.00975699	LGR4/SFRP1/SHOX2/WNT5A	4
GOBP_MONONUCLEAR_CELL_MIGRATION	8/564	189/43216	0.015922	0.00979714	ADTRP/CCL5/CCR1/ECM1/FLT1/HSD3B7/ITGA4/WNT5A	8
GOBP_CORNIFICATION	6/564	112/43216	0.015993	0.00984085	KAZN/KRT17/KRT7/KRT81/KRT83/KRT86	6
GOBP_POSITIVE_REGULATION_OF_CARBOHYDRATE_METABOLIC_PROCESS	5/564	78/43216	0.015993	0.00984085	HAS2/IRS1/PFKFB2/SLC45A3/SORBS1	5
GOBP_REGULATION_OF_LEUKOCYTE_MEDIATED_CYTOTOXICITY	5/564	78/43216	0.015993	0.00984085	HLA-B/HLA-F/HLA-H/IL23R/RAET1E	5
GOBP_CELL_COMMUNICATION_BY_ELECTRICAL_COUPLING_INVOLVED_IN_CARDIAC_CONDUCTION	3/564	24/43216	0.0161997	0.00996801	CAMK2D/GJA1/SLC8A1	3
GOBP_MATURATION_OF_5_8S_RRNA_FROM_TRICISTRONIC_RRNA_TRANSCRIPT_SSU_RRNA_5_8S_RRNA_LSU_RRNA	3/564	24/43216	0.0161997	0.00996801	ERI1/RPP40/WDR12	3
GOBP_SUBSTRATE_DEPENDENT_CELL_MIGRATION	3/564	24/43216	0.0161997	0.00996801	FN1/ROBO1/VEGFC	3
GOBP_REGULATION_OF_NEURON_DIFFERENTIATION	8/564	190/43216	0.0163201	0.0100421	BCL11B/BDNF/DNMT3B/FEZ1/KCTD11/SFRP1/TCF4/TIAM1	8
GOBP_MYELOID_CELL_DIFFERENTIATION	13/564	418/43216	0.0164829	0.0101423	CAMK4/CCR1/EVI2B/FAXDC2/IL23R/MT1G/MTURN/PPARGC1B/RASSF2/SFRP1/SNX10/THPO/ZNF385A	13
GOBP_ENDOTHELIAL_CELL_MIGRATION	10/564	277/43216	0.0165652	0.0101929	ADTRP/FSTL1/NRP2/PLPP3/PRSS3/ROBO1/SERPINF1/TMSB4X/VEGFC/WNT5A	10
GOBP_ENDOTHELIAL_CELL_PROLIFERATION	8/564	191/43216	0.0167929	0.010333	ECM1/FLT1/GJA1/ITGA4/MMP14/NRP2/VEGFC/WNT5A	8
GOBP_REGULATION_OF_CELL_SHAPE	7/564	151/43216	0.016866	0.010378	ARHGAP18/BAIAP2/CDC42EP3/FN1/MYH10/PALMD/TAOK2	7
GOBP_POSITIVE_REGULATION_OF_ALPHA_BETA_T_CELL_DIFFERENTIATION	4/564	49/43216	0.016866	0.010378	ADA/IL23R/NFKBIZ/RIPK2	4
GOBP_CELLULAR_RESPONSE_TO_PEPTIDE_HORMONE_STIMULUS	11/564	325/43216	0.0173717	0.0106892	AP3S1/BAIAP2/CCND3/CPEB1/CRHBP/GJB2/IRS1/PTPRE/SORBS1/SORL1/XBP1	11
GOBP_CALCIUM_ION_TRANSPORT_INTO_CYTOSOL	7/564	152/43216	0.0174322	0.0107264	AKAP6/ANK2/CAMK2D/ERO1A/NOL3/PLCG2/SLC8A1	7
GOBP_ORGANOPHOSPHATE_CATABOLIC_PROCESS	7/564	152/43216	0.0174322	0.0107264	ADA/DPYD/GPD1L/INPP1/NT5E/PDE7A/PLCG2	7
GOBP_REGULATION_OF_AUTOPHAGY	11/564	326/43216	0.0177195	0.0109032	CASP1/DAPK1/DEPP1/FEZ1/FEZ2/MID2/MTDH/PRKAG2/RIPK2/TRIML2/WDR24	11
GOBP_VESICLE_MEDIATED_TRANSPORT_IN_SYNAPSE	8/564	193/43216	0.0177507	0.0109224	AMPH/CADPS2/ERC2/SH3GL2/STX11/SYT1/SYT11/SYT9	8
GOBP_SULFUR_COMPOUND_METABOLIC_PROCESS	12/564	374/43216	0.0178752	0.010999	CHAC1/CHST15/CHST2/DSE/DSEL/FAR2/GCLM/KYNU/PAPSS2/PHGDH/SQOR/TST	12
GOBP_CELL_DIFFERENTIATION_INVOLVED_IN_METANEPHROS_DEVELOPMENT	3/564	25/43216	0.0178752	0.010999	FAT4/LAMB2/LGR4	3
GOBP_HEMATOPOIETIC_STEM_CELL_PROLIFERATION	3/564	25/43216	0.0178752	0.010999	MECOM/THPO/WNT5A	3
GOBP_METANEPHRIC_EPITHELIUM_DEVELOPMENT	3/564	25/43216	0.0178752	0.010999	FAT4/LAMB2/LGR4	3
GOBP_METANEPHRIC_NEPHRON_MORPHOGENESIS	3/564	25/43216	0.0178752	0.010999	KIF26B/LGR4/PDGFRB	3
GOBP_OUTFLOW_TRACT_SEPTUM_MORPHOGENESIS	3/564	25/43216	0.0178752	0.010999	NRP2/ROBO1/SEMA3C	3
GOBP_POSITIVE_REGULATION_OF_CELLULAR_RESPONSE_TO_INSULIN_STIMULUS	3/564	25/43216	0.0178752	0.010999	IRS1/SORBS1/SORL1	3
GOBP_PURINE_NUCLEOTIDE_TRANSPORT	3/564	25/43216	0.0178752	0.010999	ABCC4/GJA1/SLC25A23	3
GOBP_GLIAL_CELL_MIGRATION	4/564	50/43216	0.0178752	0.010999	LRP1/MMP14/SUN2/TIAM1	4
GOBP_RESPONSE_TO_ISCHEMIA	4/564	50/43216	0.0178752	0.010999	EGR1/GJA1/GJB2/NOL3	4
GOBP_PROTEIN_MODIFICATION_BY_SMALL_PROTEIN_CONJUGATION	23/564	957/43216	0.018011	0.0110825	CBLB/DCUN1D5/EGR1/FBXO44/H2BC5/H2BC8/HERPUD1/KCTD11/MID2/NUP210/PELI2/PRMT3/RASSF5/RBCK1/RFPL4AL1/RIPK2/RNF144B/SOX4/TRIM59/TRIML2/UBE2E3/UBR7/WSB2	23
GOBP_RESPONSE_TO_TOXIC_SUBSTANCE	9/564	237/43216	0.018218	0.0112099	CCL5/DNMT3B/HBE1/MT1G/PDGFRB/PPP1R9A/PTGES/SCN9A/TXNRD1	9
GOBP_LIPID_EXPORT_FROM_CELL	5/564	81/43216	0.0182631	0.0112377	ABCC4/GJA1/PTGES/SELENOM/SYT1	5
GOBP_NEGATIVE_REGULATION_OF_RESPONSE_TO_CYTOKINE_STIMULUS	5/564	81/43216	0.0182631	0.0112377	CARD16/CCL5/ECM1/NOL3/ROBO1	5
GOBP_REGULATION_OF_RESPONSE_TO_ENDOPLASMIC_RETICULUM_STRESS	5/564	81/43216	0.0182631	0.0112377	DNAJB9/DNAJC3/FICD/HERPUD1/XBP1	5
GOBP_REGULATION_OF_EXTRINSIC_APOPTOTIC_SIGNALING_PATHWAY	7/564	154/43216	0.0183715	0.0113044	BMPR1B/FAIM/GCLM/NOL3/RBCK1/SFRP1/SNAI2	7
GOBP_ORGANIC_ANION_TRANSPORT	12/564	376/43216	0.0183715	0.0113044	ABCC4/GJA1/GLTP/NMB/PLEKHA8P1/PTGES/RGS2/SLC25A23/SLC26A4/SLC38A1/SLC7A2/SYT1	12
GOBP_INTRINSIC_APOPTOTIC_SIGNALING_PATHWAY	10/564	283/43216	0.0187415	0.0115321	CHAC1/ERO1A/HERPUD1/NOL3/PTPMT1/SFN/SNAI2/XBP1/ZNF385A/ZNF385B	10
GOBP_ACTIVATION_OF_MAPKK_ACTIVITY	4/564	51/43216	0.0189727	0.0116743	ADAM9/NTRK1/RIPK2/TAOK2	4
GOBP_NEGATIVE_REGULATION_OF_BMP_SIGNALING_PATHWAY	4/564	51/43216	0.0189727	0.0116743	RBPMS2/SFRP1/SORL1/WNT5A	4
GOBP_REGULATION_OF_CD4_POSITIVE_ALPHA_BETA_T_CELL_DIFFERENTIATION	4/564	51/43216	0.0189727	0.0116743	IL23R/LOXL3/NFKBIZ/RIPK2	4
GOBP_RESPONSE_TO_AMYLOID_BETA	4/564	51/43216	0.0189727	0.0116743	CACNA1A/GJA1/ITGA4/LRP1	4
GOBP_POSITIVE_REGULATION_OF_ORGANELLE_ORGANIZATION	16/564	580/43216	0.0190536	0.0117241	BAIAP2/CDC42EP3/CTNNA2/DNMT3B/FCHSD1/GMFG/LRP5/OCLN/PDGFRB/SFN/SFRP1/SNX9/SYT1/SYT9/TADA2B/WNT5A	16
GOBP_LYMPHOCYTE_MIGRATION	6/564	117/43216	0.0190566	0.011726	ADTRP/CCL5/ECM1/HSD3B7/ITGA4/WNT5A	6
GOBP_CERAMIDE_1_PHOSPHATE_TRANSPORT	2/564	8/43216	0.0191463	0.0117811	GLTP/PLEKHA8P1	2
GOBP_DNA_CATABOLIC_PROCESS_EXONUCLEOLYTIC	2/564	8/43216	0.0191463	0.0117811	ERI1/ISG20	2
GOBP_DOPAMINE_CATABOLIC_PROCESS	2/564	8/43216	0.0191463	0.0117811	MAOA/MOXD1	2
GOBP_GLOMERULUS_MORPHOGENESIS	2/564	8/43216	0.0191463	0.0117811	KIRREL3/PDGFRB	2
GOBP_METANEPHRIC_GLOMERULUS_VASCULATURE_DEVELOPMENT	2/564	8/43216	0.0191463	0.0117811	EGR1/PDGFRB	2
GOBP_MODIFICATION_OF_POSTSYNAPTIC_ACTIN_CYTOSKELETON	2/564	8/43216	0.0191463	0.0117811	MYH10/TIAM1	2
GOBP_NEGATIVE_REGULATION_OF_ACTIN_NUCLEATION	2/564	8/43216	0.0191463	0.0117811	CTNNA2/GMFG	2
GOBP_NEGATIVE_REGULATION_OF_TROPHOBLAST_CELL_MIGRATION	2/564	8/43216	0.0191463	0.0117811	ACVR1C/GJA1	2
GOBP_POSITIVE_REGULATION_OF_T_HELPER_17_CELL_DIFFERENTIATION	2/564	8/43216	0.0191463	0.0117811	IL23R/NFKBIZ	2
GOBP_REGULATION_OF_GERMINAL_CENTER_FORMATION	2/564	8/43216	0.0191463	0.0117811	ADA/TNFSF13B	2
GOBP_REGULATION_OF_PLATELET_DERIVED_GROWTH_FACTOR_RECEPTOR_BETA_SIGNALING_PATHWAY	2/564	8/43216	0.0191463	0.0117811	LRP1/PTPN12	2
GOBP_REGULATION_OF_SYNAPTIC_VESICLE_FUSION_TO_PRESYNAPTIC_ACTIVE_ZONE_MEMBRANE	2/564	8/43216	0.0191463	0.0117811	SYT1/SYT9	2
GOBP_NUCLEOSIDE_DIPHOSPHATE_METABOLIC_PROCESS	7/564	156/43216	0.0193198	0.0118879	AK4/HKDC1/NME3/NUP210/OGDHL/PFKFB2/PRKAG2	7
GOBP_C21_STEROID_HORMONE_BIOSYNTHETIC_PROCESS	3/564	26/43216	0.0193307	0.0118946	DKK3/EGR1/FDX1	3
GOBP_CENTRAL_NERVOUS_SYSTEM_PROJECTION_NEURON_AXONOGENESIS	3/564	26/43216	0.0193307	0.0118946	CDH11/DCLK1/EPHB1	3
GOBP_MATURE_B_CELL_DIFFERENTIATION_INVOLVED_IN_IMMUNE_RESPONSE	3/564	26/43216	0.0193307	0.0118946	ADA/PLCG2/XBP1	3
GOBP_POSITIVE_REGULATION_OF_LEUKOCYTE_APOPTOTIC_PROCESS	3/564	26/43216	0.0193307	0.0118946	CCL5/CD274/WNT5A	3
GOBP_REGULATION_OF_ANIMAL_ORGAN_FORMATION	3/564	26/43216	0.0193307	0.0118946	CITED2/ROBO1/WNT5A	3
GOBP_REGULATION_OF_BICELLULAR_TIGHT_JUNCTION_ASSEMBLY	3/564	26/43216	0.0193307	0.0118946	GJA1/OCLN/SNAI2	3
GOBP_REGULATION_OF_MESENCHYMAL_CELL_PROLIFERATION	3/564	26/43216	0.0193307	0.0118946	LRP5/SHOX2/WNT5A	3
GOBP_ESTABLISHMENT_OF_ORGANELLE_LOCALIZATION	13/564	429/43216	0.0193743	0.0119214	AP3S1/CDH3/FEZ1/GJA1/HOOK3/IL13RA2/ITGA4/MLPH/MYO7B/SEC24D/SUN2/SYT11/TANC2	13
GOBP_POSITIVE_REGULATION_OF_CALCIUM_ION_TRANSPORT	6/564	118/43216	0.0194411	0.0119625	AKAP6/ANK2/CCL5/CCR1/PDGFRB/PLCG2	6
GOBP_REGULATION_OF_JUN_KINASE_ACTIVITY	5/564	83/43216	0.0196398	0.0120848	RIPK2/SFRP1/TAOK3/TIAM1/WNT5A	5
GOBP_CELLULAR_RESPONSE_TO_CAMP	4/564	52/43216	0.0198375	0.0122064	AKAP6/CRHBP/FDX1/SLC8A1	4
GOBP_REGULATION_OF_ATP_METABOLIC_PROCESS	6/564	119/43216	0.0201947	0.0124262	AK4/NUP210/PFKFB2/PRKAG2/SLC25A23/TMSB4X	6
GOBP_SENSORY_ORGAN_DEVELOPMENT	15/564	534/43216	0.0205127	0.0126219	BCL11B/BMPR1B/CHRNA9/FAT4/FLT1/GABRA5/GJB2/LAMB2/LRP5/MYO7B/PDGFRB/PLS1/SERPINF1/SLC25A27/WNT5A	15
GOBP_SOMITE_DEVELOPMENT	5/564	84/43216	0.0205842	0.0126659	DLL3/LOXL3/SEMA3C/SFRP1/WNT5A	5
GOBP_INORGANIC_ANION_TRANSMEMBRANE_TRANSPORT	6/564	120/43216	0.0209685	0.0129023	GABRA4/GABRA5/GABRG3/SLC26A4/SLC37A1/TTYH2	6
GOBP_NEGATIVE_REGULATION_OF_ERBB_SIGNALING_PATHWAY	4/564	53/43216	0.0211377	0.0130065	CBLB/HBEGF/PTPN12/SH3GL2	4
GOBP_CD8_POSITIVE_ALPHA_BETA_T_CELL_ACTIVATION	3/564	27/43216	0.0211914	0.0130395	CD274/TNFSF8/VSIR	3
GOBP_CHONDROCYTE_DEVELOPMENT	3/564	27/43216	0.0211914	0.0130395	BMPR1B/ECM1/SHOX2	3
GOBP_GAMMA_AMINOBUTYRIC_ACID_SIGNALING_PATHWAY	3/564	27/43216	0.0211914	0.0130395	GABRA4/GABRA5/GABRG3	3
GOBP_NUCLEOBASE_CONTAINING_SMALL_MOLECULE_INTERCONVERSION	3/564	27/43216	0.0211914	0.0130395	AK4/NME3/TXNRD1	3
GOBP_POSITIVE_REGULATION_OF_OSTEOCLAST_DIFFERENTIATION	3/564	27/43216	0.0211914	0.0130395	CCR1/IL23R/PPARGC1B	3
GOBP_PROSTATE_GLAND_MORPHOGENESIS	3/564	27/43216	0.0211914	0.0130395	HOXB13/SFRP1/WNT5A	3
GOBP_REGULATION_OF_CARDIAC_MUSCLE_CONTRACTION_BY_CALCIUM_ION_SIGNALING	3/564	27/43216	0.0211914	0.0130395	ANK2/CAMK2D/SLC8A1	3
GOBP_REGULATION_OF_T_HELPER_1_TYPE_IMMUNE_RESPONSE	3/564	27/43216	0.0211914	0.0130395	IL18R1/IL23R/RIPK2	3
GOBP_REGULATION_OF_CELL_CYCLE	27/564	1206/43216	0.0212362	0.0130671	BEX2/CCND2/CCND3/CDKN2C/CENPV/CIT/CITED2/EVI2B/HHEX/LRP5/MECOM/PDGFRB/PKIA/PRKAG2/RPS6KA2/SDCCAG8/SERTAD1/SFN/SFRP1/SOX4/TAOK2/TAOK3/TUBB4A/WDR12/WNT5A/ZBED9/ZNF385A	27
GOBP_POSITIVE_REGULATION_OF_EXOCYTOSIS	5/564	85/43216	0.0213953	0.013165	CADPS2/EXPH5/HLA-F/SYT1/SYT9	5
GOBP_REGULATION_OF_GENERATION_OF_PRECURSOR_METABOLITES_AND_ENERGY	7/564	160/43216	0.021583	0.0132805	AK4/IRS1/NUP210/PFKFB2/PRKAG2/SLC25A23/SORBS1	7
GOBP_REGULATION_OF_SMALL_MOLECULE_METABOLIC_PROCESS	13/564	436/43216	0.0216967	0.0133505	AK4/CLYBL/DKK3/EGR1/FGFR4/IRS1/NUP210/PFKFB2/PRKAG2/SLC45A3/SNAI2/SORBS1/TMSB4X	13
GOBP_EAR_DEVELOPMENT	8/564	202/43216	0.0218213	0.0134271	CHRNA9/FAT4/GABRA5/GJB2/PDGFRB/PLS1/SLC25A27/WNT5A	8
GOBP_INTERLEUKIN_6_PRODUCTION	7/564	161/43216	0.0222361	0.0136824	HLA-B/MAPK13/POU2F2/RIPK2/SYT11/WNT5A/XBP1	7
GOBP_ALCOHOL_CATABOLIC_PROCESS	4/564	54/43216	0.0222361	0.0136824	ALDH2/GK/INPP1/SRD5A3	4
GOBP_CARDIAC_MUSCLE_CELL_ACTION_POTENTIAL_INVOLVED_IN_CONTRACTION	4/564	54/43216	0.0222361	0.0136824	ANK2/FGF12/GJA1/GPD1L	4
GOBP_REGULATION_OF_SODIUM_ION_TRANSMEMBRANE_TRANSPORTER_ACTIVITY	4/564	54/43216	0.0222361	0.0136824	CAMK2D/FGF12/FXYD5/GPD1L	4
GOBP_POSITIVE_REGULATION_OF_CELL_DIVISION	5/564	86/43216	0.0222876	0.013714	CENPV/CIT/FGF5/PDGFC/VEGFC	5
GOBP_POSITIVE_REGULATION_OF_INTERLEUKIN_6_PRODUCTION	5/564	86/43216	0.0222876	0.013714	MAPK13/POU2F2/RIPK2/WNT5A/XBP1	5
GOBP_SMOOTH_MUSCLE_CELL_PROLIFERATION	7/564	162/43216	0.022875	0.0140755	ABCC4/CCL5/GJA1/HBEGF/NPR3/PDGFRB/RBPMS2	7
GOBP_MULTI_MULTICELLULAR_ORGANISM_PROCESS	8/564	204/43216	0.0229488	0.0141209	ACVR1C/CRHBP/EPOR/GJA1/GJB2/KALRN/PSG1/RGS2	8
GOBP_EPIDERMAL_GROWTH_FACTOR_RECEPTOR_SIGNALING_PATHWAY	6/564	123/43216	0.0230613	0.0141901	CBLB/FAM83A/HBEGF/PTPN12/RASSF2/SH3GL2	6
GOBP_MESODERM_DEVELOPMENT	6/564	123/43216	0.0230613	0.0141901	CITED2/DLL3/GJA1/SMAD1/TXNRD1/WNT5A	6
GOBP_CELL_CELL_ADHESION_MEDIATED_BY_CADHERIN	3/564	28/43216	0.0230613	0.0141901	ADAM19/PLEKHA7/WNT5A	3
GOBP_MATERNAL_PLACENTA_DEVELOPMENT	3/564	28/43216	0.0230613	0.0141901	EPOR/GJA1/GJB2	3
GOBP_NEURON_PROJECTION_ARBORIZATION	3/564	28/43216	0.0230613	0.0141901	NTNG1/TAOK2/WNT5A	3
GOBP_TOLERANCE_INDUCTION	3/564	28/43216	0.0230613	0.0141901	CBLB/CD274/HLA-B	3
GOBP_CYCLIC_NUCLEOTIDE_MEDIATED_SIGNALING	5/564	87/43216	0.0230613	0.0141901	AKAP6/CAP2/PDE7A/PEX5L/RGS2	5
GOBP_ENERGY_RESERVE_METABOLIC_PROCESS	5/564	87/43216	0.0230613	0.0141901	GBE1/GFPT2/IRS1/PRKAG2/SORBS1	5
GOBP_REGULATION_OF_SODIUM_ION_TRANSPORT	5/564	87/43216	0.0230613	0.0141901	CAMK2D/FGF12/FXYD5/GPD1L/SLC8A1	5
GOBP_NEGATIVE_REGULATION_OF_ORGANELLE_ORGANIZATION	11/564	342/43216	0.0230613	0.0141901	ADD3/CTNNA2/FEZ1/FEZ2/GMFG/NOL3/PHLDB2/PPP1R9A/TMSB4X/TUBB4A/VILL	11
GOBP_BIOLOGICAL_PHASE	2/564	9/43216	0.0230613	0.0141901	CDH3/WNT5A	2
GOBP_BONE_TRABECULA_FORMATION	2/564	9/43216	0.0230613	0.0141901	PPARGC1B/SFRP1	2
GOBP_CONVERGENT_EXTENSION_INVOLVED_IN_GASTRULATION	2/564	9/43216	0.0230613	0.0141901	SFRP1/WNT5A	2
GOBP_DEOXYRIBONUCLEOSIDE_MONOPHOSPHATE_CATABOLIC_PROCESS	2/564	9/43216	0.0230613	0.0141901	ADA/DPYD	2
GOBP_DORSAL_VENTRAL_AXIS_SPECIFICATION	2/564	9/43216	0.0230613	0.0141901	CXXC4/SFRP1	2
GOBP_GLYCEROL_3_PHOSPHATE_METABOLIC_PROCESS	2/564	9/43216	0.0230613	0.0141901	GK/GPD1L	2
GOBP_MITOCHONDRIAL_RESPIRATORY_CHAIN_COMPLEX_III_ASSEMBLY	2/564	9/43216	0.0230613	0.0141901	LYRM7/UQCC1	2
GOBP_REGULATION_OF_ACTIVATION_OF_JANUS_KINASE_ACTIVITY	2/564	9/43216	0.0230613	0.0141901	CCL5/IL23R	2
GOBP_REGULATION_OF_SYNAPSE_STRUCTURAL_PLASTICITY	2/564	9/43216	0.0230613	0.0141901	CTNNA2/PPP1R9A	2
GOBP_REGULATION_OF_WNT_SIGNALING_PATHWAY_INVOLVED_IN_HEART_DEVELOPMENT	2/564	9/43216	0.0230613	0.0141901	ALPK2/WNT5A	2
GOBP_RELAXATION_OF_SMOOTH_MUSCLE	2/564	9/43216	0.0230613	0.0141901	RGS2/SLC8A1	2
GOBP_RIBONUCLEOSIDE_MONOPHOSPHATE_CATABOLIC_PROCESS	2/564	9/43216	0.0230613	0.0141901	DPYD/NT5E	2
GOBP_AORTA_DEVELOPMENT	4/564	55/43216	0.0231496	0.0142444	LRP1/PDGFRB/ROBO1/SOX4	4
GOBP_PROTEIN_MODIFICATION_BY_SMALL_PROTEIN_CONJUGATION_OR_REMOVAL	26/564	1160/43216	0.0234716	0.0144426	CBLB/DCUN1D5/EGR1/FBXO44/H2BC5/H2BC8/HERPUD1/KCTD11/MID2/NUP210/PELI2/PRMT3/RASSF5/RBCK1/RFPL4AL1/RIPK2/RNF144B/SMAD1/SOX4/TADA2B/TRIM59/TRIML2/UBE2E3/UBR7/USP43/WSB2	26
GOBP_POSITIVE_REGULATION_OF_HORMONE_SECRETION	6/564	124/43216	0.0234716	0.0144426	GJA1/LRP1/NMB/OXCT1/PFKFB2/SOX4	6
GOBP_POSITIVE_REGULATION_OF_LEUKOCYTE_MEDIATED_IMMUNITY	6/564	124/43216	0.0234716	0.0144426	HLA-B/HLA-F/HLA-H/IL18R1/IL23R/RAET1E	6
GOBP_GLYCEROPHOSPHOLIPID_METABOLIC_PROCESS	11/564	344/43216	0.0238271	0.0146613	AJUBA/DGKA/GPD1L/INPP1/LIPH/MTMR1/MTMR11/PDGFRB/PLCG2/PTPMT1/SLC44A2	11
GOBP_ALPHA_AMINO_ACID_CATABOLIC_PROCESS	5/564	88/43216	0.0238321	0.0146644	ARG2/ASRGL1/GLDC/KYNU/PCBD1	5
GOBP_NEGATIVE_REGULATION_OF_LEUKOCYTE_PROLIFERATION	5/564	88/43216	0.0238321	0.0146644	ARG2/CBLB/CD274/TMEM131L/VSIR	5
GOBP_VASCULAR_TRANSPORT	5/564	88/43216	0.0238321	0.0146644	ABCC4/GJA1/LRP1/SLC38A1/SLC7A2	5
GOBP_PURINE_CONTAINING_COMPOUND_BIOSYNTHETIC_PROCESS	8/564	207/43216	0.0242893	0.0149457	ADA/AK4/NME3/NT5E/PANK1/PAPSS2/PRKAG2/TMSB4X	8
GOBP_MATERNAL_PROCESS_INVOLVED_IN_FEMALE_PREGNANCY	4/564	56/43216	0.0244536	0.0150468	EPOR/GJA1/GJB2/RGS2	4
GOBP_RIBONUCLEOSIDE_MONOPHOSPHATE_METABOLIC_PROCESS	4/564	56/43216	0.0244536	0.0150468	ADA/AK4/DPYD/NT5E	4
GOBP_CARDIAC_ATRIUM_MORPHOGENESIS	3/564	29/43216	0.0247036	0.0152007	SHOX2/SOX4/WNT5A	3
GOBP_CELL_SURFACE_RECEPTOR_SIGNALING_PATHWAY_INVOLVED_IN_HEART_DEVELOPMENT	3/564	29/43216	0.0247036	0.0152007	ALPK2/SNAI2/WNT5A	3
GOBP_CELLULAR_RESPONSE_TO_DEXAMETHASONE_STIMULUS	3/564	29/43216	0.0247036	0.0152007	DNMT3B/GJB2/SERPINF1	3
GOBP_DIOL_METABOLIC_PROCESS	3/564	29/43216	0.0247036	0.0152007	PCBD1/PLPP3/SPTLC3	3
GOBP_NAD_BIOSYNTHETIC_PROCESS	3/564	29/43216	0.0247036	0.0152007	KYNU/NAMPT/NNMT	3
GOBP_NEUROTRANSMITTER_METABOLIC_PROCESS	3/564	29/43216	0.0247036	0.0152007	ALDH5A1/MAOA/MOXD1	3
GOBP_POSITIVE_REGULATION_OF_CELLULAR_RESPONSE_TO_TRANSFORMING_GROWTH_FACTOR_BETA_STIMULUS	3/564	29/43216	0.0247036	0.0152007	CITED2/DAB2/TGFB1I1	3
GOBP_REGULATION_OF_ENDOPLASMIC_RETICULUM_UNFOLDED_PROTEIN_RESPONSE	3/564	29/43216	0.0247036	0.0152007	DNAJB9/FICD/XBP1	3
GOBP_RESPONSE_TO_VITAMIN	5/564	89/43216	0.0247156	0.015208	ADA/DNMT3B/KYNU/SFRP1/SNAI2	5
GOBP_SMALL_GTPASE_MEDIATED_SIGNAL_TRANSDUCTION	14/564	497/43216	0.0247227	0.0152124	ARHGAP18/ARHGAP22/ARHGAP31/ARHGAP4/CDC42EP3/DEPDC7/EPOR/FAM13A/KALRN/NTRK1/NUCB2/PDGFRB/ROBO1/TIAM1	14
GOBP_POSITIVE_REGULATION_OF_PROTEIN_CONTAINING_COMPLEX_ASSEMBLY	9/564	253/43216	0.0250178	0.015394	AJUBA/BAIAP2/CDC42EP3/CTNNA2/FCHSD1/GMFG/MPP7/OCLN/SNX9	9
GOBP_CELLULAR_KETONE_METABOLIC_PROCESS	9/564	254/43216	0.0256234	0.0157666	DKK3/EGR1/FGFR4/HSD17B6/IRS1/KYNU/OXCT1/PRKAG2/SLC45A3	9
GOBP_CELL_COMMUNICATION_INVOLVED_IN_CARDIAC_CONDUCTION	4/564	57/43216	0.0257059	0.0158174	ANK2/CAMK2D/GJA1/SLC8A1	4
GOBP_PIGMENT_BIOSYNTHETIC_PROCESS	4/564	57/43216	0.0257059	0.0158174	ADA/CDH3/WNT5A/ZEB2	4
GOBP_PLATELET_DEGRANULATION	6/564	127/43216	0.0257863	0.0158669	ABCC4/ECM1/FN1/TLN1/TMSB4X/VEGFC	6
GOBP_POSITIVE_REGULATION_OF_CELL_CYCLE_PROCESS	10/564	302/43216	0.0264696	0.0162873	CCND2/CCND3/CENPV/CIT/LRP5/PDGFRB/SFN/SOX4/WNT5A/ZNF385A	10
GOBP_REGULATION_OF_TUBE_SIZE	6/564	128/43216	0.0267161	0.016439	EDNRA/GCLM/GJA1/HRH2/RGS2/SLC8A1	6
GOBP_NEGATIVE_REGULATION_OF_PROTEIN_LOCALIZATION_TO_NUCLEUS	3/564	30/43216	0.0268469	0.0165195	DCLK1/PKIA/TMEM98	3
GOBP_POSITIVE_REGULATION_OF_CALCIUM_MEDIATED_SIGNALING	3/564	30/43216	0.0268469	0.0165195	ADA/AKAP6/ERBB3	3
GOBP_POSITIVE_REGULATION_OF_PEPTIDYL_THREONINE_PHOSPHORYLATION	3/564	30/43216	0.0268469	0.0165195	PRKAG2/RIPK2/WNT5A	3
GOBP_POSITIVE_REGULATION_OF_T_CELL_MIGRATION	3/564	30/43216	0.0268469	0.0165195	CCL5/ITGA4/WNT5A	3
GOBP_REGULATION_OF_B_CELL_DIFFERENTIATION	3/564	30/43216	0.0268469	0.0165195	MMP14/SFRP1/XBP1	3
GOBP_LIPOPOLYSACCHARIDE_MEDIATED_SIGNALING_PATHWAY	4/564	58/43216	0.0270395	0.016638	CARD16/CCL5/MTDH/RIPK2	4
GOBP_MORPHOGENESIS_OF_AN_EPITHELIAL_SHEET	4/564	58/43216	0.0270395	0.016638	AJUBA/HBEGF/PHLDB2/WNT5A	4
GOBP_POSITIVE_REGULATION_OF_MYELOID_LEUKOCYTE_DIFFERENTIATION	4/564	58/43216	0.0270395	0.016638	CCR1/EVI2B/IL23R/PPARGC1B	4
GOBP_PROTEIN_LOCALIZATION_TO_CYTOSKELETON	4/564	58/43216	0.0270395	0.016638	ABHD17C/HOOK3/MID2/SNX10	4
GOBP_POSITIVE_REGULATION_OF_BINDING	7/564	169/43216	0.0270886	0.0166682	BDNF/LRP1/NCBP1/RIPK2/SPON1/TIAM1/WNT5A	7
GOBP_POLYOL_METABOLIC_PROCESS	6/564	129/43216	0.0271347	0.0166965	GK/INPP1/PCBD1/PLCG2/PLPP3/SPTLC3	6
GOBP_CATECHOL_CONTAINING_COMPOUND_CATABOLIC_PROCESS	2/564	10/43216	0.0271347	0.0166965	MAOA/MOXD1	2
GOBP_CELL_PROLIFERATION_INVOLVED_IN_METANEPHROS_DEVELOPMENT	2/564	10/43216	0.0271347	0.0166965	EGR1/PDGFRB	2
GOBP_DESMOSOME_ORGANIZATION	2/564	10/43216	0.0271347	0.0166965	GRHL1/SNAI2	2
GOBP_DNA_INTEGRATION	2/564	10/43216	0.0271347	0.0166965	ZBED9/ZNF91	2
GOBP_FIBROBLAST_ACTIVATION	2/564	10/43216	0.0271347	0.0166965	GCLM/PDGFRB	2
GOBP_NEGATIVE_REGULATION_OF_CAMP_DEPENDENT_PROTEIN_KINASE_ACTIVITY	2/564	10/43216	0.0271347	0.0166965	PKIA/PRKAG2	2
GOBP_NEGATIVE_REGULATION_OF_LEUKOCYTE_DEGRANULATION	2/564	10/43216	0.0271347	0.0166965	HLA-F/IL13RA2	2
GOBP_NEGATIVE_REGULATION_OF_NEUROTRANSMITTER_SECRETION	2/564	10/43216	0.0271347	0.0166965	PPP1R9A/SYT11	2
GOBP_NEUROTRANSMITTER_CATABOLIC_PROCESS	2/564	10/43216	0.0271347	0.0166965	ALDH5A1/MAOA	2
GOBP_PLANAR_CELL_POLARITY_PATHWAY_INVOLVED_IN_NEURAL_TUBE_CLOSURE	2/564	10/43216	0.0271347	0.0166965	SFRP1/WNT5A	2
GOBP_POSITIVE_REGULATION_OF_COLLATERAL_SPROUTING	2/564	10/43216	0.0271347	0.0166965	BDNF/LRP1	2
GOBP_POSITIVE_REGULATION_OF_LIGASE_ACTIVITY	2/564	10/43216	0.0271347	0.0166965	GCLM/TMSB4X	2
GOBP_POSITIVE_REGULATION_OF_T_HELPER_17_TYPE_IMMUNE_RESPONSE	2/564	10/43216	0.0271347	0.0166965	IL23R/NFKBIZ	2
GOBP_POSITIVE_REGULATION_OF_VESICLE_FUSION	2/564	10/43216	0.0271347	0.0166965	SYT1/SYT9	2
GOBP_PROSTATE_GLANDULAR_ACINUS_DEVELOPMENT	2/564	10/43216	0.0271347	0.0166965	HOXB13/SFRP1	2
GOBP_PURINE_NUCLEOSIDE_CATABOLIC_PROCESS	2/564	10/43216	0.0271347	0.0166965	ADA/ENPP4	2
GOBP_REGULATION_OF_CHEMOKINE_MEDIATED_SIGNALING_PATHWAY	2/564	10/43216	0.0271347	0.0166965	CCL5/ROBO1	2
GOBP_REGULATION_OF_DOPAMINERGIC_NEURON_DIFFERENTIATION	2/564	10/43216	0.0271347	0.0166965	SFRP1/TIAM1	2
GOBP_REGULATION_OF_VITAMIN_METABOLIC_PROCESS	2/564	10/43216	0.0271347	0.0166965	CLYBL/SNAI2	2
GOBP_CELLULAR_RESPONSE_TO_KETONE	5/564	92/43216	0.0273841	0.01685	DNMT3B/FDX1/GJB2/SERPINF1/SFRP1	5
GOBP_MAINTENANCE_OF_PROTEIN_LOCATION	5/564	92/43216	0.0273841	0.01685	GJA1/SORL1/SUN2/SYNE1/TMSB4X	5
GOBP_PRESYNAPTIC_ENDOCYTOSIS	4/564	59/43216	0.0281138	0.017299	AMPH/SH3GL2/SYT1/SYT11	4
GOBP_REGULATION_OF_CELL_DIVISION	7/564	171/43216	0.0281929	0.0173477	CENPV/CIT/EVI2B/FGF5/PDGFC/SFN/VEGFC	7
GOBP_SODIUM_ION_TRANSMEMBRANE_TRANSPORT	7/564	171/43216	0.0281929	0.0173477	CAMK2D/FGF12/FXYD5/GPD1L/KCNK1/SCN9A/SLC8A1	7
GOBP_PIGMENTATION	5/564	93/43216	0.0284755	0.0175216	CDH3/HPS3/MLPH/SNAI2/ZEB2	5
GOBP_REGULATION_OF_PROTEIN_TYROSINE_KINASE_ACTIVITY	5/564	93/43216	0.0284755	0.0175216	BDNF/CBLB/CCL5/ERBB3/HBEGF	5
GOBP_TISSUE_HOMEOSTASIS	9/564	260/43216	0.0284755	0.0175216	CDH3/CTSH/GJA1/ILDR2/MUC13/OCLN/PPARGC1B/SH3GL2/SNX10	9
GOBP_EMBRYONIC_DIGESTIVE_TRACT_DEVELOPMENT	3/564	31/43216	0.0284755	0.0175216	ADA/RBPMS2/SHOX2	3
GOBP_HEPARAN_SULFATE_PROTEOGLYCAN_METABOLIC_PROCESS	3/564	31/43216	0.0284755	0.0175216	DSE/HPSE/HS6ST3	3
GOBP_MATURE_B_CELL_DIFFERENTIATION	3/564	31/43216	0.0284755	0.0175216	ADA/PLCG2/XBP1	3
GOBP_METANEPHROS_MORPHOGENESIS	3/564	31/43216	0.0284755	0.0175216	KIF26B/LGR4/PDGFRB	3
GOBP_REGULATION_OF_ADENYLATE_CYCLASE_ACTIVITY	3/564	31/43216	0.0284755	0.0175216	CAP2/GPR87/NPR3	3
GOBP_IMMUNE_RESPONSE_REGULATING_SIGNALING_PATHWAY	14/564	510/43216	0.0293145	0.0180378	ADA/BAIAP2/CBLB/CD33/CTSH/HLA-DPB1/HLA-DRB5/MUC13/NFKBIZ/PAG1/PLCG2/RBCK1/RIPK2/TRBC2	14
GOBP_O_GLYCAN_PROCESSING	4/564	60/43216	0.029459	0.0181268	C1GALT1C1L/GALNT15/GCNT3/MUC13	4
GOBP_POSITIVE_REGULATION_OF_CHEMOKINE_PRODUCTION	4/564	60/43216	0.029459	0.0181268	EGR1/LRP1/RIPK2/WNT5A	4
GOBP_POSITIVE_REGULATION_OF_PROTEIN_TYROSINE_KINASE_ACTIVITY	4/564	60/43216	0.029459	0.0181268	BDNF/CCL5/ERBB3/HBEGF	4
GOBP_REGULATION_OF_CELL_MORPHOGENESIS_INVOLVED_IN_DIFFERENTIATION	5/564	94/43216	0.0295182	0.0181632	EFNA5/HAS2/KALRN/LIMS1/TIAM1	5
GOBP_ANATOMICAL_STRUCTURE_MATURATION	8/564	217/43216	0.0300122	0.0184672	CDH3/FAT4/HOXB13/LHX6/PAEP/REC8/SNX10/WNT5A	8
GOBP_EXTRINSIC_APOPTOTIC_SIGNALING_PATHWAY	8/564	217/43216	0.0300122	0.0184672	BMPR1B/ERBB3/FAIM/GCLM/NOL3/RBCK1/SFRP1/SNAI2	8
GOBP_POSITIVE_REGULATION_OF_LEUKOCYTE_MIGRATION	6/564	133/43216	0.0305789	0.0188158	CCL5/CCR1/ITGA4/MMP14/VEGFC/WNT5A	6
GOBP_POSITIVE_REGULATION_OF_TRANSLATION	6/564	133/43216	0.0305789	0.0188158	CCL5/DNAJC3/KRT17/NSUN5/SOX4/UQCC1	6
GOBP_NEGATIVE_REGULATION_OF_INTRINSIC_APOPTOTIC_SIGNALING_PATHWAY	5/564	95/43216	0.0305939	0.0188251	HERPUD1/NOL3/SNAI2/XBP1/ZNF385A	5
GOBP_POSITIVE_REGULATION_OF_PEPTIDE_HORMONE_SECRETION	5/564	95/43216	0.0305939	0.0188251	GJA1/LRP1/OXCT1/PFKFB2/SOX4	5
GOBP_REGULATION_OF_BIOMINERALIZATION	5/564	95/43216	0.0305939	0.0188251	BMPR1B/CCR1/DDR2/ECM1/SLC8A1	5
GOBP_SEGMENTATION	5/564	95/43216	0.0305939	0.0188251	DLL3/NRP2/SEMA3C/SFRP1/WNT5A	5
GOBP_STEROL_HOMEOSTASIS	5/564	95/43216	0.0305939	0.0188251	FABP4/FGFR4/GRAMD1B/LRP5/XBP1	5
GOBP_AMINE_CATABOLIC_PROCESS	3/564	32/43216	0.0305939	0.0188251	KYNU/MAOA/MOXD1	3
GOBP_AROMATIC_AMINO_ACID_FAMILY_METABOLIC_PROCESS	3/564	32/43216	0.0305939	0.0188251	ASRGL1/KYNU/PCBD1	3
GOBP_NUCLEOTIDE_TRANSPORT	3/564	32/43216	0.0305939	0.0188251	ABCC4/GJA1/SLC25A23	3
GOBP_POSITIVE_REGULATION_OF_CD4_POSITIVE_ALPHA_BETA_T_CELL_DIFFERENTIATION	3/564	32/43216	0.0305939	0.0188251	IL23R/NFKBIZ/RIPK2	3
GOBP_REGULATION_OF_CELL_FATE_COMMITMENT	3/564	32/43216	0.0305939	0.0188251	IL23R/LOXL3/WNT5A	3
GOBP_RELAXATION_OF_MUSCLE	3/564	32/43216	0.0305939	0.0188251	CAMK2D/RGS2/SLC8A1	3
GOBP_HEART_VALVE_DEVELOPMENT	4/564	61/43216	0.0307068	0.0188946	ROBO1/SHOX2/SNAI2/SOX4	4
GOBP_INTRINSIC_APOPTOTIC_SIGNALING_PATHWAY_IN_RESPONSE_TO_ENDOPLASMIC_RETICULUM_STRESS	4/564	61/43216	0.0307068	0.0188946	CHAC1/ERO1A/HERPUD1/XBP1	4
GOBP_REGULATION_OF_MORPHOGENESIS_OF_AN_EPITHELIUM	4/564	61/43216	0.0307068	0.0188946	GJA1/LGR4/SFRP1/WNT5A	4
GOBP_EMBRYONIC_ORGAN_DEVELOPMENT	12/564	411/43216	0.0309476	0.0190427	ADA/CHRNA9/CITED2/MMP14/PDGFC/PLS1/RBPMS2/SHOX2/SPINT2/TBX15/VANGL2/WNT5A	12
GOBP_POSITIVE_REGULATION_OF_CYTOSKELETON_ORGANIZATION	8/564	219/43216	0.0311455	0.0191645	BAIAP2/CDC42EP3/CTNNA2/FCHSD1/GMFG/OCLN/SFRP1/SNX9	8
GOBP_NEGATIVE_REGULATION_OF_TRANSMEMBRANE_RECEPTOR_PROTEIN_SERINE_THREONINE_KINASE_SIGNALING_PATHWAY	6/564	134/43216	0.0312155	0.0192076	FST/RBPMS2/SFRP1/SORL1/TGFB1I1/WNT5A	6
GOBP_GLYCEROLIPID_BIOSYNTHETIC_PROCESS	9/564	265/43216	0.0312532	0.0192308	AJUBA/DGKA/GK/GPD1L/LIPH/MTMR1/PLCG2/PTPMT1/SLC44A2	9
GOBP_NEURAL_TUBE_FORMATION	5/564	96/43216	0.0312723	0.0192425	SFRP1/SOX4/SPINT2/VANGL2/WNT5A	5
GOBP_ALDITOL_PHOSPHATE_METABOLIC_PROCESS	2/564	11/43216	0.0312723	0.0192425	GK/GPD1L	2
GOBP_ANDROGEN_BIOSYNTHETIC_PROCESS	2/564	11/43216	0.0312723	0.0192425	HSD17B6/SRD5A3	2
GOBP_GLOMERULAR_MESANGIAL_CELL_PROLIFERATION	2/564	11/43216	0.0312723	0.0192425	EGR1/PDGFRB	2
GOBP_IMMATURE_T_CELL_PROLIFERATION	2/564	11/43216	0.0312723	0.0192425	RIPK2/TMEM131L	2
GOBP_L_PHENYLALANINE_METABOLIC_PROCESS	2/564	11/43216	0.0312723	0.0192425	ASRGL1/PCBD1	2
GOBP_LIMB_BUD_FORMATION	2/564	11/43216	0.0312723	0.0192425	SEMA3C/SOX4	2
GOBP_NEGATIVE_REGULATION_OF_CYTOSOLIC_CALCIUM_ION_CONCENTRATION	2/564	11/43216	0.0312723	0.0192425	LRP1/SLC8A1	2
GOBP_OLFACTORY_BULB_INTERNEURON_DIFFERENTIATION	2/564	11/43216	0.0312723	0.0192425	ROBO1/WNT5A	2
GOBP_POSITIVE_REGULATION_OF_CELL_CELL_ADHESION_MEDIATED_BY_CADHERIN	2/564	11/43216	0.0312723	0.0192425	ADAM19/WNT5A	2
GOBP_POSITIVE_REGULATION_OF_MHC_CLASS_II_BIOSYNTHETIC_PROCESS	2/564	11/43216	0.0312723	0.0192425	CIITA/XBP1	2
GOBP_POSITIVE_REGULATION_OF_MRNA_3_END_PROCESSING	2/564	11/43216	0.0312723	0.0192425	CPEB1/NCBP1	2
GOBP_POSITIVE_REGULATION_OF_OSTEOBLAST_PROLIFERATION	2/564	11/43216	0.0312723	0.0192425	HPSE/LRP5	2
GOBP_POSITIVE_REGULATION_OF_TOLERANCE_INDUCTION	2/564	11/43216	0.0312723	0.0192425	CBLB/CD274	2
GOBP_PROTEIN_FOLDING_IN_ENDOPLASMIC_RETICULUM	2/564	11/43216	0.0312723	0.0192425	DNAJC3/ERO1A	2
GOBP_REGULATION_OF_CELL_CELL_ADHESION_MEDIATED_BY_INTEGRIN	2/564	11/43216	0.0312723	0.0192425	ADA/CCL5	2
GOBP_REGULATION_OF_HEART_MORPHOGENESIS	2/564	11/43216	0.0312723	0.0192425	ROBO1/WNT5A	2
GOBP_REGULATION_OF_POSTSYNAPTIC_CYTOSOLIC_CALCIUM_ION_CONCENTRATION	2/564	11/43216	0.0312723	0.0192425	SLC8A1/WNT5A	2
GOBP_REGULATION_OF_THYMOCYTE_APOPTOTIC_PROCESS	2/564	11/43216	0.0312723	0.0192425	ADA/WNT5A	2
GOBP_CELLULAR_MACROMOLECULE_CATABOLIC_PROCESS	26/564	1198/43216	0.0314981	0.0193815	CTSH/CTSO/CTSV/DAB2/DFFA/DNAJB9/DNAJC3/ERI1/FBXO44/GSPT2/HERPUD1/HPSE/IGF2BP3/ISG20/LRP1/NCBP1/PRR5L/RBCK1/RHBDD1/RNF144B/RPS10/RPS4Y1/TBL1X/TGFB1I1/USP43/XBP1	26
GOBP_MECHANORECEPTOR_DIFFERENTIATION	4/564	62/43216	0.031821	0.0195801	FAT4/GABRA5/NTRK1/PLS1	4
GOBP_DEVELOPMENTAL_MATURATION	9/564	267/43216	0.032137	0.0197746	CDH3/FAT4/HOXB13/LHX6/NFIA/PAEP/REC8/SNX10/WNT5A	9
GOBP_DEVELOPMENT_OF_PRIMARY_FEMALE_SEXUAL_CHARACTERISTICS	5/564	97/43216	0.0322521	0.0198454	BMPR1B/FST/MMP14/MMP19/SFRP1	5
GOBP_POSITIVE_REGULATION_OF_COLD_INDUCED_THERMOGENESIS	5/564	97/43216	0.0322521	0.0198454	FABP4/GJA1/PDGFC/PPARGC1B/ZNF516	5
GOBP_REGULATION_OF_CELL_KILLING	5/564	97/43216	0.0322521	0.0198454	HLA-B/HLA-F/HLA-H/IL23R/RAET1E	5
GOBP_REGULATION_OF_HEART_RATE	5/564	97/43216	0.0322521	0.0198454	ADA/ANK2/CAMK2D/GPD1L/SLC8A1	5
GOBP_AORTA_MORPHOGENESIS	3/564	33/43216	0.0322663	0.0198542	LRP1/PDGFRB/SOX4	3
GOBP_DOPAMINE_SECRETION	3/564	33/43216	0.0322663	0.0198542	SYT1/SYT11/SYT9	3
GOBP_MAINTENANCE_OF_BLOOD_BRAIN_BARRIER	3/564	33/43216	0.0322663	0.0198542	GJA1/OCLN/SH3GL2	3
GOBP_POSITIVE_REGULATION_OF_PHOSPHATASE_ACTIVITY	3/564	33/43216	0.0322663	0.0198542	CD33/PDGFRB/PPARGC1B	3
GOBP_SIGNALING_RECEPTOR_LIGAND_PRECURSOR_PROCESSING	3/564	33/43216	0.0322663	0.0198542	CASP1/MME/PCSK1	3
GOBP_T_HELPER_17_TYPE_IMMUNE_RESPONSE	3/564	33/43216	0.0322663	0.0198542	IL23R/LOXL3/NFKBIZ	3
GOBP_REGULATION_OF_FAT_CELL_DIFFERENTIATION	6/564	136/43216	0.0325153	0.0200073	LRP5/SFRP1/TGFB1I1/WNT5A/XBP1/ZNF385A	6
GOBP_PHOSPHOLIPID_BIOSYNTHETIC_PROCESS	9/564	268/43216	0.0325594	0.0200345	AJUBA/DGKA/GPD1L/LIPH/MTMR1/PLCG2/PTPMT1/SLC44A2/SRD5A3	9
GOBP_ANTIGEN_RECEPTOR_MEDIATED_SIGNALING_PATHWAY	10/564	316/43216	0.0326688	0.0201018	ADA/CBLB/HLA-DPB1/HLA-DRB5/NFKBIZ/PAG1/PLCG2/RBCK1/RIPK2/TRBC2	10
GOBP_CALCIUM_ION_REGULATED_EXOCYTOSIS	4/564	63/43216	0.0331688	0.0204095	CADPS2/SYT1/SYT11/SYT9	4
GOBP_POSITIVE_REGULATION_OF_MONONUCLEAR_CELL_MIGRATION	4/564	63/43216	0.0331688	0.0204095	CCL5/CCR1/ITGA4/WNT5A	4
GOBP_REGULATION_OF_TUMOR_NECROSIS_FACTOR_MEDIATED_SIGNALING_PATHWAY	4/564	63/43216	0.0331688	0.0204095	CARD16/CASP1/NOL3/RBCK1	4
GOBP_LIPID_MODIFICATION	9/564	269/43216	0.0331745	0.020413	CYP3A5/DGKA/INPP1/IRS1/MTMR1/MTMR11/PLPP3/PLPP5/PRKAG2	9
GOBP_MUSCLE_ORGAN_DEVELOPMENT	10/564	317/43216	0.0331932	0.0204245	EGR1/EPHB1/ERBB3/HBEGF/SAP30/SGCE/SHOX2/SOX6/WNT5A/XBP1	10
GOBP_CYTOSKELETON_DEPENDENT_CYTOKINESIS	5/564	98/43216	0.0331932	0.0204245	CIT/KLHDC8B/MYH10/SEPTIN6/SNX9	5
GOBP_DEFENSE_RESPONSE_TO_GRAM_POSITIVE_BACTERIUM	5/564	98/43216	0.0331932	0.0204245	GBP2/H2BC21/H2BC8/RIPK2/TNFSF8	5
GOBP_MONOCARBOXYLIC_ACID_BIOSYNTHETIC_PROCESS	8/564	223/43216	0.0332251	0.0204441	FGFR4/HSD3B7/LIPH/MGLL/PRKAG2/PTGES/SLC45A3/XBP1	8
GOBP_VESICLE_LOCALIZATION	8/564	223/43216	0.0332251	0.0204441	AP3S1/CDH3/ITGA4/MLPH/MYO7B/SEC24D/SYT11/TANC2	8
GOBP_NEGATIVE_REGULATION_OF_APOPTOTIC_SIGNALING_PATHWAY	8/564	224/43216	0.0340385	0.0209446	BDNF/FAIM/GCLM/HERPUD1/NOL3/SNAI2/XBP1/ZNF385A	8
GOBP_MITOTIC_CELL_CYCLE	23/564	1030/43216	0.0340385	0.0209446	AJUBA/BACH1/CCND2/CCND3/CDKN2C/CIT/GJA1/KLHDC8B/LRP5/MYH10/PDGFRB/PKIA/REC8/SDCCAG8/SEPTIN6/SFN/SNX9/SOX4/SUN2/TAOK2/TAOK3/TUBB4A/ZNF385A	23
GOBP_NEURAL_PRECURSOR_CELL_PROLIFERATION	6/564	138/43216	0.0343976	0.0211656	EPHB1/HHIP/HOOK3/SPINT2/VEGFC/WNT5A	6
GOBP_REGULATION_OF_PROTEIN_LOCALIZATION_TO_PLASMA_MEMBRANE	5/564	99/43216	0.0343976	0.0211656	DAB2/LRP1/MMP14/PLS1/SORBS1	5
GOBP_RESPONSE_TO_ALKALOID	5/564	99/43216	0.0343976	0.0211656	ADA/CRHBP/DNMT3B/SLC8A1/TIAM1	5
GOBP_REGULATION_OF_SODIUM_ION_TRANSMEMBRANE_TRANSPORT	4/564	64/43216	0.0346555	0.0213243	CAMK2D/FGF12/FXYD5/GPD1L	4
GOBP_VENTRICULAR_SEPTUM_DEVELOPMENT	4/564	64/43216	0.0346555	0.0213243	CITED2/ROBO1/SOX4/WNT5A	4
GOBP_MONOSACCHARIDE_METABOLIC_PROCESS	9/564	272/43216	0.0351239	0.0216125	CHST15/CREM/FUCA2/HKDC1/IRS1/LRP5/PFKFB2/SLC45A3/SORBS1	9
GOBP_REGULATION_OF_EPITHELIAL_TO_MESENCHYMAL_TRANSITION	5/564	100/43216	0.0357141	0.0219757	DAB2/PHLDB2/SFRP1/TGFB1I1/TIAM1	5
GOBP_BEHAVIORAL_RESPONSE_TO_PAIN	2/564	12/43216	0.0358102	0.0220348	NTRK1/SCN9A	2
GOBP_BONE_TRABECULA_MORPHOGENESIS	2/564	12/43216	0.0358102	0.0220348	PPARGC1B/SFRP1	2
GOBP_BRANCHING_INVOLVED_IN_PROSTATE_GLAND_MORPHOGENESIS	2/564	12/43216	0.0358102	0.0220348	HOXB13/SFRP1	2
GOBP_COLLAGEN_ACTIVATED_TYROSINE_KINASE_RECEPTOR_SIGNALING_PATHWAY	2/564	12/43216	0.0358102	0.0220348	COL4A6/DDR2	2
GOBP_CYSTEINE_METABOLIC_PROCESS	2/564	12/43216	0.0358102	0.0220348	GCLM/TST	2
GOBP_ESTABLISHMENT_OF_PLANAR_POLARITY_INVOLVED_IN_NEURAL_TUBE_CLOSURE	2/564	12/43216	0.0358102	0.0220348	SFRP1/WNT5A	2
GOBP_ESTROUS_CYCLE	2/564	12/43216	0.0358102	0.0220348	EGR1/HAS2	2
GOBP_HAIR_FOLLICLE_MATURATION	2/564	12/43216	0.0358102	0.0220348	CDH3/WNT5A	2
GOBP_KETONE_BODY_METABOLIC_PROCESS	2/564	12/43216	0.0358102	0.0220348	BDH1/OXCT1	2
GOBP_NEGATIVE_REGULATION_OF_PLATELET_DERIVED_GROWTH_FACTOR_RECEPTOR_SIGNALING_PATHWAY	2/564	12/43216	0.0358102	0.0220348	LRP1/PTPN12	2
GOBP_NERVE_GROWTH_FACTOR_SIGNALING_PATHWAY	2/564	12/43216	0.0358102	0.0220348	BDNF/NTRK1	2
GOBP_REGULATION_OF_LIGASE_ACTIVITY	2/564	12/43216	0.0358102	0.0220348	GCLM/TMSB4X	2
GOBP_WNT_SIGNALING_PATHWAY_INVOLVED_IN_HEART_DEVELOPMENT	2/564	12/43216	0.0358102	0.0220348	ALPK2/WNT5A	2
GOBP_EMBRYONIC_PATTERN_SPECIFICATION	4/564	65/43216	0.0360319	0.0221712	CXXC4/NRP2/SMAD1/WNT5A	4
GOBP_POSITIVE_REGULATION_OF_OSTEOBLAST_DIFFERENTIATION	4/564	65/43216	0.0360319	0.0221712	BMPR1B/DDR2/LRP5/SMAD1	4
GOBP_SOMITOGENESIS	4/564	65/43216	0.0360319	0.0221712	DLL3/SEMA3C/SFRP1/WNT5A	4
GOBP_POSITIVE_REGULATION_OF_SMALL_MOLECULE_METABOLIC_PROCESS	6/564	140/43216	0.0360594	0.0221882	CLYBL/IRS1/PFKFB2/SLC45A3/SORBS1/TMSB4X	6
GOBP_TUBE_FORMATION	6/564	140/43216	0.0360594	0.0221882	SDCCAG8/SFRP1/SOX4/SPINT2/VANGL2/WNT5A	6
GOBP_CELL_PROJECTION_ASSEMBLY	15/564	583/43216	0.0364318	0.0224173	ABCC4/ABLIM1/AJUBA/CDC42EP3/FXYD5/OCLN/PLEK2/PPP1R9A/SDCCAG8/SEPTIN6/SNX10/TMEM107/TMEM216/TUBB4A/VANGL2	15
GOBP_CENTRAL_NERVOUS_SYSTEM_NEURON_AXONOGENESIS	3/564	35/43216	0.0366497	0.0225514	CDH11/DCLK1/EPHB1	3
GOBP_EPIBOLY	3/564	35/43216	0.0366497	0.0225514	AJUBA/HBEGF/PHLDB2	3
GOBP_MATURATION_OF_5_8S_RRNA	3/564	35/43216	0.0366497	0.0225514	ERI1/RPP40/WDR12	3
GOBP_PYRIDINE_CONTAINING_COMPOUND_BIOSYNTHETIC_PROCESS	3/564	35/43216	0.0366497	0.0225514	KYNU/NAMPT/NNMT	3
GOBP_PROTEIN_LOCALIZATION_TO_NUCLEUS	9/564	275/43216	0.0367983	0.0226428	CBLB/DCLK1/GBP2/HHEX/PKIA/RASSF5/SUN2/SYNE1/TMEM98	9
GOBP_ORGANIC_ACID_TRANSPORT	10/564	324/43216	0.0371466	0.0228571	FABP4/GJA1/NMB/PRKAG2/PTGES/RGS2/SLC26A4/SLC38A1/SLC7A2/SYT1	10
GOBP_POSITIVE_REGULATION_OF_ALPHA_BETA_T_CELL_ACTIVATION	4/564	66/43216	0.0375811	0.0231245	ADA/IL23R/NFKBIZ/RIPK2	4
GOBP_POSITIVE_REGULATION_OF_FAT_CELL_DIFFERENTIATION	4/564	66/43216	0.0375811	0.0231245	LRP5/SFRP1/XBP1/ZNF385A	4
GOBP_REGULATION_OF_CELLULAR_RESPONSE_TO_INSULIN_STIMULUS	4/564	66/43216	0.0375811	0.0231245	IRS1/PTPRE/SORBS1/SORL1	4
GOBP_T_CELL_MIGRATION	4/564	66/43216	0.0375811	0.0231245	CCL5/ECM1/ITGA4/WNT5A	4
GOBP_NIK_NF_KAPPAB_SIGNALING	7/564	185/43216	0.0384184	0.0236397	IL18R1/LIMS1/NOL3/RASSF2/RBCK1/TMSB4X/TNFSF15	7
GOBP_SYNAPTIC_VESICLE_EXOCYTOSIS	5/564	103/43216	0.0392588	0.0241568	CADPS2/ERC2/STX11/SYT1/SYT9	5
GOBP_DENDRITE_EXTENSION	3/564	36/43216	0.0392588	0.0241568	CPNE5/SH3GL2/SYT1	3
GOBP_MEMBRANE_DEPOLARIZATION_DURING_ACTION_POTENTIAL	3/564	36/43216	0.0392588	0.0241568	ANK2/SCN9A/SLC8A1	3
GOBP_POSITIVE_T_CELL_SELECTION	3/564	36/43216	0.0392588	0.0241568	BCL11B/IL23R/LOXL3	3
GOBP_CIRCADIAN_REGULATION_OF_GENE_EXPRESSION	4/564	67/43216	0.0393168	0.0241924	EGR1/ID4/LGR4/NAMPT	4
GOBP_MULTICELLULAR_ORGANISMAL_RESPONSE_TO_STRESS	4/564	67/43216	0.0393168	0.0241924	GABRA5/GJA1/NTRK1/SCN9A	4
GOBP_POSITIVE_CHEMOTAXIS	4/564	67/43216	0.0393168	0.0241924	CCL5/LRP1/VEGFC/WNT5A	4
GOBP_CELLULAR_RESPONSE_TO_ABIOTIC_STIMULUS	10/564	329/43216	0.0405846	0.0249726	CARD16/CASP1/EGR1/GJA1/MAPK13/MME/RHBDD1/SFRP1/SLC25A23/TNFRSF8	10
GOBP_ACTIVATION_OF_TRANSMEMBRANE_RECEPTOR_PROTEIN_TYROSINE_KINASE_ACTIVITY	2/564	13/43216	0.0406298	0.0250004	EFNA5/PDGFC	2
GOBP_DERMATAN_SULFATE_METABOLIC_PROCESS	2/564	13/43216	0.0406298	0.0250004	DSE/DSEL	2
GOBP_GAP_JUNCTION_ASSEMBLY	2/564	13/43216	0.0406298	0.0250004	GJA1/GJB2	2
GOBP_MODIFICATION_OF_POSTSYNAPTIC_STRUCTURE	2/564	13/43216	0.0406298	0.0250004	MYH10/TIAM1	2
GOBP_NEGATIVE_REGULATION_OF_NEUROTRANSMITTER_TRANSPORT	2/564	13/43216	0.0406298	0.0250004	PPP1R9A/SYT11	2
GOBP_NEGATIVE_REGULATION_OF_TRANSFORMING_GROWTH_FACTOR_BETA_PRODUCTION	2/564	13/43216	0.0406298	0.0250004	CDH3/FN1	2
GOBP_PHENOL_CONTAINING_COMPOUND_CATABOLIC_PROCESS	2/564	13/43216	0.0406298	0.0250004	MAOA/MOXD1	2
GOBP_POLY_N_ACETYLLACTOSAMINE_METABOLIC_PROCESS	2/564	13/43216	0.0406298	0.0250004	B3GALT5/B3GNT9	2
GOBP_POSITIVE_REGULATION_OF_CYTOPLASMIC_TRANSPORT	2/564	13/43216	0.0406298	0.0250004	DAB2/SORL1	2
GOBP_POSITIVE_REGULATION_OF_EXTRINSIC_APOPTOTIC_SIGNALING_PATHWAY_VIA_DEATH_DOMAIN_RECEPTORS	2/564	13/43216	0.0406298	0.0250004	BMPR1B/SFRP1	2
GOBP_POSITIVE_REGULATION_OF_GLIAL_CELL_MIGRATION	2/564	13/43216	0.0406298	0.0250004	LRP1/TIAM1	2
GOBP_POSITIVE_REGULATION_OF_GRANULOCYTE_MACROPHAGE_COLONY_STIMULATING_FACTOR_PRODUCTION	2/564	13/43216	0.0406298	0.0250004	IL23R/PAEP	2
GOBP_POSITIVE_REGULATION_OF_URINE_VOLUME	2/564	13/43216	0.0406298	0.0250004	HAS2/NPR3	2
GOBP_REGULATION_OF_PROTEIN_LOCALIZATION_TO_ENDOSOME	2/564	13/43216	0.0406298	0.0250004	ABHD17C/SORL1	2
GOBP_REGULATION_OF_TAU_PROTEIN_KINASE_ACTIVITY	2/564	13/43216	0.0406298	0.0250004	EGR1/SORL1	2
GOBP_SPONTANEOUS_SYNAPTIC_TRANSMISSION	2/564	13/43216	0.0406298	0.0250004	PPP1R9A/SYT1	2
GOBP_POSITIVE_REGULATION_OF_JUN_KINASE_ACTIVITY	4/564	68/43216	0.0407789	0.0250921	RIPK2/TAOK3/TIAM1/WNT5A	4
GOBP_RESPONSE_TO_STEROID_HORMONE	10/564	330/43216	0.040808	0.0251101	ADAM9/ADTRP/DAB2/DNMT3B/ESRRA/GJB2/PPARGC1B/SERPINF1/SFRP1/TFPI	10
GOBP_REGULATION_OF_CALCIUM_ION_TRANSMEMBRANE_TRANSPORT	6/564	145/43216	0.0410691	0.0252707	AKAP6/ANK2/CAMK2D/PLCG2/SESTD1/SLC8A1	6
GOBP_DOPAMINERGIC_NEURON_DIFFERENTIATION	3/564	37/43216	0.0413431	0.0254393	SFRP1/TIAM1/WNT5A	3
GOBP_NEGATIVE_REGULATION_OF_JNK_CASCADE	3/564	37/43216	0.0413431	0.0254393	MECOM/SFRP1/TAOK3	3
GOBP_NEGATIVE_REGULATION_OF_ORGAN_GROWTH	3/564	37/43216	0.0413431	0.0254393	GJA1/RGS2/WWC3	3
GOBP_NEGATIVE_REGULATION_OF_OSSIFICATION	3/564	37/43216	0.0413431	0.0254393	CCR1/ECM1/SFRP1	3
GOBP_POSITIVE_REGULATION_OF_CALCIUM_ION_TRANSMEMBRANE_TRANSPORTER_ACTIVITY	3/564	37/43216	0.0413431	0.0254393	AKAP6/ANK2/PLCG2	3
GOBP_POSITIVE_REGULATION_OF_LIPID_KINASE_ACTIVITY	3/564	37/43216	0.0413431	0.0254393	FLT1/IRS1/PDGFRB	3
GOBP_POSITIVE_REGULATION_OF_LYMPHOCYTE_MIGRATION	3/564	37/43216	0.0413431	0.0254393	CCL5/ITGA4/WNT5A	3
GOBP_CELLULAR_RESPONSE_TO_ACID_CHEMICAL	4/564	69/43216	0.0425244	0.0261662	CPEB1/GCLM/PDGFC/XBP1	4
GOBP_MITOTIC_DNA_INTEGRITY_CHECKPOINT	5/564	106/43216	0.0428281	0.0263531	SFN/SOX4/TAOK2/TAOK3/ZNF385A	5
GOBP_PHENOL_CONTAINING_COMPOUND_METABOLIC_PROCESS	5/564	106/43216	0.0428281	0.0263531	CDH3/MAOA/MOXD1/WNT5A/ZEB2	5
GOBP_REGULATION_OF_PROTEIN_MODIFICATION_BY_SMALL_PROTEIN_CONJUGATION_OR_REMOVAL	8/564	236/43216	0.0428969	0.0263954	CBLB/DCUN1D5/EGR1/HERPUD1/PRMT3/RASSF5/RIPK2/SOX4	8
GOBP_CARBOXYLIC_ACID_TRANSPORT	9/564	284/43216	0.0431065	0.0265244	ABCC4/GJA1/NMB/PTGES/RGS2/SLC26A4/SLC38A1/SLC7A2/SYT1	9
GOBP_POSITIVE_REGULATION_OF_CANONICAL_WNT_SIGNALING_PATHWAY	6/564	147/43216	0.0432696	0.0266247	CDH3/HHEX/LGR4/SFRP1/SOX4/TBL1X	6
GOBP_AMYLOID_BETA_CLEARANCE	3/564	38/43216	0.044088	0.0271283	LRP1/MARCO/MME	3
GOBP_CORTICAL_ACTIN_CYTOSKELETON_ORGANIZATION	3/564	38/43216	0.044088	0.0271283	EPB41L1/PLS1/TLN1	3
GOBP_POSITIVE_REGULATION_OF_GLUCOSE_IMPORT	3/564	38/43216	0.044088	0.0271283	IRS1/OCLN/SORBS1	3
GOBP_REGULATION_OF_POLYSACCHARIDE_BIOSYNTHETIC_PROCESS	3/564	38/43216	0.044088	0.0271283	HAS2/IRS1/SORBS1	3
GOBP_RESPONSE_TO_DEXAMETHASONE	3/564	38/43216	0.044088	0.0271283	DNMT3B/GJB2/SERPINF1	3
GOBP_MEMORY	5/564	107/43216	0.0441555	0.0271698	BDNF/CAMK4/KALRN/SERPINF1/SYT11	5
GOBP_IN_UTERO_EMBRYONIC_DEVELOPMENT	10/564	335/43216	0.0442017	0.0271982	ACVR1C/ADA/C6orf141/EDNRA/MGAT1/PTPRR/SEC24D/SMIM14/SPINT2/TANC2	10
GOBP_MESODERM_MORPHOGENESIS	4/564	70/43216	0.0442077	0.0272019	GJA1/SMAD1/TXNRD1/WNT5A	4
GOBP_SULFUR_COMPOUND_BIOSYNTHETIC_PROCESS	7/564	192/43216	0.0446292	0.0274613	CHAC1/CHST15/CHST2/DSE/DSEL/GCLM/PAPSS2	7
GOBP_SODIUM_ION_TRANSPORT	8/564	239/43216	0.0455596	0.0280338	CAMK2D/FGF12/FXYD5/GPD1L/KCNK1/SCN9A/SLC38A1/SLC8A1	8
GOBP_NUCLEOSIDE_TRIPHOSPHATE_METABOLIC_PROCESS	5/564	108/43216	0.0455873	0.0280508	ADA/AK4/NME3/PRKAG2/TMSB4X	5
GOBP_POSITIVE_REGULATION_OF_ENDOTHELIAL_CELL_PROLIFERATION	5/564	108/43216	0.0455873	0.0280508	ECM1/ITGA4/NRP2/VEGFC/WNT5A	5
GOBP_POSITIVE_REGULATION_OF_PEPTIDYL_TYROSINE_PHOSPHORYLATION	7/564	193/43216	0.0455873	0.0280508	BDNF/CCL5/EFNA5/ERBB3/HBEGF/IL23R/RIPK2	7
GOBP_ANTIGEN_PROCESSING_AND_PRESENTATION_VIA_MHC_CLASS_IB	2/564	14/43216	0.0455873	0.0280508	HLA-F/HLA-H	2
GOBP_CERAMIDE_TRANSPORT	2/564	14/43216	0.0455873	0.0280508	GLTP/PLEKHA8P1	2
GOBP_ESTABLISHMENT_OF_PLANAR_POLARITY_OF_EMBRYONIC_EPITHELIUM	2/564	14/43216	0.0455873	0.0280508	SFRP1/WNT5A	2
GOBP_GERMINAL_CENTER_FORMATION	2/564	14/43216	0.0455873	0.0280508	ADA/TNFSF13B	2
GOBP_NAD_BIOSYNTHESIS_VIA_NICOTINAMIDE_RIBOSIDE_SALVAGE_PATHWAY	2/564	14/43216	0.0455873	0.0280508	NAMPT/NNMT	2
GOBP_NEGATIVE_REGULATION_OF_METALLOPEPTIDASE_ACTIVITY	2/564	14/43216	0.0455873	0.0280508	LRP1/SORL1	2
GOBP_PROSTAGLANDIN_SECRETION	2/564	14/43216	0.0455873	0.0280508	ABCC4/PTGES	2
GOBP_REGULATION_OF_CELLULAR_RESPONSE_TO_HYPOXIA	2/564	14/43216	0.0455873	0.0280508	AJUBA/NOL3	2
GOBP_REGULATION_OF_IRE1_MEDIATED_UNFOLDED_PROTEIN_RESPONSE	2/564	14/43216	0.0455873	0.0280508	DNAJB9/FICD	2
GOBP_T_CELL_TOLERANCE_INDUCTION	2/564	14/43216	0.0455873	0.0280508	CBLB/HLA-B	2
GOBP_T_HELPER_17_CELL_LINEAGE_COMMITMENT	2/564	14/43216	0.0455873	0.0280508	IL23R/LOXL3	2
GOBP_NEPHRON_MORPHOGENESIS	4/564	71/43216	0.0457514	0.0281518	FAT4/KIF26B/LGR4/PDGFRB	4
GOBP_POSITIVE_REGULATION_OF_CATION_CHANNEL_ACTIVITY	4/564	71/43216	0.0457514	0.0281518	AKAP6/ANK2/PLCG2/TMSB4X	4
GOBP_VESICLE_ORGANIZATION	10/564	338/43216	0.0460712	0.0283486	HOOK3/SAMD9/SEC24D/SNX10/STX11/SYT1/SYT11/SYT9/ZEB2/ZNF385A	10
GOBP_FATTY_ACID_TRANSPORT	6/564	150/43216	0.0462877	0.0284818	FABP4/GJA1/NMB/PRKAG2/PTGES/SYT1	6
GOBP_NEGATIVE_REGULATION_OF_IMMUNE_RESPONSE	6/564	150/43216	0.0462877	0.0284818	ARG2/FCRLB/HLA-B/HLA-F/IL13RA2/LOXL3	6
GOBP_ACTIVATION_OF_ADENYLATE_CYCLASE_ACTIVITY	3/564	39/43216	0.0462877	0.0284818	CAP2/EDNRA/LGR4	3
GOBP_CEREBRAL_CORTEX_CELL_MIGRATION	3/564	39/43216	0.0462877	0.0284818	LHX6/ROBO1/SUN2	3
GOBP_POSITIVE_REGULATION_OF_AXON_EXTENSION	3/564	39/43216	0.0462877	0.0284818	CDH4/FN1/LRP1	3
GOBP_POSITIVE_REGULATION_OF_CD4_POSITIVE_ALPHA_BETA_T_CELL_ACTIVATION	3/564	39/43216	0.0462877	0.0284818	IL23R/NFKBIZ/RIPK2	3
GOBP_TOXIN_TRANSPORT	3/564	39/43216	0.0462877	0.0284818	CASP1/CD274/LRP5	3
GOBP_FATTY_ACID_METABOLIC_PROCESS	11/564	390/43216	0.0464265	0.0285672	ADTRP/CREM/CYP2S1/IRS1/LIPH/MGLL/PRKAG2/PTGES/PTGR1/SLC45A3/XBP1	11
GOBP_CHLORIDE_TRANSPORT	5/564	109/43216	0.0464265	0.0285672	GABRA4/GABRA5/GABRG3/SLC26A4/TTYH2	5
GOBP_ORGANELLE_MEMBRANE_FUSION	5/564	109/43216	0.0464265	0.0285672	SAMD9/STX11/SYT1/SYT11/SYT9	5
GOBP_PIGMENT_METABOLIC_PROCESS	4/564	72/43216	0.0474938	0.029224	ADA/CDH3/WNT5A/ZEB2	4
GOBP_SYNAPTIC_VESICLE_RECYCLING	4/564	72/43216	0.0474938	0.029224	AMPH/SH3GL2/SYT1/SYT11	4
GOBP_REGULATION_OF_EXOCYTOSIS	7/564	196/43216	0.0483333	0.0297405	CADPS2/EXPH5/HLA-F/IL13RA2/SYT1/SYT11/SYT9	7
GOBP_C21_STEROID_HORMONE_METABOLIC_PROCESS	3/564	40/43216	0.0492357	0.0302958	DKK3/EGR1/FDX1	3
GOBP_DNA_CATABOLIC_PROCESS	3/564	40/43216	0.0492357	0.0302958	DFFA/ERI1/ISG20	3
GOBP_RIBONUCLEOTIDE_CATABOLIC_PROCESS	3/564	40/43216	0.0492357	0.0302958	DPYD/NT5E/PDE7A	3
GOBP_CARBOHYDRATE_CATABOLIC_PROCESS	7/564	197/43216	0.0494238	0.0304115	GK/HKDC1/LRP5/NUP210/OGDHL/PFKFB2/PRKAG2	7
GOBP_RIBONUCLEOSIDE_TRIPHOSPHATE_BIOSYNTHETIC_PROCESS	4/564	73/43216	0.0494731	0.0304419	AK4/NME3/PRKAG2/TMSB4X	4
GOBP_T_CELL_DIFFERENTIATION_IN_THYMUS	4/564	73/43216	0.0494731	0.0304419	ADA/BCL11B/CAMK4/TMEM131L	4
GOBP_EMBRYONIC_APPENDAGE_MORPHOGENESIS	5/564	111/43216	0.0494731	0.0304419	AFF3/LRP5/SHOX2/TMEM107/WNT5A	5
GOBP_MYOTUBE_DIFFERENTIATION	5/564	111/43216	0.0494731	0.0304419	ADAM12/BDNF/MMP14/SHOX2/XBP1	5
GOBP_NON_CANONICAL_WNT_SIGNALING_PATHWAY	6/564	153/43216	0.049926	0.0307205	DAB2/FZD8/SFRP1/TIAM1/VANGL2/WNT5A	6
a Number of input genes overlapping with gene set divided by the total number of input genes
b Number of background genes overlapping with gene set divided by the total number of background genes
c A cutoff of adjusted p-value < 0.05 was used for selection of significantly enriched terms using hypergeometric test

## Sheet: F. Reactome
Table S3. Regulated genes between scaffold-cultured HT1080 FUS::DDIT3-eGFP cells and control cell lines.
F. Significantly enriched terms from the Reactome gene set collection for the genes regulated between scaffold-cultured HT1080 FUS::DDIT3-eGFP cells and control cell lines.
Gene set ID	Gene Ratioa	Background Ratiob	Adjusted p-valuec	q-value	Gene names	Count
REACTOME_SIGNALING_BY_RECEPTOR_TYROSINE_KINASES	36/387	504/43216	1.10703e-18	6.48974e-19	ADAM12/ANOS1/BAIAP2/BDNF/EGR1/ERBB3/FGF5/FGFR4/FLRT2/FLT1/FN1/GABRG3/HBEGF/ID4/IRS1/LAMA3/LAMA4/LAMB2/LAMB3/MAPK13/NCBP1/NRP2/NTRK1/PAG1/PDGFC/PDGFRB/PLAT/PTPN12/PTPRS/RPS6KA2/SH2D2A/SH3GL2/SPINT2/TIAM1/TNS3/VEGFC	36
REACTOME_DEVELOPMENTAL_BIOLOGY	43/387	1142/43216	1.34546e-12	7.88751e-13	ABLIM1/ACVR1C/AJUBA/ALCAM/ANK2/CAP2/CCND3/CDH4/CTNNA2/EFNA5/EPHB1/FABP4/GSPT2/H2AJ/H2BC21/H2BC5/H2BC8/HHEX/KALRN/KAZN/KRT17/KRT7/KRT81/KRT83/KRT86/LCE1F/MAPK13/MYH10/NCBP1/NRP2/ROBO1/RPS10/RPS4Y1/RPS6KA2/SCN9A/SDC2/SEMA6A/SH3GL2/TBL1X/TCF4/TIAM1/TLN1/TUBB4A	43
REACTOME_NEURONAL_SYSTEM	26/387	410/43216	3.04734e-12	1.78645e-12	ALDH2/ALDH5A1/CACNA1A/CAMK2D/CAMK4/CHRNA9/EPB41L1/GABRA4/GABRA5/GABRG3/GNG11/GNGT2/KCNJ15/KCNK1/KCNN3/MAOA/NCALD/NRXN3/PDLIM5/PRKAG2/PTPRS/RPS6KA2/SLC38A1/SYT1/SYT9/TUBB4A	26
REACTOME_EXTRACELLULAR_MATRIX_ORGANIZATION	22/387	301/43216	1.53422e-11	8.99405e-12	ADAM12/ADAM19/ADAM9/COL17A1/COL4A6/COLGALT2/CTSV/DDR2/FN1/ITGA4/LAMA3/LAMA4/LAMB2/LAMB3/LOXL3/MMP14/MMP19/PCOLCE2/PLOD2/PRSS2/PTPRS/SDC2	22
REACTOME_TRANSMISSION_ACROSS_CHEMICAL_SYNAPSES	20/387	269/43216	1.24545e-10	7.30123e-11	ALDH2/ALDH5A1/CACNA1A/CAMK2D/CAMK4/CHRNA9/EPB41L1/GABRA4/GABRA5/GABRG3/GNG11/GNGT2/KCNJ15/MAOA/NCALD/PRKAG2/RPS6KA2/SLC38A1/SYT1/TUBB4A	20
REACTOME_CYTOKINE_SIGNALING_IN_IMMUNE_SYSTEM	31/387	719/43216	1.28364e-10	7.52508e-11	CAMK2D/CASP1/CCL5/CCR1/CIITA/CSF2RA/EGR1/FN1/GBP2/HLA-B/HLA-C/HLA-DPB1/HLA-DRB5/HLA-F/HLA-H/IL13RA2/IL18R1/IL23R/IRS1/ISG20/LIFR/MAOA/NUP210/PELI2/PTPN12/RIPK2/RPS6KA2/TNFRSF8/TNFSF13B/TNFSF15/TNFSF8	31
REACTOME_METABOLISM_OF_LIPIDS	29/387	740/43216	6.00769e-09	3.5219e-09	BDH1/CERS4/ESRRA/FABP4/FABP6/FAR2/FDX1/GK/GLTP/GPD1L/GRHL1/HSD3B7/LIPH/MGLL/MTMR1/OXCT1/PEX11A/PLPP3/PPARGC1B/PRKAG2/PTGES/PTGR1/PTPMT1/SEC24D/SLC44A2/SPTLC3/SRD5A3/TBL1X/TXNRD1	29
REACTOME_SIGNALING_BY_RHO_GTPASES_MIRO_GTPASES_AND_RHOBTB3	28/387	716/43216	1.20287e-08	7.0516e-09	ADD3/AMIGO2/ARHGAP18/ARHGAP22/ARHGAP31/ARHGAP4/BAIAP2/CDC42EP3/CIT/CKB/FAM13A/FILIP1/GJA1/H2AJ/H2BC21/H2BC5/H2BC8/HSPE1/KALRN/MPP7/MTMR1/MUC13/MYH10/SFN/TAOK3/TIAM1/TUBB4A/VANGL2	28
REACTOME_ADAPTIVE_IMMUNE_SYSTEM	30/387	825/43216	1.30108e-08	7.62735e-09	CBLB/CD274/CD33/CLEC2B/COL17A1/CTSH/CTSO/CTSV/FBXO44/HLA-B/HLA-C/HLA-DMB/HLA-DOA/HLA-DPB1/HLA-DRB5/HLA-F/ITGA4/KLRG1/LAIR2/PAG1/PLCG2/RAET1E/RBCK1/RIPK2/RNF144B/SEC24D/SH3GL2/TREM1/TUBB4A/UBE2E3	30
REACTOME_CELL_CELL_COMMUNICATION	13/387	130/43216	1.77626e-08	1.0413e-08	CDH11/CDH3/CDH4/COL17A1/KIRREL1/KIRREL3/LAMA3/LAMB3/LIMS1/NECTIN4/PARD6B/SIRPB1/SIRPG	13
REACTOME_INNATE_IMMUNE_SYSTEM	34/387	1114/43216	5.91296e-08	3.46636e-08	AIM2/ALPK1/BAIAP2/C1R/CASP1/CD33/COTL1/CTSH/CTSV/DNAJC3/ENPP4/FUCA2/GCA/GMFG/HLA-B/HLA-C/HPSE/MAPK13/MME/MUC13/PELI2/PLCG2/PLPP5/POLR3K/PRSS2/PRSS3/RIPK2/RPS6KA2/S100A11/SIRPB1/SLC44A2/SYNGR1/TMC6/TREM1	34
REACTOME_RHO_GTPASE_CYCLE	21/387	443/43216	6.25609e-08	3.66752e-08	ADD3/AMIGO2/ARHGAP18/ARHGAP22/ARHGAP31/ARHGAP4/BAIAP2/CDC42EP3/CIT/CKB/FAM13A/FILIP1/GJA1/HSPE1/KALRN/MPP7/MTMR1/MUC13/TAOK3/TIAM1/VANGL2	21
REACTOME_RNA_POLYMERASE_II_TRANSCRIPTION	38/387	1374/43216	7.4327e-08	4.35728e-08	BDNF/CAMK2D/CAMK4/CASP1/CCND2/CCND3/CITED2/CTSV/ESRRA/H2AJ/H2BC21/H2BC5/H2BC8/HDAC11/ITGA4/LIFR/NCBP1/NR2F1/OCLN/POU2F2/PPARGC1B/PRKAG2/SFN/SMAD1/TBL1X/TXNRD1/ZNF23/ZNF320/ZNF347/ZNF385A/ZNF470/ZNF480/ZNF521/ZNF600/ZNF662/ZNF667/ZNF699/ZNF704	38
REACTOME_NERVOUS_SYSTEM_DEVELOPMENT	23/387	580/43216	2.54789e-07	1.49365e-07	ABLIM1/ALCAM/ANK2/CAP2/EFNA5/EPHB1/GSPT2/KALRN/MAPK13/MYH10/NCBP1/NRP2/ROBO1/RPS10/RPS4Y1/RPS6KA2/SCN9A/SDC2/SEMA6A/SH3GL2/TIAM1/TLN1/TUBB4A	23
REACTOME_NEUROTRANSMITTER_RECEPTORS_AND_POSTSYNAPTIC_SIGNAL_TRANSMISSION	14/387	205/43216	3.62793e-07	2.12681e-07	CAMK2D/CAMK4/CHRNA9/EPB41L1/GABRA4/GABRA5/GABRG3/GNG11/GNGT2/KCNJ15/NCALD/PRKAG2/RPS6KA2/TUBB4A	14
REACTOME_HEMOSTASIS	24/387	676/43216	8.54651e-07	5.01023e-07	ABCC4/DGKA/ECM1/FN1/GNG11/GNGT2/HBE1/ITGA4/KIF26B/MGLL/PLAT/PLCG2/PSG1/SDC2/SERPINB8/SIRPG/SLC8A1/TFPI/THPO/TLN1/TMSB4X/TREM1/TUBB4A/VEGFC	24
REACTOME_POST_TRANSLATIONAL_PROTEIN_MODIFICATION	36/387	1433/43216	1.84215e-06	1.07992e-06	ANK2/B3GNT9/COMMD10/DCUN1D5/DNAJC3/DNMT3B/FAM20C/FBXO44/FN1/FSTL1/FUCA2/GALNT15/GCNT3/GFPT2/H2BC21/H2BC5/H2BC8/LAMB2/MDGA2/MGAT1/MUC13/NTNG1/NUP210/POMT1/PRMT3/RIPK2/SDC2/SEC24D/SMAD1/SPON1/SPON2/SRD5A3/TADA2B/TUBB4A/UBE2E3/WSB2	36
REACTOME_NON_INTEGRIN_MEMBRANE_ECM_INTERACTIONS	8/387	59/43216	2.85138e-06	1.67157e-06	COL4A6/DDR2/FN1/LAMA3/LAMA4/LAMB2/LAMB3/SDC2	8
REACTOME_SIGNALING_BY_WNT	16/387	331/43216	3.15778e-06	1.85119e-06	CXXC4/FZD8/GNG11/GNGT2/H2AJ/H2BC21/H2BC5/H2BC8/LGR4/LRP5/SFRP1/SOX4/SOX6/TCF4/VANGL2/WNT5A	16
REACTOME_NEUTROPHIL_DEGRANULATION	19/387	476/43216	3.6831e-06	2.15915e-06	CD33/COTL1/CTSH/DNAJC3/ENPP4/FUCA2/GCA/GMFG/HLA-B/HLA-C/HPSE/MME/PRSS2/PRSS3/S100A11/SIRPB1/SLC44A2/SYNGR1/TMC6	19
REACTOME_COLLAGEN_FORMATION	9/387	90/43216	5.36938e-06	3.1477e-06	COL17A1/COL4A6/COLGALT2/CTSV/LAMA3/LAMB3/LOXL3/PCOLCE2/PLOD2	9
REACTOME_CELL_JUNCTION_ORGANIZATION	9/387	92/43216	6.20623e-06	3.63828e-06	CDH11/CDH3/CDH4/COL17A1/LAMA3/LAMB3/LIMS1/NECTIN4/PARD6B	9
REACTOME_INTERFERON_GAMMA_SIGNALING	9/387	93/43216	6.52096e-06	3.82279e-06	CAMK2D/CIITA/GBP2/HLA-B/HLA-C/HLA-DPB1/HLA-DRB5/HLA-F/HLA-H	9
REACTOME_VESICLE_MEDIATED_TRANSPORT	23/387	723/43216	8.0688e-06	4.73018e-06	AMPH/ANK2/AP3S1/DAB2/DENND2A/GJA1/GJB2/HBEGF/KIF26B/LRP1/MARCO/PRKAG2/RAB3IL1/SCARA5/SEC24D/SFN/SH3GL2/SNX9/SYT1/SYT11/SYT9/TUBB4A/WNT5A	23
REACTOME_MHC_CLASS_II_ANTIGEN_PRESENTATION	10/387	126/43216	8.11456e-06	4.75701e-06	CTSH/CTSO/CTSV/HLA-DMB/HLA-DOA/HLA-DPB1/HLA-DRB5/SEC24D/SH3GL2/TUBB4A	10
REACTOME_TCF_DEPENDENT_SIGNALING_IN_RESPONSE_TO_WNT	13/387	234/43216	8.16505e-06	4.78661e-06	CXXC4/FZD8/H2AJ/H2BC21/H2BC5/H2BC8/LGR4/LRP5/SFRP1/SOX4/SOX6/TCF4/WNT5A	13
REACTOME_INTERFERON_SIGNALING	12/387	203/43216	1.18005e-05	6.91784e-06	CAMK2D/CIITA/EGR1/GBP2/HLA-B/HLA-C/HLA-DPB1/HLA-DRB5/HLA-F/HLA-H/ISG20/NUP210	12
REACTOME_DISEASES_OF_METABOLISM	13/387	245/43216	1.24275e-05	7.28541e-06	ACY1/CSF2RA/FDX1/GBE1/GCLM/MAOA/MUC13/PAPSS2/POMT1/SDC2/SPON1/SPON2/SRD5A3	13
REACTOME_SIGNALING_BY_NTRKS	10/387	134/43216	1.24275e-05	7.28541e-06	BDNF/EGR1/ID4/IRS1/MAPK13/NTRK1/PTPRS/RPS6KA2/SH3GL2/TIAM1	10
REACTOME_METABOLISM_OF_CARBOHYDRATES	14/387	293/43216	1.52252e-05	8.92548e-06	B3GALT5/CHST15/CHST2/DSE/DSEL/GBE1/HAS2/HPSE/HS6ST3/NUP210/PAPSS2/PFKFB2/SDC2/SLC37A1	14
REACTOME_CELLULAR_RESPONSES_TO_EXTERNAL_STIMULI	22/387	706/43216	1.61481e-05	9.46652e-06	AJUBA/BACH1/CAMK2D/CDKN2C/CHAC1/CITED2/COL4A6/ERO1A/H2AJ/H2BC21/H2BC5/H2BC8/HSPA12A/MT1G/NUP210/RPS10/RPS4Y1/RPS6KA2/TBL1X/TUBB4A/TXNRD1/WDR24	22
REACTOME_SIGNALING_BY_MET	8/387	79/43216	1.61481e-05	9.46652e-06	FN1/LAMA3/LAMA4/LAMB2/LAMB3/SH3GL2/SPINT2/TNS3	8
REACTOME_DEGRADATION_OF_THE_EXTRACELLULAR_MATRIX	10/387	140/43216	1.63847e-05	9.60523e-06	ADAM9/COL17A1/COL4A6/CTSV/FN1/LAMA3/LAMB3/MMP14/MMP19/PRSS2	10
REACTOME_RAC1_GTPASE_CYCLE	11/387	183/43216	2.44472e-05	1.43317e-05	AMIGO2/ARHGAP22/ARHGAP31/ARHGAP4/BAIAP2/CIT/FAM13A/KALRN/MPP7/TAOK3/TIAM1	11
REACTOME_INFECTIOUS_DISEASE	25/387	924/43216	3.22014e-05	1.88775e-05	BAIAP2/CASP1/DNAJC3/GNG11/GNGT2/H2BC21/H2BC5/H2BC8/HBEGF/HRH2/ITGA4/MGAT1/NCBP1/NT5E/NUP210/PLCG2/RPS10/RPS4Y1/SAP30/SH3GL2/SYT1/TBL1X/TUBB4A/TXNRD1/WNT5A	25
REACTOME_MEMBRANE_TRAFFICKING	20/387	628/43216	3.29013e-05	1.92878e-05	AMPH/ANK2/AP3S1/DAB2/DENND2A/GJA1/GJB2/HBEGF/KIF26B/PRKAG2/RAB3IL1/SEC24D/SFN/SH3GL2/SNX9/SYT1/SYT11/SYT9/TUBB4A/WNT5A	20
REACTOME_IMMUNOREGULATORY_INTERACTIONS_BETWEEN_A_LYMPHOID_AND_A_NON_LYMPHOID_CELL	11/387	191/43216	3.41953e-05	2.00463e-05	CD33/CLEC2B/COL17A1/HLA-B/HLA-C/HLA-F/ITGA4/KLRG1/LAIR2/RAET1E/TREM1	11
REACTOME_MET_PROMOTES_CELL_MOTILITY	6/387	41/43216	4.03158e-05	2.36344e-05	FN1/LAMA3/LAMA4/LAMB2/LAMB3/TNS3	6
REACTOME_SIGNALING_BY_GPCR	21/387	698/43216	4.03158e-05	2.36344e-05	ADGRE1/CAMK2D/CAMK4/CCL5/CCR1/CRHBP/DGKA/EDNRA/FZD8/GNG11/GNGT2/HBEGF/HRH2/KALRN/MGLL/NMB/PDE7A/RGS2/RPS6KA2/TIAM1/WNT5A	21
REACTOME_METABOLISM_OF_AMINO_ACIDS_AND_DERIVATIVES	15/387	374/43216	4.03158e-05	2.36344e-05	ARG2/ASRGL1/CKB/GLDC/KYNU/NNMT/PAPSS2/PCBD1/PHGDH/RIMKLA/RPS10/RPS4Y1/SQOR/TST/TXNRD1	15
REACTOME_MAPK_FAMILY_SIGNALING_CASCADES	14/387	327/43216	4.07499e-05	2.38889e-05	ABHD17C/CAMK2D/CCND3/CDC42EP3/CSF2RA/ERBB3/FGF5/FGFR4/FN1/HBEGF/IRS1/KALRN/PDGFRB/TLN1	14
REACTOME_GLYCOSAMINOGLYCAN_METABOLISM	9/387	124/43216	4.12961e-05	2.42091e-05	CHST15/CHST2/DSE/DSEL/HAS2/HPSE/HS6ST3/PAPSS2/SDC2	9
REACTOME_ENDOSOMAL_VACUOLAR_PATHWAY	4/387	11/43216	4.14296e-05	2.42874e-05	CTSV/HLA-B/HLA-C/HLA-F	4
REACTOME_DISEASES_OF_SIGNAL_TRANSDUCTION_BY_GROWTH_FACTOR_RECEPTORS_AND_SECOND_MESSENGERS	15/387	393/43216	6.70611e-05	3.93133e-05	CAMK2D/ERBB3/FGF5/FGFR4/FN1/FZD8/HBEGF/HDAC11/IRS1/LRP5/NCBP1/PDGFRB/PTPN12/TBL1X/TLN1	15
REACTOME_INTERFERON_ALPHA_BETA_SIGNALING	7/387	73/43216	8.53949e-05	5.00611e-05	EGR1/GBP2/HLA-B/HLA-C/HLA-F/HLA-H/ISG20	7
REACTOME_PLATELET_ACTIVATION_SIGNALING_AND_AGGREGATION	12/387	260/43216	9.21677e-05	5.40316e-05	ABCC4/DGKA/ECM1/FN1/GNG11/GNGT2/MGLL/PLCG2/THPO/TLN1/TMSB4X/VEGFC	12
REACTOME_LAMININ_INTERACTIONS	5/387	30/43216	0.000124158	7.2785e-05	COL4A6/LAMA3/LAMA4/LAMB2/LAMB3	5
REACTOME_MET_ACTIVATES_PTK2_SIGNALING	5/387	30/43216	0.000124158	7.2785e-05	FN1/LAMA3/LAMA4/LAMB2/LAMB3	5
REACTOME_CLATHRIN_MEDIATED_ENDOCYTOSIS	9/387	145/43216	0.000128249	7.51838e-05	AMPH/DAB2/HBEGF/SH3GL2/SNX9/SYT1/SYT11/SYT9/WNT5A	9
REACTOME_MEIOTIC_SYNAPSIS	7/387	79/43216	0.000130585	7.65529e-05	H2AJ/H2BC21/H2BC5/H2BC8/REC8/SUN2/SYNE1	7
REACTOME_GABA_RECEPTOR_ACTIVATION	6/387	60/43216	0.000290172	0.000170108	GABRA4/GABRA5/GABRG3/GNG11/GNGT2/KCNJ15	6
REACTOME_REGULATION_OF_INSULIN_LIKE_GROWTH_FACTOR_IGF_TRANSPORT_AND_UPTAKE_BY_INSULIN_LIKE_GROWTH_FACTOR_BINDING_PROTEINS_IGFBPS	8/387	124/43216	0.000295656	0.000173323	DNAJC3/FAM20C/FN1/FSTL1/FUCA2/LAMB2/PAPPA2/SDC2	8
REACTOME_ASSEMBLY_OF_COLLAGEN_FIBRILS_AND_OTHER_MULTIMERIC_STRUCTURES	6/387	61/43216	0.000307361	0.000180184	COL17A1/COL4A6/CTSV/LAMA3/LAMB3/LOXL3	6
REACTOME_SIGNALING_BY_INTERLEUKINS	15/387	463/43216	0.000379038	0.000222204	CASP1/CCL5/CCR1/CSF2RA/FN1/IL13RA2/IL18R1/IL23R/IRS1/LIFR/MAOA/PELI2/PTPN12/RIPK2/RPS6KA2	15
REACTOME_COLLAGEN_DEGRADATION	6/387	64/43216	0.000391002	0.000229218	ADAM9/COL17A1/COL4A6/MMP14/MMP19/PRSS2	6
REACTOME_G_ALPHA_Q_SIGNALLING_EVENTS	10/387	216/43216	0.000455537	0.00026705	DGKA/EDNRA/GNG11/GNGT2/HBEGF/KALRN/MGLL/NMB/RGS2/RPS6KA2	10
REACTOME_BIOLOGICAL_OXIDATIONS	10/387	218/43216	0.000484039	0.000283759	ACY1/ALDH2/CHAC1/CYP2S1/CYP3A5/FDX1/GCLM/MAOA/NNMT/PAPSS2	10
REACTOME_CARGO_RECOGNITION_FOR_CLATHRIN_MEDIATED_ENDOCYTOSIS	7/387	105/43216	0.000724433	0.000424685	DAB2/HBEGF/SH3GL2/SYT1/SYT11/SYT9/WNT5A	7
REACTOME_DAP12_INTERACTIONS	5/387	45/43216	0.000775625	0.000454695	HLA-B/HLA-C/PLCG2/SIRPB1/TREM1	5
REACTOME_METABOLISM_OF_VITAMINS_AND_COFACTORS	9/387	189/43216	0.000856082	0.000501862	ALDH1L2/LRP1/LRP12/NAMPT/NNMT/NT5E/PANK1/PRSS3/SDC2	9
REACTOME_O_LINKED_GLYCOSYLATION	7/387	110/43216	0.00090951	0.000533183	B3GNT9/GALNT15/GCNT3/MUC13/POMT1/SPON1/SPON2	7
REACTOME_RHOA_GTPASE_CYCLE	8/387	149/43216	0.00090951	0.000533183	ARHGAP18/ARHGAP22/ARHGAP31/ARHGAP4/CIT/FAM13A/KALRN/TIAM1	8
REACTOME_ECM_PROTEOGLYCANS	6/387	76/43216	0.00090951	0.000533183	COL4A6/FN1/LAMA3/LAMA4/LAMB2/PTPRS	6
REACTOME_ANTIGEN_PRESENTATION_FOLDING_ASSEMBLY_AND_PEPTIDE_LOADING_OF_CLASS_I_MHC	4/387	25/43216	0.00096622	0.000566428	HLA-B/HLA-C/HLA-F/SEC24D	4
REACTOME_CONSTITUTIVE_SIGNALING_BY_ABERRANT_PI3K_IN_CANCER	6/387	78/43216	0.00102025	0.000598104	ERBB3/FGF5/FGFR4/HBEGF/IRS1/PDGFRB	6
REACTOME_SIGNALING_BY_EGFR	5/387	50/43216	0.00115914	0.000679522	ADAM12/HBEGF/PAG1/PTPN12/SH3GL2	5
REACTOME_MEIOSIS	7/387	119/43216	0.00138699	0.000813096	H2AJ/H2BC21/H2BC5/H2BC8/REC8/SUN2/SYNE1	7
REACTOME_TYPE_I_HEMIDESMOSOME_ASSEMBLY	3/387	11/43216	0.00146873	0.000861013	COL17A1/LAMA3/LAMB3	3
REACTOME_L1CAM_INTERACTIONS	7/387	121/43216	0.00149151	0.000874373	ALCAM/ANK2/NRP2/RPS6KA2/SCN9A/SH3GL2/TUBB4A	7
REACTOME_INTRACELLULAR_SIGNALING_BY_SECOND_MESSENGERS	11/387	307/43216	0.00149151	0.000874373	CAMK2D/CAMK4/EGR1/ERBB3/FGF5/FGFR4/HBEGF/IRS1/MECOM/PDGFRB/SNAI2	11
REACTOME_TNFS_BIND_THEIR_PHYSIOLOGICAL_RECEPTORS	4/387	29/43216	0.00158967	0.000931913	TNFRSF8/TNFSF13B/TNFSF15/TNFSF8	4
REACTOME_PROTEIN_PROTEIN_INTERACTIONS_AT_SYNAPSES	6/387	87/43216	0.00169264	0.000992276	EPB41L1/NRXN3/PDLIM5/PTPRS/SYT1/SYT9	6
REACTOME_NEUREXINS_AND_NEUROLIGINS	5/387	56/43216	0.00180814	0.00105999	EPB41L1/NRXN3/PDLIM5/SYT1/SYT9	5
REACTOME_FORMATION_OF_THE_CORNIFIED_ENVELOPE	7/387	128/43216	0.00197855	0.00115989	KAZN/KRT17/KRT7/KRT81/KRT83/KRT86/LCE1F	7
REACTOME_EPH_EPHRIN_SIGNALING	6/387	92/43216	0.00218106	0.00127861	EFNA5/EPHB1/KALRN/MYH10/SDC2/TIAM1	6
REACTOME_UNFOLDED_PROTEIN_RESPONSE_UPR	6/387	92/43216	0.00218106	0.00127861	CREB3L2/DNAJB9/DNAJC3/HERPUD1/TLN1/XBP1	6
REACTOME_LOSS_OF_FUNCTION_OF_MECP2_IN_RETT_SYNDROME	3/387	13/43216	0.00221847	0.00130054	BDNF/CAMK4/TBL1X	3
REACTOME_CLASS_B_2_SECRETIN_FAMILY_RECEPTORS	6/387	94/43216	0.00236026	0.00138366	ADGRE1/CRHBP/FZD8/GNG11/GNGT2/WNT5A	6
REACTOME_RHO_GTPASES_ACTIVATE_PKNS	6/387	94/43216	0.00236026	0.00138366	H2AJ/H2BC21/H2BC5/H2BC8/MYH10/SFN	6
REACTOME_ADHERENS_JUNCTIONS_INTERACTIONS	4/387	33/43216	0.00236298	0.00138525	CDH11/CDH3/CDH4/NECTIN4	4
REACTOME_METABOLIC_DISORDERS_OF_BIOLOGICAL_OXIDATION_ENZYMES	4/387	34/43216	0.00262639	0.00153967	ACY1/FDX1/GCLM/MAOA	4
REACTOME_METABOLISM_OF_NUCLEOTIDES	6/387	98/43216	0.002853	0.00167252	ADA/AK4/DPYD/NME3/NT5E/TXNRD1	6
REACTOME_CELL_CELL_JUNCTION_ORGANIZATION	5/387	65/43216	0.00311824	0.00182801	CDH11/CDH3/CDH4/NECTIN4/PARD6B	5
REACTOME_DNA_METHYLATION	5/387	65/43216	0.00311824	0.00182801	DNMT3B/H2AJ/H2BC21/H2BC5/H2BC8	5
REACTOME_ANCHORING_FIBRIL_FORMATION	3/387	15/43216	0.00311824	0.00182801	COL4A6/LAMA3/LAMB3	3
REACTOME_NEGATIVE_REGULATION_OF_TCF_DEPENDENT_SIGNALING_BY_WNT_LIGAND_ANTAGONISTS	3/387	15/43216	0.00311824	0.00182801	LRP5/SFRP1/WNT5A	3
REACTOME_DISEASES_OF_GLYCOSYLATION	7/387	142/43216	0.00318117	0.0018649	MUC13/PAPSS2/POMT1/SDC2/SPON1/SPON2/SRD5A3	7
REACTOME_TRANSCRIPTIONAL_REGULATION_BY_RUNX1	9/387	239/43216	0.00340592	0.00199666	CCND2/CCND3/CTSV/H2AJ/H2BC21/H2BC5/H2BC8/LIFR/OCLN	9
REACTOME_COLLAGEN_BIOSYNTHESIS_AND_MODIFYING_ENZYMES	5/387	67/43216	0.00345996	0.00202833	COL17A1/COL4A6/COLGALT2/PCOLCE2/PLOD2	5
REACTOME_REPRODUCTION	7/387	145/43216	0.00349048	0.00204623	H2AJ/H2BC21/H2BC5/H2BC8/REC8/SUN2/SYNE1	7
REACTOME_TRANSPORT_OF_SMALL_MOLECULES	17/387	728/43216	0.00354021	0.00207538	ABCB9/ABCC4/ADD3/ATP10D/CAMK2D/GNG11/GNGT2/NIPAL2/SLC26A4/SLC38A1/SLC41A2/SLC44A2/SLC45A3/SLC7A2/SLC8A1/TSC22D3/TTYH2	17
REACTOME_TRIGLYCERIDE_METABOLISM	4/387	38/43216	0.00357814	0.00209762	FABP4/FABP6/GK/MGLL	4
REACTOME_PI3K_AKT_SIGNALING_IN_CANCER	6/387	105/43216	0.00364987	0.00213967	ERBB3/FGF5/FGFR4/HBEGF/IRS1/PDGFRB	6
REACTOME_NEGATIVE_EPIGENETIC_REGULATION_OF_RRNA_EXPRESSION	6/387	106/43216	0.00375922	0.00220377	DNMT3B/H2AJ/H2BC21/H2BC5/H2BC8/SAP30	6
REACTOME_SIGNALING_BY_VEGF	6/387	106/43216	0.00375922	0.00220377	BAIAP2/FLT1/MAPK13/NRP2/SH2D2A/VEGFC	6
REACTOME_PRC2_METHYLATES_HISTONES_AND_DNA	5/387	73/43216	0.00477511	0.00279932	DNMT3B/H2AJ/H2BC21/H2BC5/H2BC8	5
REACTOME_SENESCENCE_ASSOCIATED_SECRETORY_PHENOTYPE_SASP	6/387	112/43216	0.00493706	0.00289426	CDKN2C/H2AJ/H2BC21/H2BC5/H2BC8/RPS6KA2	6
REACTOME_EPHB_MEDIATED_FORWARD_SIGNALING	4/387	42/43216	0.00495206	0.00290305	EPHB1/KALRN/SDC2/TIAM1	4
REACTOME_NEGATIVE_REGULATION_OF_THE_PI3K_AKT_NETWORK	6/387	113/43216	0.00507059	0.00297254	ERBB3/FGF5/FGFR4/HBEGF/IRS1/PDGFRB	6
REACTOME_CELL_CYCLE	16/387	692/43216	0.00529118	0.00310186	AJUBA/CCND2/CCND3/CDKN2C/H2AJ/H2BC21/H2BC5/H2BC8/NUP210/REC8/SDCCAG8/SFN/SUN2/SYNE1/TUBB4A/ZNF385A	16
REACTOME_REGULATION_OF_LIPID_METABOLISM_BY_PPARALPHA	6/387	119/43216	0.0065275	0.00382663	ESRRA/GRHL1/PEX11A/PPARGC1B/TBL1X/TXNRD1	6
REACTOME_INTERLEUKIN_37_SIGNALING	3/387	21/43216	0.0072427	0.0042459	CASP1/IL18R1/PTPN12	3
REACTOME_REGULATION_OF_FZD_BY_UBIQUITINATION	3/387	21/43216	0.0072427	0.0042459	FZD8/LGR4/LRP5	3
REACTOME_TRANSPORT_OF_CONNEXONS_TO_THE_PLASMA_MEMBRANE	3/387	21/43216	0.0072427	0.0042459	GJA1/GJB2/TUBB4A	3
REACTOME_METABOLISM_OF_WATER_SOLUBLE_VITAMINS_AND_COFACTORS	6/387	123/43216	0.00746305	0.00437507	ALDH1L2/NAMPT/NNMT/NT5E/PANK1/PRSS3	6
REACTOME_CHROMATIN_MODIFYING_ENZYMES	9/387	274/43216	0.00751905	0.0044079	H2AJ/H2BC21/H2BC5/H2BC8/MECOM/PRMT3/SAP30/TADA2B/TBL1X	9
REACTOME_SHC1_EVENTS_IN_ERBB2_SIGNALING	3/387	22/43216	0.00809726	0.00474686	ERBB3/HBEGF/PTPN12	3
REACTOME_CHONDROITIN_SULFATE_DERMATAN_SULFATE_METABOLISM	4/387	50/43216	0.00865977	0.00507663	CHST15/DSE/DSEL/SDC2	4
REACTOME_IRE1ALPHA_ACTIVATES_CHAPERONES	4/387	50/43216	0.00865977	0.00507663	DNAJB9/DNAJC3/TLN1/XBP1	4
REACTOME_GAP_JUNCTION_TRAFFICKING_AND_REGULATION	4/387	51/43216	0.00912816	0.00535121	DAB2/GJA1/GJB2/TUBB4A	4
REACTOME_SIGNALING_BY_FGFR	5/387	87/43216	0.00912816	0.00535121	ANOS1/FGF5/FGFR4/FLRT2/NCBP1	5
REACTOME_ACTIVATED_NTRK2_SIGNALS_THROUGH_CDK5	2/387	6/43216	0.00912816	0.00535121	BDNF/TIAM1	2
REACTOME_PHENYLALANINE_METABOLISM	2/387	6/43216	0.00912816	0.00535121	ASRGL1/PCBD1	2
REACTOME_SULFIDE_OXIDATION_TO_SULFATE	2/387	6/43216	0.00912816	0.00535121	SQOR/TST	2
REACTOME_UPTAKE_AND_FUNCTION_OF_DIPHTHERIA_TOXIN	2/387	6/43216	0.00912816	0.00535121	HBEGF/TXNRD1	2
REACTOME_RESPONSE_TO_ELEVATED_PLATELET_CYTOSOLIC_CA2	6/387	131/43216	0.00936068	0.00548752	ABCC4/ECM1/FN1/TLN1/TMSB4X/VEGFC	6
REACTOME_TRIGLYCERIDE_CATABOLISM	3/387	24/43216	0.00960432	0.00563035	FABP4/FABP6/MGLL	3
REACTOME_FORMATION_OF_THE_BETA_CATENIN_TCF_TRANSACTIVATING_COMPLEX	5/387	92/43216	0.0110767	0.00649352	H2AJ/H2BC21/H2BC5/H2BC8/TCF4	5
REACTOME_TRANSCRIPTIONAL_ACTIVATION_OF_MITOCHONDRIAL_BIOGENESIS	4/387	55/43216	0.0112761	0.00661038	CAMK4/ESRRA/PPARGC1B/TBL1X	4
REACTOME_RAC3_GTPASE_CYCLE	5/387	93/43216	0.0112761	0.00661038	AMIGO2/BAIAP2/MPP7/TAOK3/TIAM1	5
REACTOME_SIGNALING_BY_NUCLEAR_RECEPTORS	9/387	297/43216	0.0112761	0.00661038	FABP6/GNG11/GNGT2/H2AJ/H2BC21/H2BC5/H2BC8/HBEGF/TBL1X	9
REACTOME_HCMV_EARLY_EVENTS	6/387	138/43216	0.0112761	0.00661038	H2BC21/H2BC5/H2BC8/NUP210/TBL1X/TUBB4A	6
REACTOME_SIGNALING_BY_ERBB2_IN_CANCER	3/387	26/43216	0.0112761	0.00661038	ERBB3/HBEGF/PTPN12	3
REACTOME_ACTIVATION_OF_NMDA_RECEPTORS_AND_POSTSYNAPTIC_EVENTS	5/387	94/43216	0.0112761	0.00661038	CAMK2D/CAMK4/PRKAG2/RPS6KA2/TUBB4A	5
REACTOME_HDACS_DEACETYLATE_HISTONES	5/387	94/43216	0.0112761	0.00661038	H2BC21/H2BC5/H2BC8/SAP30/TBL1X	5
REACTOME_MITOCHONDRIAL_BIOGENESIS	5/387	94/43216	0.0112761	0.00661038	CAMK4/ESRRA/PPARGC1B/PRKAG2/TBL1X	5
REACTOME_NUCLEOTIDE_BINDING_DOMAIN_LEUCINE_RICH_REPEAT_CONTAINING_RECEPTOR_NLR_SIGNALING_PATHWAYS	4/387	56/43216	0.0112761	0.00661038	AIM2/CASP1/MAPK13/RIPK2	4
REACTOME_RECOGNITION_AND_ASSOCIATION_OF_DNA_GLYCOSYLASE_WITH_SITE_CONTAINING_AN_AFFECTED_PURINE	4/387	56/43216	0.0112761	0.00661038	H2AJ/H2BC21/H2BC5/H2BC8	4
REACTOME_ERYTHROPOIETIN_ACTIVATES_PHOSPHOLIPASE_C_GAMMA_PLCG	2/387	7/43216	0.011325	0.0066391	EPOR/PLCG2	2
REACTOME_SIGNALING_BY_PDGF	4/387	58/43216	0.0126465	0.00741378	PDGFC/PDGFRB/PLAT/PTPN12	4
REACTOME_PD_1_SIGNALING	3/387	28/43216	0.0133657	0.00783537	CD274/HLA-DPB1/HLA-DRB5	3
REACTOME_SIGNALING_BY_BMP	3/387	28/43216	0.0133657	0.00783537	BMPR1B/FSTL1/SMAD1	3
REACTOME_MUSCLE_CONTRACTION	7/387	195/43216	0.0133657	0.00783537	CAMK2D/FGF12/KCNK1/SCN9A/SLC8A1/SORBS1/TLN1	7
REACTOME_EPIGENETIC_REGULATION_OF_GENE_EXPRESSION	6/387	145/43216	0.0135829	0.0079627	DNMT3B/H2AJ/H2BC21/H2BC5/H2BC8/SAP30	6
REACTOME_ROLE_OF_ABL_IN_ROBO_SLIT_SIGNALING	2/387	8/43216	0.0139193	0.00815993	CAP2/ROBO1	2
REACTOME_SIGNALING_BY_RNF43_MUTANTS	2/387	8/43216	0.0139193	0.00815993	FZD8/LRP5	2
REACTOME_VEGF_LIGAND_RECEPTOR_INTERACTIONS	2/387	8/43216	0.0139193	0.00815993	FLT1/VEGFC	2
REACTOME_DOWNREGULATION_OF_ERBB2_SIGNALING	3/387	29/43216	0.0139193	0.00815993	ERBB3/HBEGF/PTPN12	3
REACTOME_INTERCONVERSION_OF_NUCLEOTIDE_DI_AND_TRIPHOSPHATES	3/387	29/43216	0.0139193	0.00815993	AK4/NME3/TXNRD1	3
REACTOME_MYOGENESIS	3/387	29/43216	0.0139193	0.00815993	CDH4/CTNNA2/TCF4	3
REACTOME_UPTAKE_AND_ACTIONS_OF_BACTERIAL_TOXINS	3/387	29/43216	0.0139193	0.00815993	HBEGF/SYT1/TXNRD1	3
REACTOME_DISEASES_OF_PROGRAMMED_CELL_DEATH	5/387	102/43216	0.0143978	0.00844044	DNMT3B/H2AJ/H2BC21/H2BC5/H2BC8	5
REACTOME_SIGNALING_BY_TGFB_FAMILY_MEMBERS	5/387	102/43216	0.0143978	0.00844044	ACVR1C/BMPR1B/FST/FSTL1/SMAD1	5
REACTOME_CLASS_I_MHC_MEDIATED_ANTIGEN_PROCESSING_PRESENTATION	10/387	377/43216	0.0144335	0.00846136	CBLB/CTSV/FBXO44/HLA-B/HLA-C/HLA-F/RBCK1/RNF144B/SEC24D/UBE2E3	10
REACTOME_O_LINKED_GLYCOSYLATION_OF_MUCINS	4/387	62/43216	0.0144963	0.00849818	B3GNT9/GALNT15/GCNT3/MUC13	4
REACTOME_PHASE_I_FUNCTIONALIZATION_OF_COMPOUNDS	5/387	103/43216	0.0146144	0.0085674	ALDH2/CYP2S1/CYP3A5/FDX1/MAOA	5
REACTOME_POTASSIUM_CHANNELS	5/387	103/43216	0.0146144	0.0085674	GNG11/GNGT2/KCNJ15/KCNK1/KCNN3	5
REACTOME_ACTIVATION_OF_KAINATE_RECEPTORS_UPON_GLUTAMATE_BINDING	3/387	30/43216	0.0146373	0.00858085	GNG11/GNGT2/NCALD	3
REACTOME_BASE_EXCISION_REPAIR_AP_SITE_FORMATION	4/387	63/43216	0.0147664	0.00865652	H2AJ/H2BC21/H2BC5/H2BC8	4
REACTOME_TRANSCRIPTIONAL_REGULATION_BY_MECP2	4/387	63/43216	0.0147664	0.00865652	BDNF/CAMK2D/CAMK4/TBL1X	4
REACTOME_METABOLISM_OF_STEROIDS	6/387	151/43216	0.0147664	0.00865652	FABP6/FDX1/HSD3B7/SEC24D/SRD5A3/TBL1X	6
REACTOME_EGFR_DOWNREGULATION	3/387	31/43216	0.0155728	0.00912924	HBEGF/PTPN12/SH3GL2	3
REACTOME_NICOTINATE_METABOLISM	3/387	31/43216	0.0155728	0.00912924	NAMPT/NNMT/NT5E	3
REACTOME_PI3K_AKT_ACTIVATION	2/387	9/43216	0.0160708	0.00942123	IRS1/NTRK1	2
REACTOME_RHO_GTPASE_EFFECTORS	9/387	324/43216	0.0161219	0.00945118	BAIAP2/CIT/H2AJ/H2BC21/H2BC5/H2BC8/MYH10/SFN/TUBB4A	9
REACTOME_TRANSCRIPTIONAL_REGULATION_BY_SMALL_RNAS	5/387	107/43216	0.0162462	0.00952404	H2AJ/H2BC21/H2BC5/H2BC8/NUP210	5
REACTOME_PHASE_0_RAPID_DEPOLARISATION	3/387	32/43216	0.0165304	0.00969064	CAMK2D/FGF12/SCN9A	3
REACTOME_REGULATION_OF_MECP2_EXPRESSION_AND_ACTIVITY	3/387	32/43216	0.0165304	0.00969064	CAMK2D/CAMK4/TBL1X	3
REACTOME_ACTIVATED_PKN1_STIMULATES_TRANSCRIPTION_OF_AR_ANDROGEN_RECEPTOR_REGULATED_GENES_KLK2_AND_KLK3	4/387	67/43216	0.0174306	0.0102184	H2AJ/H2BC21/H2BC5/H2BC8	4
REACTOME_DISEASES_ASSOCIATED_WITH_O_GLYCOSYLATION_OF_PROTEINS	4/387	67/43216	0.0174306	0.0102184	MUC13/POMT1/SPON1/SPON2	4
REACTOME_ACTIVATION_OF_MATRIX_METALLOPROTEINASES	3/387	33/43216	0.0177272	0.0103922	CTSV/MMP14/PRSS2	3
REACTOME_CDC42_GTPASE_CYCLE	6/387	159/43216	0.0177722	0.0104186	ARHGAP22/ARHGAP31/ARHGAP4/BAIAP2/CDC42EP3/TIAM1	6
REACTOME_INHIBITION_OF_DNA_RECOMBINATION_AT_TELOMERE	4/387	68/43216	0.0179426	0.0105185	H2AJ/H2BC21/H2BC5/H2BC8	4
REACTOME_SIRT1_NEGATIVELY_REGULATES_RRNA_EXPRESSION	4/387	68/43216	0.0179426	0.0105185	H2AJ/H2BC21/H2BC5/H2BC8	4
REACTOME_GPCR_LIGAND_BINDING	11/387	463/43216	0.0181247	0.0106253	ADGRE1/CCL5/CCR1/CRHBP/EDNRA/FZD8/GNG11/GNGT2/HRH2/NMB/WNT5A	11
REACTOME_ALPHA_DEFENSINS	2/387	10/43216	0.0181974	0.0106679	PRSS2/PRSS3	2
REACTOME_CAMK_IV_MEDIATED_PHOSPHORYLATION_OF_CREB	2/387	10/43216	0.0181974	0.0106679	CAMK2D/CAMK4	2
REACTOME_KETONE_BODY_METABOLISM	2/387	10/43216	0.0181974	0.0106679	BDH1/OXCT1	2
REACTOME_NEUROTRANSMITTER_CLEARANCE	2/387	10/43216	0.0181974	0.0106679	ALDH2/MAOA	2
REACTOME_KERATINIZATION	7/387	216/43216	0.0184545	0.0108186	KAZN/KRT17/KRT7/KRT81/KRT83/KRT86/LCE1F	7
REACTOME_HCMV_INFECTION	6/387	162/43216	0.0184545	0.0108186	H2BC21/H2BC5/H2BC8/NUP210/TBL1X/TUBB4A	6
REACTOME_INWARDLY_RECTIFYING_K_CHANNELS	3/387	35/43216	0.0196446	0.0115163	GNG11/GNGT2/KCNJ15	3
REACTOME_ESR_MEDIATED_SIGNALING	7/387	221/43216	0.0205511	0.0120477	GNG11/GNGT2/H2AJ/H2BC21/H2BC5/H2BC8/HBEGF	7
REACTOME_NOD1_2_SIGNALING_PATHWAY	3/387	36/43216	0.0210449	0.0123372	CASP1/MAPK13/RIPK2	3
REACTOME_DERMATAN_SULFATE_BIOSYNTHESIS	2/387	11/43216	0.0212305	0.012446	DSE/DSEL	2
REACTOME_PHENYLALANINE_AND_TYROSINE_METABOLISM	2/387	11/43216	0.0212305	0.012446	ASRGL1/PCBD1	2
REACTOME_DEPOSITION_OF_NEW_CENPA_CONTAINING_NUCLEOSOMES_AT_THE_CENTROMERE	4/387	73/43216	0.0214573	0.0125789	H2AJ/H2BC21/H2BC5/H2BC8	4
REACTOME_SELENOAMINO_ACID_METABOLISM	5/387	118/43216	0.0216427	0.0126876	NNMT/PAPSS2/RPS10/RPS4Y1/TXNRD1	5
REACTOME_CONDENSATION_OF_PROPHASE_CHROMOSOMES	4/387	74/43216	0.0222742	0.0130578	H2AJ/H2BC21/H2BC5/H2BC8	4
REACTOME_GAP_JUNCTION_ASSEMBLY	3/387	38/43216	0.0237214	0.0139062	GJA1/GJB2/TUBB4A	3
REACTOME_ERCC6_CSB_AND_EHMT2_G9A_POSITIVELY_REGULATE_RRNA_EXPRESSION	4/387	76/43216	0.0239615	0.014047	H2AJ/H2BC21/H2BC5/H2BC8	4
REACTOME_ACTIVATION_OF_ANTERIOR_HOX_GENES_IN_HINDBRAIN_DEVELOPMENT_DURING_EARLY_EMBRYOGENESIS	5/387	122/43216	0.0239615	0.014047	AJUBA/H2AJ/H2BC21/H2BC5/H2BC8	5
REACTOME_FGFR1C_LIGAND_BINDING_AND_ACTIVATION	2/387	12/43216	0.0239615	0.014047	ANOS1/FGF5	2
REACTOME_GAP_JUNCTION_DEGRADATION	2/387	12/43216	0.0239615	0.014047	DAB2/GJA1	2
REACTOME_GLUTATHIONE_SYNTHESIS_AND_RECYCLING	2/387	12/43216	0.0239615	0.014047	CHAC1/GCLM	2
REACTOME_PYRIMIDINE_CATABOLISM	2/387	12/43216	0.0239615	0.014047	DPYD/NT5E	2
REACTOME_ORGANELLE_BIOGENESIS_AND_MAINTENANCE	8/387	291/43216	0.0239615	0.014047	CAMK4/ESRRA/PPARGC1B/PRKAG2/SDCCAG8/TBL1X/TMEM216/TUBB4A	8
REACTOME_GENERATION_OF_SECOND_MESSENGER_MOLECULES	3/387	39/43216	0.0243139	0.0142535	HLA-DPB1/HLA-DRB5/PLCG2	3
REACTOME_PLATELET_AGGREGATION_PLUG_FORMATION	3/387	39/43216	0.0243139	0.0142535	FN1/THPO/TLN1	3
REACTOME_TCR_SIGNALING	5/387	124/43216	0.0249867	0.014648	HLA-DPB1/HLA-DRB5/PAG1/PLCG2/RIPK2	5
REACTOME_OXIDATIVE_STRESS_INDUCED_SENESCENCE	5/387	126/43216	0.0265757	0.0155795	CDKN2C/H2AJ/H2BC21/H2BC5/H2BC8	5
REACTOME_DISSOLUTION_OF_FIBRIN_CLOT	2/387	13/43216	0.026681	0.0156413	PLAT/SERPINB8	2
REACTOME_ERBB2_ACTIVATES_PTK6_SIGNALING	2/387	13/43216	0.026681	0.0156413	ERBB3/HBEGF	2
REACTOME_SIGNALING_BY_ACTIVIN	2/387	13/43216	0.026681	0.0156413	ACVR1C/FST	2
REACTOME_CARDIAC_CONDUCTION	5/387	127/43216	0.026681	0.0156413	CAMK2D/FGF12/KCNK1/SCN9A/SLC8A1	5
REACTOME_DNA_DAMAGE_TELOMERE_STRESS_INDUCED_SENESCENCE	4/387	80/43216	0.026681	0.0156413	H2AJ/H2BC21/H2BC5/H2BC8	4
REACTOME_G_ALPHA_12_13_SIGNALLING_EVENTS	4/387	80/43216	0.026681	0.0156413	GNG11/GNGT2/KALRN/TIAM1	4
REACTOME_RNA_POLYMERASE_III_TRANSCRIPTION	3/387	41/43216	0.0267174	0.0156626	BRF2/NFIA/POLR3K	3
REACTOME_GLYCEROPHOSPHOLIPID_BIOSYNTHESIS	5/387	128/43216	0.027237	0.0159672	GPD1L/LIPH/MGLL/PTPMT1/SLC44A2	5
REACTOME_RND3_GTPASE_CYCLE	3/387	42/43216	0.0282983	0.0165893	CKB/MUC13/VANGL2	3
REACTOME_GABA_B_RECEPTOR_ACTIVATION	3/387	43/43216	0.0299194	0.0175397	GNG11/GNGT2/KCNJ15	3
REACTOME_DEGRADATION_OF_CYSTEINE_AND_HOMOCYSTEINE	2/387	14/43216	0.0299194	0.0175397	SQOR/TST	2
REACTOME_RETROGRADE_NEUROTROPHIN_SIGNALLING	2/387	14/43216	0.0299194	0.0175397	NTRK1/SH3GL2	2
REACTOME_LEISHMANIA_INFECTION	8/387	308/43216	0.0305651	0.0179182	BAIAP2/CASP1/GNG11/GNGT2/HRH2/NT5E/PLCG2/WNT5A	8
REACTOME_SLC_MEDIATED_TRANSMEMBRANE_TRANSPORT	7/387	250/43216	0.0331362	0.0194254	SLC26A4/SLC38A1/SLC41A2/SLC44A2/SLC45A3/SLC7A2/SLC8A1	7
REACTOME_SIGNALING_BY_MODERATE_KINASE_ACTIVITY_BRAF_MUTANTS	3/387	45/43216	0.0331362	0.0194254	CAMK2D/FN1/TLN1	3
REACTOME_SPHINGOLIPID_DE_NOVO_BIOSYNTHESIS	3/387	45/43216	0.0331362	0.0194254	CERS4/PLPP3/SPTLC3	3
REACTOME_ERBB2_REGULATES_CELL_MOTILITY	2/387	15/43216	0.0331751	0.0194483	ERBB3/HBEGF	2
REACTOME_GRB2_SOS_PROVIDES_LINKAGE_TO_MAPK_SIGNALING_FOR_INTEGRINS	2/387	15/43216	0.0331751	0.0194483	FN1/TLN1	2
REACTOME_P130CAS_LINKAGE_TO_MAPK_SIGNALING_FOR_INTEGRINS	2/387	15/43216	0.0331751	0.0194483	FN1/TLN1	2
REACTOME_MEIOTIC_RECOMBINATION	4/387	87/43216	0.0333947	0.019577	H2AJ/H2BC21/H2BC5/H2BC8	4
REACTOME_B_WICH_COMPLEX_POSITIVELY_REGULATES_RRNA_EXPRESSION	4/387	88/43216	0.0344168	0.0201762	H2AJ/H2BC21/H2BC5/H2BC8	4
REACTOME_RNA_POLYMERASE_I_PROMOTER_ESCAPE	4/387	88/43216	0.0344168	0.0201762	H2AJ/H2BC21/H2BC5/H2BC8	4
REACTOME_CELL_SURFACE_INTERACTIONS_AT_THE_VASCULAR_WALL	6/387	194/43216	0.0348868	0.0204517	FN1/ITGA4/PSG1/SDC2/SIRPG/TREM1	6
REACTOME_CYCLIN_D_ASSOCIATED_EVENTS_IN_G1	3/387	47/43216	0.0353666	0.020733	CCND2/CCND3/CDKN2C	3
REACTOME_GENE_SILENCING_BY_RNA	5/387	140/43216	0.0353666	0.020733	H2AJ/H2BC21/H2BC5/H2BC8/NUP210	5
REACTOME_INTERLEUKIN_1_FAMILY_SIGNALING	5/387	140/43216	0.0353666	0.020733	CASP1/IL18R1/PELI2/PTPN12/RIPK2	5
REACTOME_FGFR1_LIGAND_BINDING_AND_ACTIVATION	2/387	16/43216	0.0353666	0.020733	ANOS1/FGF5	2
REACTOME_PI3K_EVENTS_IN_ERBB2_SIGNALING	2/387	16/43216	0.0353666	0.020733	ERBB3/HBEGF	2
REACTOME_SIGNAL_REGULATORY_PROTEIN_FAMILY_INTERACTIONS	2/387	16/43216	0.0353666	0.020733	SIRPB1/SIRPG	2
REACTOME_BASE_EXCISION_REPAIR	4/387	90/43216	0.0353666	0.020733	H2AJ/H2BC21/H2BC5/H2BC8	4
REACTOME_OPIOID_SIGNALLING	4/387	90/43216	0.0353666	0.020733	CAMK2D/CAMK4/GNG11/GNGT2	4
REACTOME_SPHINGOLIPID_METABOLISM	4/387	90/43216	0.0353666	0.020733	CERS4/GLTP/PLPP3/SPTLC3	4
REACTOME_TRANSCRIPTIONAL_REGULATION_OF_GRANULOPOIESIS	4/387	90/43216	0.0353666	0.020733	H2AJ/H2BC21/H2BC5/H2BC8	4
REACTOME_IRS_MEDIATED_SIGNALLING	3/387	48/43216	0.0361536	0.0211943	FGF5/FGFR4/IRS1	3
REACTOME_METABOLISM_OF_FAT_SOLUBLE_VITAMINS	3/387	48/43216	0.0361536	0.0211943	LRP1/LRP12/SDC2	3
REACTOME_CELLULAR_SENESCENCE	6/387	198/43216	0.0361536	0.0211943	CDKN2C/H2AJ/H2BC21/H2BC5/H2BC8/RPS6KA2	6
REACTOME_MITOTIC_PROPHASE	5/387	143/43216	0.0374568	0.0219583	H2AJ/H2BC21/H2BC5/H2BC8/NUP210	5
REACTOME_RECYCLING_PATHWAY_OF_L1	3/387	49/43216	0.0378832	0.0222083	RPS6KA2/SH3GL2/TUBB4A	3
REACTOME_ABERRANT_REGULATION_OF_MITOTIC_G1_S_TRANSITION_IN_CANCER_DUE_TO_RB1_DEFECTS	2/387	17/43216	0.0382739	0.0224374	CCND2/CCND3	2
REACTOME_GAB1_SIGNALOSOME	2/387	17/43216	0.0382739	0.0224374	HBEGF/PAG1	2
REACTOME_REGULATION_OF_RUNX1_EXPRESSION_AND_ACTIVITY	2/387	17/43216	0.0382739	0.0224374	CCND2/CCND3	2
REACTOME_SIGNALING_BY_NTRK3_TRKC	2/387	17/43216	0.0382739	0.0224374	IRS1/PTPRS	2
REACTOME_NETRIN_1_SIGNALING	3/387	50/43216	0.0388506	0.0227755	ABLIM1/MAPK13/ROBO1	3
REACTOME_SIGNALING_BY_ERBB2	3/387	50/43216	0.0388506	0.0227755	ERBB3/HBEGF/PTPN12	3
REACTOME_SIGNALING_BY_FGFR1	3/387	50/43216	0.0388506	0.0227755	ANOS1/FGF5/FLRT2	3
REACTOME_BETA_CATENIN_INDEPENDENT_WNT_SIGNALING	5/387	146/43216	0.0391829	0.0229702	FZD8/GNG11/GNGT2/VANGL2/WNT5A	5
REACTOME_G2_M_DNA_DAMAGE_CHECKPOINT	4/387	95/43216	0.0400598	0.0234843	H2BC21/H2BC5/H2BC8/SFN	4
REACTOME_EPH_EPHRIN_MEDIATED_REPULSION_OF_CELLS	3/387	51/43216	0.040326	0.0236403	EFNA5/EPHB1/TIAM1	3
REACTOME_NEUROTRANSMITTER_RELEASE_CYCLE	3/387	51/43216	0.040326	0.0236403	ALDH5A1/MAOA/SYT1	3
REACTOME_CROSSLINKING_OF_COLLAGEN_FIBRILS	2/387	18/43216	0.0408755	0.0239625	COL4A6/LOXL3	2
REACTOME_GASTRIN_CREB_SIGNALLING_PATHWAY_VIA_PKC_AND_MAPK	2/387	18/43216	0.0408755	0.0239625	HBEGF/RPS6KA2	2
REACTOME_NOREPINEPHRINE_NEUROTRANSMITTER_RELEASE_CYCLE	2/387	18/43216	0.0408755	0.0239625	MAOA/SYT1	2
REACTOME_TP53_REGULATES_TRANSCRIPTION_OF_GENES_INVOLVED_IN_G2_CELL_CYCLE_ARREST	2/387	18/43216	0.0408755	0.0239625	SFN/ZNF385A	2
REACTOME_RUNX1_REGULATES_GENES_INVOLVED_IN_MEGAKARYOCYTE_DIFFERENTIATION_AND_PLATELET_FUNCTION	4/387	98/43216	0.0432491	0.025354	H2AJ/H2BC21/H2BC5/H2BC8	4
REACTOME_PHOSPHOLIPID_METABOLISM	6/387	211/43216	0.0439744	0.0257792	GPD1L/LIPH/MGLL/MTMR1/PTPMT1/SLC44A2	6
REACTOME_AFLATOXIN_ACTIVATION_AND_DETOXIFICATION	2/387	19/43216	0.0439744	0.0257792	ACY1/CYP3A5	2
REACTOME_GABA_SYNTHESIS_RELEASE_REUPTAKE_AND_DEGRADATION	2/387	19/43216	0.0439744	0.0257792	ALDH5A1/SYT1	2
REACTOME_NICOTINAMIDE_SALVAGING	2/387	19/43216	0.0439744	0.0257792	NAMPT/NNMT	2
REACTOME_PROSTACYCLIN_SIGNALLING_THROUGH_PROSTACYCLIN_RECEPTOR	2/387	19/43216	0.0439744	0.0257792	GNG11/GNGT2	2
REACTOME_RHO_GTPASES_ACTIVATE_CIT	2/387	19/43216	0.0439744	0.0257792	CIT/MYH10	2
REACTOME_SCAVENGING_BY_CLASS_A_RECEPTORS	2/387	19/43216	0.0439744	0.0257792	MARCO/SCARA5	2
REACTOME_INSULIN_RECEPTOR_SIGNALLING_CASCADE	3/387	54/43216	0.0444876	0.02608	FGF5/FGFR4/IRS1	3
REACTOME_SIGNALING_BY_TYPE_1_INSULIN_LIKE_GROWTH_FACTOR_1_RECEPTOR_IGF1R	3/387	54/43216	0.0444876	0.02608	FGF5/FGFR4/IRS1	3
REACTOME_VISUAL_PHOTOTRANSDUCTION	4/387	100/43216	0.0444876	0.02608	HSD17B6/LRP1/LRP12/SDC2	4
REACTOME_CELL_CYCLE_MITOTIC	11/387	560/43216	0.045419	0.026626	AJUBA/CCND2/CCND3/CDKN2C/H2AJ/H2BC21/H2BC5/H2BC8/NUP210/SDCCAG8/TUBB4A	11
REACTOME_CELLULAR_RESPONSE_TO_HEAT_STRESS	4/387	101/43216	0.0454683	0.0266549	CAMK2D/COL4A6/HSPA12A/NUP210	4
REACTOME_TNFR2_NON_CANONICAL_NF_KB_PATHWAY	4/387	101/43216	0.0454683	0.0266549	TNFRSF8/TNFSF13B/TNFSF15/TNFSF8	4
REACTOME_TOLL_LIKE_RECEPTOR_CASCADES	5/387	155/43216	0.0455085	0.0266785	CTSV/PELI2/PLCG2/RIPK2/RPS6KA2	5
REACTOME_HEPARAN_SULFATE_HEPARIN_HS_GAG_METABOLISM	3/387	55/43216	0.0455085	0.0266785	HPSE/HS6ST3/SDC2	3
REACTOME_SENSORY_PROCESSING_OF_SOUND_BY_OUTER_HAIR_CELLS_OF_THE_COCHLEA	3/387	55/43216	0.0455085	0.0266785	CHRNA9/EPB41L1/PLS1	3
REACTOME_G_BETA_GAMMA_SIGNALLING_THROUGH_CDC42	2/387	20/43216	0.0465423	0.0272846	GNG11/GNGT2	2
REACTOME_SIGNALLING_TO_RAS	2/387	20/43216	0.0465423	0.0272846	MAPK13/NTRK1	2
REACTOME_GOLGI_ASSOCIATED_VESICLE_BIOGENESIS	3/387	56/43216	0.0472286	0.0276869	AP3S1/SH3GL2/SNX9	3
REACTOME_POSITIVE_EPIGENETIC_REGULATION_OF_RRNA_EXPRESSION	4/387	103/43216	0.0472782	0.0277159	H2AJ/H2BC21/H2BC5/H2BC8	4
REACTOME_SIGNALING_BY_ROBO_RECEPTORS	6/387	218/43216	0.0477989	0.0280212	CAP2/GSPT2/NCBP1/ROBO1/RPS10/RPS4Y1	6
REACTOME_INFLAMMASOMES	2/387	21/43216	0.0499994	0.0293112	AIM2/CASP1	2
REACTOME_NEGATIVE_REGULATION_OF_NMDA_RECEPTOR_MEDIATED_NEURONAL_TRANSMISSION	2/387	21/43216	0.0499994	0.0293112	CAMK2D/CAMK4	2
REACTOME_PRESYNAPTIC_FUNCTION_OF_KAINATE_RECEPTORS	2/387	21/43216	0.0499994	0.0293112	GNG11/GNGT2	2
a Number of input genes overlapping with gene set divided by the total number of input genes
b Number of background genes overlapping with gene set divided by the total number of background genes
c A cutoff of adjusted p-value < 0.05 was used for selection of significantly enriched terms using hypergeometric test

## Sheet: G. Hallmark
Table S3. Regulated genes between scaffold-cultured HT1080 FUS::DDIT3-eGFP cells and control cell lines.
G. Significantly enriched terms from the Hallmark gene set collection for the genes regulated between scaffold-cultured HT1080 FUS::DDIT3-eGFP cells and control cell lines.
Gene set ID	Gene Ratioa	Background Ratiob	Adjusted p-valuec	q-value	Gene names	Count
HALLMARK_EPITHELIAL_MESENCHYMAL_TRANSITION	24/220	200/43216	3.73808e-24	3.93482e-25	ABI3BP/ADAM12/BDNF/CAP2/CDH11/DAB2/ECM1/FN1/FSTL1/FZD8/GJA1/LAMA3/LRP1/MMP14/NNMT/NT5E/PCOLCE2/PDGFRB/PLOD2/PRSS2/SFRP1/SNAI2/VEGFC/WNT5A	24
HALLMARK_UV_RESPONSE_DN	21/220	144/43216	3.3903e-23	3.56874e-24	ADD3/ADGRL2/AMPH/BDNF/CACNA1A/CAP2/CELF2/CITED2/DAB2/GJA1/HAS2/IRS1/KALRN/MGLL/PDGFRB/PDLIM5/PLPP3/SDC2/SNAI2/SYNE1/TFPI	21
HALLMARK_ESTROGEN_RESPONSE_EARLY	18/220	200/43216	3.57778e-16	3.76609e-17	ABLIM1/ADD3/BCL11B/GJA1/KAZN/MLPH/NAV2/PAPSS2/PDLIM3/PEX11A/PTGES/RPS6KA2/SFN/SLC37A1/SLC7A2/SYNGR1/TIAM1/XBP1	18
HALLMARK_APICAL_JUNCTION	17/220	200/43216	3.72268e-15	3.91861e-16	ADAM9/AMIGO2/BAIAP2/CD274/CDH11/CDH3/CDH4/COL17A1/IRS1/LAMA3/LAMB3/MAPK13/MPZL2/MYH10/NECTIN4/SGCE/TAOK2	17
HALLMARK_COMPLEMENT	17/220	200/43216	3.72268e-15	3.91861e-16	ADAM9/C1R/CASP1/CBLB/CCL5/CTSH/CTSO/CTSV/FDX1/FN1/GCA/GNGT2/KYNU/LRP1/MMP14/PLAT/PRSS3	17
HALLMARK_KRAS_SIGNALING_UP	17/220	200/43216	3.72268e-15	3.91861e-16	ADGRL4/CCND2/CSF2RA/ERO1A/ETV1/GFPT2/GNG11/HBEGF/HKDC1/MPZL2/PLAT/PLEK2/PTPRR/SDCCAG8/SPON1/TFPI/VWA5A	17
HALLMARK_IL2_STAT5_SIGNALING	16/220	199/43216	5.73767e-14	6.03966e-15	ADAM19/ALCAM/ARL4A/CCND2/CCND3/ECM1/IL18R1/NFKBIZ/NT5E/PDCD2L/SCN9A/SNX9/SYT11/TIAM1/TNFRSF8/XBP1	16
HALLMARK_GLYCOLYSIS	15/220	199/43216	9.15337e-13	9.63513e-14	AK4/CHST2/CITED2/ERO1A/GPR87/ISG20/NOL3/NT5E/PLOD2/POLR3K/RBCK1/SAP30/SDC2/SPAG4/SRD5A3	15
HALLMARK_INFLAMMATORY_RESPONSE	14/220	200/43216	1.47426e-11	1.55185e-12	ADGRE1/CCL5/CHST2/HAS2/HBEGF/IL18R1/MARCO/MMP14/NAMPT/PTPRE/RIPK2/RNF144B/SLC7A2/TNFSF15	14
HALLMARK_ADIPOGENESIS	13/220	199/43216	1.61619e-10	1.70125e-11	ALDH2/ARL4A/CDKN2C/DNAJB9/ESRRA/FABP4/GBE1/LAMA4/LIFR/MGLL/SORBS1/SQOR/TST	13
HALLMARK_ESTROGEN_RESPONSE_LATE	13/220	199/43216	1.61619e-10	1.70125e-11	ADD3/CKB/ISG20/MAPK13/PAPSS2/PDLIM3/PTGES/RPS6KA2/SFN/SNX10/TIAM1/TST/XBP1	13
HALLMARK_P53_PATHWAY	13/220	199/43216	1.61619e-10	1.70125e-11	ADA/BAIAP2/CASP1/CCND2/CCND3/DGKA/H2AJ/HBEGF/KRT17/PITPNC1/PTPRE/SFN/VWA5A	13
HALLMARK_TNFA_SIGNALING_VIA_NFKB	12/220	200/43216	2.27427e-09	2.39397e-10	CCL5/EGR1/GFPT2/HBEGF/KYNU/LAMB3/NAMPT/PDLIM5/PLPP3/PTPRE/RIPK2/SERPINB8	12
HALLMARK_COAGULATION	10/220	138/43216	9.52956e-09	1.00311e-09	ADAM9/C1R/CRIP2/CTSH/CTSO/CTSV/FN1/LRP1/MMP14/PLAT	10
HALLMARK_INTERFERON_GAMMA_RESPONSE	11/220	200/43216	2.42e-08	2.54737e-09	ARL4A/C1R/CASP1/CCL5/CD274/CIITA/HLA-B/ISG20/NAMPT/RBCK1/RIPK2	11
HALLMARK_XENOBIOTIC_METABOLISM	11/220	200/43216	2.42e-08	2.54737e-09	ALDH2/ARG2/CYP2S1/KYNU/MAOA/PAPSS2/PDLIM5/PTGES/PTGR1/SERTAD1/SPINT2	11
HALLMARK_APOPTOSIS	10/220	161/43216	3.47721e-08	3.66022e-09	CASP1/CCND2/DFFA/DNAJC3/DPYD/ERBB3/FEZ1/ISG20/PDGFRB/PLAT	10
HALLMARK_ANDROGEN_RESPONSE	8/220	100/43216	1.37294e-07	1.4452e-08	ABCC4/BMPR1B/CCND3/DNAJB9/GPD1L/LIFR/PDLIM5/SEC24D	8
HALLMARK_MTORC1_SIGNALING	10/220	200/43216	2.42516e-07	2.5528e-08	ADD3/AK4/ERO1A/GBE1/HSPE1/NAMPT/PHGDH/PLOD2/TXNRD1/XBP1	10
HALLMARK_UV_RESPONSE_UP	9/220	158/43216	3.38983e-07	3.56825e-08	CCND3/CTSV/HLA-F/MAOA/MGAT1/MMP14/PDLIM3/SHOX2/TST	9
HALLMARK_MYOGENESIS	9/220	199/43216	2.14944e-06	2.26257e-07	ABLIM1/ADAM12/CKB/ERBB3/FST/HBEGF/NAV2/PKIA/SORBS1	9
HALLMARK_ALLOGRAFT_REJECTION	9/220	200/43216	2.14944e-06	2.26257e-07	CCL5/CCND2/CCND3/CCR1/CD7/GBP2/HLA-DMB/HLA-DOA/RIPK2	9
HALLMARK_HYPOXIA	9/220	200/43216	2.14944e-06	2.26257e-07	AK4/CHST2/CITED2/ERO1A/GBE1/ISG20/SAP30/SDC2/TMEM45A	9
HALLMARK_MITOTIC_SPINDLE	8/220	199/43216	1.90315e-05	2.00331e-06	ARHGAP4/HOOK3/MYH10/PDLIM5/SORBS2/SUN2/TAOK2/TIAM1	8
HALLMARK_INTERFERON_ALPHA_RESPONSE	6/220	97/43216	2.18391e-05	2.29885e-06	CASP1/GBP2/HLA-C/ISG20/RIPK2/SAMD9	6
HALLMARK_UNFOLDED_PROTEIN_RESPONSE	6/220	113/43216	5.01822e-05	5.28234e-06	CHAC1/DNAJB9/DNAJC3/ERO1A/HERPUD1/XBP1	6
HALLMARK_IL6_JAK_STAT3_SIGNALING	5/220	87/43216	0.000159214	1.67593e-05	CCR1/CSF2RA/IL18R1/ITGA4/PDGFC	5
HALLMARK_REACTIVE_OXYGEN_SPECIES_PATHWAY	4/220	49/43216	0.00020659	2.17464e-05	GCLM/HHEX/PDLIM1/TXNRD1	4
HALLMARK_PEROXISOME	5/220	104/43216	0.000343999	3.62104e-05	ABCB9/FABP6/HSD3B7/PEX11A/SEMA3C	5
HALLMARK_KRAS_SIGNALING_DN	6/220	200/43216	0.000983828	0.000103561	BMPR1B/CHST2/GPRC5C/PLAG1/SHOX2/SLC25A23	6
HALLMARK_WNT_BETA_CATENIN_SIGNALING	3/220	42/43216	0.00208136	0.00021909	CCND2/FZD8/HDAC11	3
HALLMARK_BILE_ACID_METABOLISM	4/220	112/43216	0.00412899	0.000434631	GCLM/HSD17B6/HSD3B7/PEX11A	4
HALLMARK_CHOLESTEROL_HOMEOSTASIS	3/220	74/43216	0.00980022	0.0010316	ALCAM/GLDC/S100A11	3
HALLMARK_FATTY_ACID_METABOLISM	4/220	158/43216	0.0130551	0.00137422	BMPR1B/MAOA/MGLL/PCBD1	4
HALLMARK_NOTCH_SIGNALING	2/220	32/43216	0.0165326	0.00174027	SAP30/WNT5A	2
HALLMARK_PROTEIN_SECRETION	3/220	96/43216	0.0182535	0.00192142	AP3S1/SEC24D/SH3GL2	3
HALLMARK_ANGIOGENESIS	2/220	36/43216	0.0196015	0.00206331	CCND2/FSTL1	2
HALLMARK_PI3K_AKT_MTOR_SIGNALING	3/220	105/43216	0.0219485	0.00231037	CAMK4/SFN/TIAM1	3
HALLMARK_G2M_CHECKPOINT	4/220	200/43216	0.0237939	0.00250462	CDKN2C/EFNA5/SAP30/SLC38A1	4
HALLMARK_HEME_METABOLISM	4/220	200/43216	0.0237939	0.00250462	BACH1/CCND3/EPOR/GCLM	4
HALLMARK_MYC_TARGETS_V1	4/220	200/43216	0.0237939	0.00250462	AP3S1/HSPE1/NCBP1/RPS10	4
HALLMARK_APICAL_SURFACE	2/220	44/43216	0.0252504	0.00265793	EFNA5/NTNG1	2
HALLMARK_SPERMATOGENESIS	3/220	135/43216	0.0371712	0.00391275	ARL4A/CAMK4/IL13RA2	3
HALLMARK_MYC_TARGETS_V2	2/220	58/43216	0.0402136	0.00423301	HSPE1/PRMT3	2
HALLMARK_DNA_REPAIR	3/220	149/43216	0.0454768	0.00478703	ADA/BRF2/NME3	3
a Number of input genes overlapping with gene set divided by the total number of input genes
b Number of background genes overlapping with gene set divided by the total number of background genes
c A cutoff of adjusted p-value < 0.05 was used for selection of significantly enriched terms using hypergeometric test

## Sheet: H. CGP
Table S3. Regulated genes between scaffold-cultured HT1080 FUS::DDIT3-eGFP cells and control cell lines.
H. Significantly enriched terms from the Chemical and Genetic Perturbations gene set collection for the genes regulated between scaffold-cultured HT1080 FUS::DDIT3-eGFP cells and control cell lines.
Gene set ID	Gene Ratioa	Background Ratiob	Adjusted p-valuec	q-value	Gene names	Count
NUYTTEN_EZH2_TARGETS_UP	82/665	1031/43216	8.5445e-31	3.87443e-31	AIM2/ANKRD10/BACH1/BAIAP2/BDNF/C1R/C6orf141/CAP2/CASP1/CCR1/CDC42EP3/CDH11/CLEC2B/COBLL1/COLGALT2/COMMD10/CPA4/CPED1/DCUN1D5/DEPP1/DIPK1A/DNAJB9/DNMT3B/DSE/EFNA5/EGR1/FDX1/FGF5/FN1/FRMD6/FZD8/GBP2/GCNT3/GFPT2/GJA1/GPR87/GPRC5C/HCFC2/HERPUD1/HLA-B/HLA-C/HLA-F/HLA-H/ISG20/LAMA3/LAMB3/MFSD1/MGLL/MOXD1/MT1G/NAMPT/NT5E/OXCT1/PFKFB2/PHF11/PHLDB2/PKIA/PLAT/PLEK2/PLEKHA7/PLOD2/PTPRR/RBMS3/RIPK2/ROBO1/RRB…	82
ROZANOV_MMP14_TARGETS_UP	45/665	267/43216	8.85529e-30	4.01535e-30	ADA/ADD3/ADGRE1/ALPK2/AMIGO2/C1QTNF6/CCND2/CHST15/DAPK1/DDX43/ERO1A/FEZ1/FN1/FRMD6/FST/GJB2/GMFG/H2BC5/HAS2/HBE1/HERPUD1/HHIP/HLA-B/HLA-DMB/HLA-DPB1/HSD17B6/ISG20/KRT86/LAMA4/LOXL3/LRP5/MMP14/NNMT/PAEP/PDLIM1/PLOD2/PTGR1/RBPMS2/SEPTIN6/SNX10/TMEM45A/TMEM98/TRIML2/TTYH2/VANGL2	45
HAN_SATB1_TARGETS_UP	53/665	424/43216	7.01663e-29	3.18163e-29	ADGRE1/AK4/ANOS1/BCAP29/BDNF/CASP1/CDH3/CDH4/CHST15/CITED2/CSF2RA/DNAJB9/EPB41L1/EVI2B/FICD/FLT1/FST/FSTL1/GRAMD2B/HLA-DOA/IL13RA2/IL18R1/ISG20/KRT81/LAMB2/MPZL2/NNMT/NOL3/PAEP/PAPSS2/PELI2/PLAT/PLOD2/PLPP3/PRKAG2/PRSS2/PTPRE/RBCK1/RPS6KA2/SDC2/SEPTIN6/SERPINB8/SFN/SORL1/SPAG4/SYNGR1/TBL1X/TMEM45A/TNFSF15/TST/WNT5A/XBP1/ZNF600	53
SCHUETZ_BREAST_CANCER_DUCTAL_INVASIVE_UP	49/665	352/43216	7.01663e-29	3.18163e-29	ABCC4/ADAM12/ADAM19/ADGRL4/ATP10D/C1R/CASP1/CCL5/CCND2/CCR1/CDH11/CELF2/CLEC2B/CPVL/DAB2/DPYD/DSE/EDNRA/ETV1/EVI2B/FN1/FSTL1/FXYD5/GFPT2/HLA-DMB/HLA-DPB1/HLA-DRB6/HSD17B6/IFFO1/LAMA4/MME/NNMT/PDGFRB/PLCG2/RASSF2/RGS2/ROBO1/SDC2/SEPTIN6/SERPINF1/SHOX2/SNAI2/SPON1/SPON2/TCF4/TGFB1I1/TMEM47/TNS3/ZEB2	49
WONG_ADULT_TISSUE_STEM_MODULE	66/665	715/43216	1.1515e-28	5.22138e-29	ADGRD1/ADGRE1/ADGRL4/ALCAM/ARHGAP4/ARMCX2/ASTN1/BACH1/BDNF/BEX2/C1R/CCL5/CERS4/CITED2/CSF2RA/DAB2/DGKA/DKK3/DNAJB9/DNMT3B/FN1/FRMD6/FSTL1/GBP2/GJA1/GNGT2/HBEGF/HDAC11/ID4/IL18R1/KLRG1/MOXD1/MUC13/NAP1L3/NFKBIZ/NR2F1/PAIP2B/PDLIM3/PEX11A/PHLDB2/PKIA/PLPP3/PPP1R9A/PTPN12/RGS2/ROBO1/RRBP1/S100A6/SERPINF1/SERTAD1/SFRP1/SGCE/SLC8A1/SMAD1/SNX10/SORL1/SOX4/SOX6/SPON1/SSBP2/TCEAL9/TCF4/TMEM98/TP53I11/ZNF…	66
ONDER_CDH1_TARGETS_2_UP	42/665	255/43216	1.02924e-27	4.66699e-28	ADAM12/ANOS1/ARHGAP22/ARMCX2/CDH11/CDKN2C/CHST2/CITED2/CRIP2/DAB2/DDR2/FAT4/FN1/GK/GNG11/HAS2/MLPH/MME/MMP19/MOXD1/NAP1L3/NAV2/NNMT/NR2F1/PCOLCE2/PLOD2/PLPP3/PPM1H/RPS6KA2/SDC2/SEPTIN6/SERPINF1/SLC7A2/SYNE1/SYT11/TBL1X/TFPI/TRBC2/TSC22D3/WNT5A/ZFHX4/ZNF22	42
GOZGIT_ESR1_TARGETS_DN	65/665	772/43216	4.8483e-26	2.19842e-26	ABLIM1/AFF3/AJUBA/AK4/ALCAM/ARG2/ARL4A/ARMCX2/BMPR1B/C6orf141/CAP2/CBLB/CCDC169/CCL5/CDCA7L/CHST15/COBLL1/CREB3L2/CREM/DCLK1/DPYD/EPB41L1/FAM114A1/FAR2/FAXDC2/FRMD6/GBP2/H2BC21/H2BC8/HHEX/IRS1/ISG20/KYNU/MAOA/MID2/MLPH/NFKBIZ/NUCB2/PAPSS2/PDLIM5/PKIA/PLEKHA7/PTGR1/RASSF5/RNASE1/RNF144B/RPS6KA2/S100A6/SAMD9/SEC24D/SEMA3C/SLC37A1/SLC7A2/SMIM14/SPAG4/SYT1/TANC2/TCF4/TFPI/TMSB4X/TRIQK/TRPS1/TSC22D3/V…	65
ONDER_CDH1_TARGETS_2_DN	50/665	471/43216	3.15644e-24	1.43126e-24	ABLIM1/ADGRL2/ADTRP/AJAP1/ARG2/CASP1/CCND2/CDH3/COBLL1/COL17A1/CTSH/CTSV/DEPP1/DIPK1A/ERBB3/EXPH5/FEZ1/FRMD4B/FST/GPR87/HBEGF/HPSE/IL13RA2/ISG20/KAZN/KCNJ15/KCNK1/KRT17/KRT81/LAMA3/LAMB3/LGR4/LRP12/MAOA/MAPK13/MCTP2/MECOM/MOB3B/MPZL2/PITPNC1/PTGES/PTPRE/ROBO1/SEMA3C/SFN/SFRP1/SNX10/SORL1/SPINT2/STEAP1	50
LIU_PROSTATE_CANCER_DN	50/665	489/43216	1.5717e-23	7.12674e-24	AJUBA/ALDH2/ANK2/C1R/CASP1/CCND2/CDC42EP3/CHST2/COL4A6/CYP3A5/DDR2/DKK3/DMKN/DSE/FEZ1/FRMD6/GBP2/GJA1/GPD1L/GPR87/GRHL1/ID4/INPP1/KIRREL1/KRT17/KRT7/LAMA4/LAMB2/LAMB3/MECOM/MME/MPZL2/MSRB3/NAV2/NHSL2/PDGFC/PDLIM1/PLPP3/ROBO1/S100A6/SERPINF1/SGCE/SNAI2/SNX7/SORBS1/SPON1/SYNGR1/TGFB1I1/TSC22D3/VANGL2	50
CHARAFE_BREAST_CANCER_LUMINAL_VS_BASAL_DN	48/665	454/43216	3.0413e-23	1.37905e-23	ADA/ADD3/ATP10D/C1R/CASP1/CCDC80/CDC42EP3/CDH3/COTL1/DCBLD1/DEPP1/DGKA/DIPK1A/DPYD/DSE/FAM83A/FRMD6/FST/FSTL1/FXYD5/IGF2BP3/INPP1/KIRREL1/KRT17/LAMA3/LAMB3/MBNL2/MME/MMP14/MT1G/NAMPT/NAV2/NNMT/NT5E/OXR1/PDGFC/PHLDB2/PLAT/PM20D2/RBMS3/RGS2/SAMD9/SFN/SFRP1/SNAI2/SNX7/TCEAL9/UBE2E3	48
RIGGI_EWING_SARCOMA_PROGENITOR_UP	47/665	433/43216	3.0413e-23	1.37905e-23	ALDH5A1/BCL11B/CADPS2/CARD16/CASP1/CCND2/CD274/CDH11/CDH4/CITED2/COLGALT2/CREM/CRIP2/CTSH/DAPK1/EDNRA/EPHB1/FABP4/FAT4/FLRT2/FZD8/H2BC5/HBEGF/ID4/ITGA4/KALRN/KRT17/LAMB3/LINC02762/NPR3/NR2F1/NTNG1/NTRK1/PAG1/PDLIM1/PLCG2/PRR5L/RGS2/SLC35F2/SOX6/STEAP1/STK32B/TCF4/TMEM132B/TNFSF15/ZNF704/ZNF91	47
CREIGHTON_ENDOCRINE_THERAPY_RESISTANCE_3	59/665	719/43216	3.96553e-23	1.79813e-23	ABHD17C/ACVR1C/ADD3/ADGRL2/B3GALT5/BDH1/BDNF/CDC42EP3/CENPV/CITED2/CREB3L2/CTSV/CYP3A5/DCBLD1/DNAJC3/EFNA5/FAM114A1/FAM13A/FAM83A/FRMD4B/FZD8/GK/GLT8D1/GRAMD2B/HPS3/INPP1/LGR4/MFSD1/MUC13/NAMPT/NCALD/NR2F1/OR7E12P/PAG1/PDLIM5/PDXDC1/PELI2/PFKFB2/PLEKHA7/PLPP5/PTPRE/RBPMS2/RIMKLA/RRBP1/S100A6/SELENOM/SEPTIN6/SLC25A27/SLC37A1/SNX7/SPAG4/SRD5A3/STEAP1/TMEM263/TNFRSF19/TNFSF15/TRAM1/WSB2/ZNF320	59
CHARAFE_BREAST_CANCER_LUMINAL_VS_MESENCHYMAL_DN	47/665	464/43216	5.11133e-22	2.31769e-22	ABCC4/ADD3/ALPK2/ATP10D/BACH1/BDNF/CASP1/CDH11/CDKN2C/CENPV/CHST2/DAB2/DIPK1A/DKK3/DPYD/DSE/FAM20C/FAT4/FEZ2/FLRT2/FST/FSTL1/FXYD5/GFPT2/GJA1/GNG11/HAS2/IGF2BP3/INPP1/KIRREL1/MSRB3/NNMT/NR2F1/NT5E/PDGFC/PHLDB2/PLAT/RBMS3/RGS2/SEPTIN6/SFRP1/SHOX2/SNAI2/SNX7/TCEAL9/TFPI/TGFB1I1	47
LINDGREN_BLADDER_CANCER_CLUSTER_2B	42/665	388/43216	1.07321e-20	4.8664e-21	ABI3BP/ADAM19/ALDH2/C1R/CCDC80/CDC42EP3/CELF2/COTL1/DAB2/DDR2/DKK3/DNAJB9/DNAJC3/EDNRA/EGR1/ETV1/EVI2B/GNG11/HHEX/HLA-DPB1/HLA-DRB5/HLA-DRB6/ISG20/ITGA4/KLRG1/LAMA4/LAMB2/MOB3B/MOXD1/MT1G/NFKBIZ/NNMT/NR2F1/NRP2/PDGFRB/RBPMS2/RGS2/SERPINF1/SLC7A2/TCF4/TMEM131L/TSC22D3	42
MASSARWEH_TAMOXIFEN_RESISTANCE_UP	50/665	580/43216	2.00541e-20	9.09336e-21	ABHD17C/ADAM9/ALCAM/ANOS1/B3GALT5/BAIAP2/BCAP29/BEX2/CADPS2/CDH11/CDH3/CENPV/COBLL1/CREB3L2/CTSO/DIPK1A/FAM114A1/FAM13A/FAM20C/GLTP/INPP1/KRT81/MID2/MIR99AHG/MPZL2/MTURN/NECTIN4/NFIA/NUCB2/OXCT1/PDGFC/PDXDC1/PDZD2/PKIA/PLEKHA7/PLPP5/RASSF5/RNF144B/SLC37A1/SLC41A2/SLC44A2/SMIM14/SQOR/TADA2B/TMEM131L/TNS3/TRIQK/TXNRD1/UQCC1/ZNF704	50
CHICAS_RB1_TARGETS_CONFLUENT	49/665	565/43216	3.9255e-20	1.77998e-20	ABI3BP/ADAM19/AFF3/ALPK2/ARHGAP18/ARL4A/C1R/CAMK2D/CCDC80/CDC42EP3/COTL1/CTSH/DAB2/DEPP1/DIPK1A/ECM1/FN1/GALNT15/GBP2/HHEX/ITGA4/LAMA4/MAP3K7CL/MECOM/MOXD1/MSRB3/NAV2/NNMT/NRXN3/PDLIM1/PHGDH/PRKAG2/PSG1/RASSF2/S100A6/SCN9A/SEMA3C/SERPINF1/SFRP1/SNRNP25/SNX7/SYT1/TLN1/TMEM171/TMEM47/TNFRSF19/TNS3/UBR7/VSIR	49
GOBERT_OLIGODENDROCYTE_DIFFERENTIATION_DN	67/665	1077/43216	7.40098e-20	3.35591e-20	ABLIM1/ADD3/ALCAM/ARL4A/ASTN1/C4orf3/CAMK2D/CCL5/CDC42EP3/CERS4/CFAP300/COL4A6/DAB2/DCLK1/DEPDC7/DGKA/DIPK1A/DNMT3B/EPB41L1/FBXO44/FLRT2/FRMD4B/FZD8/GLTP/GRAMD2B/H2BC5/HAS2/ID4/IFFO1/IRS1/KALRN/KAZN/KIRREL3/MBNL2/MGLL/MOB3B/NAV2/NCALD/PDGFC/PHLDB2/PLS1/PTPRE/RASSF2/SDC2/SEMA4G/SERPINB8/SLC25A27/SLC41A2/SMIM14/SORBS1/SORL1/SOX4/SPAG4/SYNE1/SYNGR1/SYT1/SYT11/TCF4/TMCC3/TMEM216/TST/TTYH2/TUBB4A/WSCD…	67
WANG_MLL_TARGETS	36/665	293/43216	1.43234e-19	6.49481e-20	ABI3BP/ADAM19/ALDH2/AMIGO2/ARHGAP18/CACNA1A/CALHM5/CCDC80/CDKN2C/CYP2S1/DAB2/DGKA/DKK3/DPYD/ETV1/FABP4/FAM13A/IGF2BP3/KCNJ15/MAPK13/MME/MMP14/NFIA/PCBD1/PELI2/PLEK2/PTGES/RAB3IL1/RNF144B/SFRP1/SHC4/SHOX2/SLC7A2/SPON2/TBX15/VEGFC	36
OISHI_CHOLANGIOMA_STEM_CELL_LIKE_DN	35/665	274/43216	1.43234e-19	6.49481e-20	ABI3BP/ALDH2/ARL4A/BACH1/BDH1/CITED2/CLEC2B/DDR2/DEPP1/DGKA/DKK3/ECM1/IGF2BP3/INPP1/LRP1/MMP14/MOXD1/MT1G/MTMR11/NRP2/NUCB2/PAPSS2/PDLIM3/PELI2/PRSS3/PTPRR/SEC24D/SGCE/SPAG4/STX11/TGFB1I1/TMC6/TMEM47/VEGFC/VILL	35
[truncated: 1,310 more rows]
