# Supplementary material for: Deciphering the role of FUS::DDIT3 expression and tumor microenvironment in myxoid liposarcoma development
Source: J Transl Med. 2024 Apr 26;22:389. doi: 10.1186/s12967-024-05211-w (PMC11046918; doi:10.1186/s12967-024-05211-w)
Supplement: Supplementary file 6 — Additional file 6: Table S4. Genes differentially expressed across pseudo-time. [file 12967_2024_5211_MOESM6_ESM.xlsx]

## Sheet: A. Pseudo-time diff genes
Table S4. Genes differentially expressed across pseudo-time.
A. Genes differentially expressed across pseudo-time and associated co-expression module for each gene.
Gene name	Module
IL24	1
CD74	1
HLA-DRA	1
HBEGF	1
VCX	1
HLA-DPA1	1
FILIP1	1
VCX3B	1
CEMIP	1
LRRC38	1
HLA-DRB1	1
TEX29	1
MDK	1
NEFL	1
PDLIM1	1
MT1E	1
LINC00958	1
KRT81	1
ABHD17C	1
TNFSF15	1
PAGE1	1
VCX3A	1
RP11-669N7.2	1
ISG15	1
VGF	1
PLEK2	1
DMKN	1
NNMT	1
IFI6	1
ARL14EPL	1
GDF15	1
PDPN	1
MAGEC2	1
BST2	1
SFRP1	1
GRAMD1B	1
LINC01021	1
SNRNP25	1
AJAP1	1
GALNT8	1
ALDH2	1
HBE1	1
FAM210B	1
SERPINB8	1
HLA-DMA	1
GPAT3	1
RBPJ	1
CMBL	1
CMTM8	1
TUBB2A	1
PEX16	1
IRS2	1
C16orf74	1
GMFG	1
OSCAR	1
CTSF	1
AHCY	1
LYPD1	1
MARCO	1
ARHGAP5	1
C16orf45	1
PCBD1	1
CDA	1
LIMA1	1
FOXP1	1
ARHGAP5-AS1	1
BCYRN1	1
PTX3	1
PKIG	1
ADGRE1	1
KRT18	1
GPR87	1
TMEM136	1
HLA-DPB1	1
PVRL4	1
RP11-525A16.4	1
eGFP	1
RBCK1	1
BBC3	1
TMEM126A	1
SH2D2A	1
STX3	1
BCL2L1	1
RAP2B	1
KRT7	1
AKR1B1	1
COL17A1	1
GCLM	1
PDP1	1
PODXL2	1
ACAA2	1
ESRRA	1
SLC35D2	1
PRELID3B	1
THYN1	1
MYC	1
GAL	1
VEGFB	1
MIR99AHG	1
FST	1
YRDC	1
CUL4A	1
SLC12A8	1
LRFN4	1
CTNNAL1	1
CAMK1D	1
CLPTM1L	1
UQCC1	1
IGF2BP3	1
AP1S1	1
PKN1	1
MDM2	1
ASAH1	1
NBL1	1
CTSZ	1
NADSYN1	1
ICAM1	1
FCRLB	1
BLVRA	1
TBRG1	1
DCUN1D5	1
FADS3	1
CHI3L1	1
RASSF8	1
MAD2L2	1
MPST	1
PBDC1	1
RPP40	1
MT1G	1
VSTM1	1
IL6	1
TM7SF3	1
STARD10	1
EIF3B	1
MED19	1
SPRY2	1
PARL	1
BAX	1
WDR74	1
RGS10	1
AC006262.4	1
TRAPPC2L	1
TRMT6	1
RP11-356J5.12	1
KRT3	1
GAGE1	1
HGS	1
TSPY10	1
FAM92A1	1
FIBP	1
TNIP2	1
C9orf116	1
VAT1	1
FLJ26245	1
CD274	1
APOA1BP	1
CTD-2263F21.1	1
OAF	1
MT1F	1
TP53I3	1
TXNIP	2
SLAMF9	2
ANXA10	2
NDRG1	2
CA9	2
ENO2	2
LINC00520	2
PARP16	2
ALDOC	2
SERPINE1	2
CRABP2	2
SEMA4B	2
AC019172.2	2
HILPDA	2
EEF1A2	2
FLT1	2
TMEM255B	2
BNIP3	2
PGK1	2
P4HA1	2
RASSF4	2
ZP1	2
BNIP3L	2
SLC2A1	2
ERO1A	2
C19orf33	2
CD68	2
CYSTM1	2
SERPINE2	2
BACE2	2
CD7	2
FAM162A	2
BCL2A1	2
OSMR	2
NAMPT	2
PLAT	2
ITPR1	2
MXI1	2
KDELR3	2
SLC16A3	2
KRT15	2
TM4SF19	2
CIB1	2
IL1B	2
GSTM3	2
VEGFA	2
ARG2	2
ALDOA	2
TPBG	2
GPI	2
MT1X	2
RRAS	2
PFKL	2
NRIP3	2
TNNT1	2
NARF	2
RP11-400N13.3	2
P4HB	2
FHL2	2
CAPG	2
TPO	2
EEF1G	2
LDHA	2
MIR210HG	2
CTSL	2
SERINC2	2
CLU	2
SBSN	2
NPC1	2
ID3	2
PSAP	2
NGLY1	2
CORO1B	2
TRPT1	2
POLD4	2
PLD3	2
CD44	2
IGFBP6	2
MAP2K1	2
ZPR1	2
HK2	2
CCDC30	2
HK1	2
QSOX1	2
ID1	2
HEXB	2
GABARAP	2
PAPPA	2
MAGED2	2
LAMB3	2
SFR1	2
TFF2	2
PITPNC1	2
CPNE3	2
DNER	2
DHCR7	2
SP100	2
CCDC109B	2
HSD11B1	2
PFKP	2
IDH2	2
LMAN1	2
CSNK1D	2
ZNF880	2
CATSPER1	2
MAD1L1	2
MPI	2
TKT	2
NEK6	2
APLP2	2
CMB9-22P13.1	2
RPL17	2
ATP13A3	2
CLK3	2
WDR54	2
PDXK	2
FOSL1	2
DHRS7	2
GRN	2
PHLDA3	2
MBOAT7	2
ASPH	2
PROCR	2
DLGAP4	2
TMEM176B	2
PYGL	2
SLC6A8	2
CCNG1	2
WBP2	2
ECI2	2
KCMF1	2
CTSB	2
LTA4H	2
GLRX	2
ERGIC1	2
ATP6AP2	2
SMAP1	2
MFSD10	2
RELA	2
WIPI1	2
SERPINB6	2
WFDC3	2
PDIA3	2
ZNF622	2
CLMP	2
TMEM134	2
SHB	2
SLC22A18	2
EIF4A2	2
EIF3D	2
FEZ2	2
NPC2	2
STC2	2
C1QL1	2
FBXO17	2
ZNF581	2
CD151	2
DDIT4	2
DARS	2
CRYL1	2
KDELR2	2
LTBP1	2
EGFL7	2
LIMCH1	2
DPCD	2
CHMP4B	2
SEZ6L2	2
SERINC3	2
TIMP1	2
CACNA1B	2
CFAP36	2
RP11-49I11.1	2
CTSA	2
ACOT13	2
NUDT22	2
DDB2	2
FDXR	2
CAMK1	2
PLAUR	2
PDK1	2
VAT1L	2
CTSD	2
TRIB3	2
GAPDH	2
HEXA	2
CHPF	2
RP11-367F23.2	2
HSPA8	2
RAB20	2
RAI14	2
ERGIC3	2
EIF3M	2
APP	2
PNRC1	2
MXRA7	2
YIF1A	2
FKBP10	2
TWF1	2
EVA1B	2
GRSF1	2
SLC35B2	2
DRAM2	2
PGAM1	2
BLVRB	2
PPP2R1A	2
CDKN1A	2
GNAI3	2
UQCRC2	2
TPM2	2
CSNK1E	2
CINP	2
MFI2	2
ERP44	2
CHID1	2
FTL	2
ETHE1	2
GDI1	2
FAM50A	2
ENO1	2
NUCB1	2
TSG101	2
UGP2	2
UBC	2
PI3	2
DGKG	2
NPEPPS	2
BASP1	2
CTNNA2	2
SLCO4A1	2
TPD52	2
PKM	2
PLOD1	2
VDAC2	2
ZMAT3	2
CCT8	2
GNPDA1	2
GLRX3	2
SPATS2	2
LAIR2	2
GSTO1	2
DHPS	2
EGLN1	2
PSMD9	2
ATP1A1	2
G6PD	2
EEF2	2
BZW1	2
TRIOBP	2
GAPLINC	2
SDCBP	2
RNASET2	2
LGALS3	2
SDHA	2
IL36RN	2
PGM1	2
SHISA4	2
PLIN3	2
SND1	2
CD300A	2
GPS1	2
HEBP1	2
UBE2E1	2
OSER1	2
MRPL10	2
NBEAL1	2
HSP90B1	2
FGF10-AS1	2
PDCD6	2
TTC9C	2
SRPK2	2
C6orf48	2
TM2D1	2
IGBP1	2
CERS2	2
SMPD1	2
MTCH2	2
DDOST	2
PMPCB	2
UBXN1	2
GNAS	2
NOB1	2
SEC13	2
RTN4RL2	2
CSNK2B	2
C15orf48	2
STAMBP	2
KDELR1	2
PINK1	2
CPNE1	2
AP3S1	2
CALU	2
PDIA6	2
LETMD1	2
ZFAS1	2
ACTA2	2
NFKBIL1	2
PIGT	2
NUDT14	2
RRAGC	2
RNF114	2
CALB2	2
FDFT1	2
BRI3	2
TMEM132A	2
B3GAT3	2
CAMK2N1	2
PPP1R15A	2
IL36B	2
RNH1	2
GBAS	2
KDSR	2
SCAMP2	2
DBP	2
SAMM50	2
PVRL2	2
TMED3	2
APPL1	2
SPOCD1	2
C11orf74	2
SYNGR1	2
MMP1	2
ZNF277	2
MACROD1	2
CCNI	2
PRDX4	2
AGRN	2
MT2A	2
NIFK	2
EIF3E	2
DALRD3	2
KDELC1	2
SBNO1	2
CADM1	2
HIPK2	2
ZNF560	2
C14orf166	2
KCNG1	2
EPB41L4A-AS1	2
AATF	2
SWI5	2
LRRC42	2
BAG6	2
RRAGA	2
STX8	2
THG1L	2
CD63	2
SAT2	2
WDR45	2
RPF2	2
TUBB6	2
SCCPDH	2
TGFA	2
RARS	2
DPP7	2
RGL2	2
ACTR1B	2
HM13	2
ILK	2
PPDPF	2
AMPD3	2
PPIE	2
RTN4	2
EIF3H	2
ATP5B	2
PMP22	2
CLNS1A	2
CTNNA1	2
GGNBP2	2
SNX14	2
PTPRN	2
IMPDH2	2
IDH3G	2
PAEP	2
SLC2A3	2
RPS10	2
VIM	2
AIP	2
ADIPOR1	2
MSANTD3	2
PRCD	2
TCERG1L	2
RAB31	2
METRNL	2
EIF3L	2
LGALS3BP	2
LRP10	2
CHPT1	2
ATXN10	2
VDAC1	2
C9orf9	2
MED10	2
PLA2G16	2
STK17A	2
C12orf10	2
HLA-B	2
OXA1L	2
NOV	2
GATSL3	2
SMIM1	2
HLA-E	2
CAMLG	2
GDI2	2
C16orf52	2
MME	3
LOX	3
PLOD2	3
ISG20	3
FN1	3
LINC00704	3
GJB2	3
C4orf3	3
TMSB4X	3
IAH1	3
POC1B	3
HAS2	3
HHIP-AS1	3
ADGRL4	3
RP11-575F12.3	3
FAM20C	3
HHIP	3
HSPB1	3
DNASE1L1	3
CDKN2C	3
PRSS3	3
RP11-798M19.6	3
AC003092.1	3
LAMA4	3
TRIML2	3
CITED2	3
SORBS2	3
CTGF	3
DENND2A	3
FAM114A1	3
EPB41L3	3
PGF	3
TMBIM1	3
ZNF22	3
SRD5A3	3
GNG11	3
FSTL1	3
PHGDH	3
AXL	3
MSMO1	3
WSB1	3
CLIC4	3
RP11-366H4.1	3
LOXL3	3
NTNG1	3
SDC2	3
DKK3	3
RGS4	3
SNX9	3
BCAP29	3
TAOK3	3
CECR5	3
SAP30	3
CDC42EP1	3
WHSC1L1	3
CD55	3
RAB32	3
ECM1	3
UBE2V2	3
VEGFC	3
ATP2B1	3
ADAM9	3
ZFYVE21	3
ARHGAP22	3
SUDS3	3
PTPRE	3
NOL3	3
SNX7	3
SMC2	3
PHF1	3
ARL6IP6	3
CMTM7	3
ACSL3	3
PPP3CA	3
AGAP2-AS1	3
MVK	3
STC1	3
ASAP1	3
DECR1	3
SCG5	3
AHNAK2	3
EIF1AY	3
DDX50	3
TMEM263	3
PTPRR	3
GLTP	3
WSB2	3
NSMCE1	3
RIN2	3
EPB41L2	3
PTEN	3
ANTXR2	3
EIF5A2	3
GPSM2	3
MSRB3	3
SCOC	3
ACYP1	3
LINC00998	3
FAM216A	3
PHF11	3
SEC23A	3
TRAM1	3
ELOVL5	3
HES1	3
CD46	3
ZNF385A	3
SUN2	3
RP11-390P2.4	3
F11R	3
MED30	3
RAP1B	3
EHD2	3
SGCE	3
RRBP1	3
INHBA	3
TAF7	3
RP11-11N9.4	3
ITGA10	3
PLS3	3
PAM	3
SDCCAG8	3
RP11-357H14.17	3
HPS3	3
TMEM107	3
SORBS3	3
HIRIP3	3
TMEM154	3
SPOCK1	3
MMP14	3
UFSP2	3
SEMA5A	3
SMARCA5	3
EVI2A	3
GPX8	3
BET1	3
PPP1R12A	3
RGS2	3
SQLE	3
AP1S2	3
JMJD8	3
OSTF1	3
TMEM158	3
TCF4	3
GLT8D1	3
CHST2	3
SOX4	3
FUCA2	3
MRPL13	3
STEAP1	3
TPST2	3
CALM2	3
CDKN2D	3
DSE	3
HCFC1R1	3
BACH1	3
RP11-841O20.2	3
NPAS2	3
TACC1	3
HS3ST3A1	3
CLDND1	3
NR2F1	3
UBN1	3
SESTD1	3
CRIP2	3
FXYD5	3
RBMS1	3
MYL12A	3
STARD4	3
SEC24A	3
H2AFJ	3
PDLIM3	3
ZCCHC9	3
CDIPT	3
PDLIM5	3
ZFAND1	3
NRM	3
FDPS	3
TMEM55A	3
FLYWCH2	3
LARP7	3
EEA1	3
SLC44A1	3
SQRDL	3
PSAT1	3
FSCN1	3
MGME1	3
PALMD	3
RMI2	3
SPRYD7	3
TGM2	3
P3H3	3
ENOSF1	3
RAB27A	3
MAP3K7CL	3
TSPAN5	3
VOPP1	3
GFER	3
LMO4	3
TGFBR2	3
IFFO1	3
TRIQK	3
LAYN	3
WDR45B	3
SLC39A7	3
DCTD	3
SSBP3	3
ABTB1	3
PPA2	3
MT-ND4L	4
ATF3	4
DPYSL3	4
NR4A1	4
TSC22D1	4
LSP1	4
TRAC	4
TXNRD2	4
SGK1	4
HMGB2	4
JUND	4
ZFP36	4
AC090498.1	4
SNHG19	4
HMGN3	4
CMSS1	4
CCL2	4
SNHG9	4
MT-ATP8	4
TOMM5	4
H2AFZ	4
CHMP1B	4
LOXL1-AS1	4
VMP1	4
IRF1	4
S100A4	4
CENPW	4
HSPA1A	4
KIAA0101	4
RHOB	4
SEPW1	4
COL4A1	4
RP11-386I14.4	4
NFKBIA	4
CALD1	4
SKA2	4
HELLS	4
ARHGDIB	4
NRP2	4
TFDP1	4
SLC30A1	4
CSTF3	4
ARHGAP18	4
HNRNPAB	4
AMOTL2	4
POLE3	4
PLD1	4
CKLF	4
RP11-670E13.6	4
PRPF4B	4
H2AFX	4
FABP5	4
HIST1H1E	4
CYR61	4
UBE2C	4
ANKRD28	4
SMARCD1	4
DAP	4
MRPL23	4
SVIL	4
CTNNBIP1	4
CTD-3252C9.4	4
LRRC17	4
EIF3J	4
TMPO	4
ITGAE	4
CKS1B	4
RRP15	4
NR4A2	4
CENPF	4
CEBPD	4
LBH	4
NOG	4
CLSPN	4
AP1B1	4
TPST1	4
SERTAD4-AS1	4
HMGB1	4
LOXL1	4
ZWINT	4
TSPAN9	4
TSEN15	4
DNMT1	4
TMEM109	4
CDC42EP3	4
USP1	4
MT-ND5	4
IFI27	4
OCIAD2	4
GPATCH4	4
CENPK	4
SNHG15	4
C20orf27	4
DCTPP1	4
CYB5B	4
MTHFD2L	4
PPIF	4
SVIP	4
GOLIM4	4
RP11-680F8.1	4
STMN1	4
BIRC5	4
PBK	4
SRSF2	4
SRSF3	4
NUDT15	4
PRR34-AS1	4
PXDN	4
SNHG10	4
DLEU1	4
ARID5B	4
MBD2	4
RNF145	4
C11orf31	4
MAZ	4
GLIPR2	4
CMTM3	4
ABL2	4
PLXNA1	4
HMGB3	4
MT-ND6	4
LINC01116	4
SOCS2	4
SRSF1	4
TCF19	4
HSPA1B	4
BATF3	4
NUSAP1	4
GMNN	4
ATP5G1	4
KLHL18	4
SUN1	4
NFKBIZ	4
TMA16	4
AC004556.1	4
MYEOV	4
BAG1	4
RP11-307P5.1	4
ODC1	4
PLPP4	4
MBNL1	4
HIST1H4C	4
DEK	4
SMAD1	4
DNAJC9	4
TMEM106C	4
BCL7C	4
STK17B	4
COL4A2	4
RP11-14N7.2	4
DTYMK	4
SAC3D1	4
HIST1H1C	4
PNKD	4
HIST2H2BE	4
SMC4	4
ZDHHC6	4
GAS6	4
C9orf142	4
CREB3L2	4
AC015922.6	4
CREM	4
RP11-160O5.1	4
EXOSC6	4
TOP2A	4
STAT1	4
MRPL1	4
GALNT1	4
ADAR	4
CBX5	4
PAWR	4
COMMD4	4
DHFR	4
BPGM	4
ANAPC15	4
C19orf48	4
RHNO1	4
CXCL3	4
ZNHIT2	4
TNFAIP3	4
RP11-156K23.3	4
CCDC34	4
CCDC69	4
HMGN2	4
ANP32E	4
ZNF655	4
STAG1	4
HOXB2	4
C7orf49	4
CMC2	4
TWIST2	4
HNRNPM	4
RGS3	4
MYBL2	4
FOXM1	4
DUSP14	4
MCAM	4
BCL2L11	4
LSM10	4
PTTG1	4
SSBP4	4
DDA1	4
TPM1	4
SERPINF1	4
RANBP1	4
SRSF10	4
BIN1	4
CENPU	4
MRPL15	4
CNRIP1	4
ENSA	4
EPC1	4
RFC3	4
CDK2AP1	4
GLS	4
RRM2	4
CASP8	4
FEN1	4
HRAS	4
ADI1	4
KLF6	4
MAD2L1	4
EIF5A	4
PSMG3	4
LSM6	4
GCSH	4
ATP5EP2	4
MAN1A1	4
SMIM13	4
PRR7	4
PARP1	4
CCDC144NL-AS1	4
PCM1	4
METTL12	4
ZSCAN16-AS1	4
MKI67	4
DLEU2	4
H2AFV	4
ATP5I	4
TFAM	4
CEP55	4
CD82	4
UBE2T	4
APITD1	4
GTF2H2	4
TYMS	4
AKAP12	4
HSPH1	4
WDR70	4
BRD7	4
TIMM13	4
THUMPD3-AS1	4
ISOC2	4
RAD51C	4
CREB5	4
RNASEH1-AS1	4
SMIM10L1	4
STRA13	4
PSMB9	4
MYCBP2	4
FOSB	4
CBX1	4
C8orf4	4
FDX1	4
ZFP36L2	4
TK1	4
PRC1	4
PAQR4	4
NF2	4
POLR3K	4
VCL	4
BCLAF1	4
CDCA7	4
ATP13A2	4
SLC39A10	4
ADA	4
ATP5J2	4
CENPB	4
C5orf56	4
RP11-554I8.2	4
MRPL34	4
THAP7	4
MRPL4	4
MAGEA3	4
MLLT11	4
DHX9	4
PSMC3IP	4
TPX2	4
FGD5-AS1	4
MT-ND3	4
CDCA5	4
NUCKS1	4
NEDD9	4
AP2B1	4
RRS1	4
TJP1	4
KCNMA1	4
FGFR1OP2	4
MDFIC	4
COTL1	4
POP7	4
CHCHD7	4
RB1	4
ATAD5	4
CENPN	4
KHSRP	4
CRNDE	4
SHKBP1	4
CNN2	4
TNC	4
SNX5	4
MSX1	4
C14orf142	4
ASNSD1	4
SDF2L1	4
CDH2	4
DHRS2	4
EML4	4
PGM2L1	4
MAGEA6	4
MIR4458HG	4
SAA1	4
TCTEX1D2	4
FAM133B	4
YEATS4	4
MT-ND1	4
RABIF	4
FAM111A	4
RFC1	4
HEG1	4
AURKAIP1	4
UNG	4
RP11-1094M14.11	4
MAX	4
SNHG21	4
SSFA2	4
NCAM1	4
PHF14	4
NOP16	4
CTHRC1	4
MRPL20	4
WDR34	4
C19orf25	4
CHCHD1	4
ETS1	4
GINS2	4
ASPM	4
ISCU	4
CDKN3	4
G3BP1	4
GTSE1	4
DUSP1	4
DDAH1	4
CDK11B	4
EXOG	4
NAA50	4
PCSK7	4
LRR1	4
CKAP2	4
USP12	4
NDUFS6	4
TMEM98	4
IMMP1L	4
RSRC1	4
SIVA1	4
H1FX	4
CNPY2	4
RP11-350J20.12	4
HIST2H2AC	4
MRPL11	4
MIR222HG	4
S100A3	4
UHRF1	4
OSR2	4
GALNT7	4
EBNA1BP2	4
SMIM12	4
PALLD	4
NAA38	4
BEX1	4
JPX	4
HMGXB4	4
DUSP10	4
CHD3	4
PEG10	4
LINC01184	4
CISD3	4
MSRB1	4
DIAPH3	4
CENPM	4
PPIL1	4
PTMS	4
RRP36	4
PSMB8	4
R3HDM1	4
ASS1	4
RCC2	4
MZT1	4
SS18L2	4
PTPMT1	4
CKS2	4
DOCK4	4
CFAP97	4
ECT2	4
HNRNPH1	4
ABCF1	4
ATAD2	4
SPC24	4
EID1	4
BANF1	4
CHRAC1	4
SHOC2	4
PTS	4
SIGLEC15	4
ESCO2	4
C8orf33	4
NASP	4
CHD9	4
NCL	4
VEPH1	4
LMNB2	4
C7orf55	4
ATP5G3	4
ZFP91	4
ZNF593	4
C5orf24	4
HOXA10	4
YAF2	4
EIF4E	4
C16orf91	4
PSME3	4
ZNF90	4
SNRPG	4
ZNF644	4
LINC00475	4
TOP1	4
E2F1	4
PXMP2	4
UBE2S	4
TOPBP1	4
ZCCHC10	4
SMC1A	4
DR1	4
BAG2	4
EHD1	4
MRPS28	4
EXTL2	4
ATRX	4
FAM126A	4
MRPL55	4
TIMM8A	4
SLC35A4	4
BORCS8	4
PCNA	4
COX16	4
SRM	4
MRPL35	4
PTPN18	4
ETV5	4
WTAP	4
SLC25A33	4
URM1	4
FXN	4
NDUFB1	4
MELK	4
HERC2	4
ERH	4
MAGI1	4
MIS18BP1	4
PKN2	4
NDUFB2	4
MCM3	4
GBP1	4
C4orf46	4
AC069277.2	4
BOLA2B	4
MCM5	4
BEND6	4
PRKDC	4
SLC38A6	4
TMEM126B	4
MCM4	4
OTUD6B-AS1	4
C4orf32	4
UBAC1	4
HSD17B10	4
CKAP2L	4
GAS2L1	4
ASCC3	4
SZRD1	4
LETM2	4
CCNL1	4
TRIM44	4
C9orf3	4
TSSC4	4
AMIGO2	4
DLG1	4
TRBC2	4
MYCBP	4
SKIL	4
BAZ1B	4
PHLDA2	4
IRF2BP2	4
RP11-500C11.3	4
FANCB	4
LARP6	4
EMP1	4
MT-CO3	4
CCDC14	4
ANKRD10	4
SSX1	4
SNRPF	4
EMC10	4
TMA7	4
PIP4K2A	4
SNRNP27	4
LMNB1	4
MT-ATP6	4
NTHL1	4
ACADM	4
LINC00346	4
FAM107B	4
RBBP8	4
BLOC1S2	4
KB-1732A1.1	4
MCM10	4
PARP14	4
MAGOHB	4
CTCF	4
C16orf59	4
SSSCA1	4
CHAF1A	4
COG3	4
ARHGEF40	4
ARL13B	4
PET100	4
WDR82	4
ELP6	4
ATG5	4
TMEM242	4
MRPS14	4
NUTM2A-AS1	4
WBP4	4
ASF1A	4
UQCR10	4
WDR43	4
TMCO1	4
a A cutoff of q-value < 0.1 was used for selection of significantly differentially expressed genes

## Sheet: B. GO BP module 1
Table S4. Genes differentially expressed across pseudo-time.
B. Significantly enriched terms from the GO biological processes gene set collection for the module 1 genes.
Gene set ID	Gene Ratioa	Background Ratiob	Adjusted p-valuec	q-value	Gene names	Count
GOBP_CELL_ACTIVATION	32/132	1457/43216	2.61345e-15	1.31079e-15	CD74/HLA-DRA/HLA-DPA1/HLA-DRB1/MDK/PDPN/BST2/SFRP1/RBPJ/IRS2/GMFG/OSCAR/CDA/FOXP1/PTX3/HLA-DPB1/RAP2B/GCLM/GAL/PKN1/ASAH1/CTSZ/ICAM1/CHI3L1/MAD2L2/MT1G/IL6/BAX/FIBP/TNIP2/VAT1/CD274	32
GOBP_APOPTOTIC_PROCESS	32/132	1930/43216	3.82186e-12	1.91687e-12	IL24/CD74/MDK/NEFL/TNFSF15/IFI6/PDPN/SFRP1/IRS2/FOXP1/KRT18/RBCK1/BBC3/BCL2L1/AKR1B1/GCLM/ACAA2/MYC/GAL/CUL4A/CAMK1D/CLPTM1L/PKN1/MDM2/ICAM1/CHI3L1/IL6/SPRY2/BAX/TNIP2/CD274/TP53I3	32
GOBP_REGULATION_OF_IMMUNE_SYSTEM_PROCESS	29/132	1590/43216	5.80344e-12	2.91074e-12	CD74/HLA-DRA/HLA-DPA1/HLA-DRB1/MDK/ISG15/BST2/SFRP1/FAM210B/IRS2/OSCAR/FOXP1/HLA-DPB1/RBCK1/COL17A1/MYC/GAL/VEGFB/CUL4A/CAMK1D/PKN1/NBL1/ICAM1/FCRLB/MAD2L2/IL6/BAX/TNIP2/CD274	29
GOBP_REGULATION_OF_CELL_DEATH	29/132	1658/43216	1.26021e-11	6.32063e-12	CD74/MDK/NEFL/IFI6/PDPN/SFRP1/IRS2/FOXP1/KRT18/RBCK1/BBC3/BCL2L1/AKR1B1/GCLM/ACAA2/MYC/GAL/CAMK1D/MDM2/ASAH1/CTSZ/ICAM1/IL6/TM7SF3/SPRY2/BAX/TNIP2/CD274/TP53I3	29
GOBP_RESPONSE_TO_CYTOKINE	25/132	1187/43216	1.38243e-11	6.93365e-12	IL24/CD74/HLA-DRA/HLA-DPA1/HLA-DRB1/TNFSF15/ISG15/IFI6/BST2/SFRP1/IRS2/KRT18/HLA-DPB1/RBCK1/STX3/BCL2L1/GCLM/MYC/ASAH1/ICAM1/CHI3L1/IL6/SPRY2/TNIP2/CD274	25
GOBP_NEGATIVE_REGULATION_OF_CELL_DEATH	23/132	991/43216	1.8911e-11	9.48492e-12	CD74/MDK/NEFL/IFI6/PDPN/SFRP1/IRS2/FOXP1/KRT18/RBCK1/BCL2L1/AKR1B1/GCLM/ACAA2/MYC/CAMK1D/MDM2/ICAM1/IL6/TM7SF3/SPRY2/BAX/TNIP2	23
GOBP_CELL_POPULATION_PROLIFERATION	29/132	1953/43216	4.26396e-10	2.13861e-10	IL24/CD74/HBEGF/HLA-DPA1/HLA-DRB1/MDK/PDPN/BST2/SFRP1/RBPJ/IRS2/FOXP1/HLA-DPB1/SH2D2A/STX3/AKR1B1/MYC/GAL/VEGFB/FST/CUL4A/PKN1/MDM2/TBRG1/IL6/SPRY2/BAX/HGS/CD274	29
GOBP_LYMPHOCYTE_ACTIVATION	19/132	744/43216	5.39589e-10	2.70634e-10	CD74/HLA-DRA/HLA-DPA1/HLA-DRB1/MDK/BST2/SFRP1/RBPJ/IRS2/FOXP1/HLA-DPB1/GAL/PKN1/ICAM1/MAD2L2/IL6/BAX/TNIP2/CD274	19
GOBP_BIOLOGICAL_ADHESION	25/132	1477/43216	9.39169e-10	4.71045e-10	CD74/HLA-DRA/HLA-DPA1/HLA-DRB1/MDK/PDLIM1/PDPN/SFRP1/AJAP1/SERPINB8/ARHGAP5/ADGRE1/KRT18/HLA-DPB1/STX3/RAP2B/COL17A1/PODXL2/LRFN4/CTNNAL1/ICAM1/MAD2L2/IL6/FIBP/CD274	25
GOBP_CYTOKINE_MEDIATED_SIGNALING_PATHWAY	19/132	803/43216	1.6137e-09	8.0936e-10	IL24/CD74/HLA-DRA/HLA-DPA1/HLA-DRB1/TNFSF15/ISG15/IFI6/BST2/IRS2/KRT18/HLA-DPB1/RBCK1/STX3/BCL2L1/MYC/ICAM1/IL6/TNIP2	19
GOBP_CELL_ACTIVATION_INVOLVED_IN_IMMUNE_RESPONSE	18/132	719/43216	2.19601e-09	1.10142e-09	CD74/HLA-DRA/HLA-DRB1/MDK/BST2/GMFG/OSCAR/CDA/FOXP1/PTX3/RAP2B/ASAH1/CTSZ/ICAM1/CHI3L1/MAD2L2/IL6/VAT1	18
GOBP_IMMUNE_SYSTEM_DEVELOPMENT	20/132	987/43216	5.71405e-09	2.86591e-09	CD74/HLA-DRA/HLA-DRB1/MDK/ISG15/PDPN/SFRP1/FAM210B/RBPJ/OSCAR/FOXP1/MYC/FST/CUL4A/PKN1/MAD2L2/MT1G/IL6/BAX/CD274	20
GOBP_LOCOMOTION	27/132	1966/43216	9.2121e-09	4.62037e-09	IL24/CD74/HBEGF/CEMIP/MDK/NEFL/PDLIM1/PDPN/BST2/SFRP1/CMTM8/TUBB2A/IRS2/LIMA1/FOXP1/STX3/RAP2B/PODXL2/VEGFB/CAMK1D/PKN1/NBL1/ICAM1/IL6/SPRY2/BAX/CD274	27
GOBP_IMMUNE_EFFECTOR_PROCESS	22/132	1292/43216	1.26761e-08	6.35779e-09	CD74/HLA-DRA/HLA-DRB1/MDK/ISG15/IFI6/BST2/GMFG/OSCAR/CDA/FOXP1/PTX3/BCL2L1/RAP2B/PKN1/ASAH1/CTSZ/ICAM1/CHI3L1/MAD2L2/IL6/VAT1	22
GOBP_POSITIVE_REGULATION_OF_CELL_POPULATION_PROLIFERATION	19/132	940/43216	1.56774e-08	7.86309e-09	IL24/CD74/HBEGF/HLA-DPA1/MDK/BST2/SFRP1/RBPJ/IRS2/FOXP1/HLA-DPB1/STX3/AKR1B1/MYC/VEGFB/CUL4A/MDM2/IL6/CD274	19
GOBP_CELL_MIGRATION	24/132	1596/43216	1.69678e-08	8.51029e-09	IL24/CD74/HBEGF/CEMIP/MDK/PDLIM1/PDPN/BST2/SFRP1/TUBB2A/IRS2/LIMA1/FOXP1/RAP2B/PODXL2/VEGFB/CAMK1D/PKN1/NBL1/ICAM1/IL6/SPRY2/BAX/CD274	24
GOBP_POSITIVE_REGULATION_OF_MOLECULAR_FUNCTION	25/132	1744/43216	1.69678e-08	8.51029e-09	CD74/HBEGF/CEMIP/LRRC38/HLA-DRB1/TNFSF15/GDF15/MAGEC2/SFRP1/ARHGAP5/RBCK1/BBC3/GCLM/PDP1/MYC/GAL/CAMK1D/PKN1/ICAM1/DCUN1D5/CHI3L1/IL6/SPRY2/BAX/RGS10	25
GOBP_REGULATION_OF_PHOSPHORUS_METABOLIC_PROCESS	24/132	1607/43216	1.75167e-08	8.78558e-09	IL24/CD74/HBEGF/CEMIP/HLA-DRB1/TNFSF15/GDF15/SFRP1/IRS2/GMFG/MARCO/CDA/PKIG/RAP2B/PDP1/VEGFB/PKN1/ICAM1/CHI3L1/MAD2L2/IL6/SPRY2/BAX/HGS	24
GOBP_REGULATION_OF_PROTEIN_PHOSPHORYLATION	21/132	1208/43216	1.82816e-08	9.16921e-09	IL24/CD74/HBEGF/CEMIP/HLA-DRB1/TNFSF15/GDF15/SFRP1/GMFG/MARCO/PKIG/RAP2B/VEGFB/PKN1/ICAM1/CHI3L1/MAD2L2/IL6/SPRY2/BAX/HGS	21
GOBP_REGULATION_OF_PROTEIN_MODIFICATION_PROCESS	24/132	1624/43216	1.94944e-08	9.77753e-09	IL24/CD74/HBEGF/CEMIP/HLA-DRB1/TNFSF15/ISG15/GDF15/MAGEC2/SFRP1/GMFG/MARCO/PKIG/RAP2B/VEGFB/PKN1/ICAM1/DCUN1D5/CHI3L1/MAD2L2/IL6/SPRY2/BAX/HGS	24
GOBP_MYELOID_LEUKOCYTE_ACTIVATION	16/132	656/43216	2.59791e-08	1.303e-08	CD74/BST2/RBPJ/GMFG/OSCAR/CDA/FOXP1/PTX3/RAP2B/ASAH1/CTSZ/CHI3L1/MT1G/IL6/TNIP2/VAT1	16
GOBP_CELL_CELL_ADHESION	18/132	878/43216	2.78343e-08	1.39604e-08	CD74/HLA-DRA/HLA-DPA1/HLA-DRB1/MDK/PDLIM1/PDPN/SERPINB8/KRT18/HLA-DPB1/RAP2B/PODXL2/LRFN4/ICAM1/MAD2L2/IL6/FIBP/CD274	18
GOBP_NEGATIVE_REGULATION_OF_RESPONSE_TO_STIMULUS	24/132	1670/43216	2.89862e-08	1.45382e-08	CD74/HBEGF/HLA-DRB1/MDK/IFI6/GDF15/SFRP1/AJAP1/FOXP1/BCL2L1/GCLM/ACAA2/MYC/FST/MDM2/NBL1/ICAM1/FCRLB/MAD2L2/IL6/SPRY2/BAX/RGS10/HGS	24
GOBP_POSITIVE_REGULATION_OF_PROTEIN_METABOLIC_PROCESS	23/132	1528/43216	2.89862e-08	1.45382e-08	IL24/CD74/HBEGF/CEMIP/HLA-DRB1/TNFSF15/GDF15/MAGEC2/MARCO/BBC3/RAP2B/MYC/VEGFB/UQCC1/PKN1/MDM2/ICAM1/DCUN1D5/CHI3L1/MAD2L2/IL6/SPRY2/BAX	23
GOBP_REGULATION_OF_TRANSFERASE_ACTIVITY	19/132	1007/43216	2.97463e-08	1.49194e-08	CD74/HBEGF/CEMIP/HLA-DRB1/TNFSF15/GDF15/MAGEC2/SFRP1/IRS2/GMFG/PKIG/RAP2B/MYC/PKN1/DCUN1D5/CHI3L1/MAD2L2/SPRY2/HGS	19
GOBP_POSITIVE_REGULATION_OF_SIGNALING	24/132	1718/43216	4.62909e-08	2.32174e-08	CD74/HBEGF/HLA-DRB1/GDF15/BST2/SFRP1/RBPJ/IRS2/MARCO/FOXP1/RBCK1/BBC3/STX3/BCL2L1/AKR1B1/GAL/PKN1/ICAM1/CHI3L1/IL6/TM7SF3/SPRY2/BAX/TNIP2	24
GOBP_REGULATION_OF_LYMPHOCYTE_ACTIVATION	14/132	500/43216	4.99096e-08	2.50324e-08	CD74/HLA-DRA/HLA-DPA1/HLA-DRB1/MDK/SFRP1/IRS2/HLA-DPB1/GAL/PKN1/MAD2L2/IL6/TNIP2/CD274	14
GOBP_REGULATION_OF_CELL_ACTIVATION	15/132	625/43216	9.24198e-08	4.63536e-08	CD74/HLA-DRA/HLA-DPA1/HLA-DRB1/MDK/PDPN/SFRP1/IRS2/HLA-DPB1/GAL/PKN1/MAD2L2/IL6/TNIP2/CD274	15
GOBP_REGULATION_OF_CELLULAR_COMPONENT_MOVEMENT	19/132	1094/43216	1.0074e-07	5.05269e-08	IL24/CD74/HBEGF/CEMIP/MDK/PDPN/BST2/SFRP1/IRS2/FOXP1/RAP2B/VEGFB/CAMK1D/PKN1/NBL1/ICAM1/IL6/SPRY2/CD274	19
GOBP_ANTIGEN_PROCESSING_AND_PRESENTATION_OF_PEPTIDE_OR_POLYSACCHARIDE_ANTIGEN_VIA_MHC_CLASS_II	8/132	104/43216	1.09028e-07	5.46838e-08	CD74/HLA-DRA/HLA-DPA1/HLA-DRB1/HLA-DMA/CTSF/HLA-DPB1/AP1S1	8
GOBP_NEGATIVE_REGULATION_OF_SIGNALING	21/132	1406/43216	1.69346e-07	8.49364e-08	CD74/HBEGF/MDK/IFI6/GDF15/SFRP1/FOXP1/BCL2L1/GCLM/ACAA2/MYC/FST/MDM2/NBL1/ICAM1/MAD2L2/IL6/SPRY2/BAX/RGS10/HGS	21
GOBP_POSITIVE_REGULATION_OF_DEVELOPMENTAL_PROCESS	20/132	1282/43216	1.99301e-07	9.99603e-08	CD74/HLA-DRA/HLA-DRB1/MDK/NEFL/ISG15/GDF15/PDPN/SFRP1/FAM210B/RBPJ/MYC/GAL/VEGFB/FST/NBL1/CHI3L1/MAD2L2/IL6/BAX	20
GOBP_POSITIVE_REGULATION_OF_LOCOMOTION	14/132	583/43216	2.87131e-07	1.44012e-07	CD74/HBEGF/CEMIP/MDK/PDPN/IRS2/FOXP1/STX3/VEGFB/CAMK1D/ICAM1/IL6/SPRY2/CD274	14
GOBP_LEUKOCYTE_PROLIFERATION	11/132	312/43216	2.87131e-07	1.44012e-07	CD74/HLA-DPA1/HLA-DRB1/BST2/IRS2/HLA-DPB1/GAL/PKN1/IL6/BAX/CD274	11
GOBP_SECRETION	21/132	1459/43216	2.87131e-07	1.44012e-07	CD74/HLA-DRB1/VGF/BST2/SFRP1/IRS2/GMFG/OSCAR/CDA/PTX3/STX3/RAP2B/GAL/VEGFB/ASAH1/CTSZ/CHI3L1/IL6/TM7SF3/HGS/VAT1	21
GOBP_POSITIVE_REGULATION_OF_PROTEIN_MODIFICATION_PROCESS	18/132	1051/43216	2.87513e-07	1.44203e-07	IL24/CD74/HBEGF/CEMIP/HLA-DRB1/TNFSF15/GDF15/MAGEC2/MARCO/RAP2B/VEGFB/PKN1/ICAM1/DCUN1D5/CHI3L1/MAD2L2/IL6/SPRY2	18
GOBP_PROTEIN_PHOSPHORYLATION	22/132	1612/43216	2.90412e-07	1.45658e-07	IL24/CD74/HBEGF/CEMIP/HLA-DRB1/TNFSF15/GDF15/SFRP1/GMFG/MARCO/PKIG/RAP2B/VEGFB/CAMK1D/PKN1/ICAM1/CHI3L1/MAD2L2/IL6/SPRY2/BAX/HGS	22
GOBP_REGULATION_OF_LEUKOCYTE_PROLIFERATION	10/132	241/43216	2.90412e-07	1.45658e-07	CD74/HLA-DPA1/HLA-DRB1/BST2/IRS2/HLA-DPB1/GAL/PKN1/IL6/CD274	10
GOBP_NEGATIVE_REGULATION_OF_IMMUNE_SYSTEM_PROCESS	12/132	403/43216	3.1954e-07	1.60267e-07	CD74/HLA-DRB1/MDK/BST2/SFRP1/MYC/GAL/CUL4A/PKN1/NBL1/FCRLB/CD274	12
GOBP_POSITIVE_REGULATION_OF_PROTEIN_PHOSPHORYLATION	16/132	824/43216	3.5428e-07	1.77691e-07	IL24/CD74/HBEGF/CEMIP/HLA-DRB1/TNFSF15/GDF15/MARCO/RAP2B/VEGFB/PKN1/ICAM1/CHI3L1/MAD2L2/IL6/SPRY2	16
GOBP_POSITIVE_REGULATION_OF_CELL_ADHESION	12/132	423/43216	5.20372e-07	2.60995e-07	CD74/HLA-DRA/HLA-DPA1/HLA-DRB1/MDK/PDPN/SFRP1/HLA-DPB1/STX3/ICAM1/IL6/CD274	12
GOBP_LEUKOCYTE_DIFFERENTIATION	13/132	525/43216	5.93004e-07	2.97424e-07	CD74/HLA-DRA/HLA-DRB1/MDK/SFRP1/RBPJ/OSCAR/FOXP1/MYC/CUL4A/MT1G/IL6/BAX	13
GOBP_REGULATION_OF_MULTICELLULAR_ORGANISMAL_DEVELOPMENT	20/132	1396/43216	6.18735e-07	3.1033e-07	CD74/HLA-DRA/HLA-DRB1/MDK/NEFL/ISG15/SFRP1/AJAP1/FAM210B/RBPJ/FOXP1/MYC/GAL/VEGFB/FST/CUL4A/CHI3L1/IL6/SPRY2/HGS	20
GOBP_POSITIVE_REGULATION_OF_CATALYTIC_ACTIVITY	20/132	1402/43216	6.49302e-07	3.25661e-07	CD74/HBEGF/CEMIP/HLA-DRB1/TNFSF15/GDF15/MAGEC2/SFRP1/ARHGAP5/BBC3/GCLM/PDP1/MYC/PKN1/ICAM1/DCUN1D5/CHI3L1/SPRY2/BAX/RGS10	20
GOBP_LEUKOCYTE_MEDIATED_IMMUNITY	16/132	869/43216	6.62154e-07	3.32106e-07	CD74/HLA-DRA/HLA-DRB1/BST2/GMFG/OSCAR/CDA/PTX3/RAP2B/ASAH1/CTSZ/ICAM1/CHI3L1/MAD2L2/IL6/VAT1	16
GOBP_REGULATION_OF_APOPTOTIC_SIGNALING_PATHWAY	11/132	348/43216	6.62154e-07	3.32106e-07	CD74/IFI6/SFRP1/RBCK1/BBC3/BCL2L1/GCLM/ACAA2/MDM2/ICAM1/BAX	11
GOBP_B_CELL_APOPTOTIC_PROCESS	5/132	25/43216	6.89814e-07	3.45979e-07	CD74/IRS2/FOXP1/PKN1/BAX	5
GOBP_EPITHELIUM_DEVELOPMENT	19/132	1273/43216	6.89814e-07	3.45979e-07	HBEGF/MDK/KRT81/PDPN/SFRP1/AJAP1/RBPJ/FOXP1/KRT18/KRT7/AKR1B1/MYC/GAL/FST/ASAH1/ICAM1/SPRY2/BAX/KRT3	19
GOBP_POSITIVE_REGULATION_OF_INTRACELLULAR_SIGNAL_TRANSDUCTION	17/132	1003/43216	6.89814e-07	3.45979e-07	CD74/HBEGF/HLA-DRB1/GDF15/BST2/IRS2/MARCO/RBCK1/BBC3/BCL2L1/PKN1/ICAM1/CHI3L1/IL6/SPRY2/BAX/TNIP2	17
GOBP_POSITIVE_REGULATION_OF_CELL_CELL_ADHESION	10/132	275/43216	7.75042e-07	3.88726e-07	CD74/HLA-DRA/HLA-DPA1/HLA-DRB1/MDK/PDPN/HLA-DPB1/ICAM1/IL6/CD274	10
GOBP_MYELOID_LEUKOCYTE_DIFFERENTIATION	9/132	204/43216	7.8077e-07	3.91599e-07	CD74/HLA-DRB1/SFRP1/RBPJ/OSCAR/FOXP1/MYC/CUL4A/MT1G	9
GOBP_RESPONSE_TO_BIOTIC_STIMULUS	21/132	1603/43216	9.83728e-07	4.93394e-07	IL24/CD74/HLA-DRA/HLA-DPA1/HLA-DRB1/ISG15/VGF/IFI6/BST2/RBPJ/MARCO/FOXP1/PTX3/HLA-DPB1/BCL2L1/AP1S1/ICAM1/IL6/BAX/TNIP2/CD274	21
GOBP_REGULATION_OF_INTRACELLULAR_SIGNAL_TRANSDUCTION	22/132	1779/43216	1.16756e-06	5.85596e-07	CD74/HBEGF/HLA-DRB1/GDF15/BST2/SFRP1/GPAT3/IRS2/MARCO/ARHGAP5/RBCK1/BBC3/BCL2L1/MYC/PKN1/MDM2/ICAM1/CHI3L1/IL6/SPRY2/BAX/TNIP2	22
GOBP_POSITIVE_REGULATION_OF_IMMUNE_SYSTEM_PROCESS	17/132	1047/43216	1.16756e-06	5.85596e-07	CD74/HLA-DRA/HLA-DPA1/HLA-DRB1/MDK/IRS2/FOXP1/HLA-DPB1/RBCK1/VEGFB/CAMK1D/ICAM1/MAD2L2/IL6/BAX/TNIP2/CD274	17
GOBP_DEFENSE_RESPONSE	22/132	1787/43216	1.2348e-06	6.19322e-07	CD74/HLA-DRA/HLA-DPA1/HLA-DRB1/MDK/ISG15/VGF/IFI6/BST2/RBPJ/AHCY/MARCO/FOXP1/PTX3/HLA-DPB1/BCL2L1/GAL/CAMK1D/ICAM1/CHI3L1/IL6/TNIP2	22
GOBP_APOPTOTIC_SIGNALING_PATHWAY	13/132	580/43216	1.42858e-06	7.16512e-07	CD74/IFI6/SFRP1/KRT18/RBCK1/BBC3/BCL2L1/GCLM/ACAA2/CUL4A/MDM2/ICAM1/BAX	13
GOBP_LEUKOCYTE_APOPTOTIC_PROCESS	7/132	102/43216	1.42858e-06	7.16512e-07	CD74/IRS2/FOXP1/PKN1/IL6/BAX/CD274	7
GOBP_RESPONSE_TO_OXYGEN_CONTAINING_COMPOUND	21/132	1651/43216	1.4577e-06	7.31118e-07	IL24/HLA-DRB1/NEFL/VGF/GDF15/SFRP1/GRAMD1B/FAM210B/IRS2/LYPD1/FOXP1/KRT18/AKR1B1/GCLM/GAL/MDM2/ICAM1/IL6/RGS10/TNIP2/CD274	21
GOBP_POSITIVE_REGULATION_OF_LEUKOCYTE_CELL_CELL_ADHESION	9/132	233/43216	2.11983e-06	1.06321e-06	CD74/HLA-DRA/HLA-DPA1/HLA-DRB1/MDK/HLA-DPB1/ICAM1/IL6/CD274	9
GOBP_ANTIGEN_PROCESSING_AND_PRESENTATION	9/132	234/43216	2.16233e-06	1.08453e-06	CD74/HLA-DRA/HLA-DPA1/HLA-DRB1/HLA-DMA/CTSF/HLA-DPB1/AP1S1/ICAM1	9
GOBP_POSITIVE_REGULATION_OF_CELL_ACTIVATION	11/132	404/43216	2.28216e-06	1.14463e-06	CD74/HLA-DRA/HLA-DPA1/HLA-DRB1/MDK/IRS2/HLA-DPB1/MAD2L2/IL6/TNIP2/CD274	11
GOBP_POSITIVE_REGULATION_OF_MULTICELLULAR_ORGANISMAL_PROCESS	19/132	1395/43216	2.3035e-06	1.15533e-06	CD74/HLA-DRA/HLA-DPA1/HLA-DRB1/MDK/NEFL/ISG15/PDPN/RBPJ/HLA-DPB1/MYC/GAL/VEGFB/FST/ICAM1/CHI3L1/MAD2L2/IL6/CD274	19
GOBP_T_CELL_ACTIVATION_INVOLVED_IN_IMMUNE_RESPONSE	7/132	111/43216	2.32366e-06	1.16544e-06	CD74/HLA-DRA/HLA-DRB1/MDK/FOXP1/ICAM1/IL6	7
GOBP_B_CELL_ACTIVATION	10/132	319/43216	2.39816e-06	1.20281e-06	CD74/BST2/SFRP1/RBPJ/IRS2/PKN1/MAD2L2/IL6/BAX/TNIP2	10
GOBP_POSITIVE_REGULATION_OF_PHOSPHORUS_METABOLIC_PROCESS	16/132	981/43216	2.39816e-06	1.20281e-06	IL24/CD74/HBEGF/CEMIP/HLA-DRB1/TNFSF15/GDF15/MARCO/RAP2B/VEGFB/PKN1/ICAM1/CHI3L1/MAD2L2/IL6/SPRY2	16
GOBP_REGULATION_OF_CELL_ADHESION	14/132	730/43216	2.39816e-06	1.20281e-06	CD74/HLA-DRA/HLA-DPA1/HLA-DRB1/MDK/PDPN/SFRP1/AJAP1/HLA-DPB1/STX3/ICAM1/MAD2L2/IL6/CD274	14
GOBP_MONONUCLEAR_CELL_DIFFERENTIATION	11/132	411/43216	2.47098e-06	1.23933e-06	CD74/HLA-DRA/HLA-DRB1/MDK/SFRP1/RBPJ/FOXP1/MYC/MT1G/IL6/BAX	11
GOBP_REGULATION_OF_IMMUNE_RESPONSE	16/132	990/43216	2.61755e-06	1.31284e-06	CD74/HLA-DRA/HLA-DPA1/HLA-DRB1/OSCAR/FOXP1/HLA-DPB1/RBCK1/COL17A1/PKN1/ICAM1/FCRLB/MAD2L2/IL6/BAX/CD274	16
GOBP_REGULATION_OF_TRANSPORT	21/132	1727/43216	2.61755e-06	1.31284e-06	CD74/CEMIP/LRRC38/HLA-DRB1/NEFL/BST2/SFRP1/IRS2/PTX3/PKIG/BBC3/ACAA2/GAL/YRDC/CAMK1D/ICAM1/IL6/TM7SF3/PARL/BAX/HGS	21
GOBP_BIOLOGICAL_PROCESS_INVOLVED_IN_SYMBIOTIC_INTERACTION	16/132	996/43216	2.76398e-06	1.38629e-06	CD74/HLA-DRA/HLA-DRB1/ISG15/BST2/PTX3/KRT18/RBCK1/BCL2L1/KRT7/CUL4A/AP1S1/MDM2/ICAM1/EIF3B/BAX	16
GOBP_MYELOID_CELL_DIFFERENTIATION	11/132	418/43216	2.76398e-06	1.38629e-06	CD74/HLA-DRB1/ISG15/SFRP1/FAM210B/RBPJ/OSCAR/FOXP1/MYC/CUL4A/MT1G	11
GOBP_HOMEOSTATIC_PROCESS	22/132	1908/43216	2.96549e-06	1.48736e-06	CD74/CEMIP/HLA-DRB1/MT1E/ISG15/VGF/IFI6/GRAMD1B/FAM210B/RBPJ/IRS2/LIMA1/AKR1B1/GCLM/MYC/SLC12A8/PKN1/ICAM1/MT1G/IL6/BAX/MT1F	22
GOBP_NEGATIVE_REGULATION_OF_CELL_POPULATION_PROLIFERATION	14/132	751/43216	3.0665e-06	1.53802e-06	IL24/HLA-DRB1/PDPN/SFRP1/RBPJ/MYC/GAL/PKN1/TBRG1/IL6/SPRY2/BAX/HGS/CD274	14
GOBP_MONOCYTE_DIFFERENTIATION	5/132	36/43216	3.09007e-06	1.54984e-06	CD74/HLA-DRB1/FOXP1/MYC/MT1G	5
GOBP_LYMPHOCYTE_APOPTOTIC_PROCESS	6/132	71/43216	3.12202e-06	1.56586e-06	CD74/IRS2/FOXP1/PKN1/BAX/CD274	6
GOBP_REGULATION_OF_CELL_CELL_ADHESION	11/132	436/43216	3.94168e-06	1.97697e-06	CD74/HLA-DRA/HLA-DPA1/HLA-DRB1/MDK/PDPN/HLA-DPB1/ICAM1/MAD2L2/IL6/CD274	11
GOBP_ORGANONITROGEN_COMPOUND_CATABOLIC_PROCESS	18/132	1326/43216	4.51655e-06	2.2653e-06	CEMIP/ABHD17C/ISG15/MAGEC2/CTSF/AHCY/PCBD1/CDA/RBCK1/CUL4A/MDM2/ASAH1/CTSZ/BLVRA/CHI3L1/MAD2L2/MPST/HGS	18
GOBP_LYMPHOCYTE_ACTIVATION_INVOLVED_IN_IMMUNE_RESPONSE	8/132	189/43216	4.5551e-06	2.28463e-06	CD74/HLA-DRA/HLA-DRB1/MDK/FOXP1/ICAM1/MAD2L2/IL6	8
GOBP_MAPK_CASCADE	15/132	909/43216	4.56211e-06	2.28815e-06	CD74/HBEGF/HLA-DRB1/NEFL/GDF15/SFRP1/IRS2/MARCO/MYC/PKN1/ICAM1/CHI3L1/IL6/SPRY2/TNIP2	15
GOBP_CHEMICAL_HOMEOSTASIS	17/132	1184/43216	4.56211e-06	2.28815e-06	CEMIP/HLA-DRB1/MT1E/VGF/IFI6/GRAMD1B/IRS2/LIMA1/AKR1B1/GCLM/MYC/SLC12A8/ICAM1/MT1G/IL6/BAX/MT1F	17
GOBP_ANTIGEN_PROCESSING_AND_PRESENTATION_OF_PEPTIDE_ANTIGEN	8/132	194/43216	5.35792e-06	2.68729e-06	CD74/HLA-DRA/HLA-DPA1/HLA-DRB1/HLA-DMA/CTSF/HLA-DPB1/AP1S1	8
GOBP_LEUKOCYTE_CELL_CELL_ADHESION	10/132	364/43216	6.39562e-06	3.20775e-06	CD74/HLA-DRA/HLA-DPA1/HLA-DRB1/MDK/HLA-DPB1/PODXL2/ICAM1/IL6/CD274	10
GOBP_RESPONSE_TO_ABIOTIC_STIMULUS	17/132	1216/43216	6.39562e-06	3.20775e-06	MDK/PDLIM1/VGF/PDPN/SFRP1/RBPJ/AHCY/AKR1B1/ACAA2/MYC/VEGFB/PKN1/MDM2/ICAM1/CHI3L1/BAX/C9orf116	17
GOBP_T_CELL_ACTIVATION	11/132	473/43216	8.02334e-06	4.02414e-06	CD74/HLA-DRA/HLA-DPA1/HLA-DRB1/MDK/FOXP1/HLA-DPB1/ICAM1/IL6/BAX/CD274	11
GOBP_MESENCHYME_DEVELOPMENT	9/132	287/43216	8.61614e-06	4.32147e-06	MDK/PDPN/SFRP1/RBPJ/MYC/MAD2L2/IL6/SPRY2/TSPY10	9
GOBP_REGULATION_OF_B_CELL_APOPTOTIC_PROCESS	4/132	19/43216	9.60927e-06	4.81958e-06	CD74/IRS2/FOXP1/BAX	4
GOBP_RESPONSE_TO_OXYGEN_LEVELS	10/132	384/43216	9.9481e-06	4.98952e-06	PDLIM1/PDPN/SFRP1/RBPJ/AHCY/ACAA2/MYC/VEGFB/MDM2/ICAM1	10
GOBP_EXTRINSIC_APOPTOTIC_SIGNALING_PATHWAY	8/132	217/43216	1.15777e-05	5.80687e-06	IFI6/SFRP1/KRT18/RBCK1/BCL2L1/GCLM/ICAM1/BAX	8
GOBP_POSITIVE_REGULATION_OF_LEUKOCYTE_PROLIFERATION	7/132	148/43216	1.17854e-05	5.911e-06	CD74/HLA-DPA1/BST2/IRS2/HLA-DPB1/IL6/CD274	7
GOBP_REGULATION_OF_MONOCYTE_DIFFERENTIATION	4/132	21/43216	1.41113e-05	7.07761e-06	CD74/HLA-DRB1/FOXP1/MYC	4
GOBP_NEGATIVE_REGULATION_OF_APOPTOTIC_SIGNALING_PATHWAY	8/132	224/43216	1.41203e-05	7.08212e-06	CD74/IFI6/BCL2L1/GCLM/ACAA2/MDM2/ICAM1/BAX	8
GOBP_EPITHELIAL_TO_MESENCHYMAL_TRANSITION	7/132	153/43216	1.41203e-05	7.08212e-06	MDK/PDPN/SFRP1/RBPJ/MAD2L2/IL6/SPRY2	7
GOBP_NEGATIVE_REGULATION_OF_LYMPHOCYTE_ACTIVATION	7/132	153/43216	1.41203e-05	7.08212e-06	CD74/HLA-DRB1/MDK/SFRP1/GAL/PKN1/CD274	7
GOBP_REGULATION_OF_CELL_DIFFERENTIATION	19/132	1617/43216	1.45374e-05	7.29133e-06	CD74/HLA-DRA/HLA-DRB1/MDK/NEFL/ISG15/PDPN/SFRP1/AJAP1/FAM210B/RBPJ/FOXP1/MYC/FST/CUL4A/NBL1/MAD2L2/IL6/SPRY2	19
GOBP_DEVELOPMENT_OF_PRIMARY_FEMALE_SEXUAL_CHARACTERISTICS	6/132	97/43216	1.59375e-05	7.99352e-06	VGF/SFRP1/PTX3/FST/ICAM1/BAX	6
GOBP_NEGATIVE_REGULATION_OF_MOLECULAR_FUNCTION	16/132	1163/43216	1.60478e-05	8.04885e-06	IFI6/BST2/SFRP1/SERPINB8/IRS2/GMFG/LYPD1/PTX3/PKIG/GPR87/RBCK1/PKN1/CTSZ/MAD2L2/SPRY2/BAX	16
GOBP_REGULATION_OF_HEMOPOIESIS	10/132	415/43216	1.80694e-05	9.06282e-06	CD74/HLA-DRA/HLA-DRB1/MDK/ISG15/SFRP1/FAM210B/FOXP1/MYC/CUL4A	10
GOBP_REGULATION_OF_EPITHELIAL_TO_MESENCHYMAL_TRANSITION	6/132	100/43216	1.8426e-05	9.24165e-06	MDK/PDPN/SFRP1/MAD2L2/IL6/SPRY2	6
GOBP_REGULATION_OF_LYMPHOCYTE_APOPTOTIC_PROCESS	5/132	54/43216	1.8426e-05	9.24165e-06	CD74/IRS2/FOXP1/BAX/CD274	5
GOBP_CELLULAR_RESPONSE_TO_OXYGEN_CONTAINING_COMPOUND	16/132	1179/43216	1.8426e-05	9.24165e-06	IL24/HLA-DRB1/GDF15/SFRP1/GRAMD1B/FAM210B/IRS2/LYPD1/AKR1B1/GCLM/MDM2/ICAM1/IL6/RGS10/TNIP2/CD274	16
GOBP_GROWTH	14/132	907/43216	2.12912e-05	1.06787e-05	HBEGF/MDK/MT1E/GDF15/BST2/SFRP1/RBPJ/CDA/PTX3/DCUN1D5/MAD2L2/MT1G/SPRY2/MT1F	14
GOBP_DEFENSE_RESPONSE_TO_OTHER_ORGANISM	16/132	1206/43216	2.42715e-05	1.21735e-05	CD74/HLA-DRA/HLA-DPA1/HLA-DRB1/ISG15/VGF/IFI6/BST2/RBPJ/MARCO/FOXP1/PTX3/HLA-DPB1/BCL2L1/ICAM1/IL6	16
GOBP_MHC_PROTEIN_COMPLEX_ASSEMBLY	3/132	7/43216	2.49238e-05	1.25007e-05	HLA-DRA/HLA-DRB1/HLA-DMA	3
GOBP_REGULATION_OF_PROTEIN_KINASE_ACTIVITY	13/132	791/43216	2.62026e-05	1.3142e-05	CD74/HBEGF/CEMIP/TNFSF15/GDF15/SFRP1/GMFG/PKIG/RAP2B/PKN1/CHI3L1/SPRY2/HGS	13
GOBP_MITOCHONDRION_ORGANIZATION	11/132	546/43216	2.62052e-05	1.31433e-05	IFI6/BBC3/TMEM126A/BCL2L1/GCLM/ACAA2/ESRRA/UQCC1/PARL/BAX/VAT1	11
GOBP_MYELOID_LEUKOCYTE_MEDIATED_IMMUNITY	11/132	547/43216	2.64226e-05	1.32524e-05	BST2/GMFG/OSCAR/CDA/PTX3/RAP2B/ASAH1/CTSZ/CHI3L1/IL6/VAT1	11
GOBP_FEMALE_SEX_DIFFERENTIATION	6/132	111/43216	3.131e-05	1.57037e-05	VGF/SFRP1/PTX3/FST/ICAM1/BAX	6
GOBP_POSITIVE_REGULATION_OF_TRANSFERASE_ACTIVITY	12/132	679/43216	3.17583e-05	1.59285e-05	CD74/HBEGF/CEMIP/HLA-DRB1/TNFSF15/GDF15/MAGEC2/MYC/PKN1/DCUN1D5/CHI3L1/SPRY2	12
GOBP_REGULATION_OF_MYELOID_CELL_DIFFERENTIATION	8/132	258/43216	3.43332e-05	1.722e-05	CD74/HLA-DRB1/ISG15/SFRP1/FAM210B/FOXP1/MYC/CUL4A	8
GOBP_NEGATIVE_REGULATION_OF_MULTICELLULAR_ORGANISMAL_PROCESS	15/132	1102/43216	3.68785e-05	1.84966e-05	CD74/HLA-DRB1/MDK/ISG15/GDF15/BST2/SFRP1/RBPJ/MYC/CUL4A/MAD2L2/IL6/SPRY2/HGS/CD274	15
GOBP_ADAPTIVE_IMMUNE_RESPONSE	12/132	692/43216	3.74476e-05	1.8782e-05	CD74/HLA-DRA/HLA-DPA1/HLA-DRB1/HLA-DMA/ADGRE1/HLA-DPB1/PKN1/ICAM1/MAD2L2/IL6/CD274	12
GOBP_NEGATIVE_REGULATION_OF_PROTEIN_METABOLIC_PROCESS	15/132	1105/43216	3.74476e-05	1.8782e-05	HBEGF/ISG15/IFI6/BST2/SFRP1/SERPINB8/GMFG/PTX3/PKIG/IGF2BP3/PKN1/CTSZ/MAD2L2/SPRY2/BAX	15
GOBP_EPIDERMIS_DEVELOPMENT	10/132	460/43216	3.91047e-05	1.96132e-05	HLA-DRB1/KRT81/RBPJ/KRT18/KRT7/COL17A1/GAL/FST/ASAH1/KRT3	10
GOBP_APOPTOTIC_MITOCHONDRIAL_CHANGES	6/132	118/43216	4.1662e-05	2.08958e-05	IFI6/BBC3/BCL2L1/GCLM/ACAA2/BAX	6
GOBP_REGULATION_OF_MYELOID_LEUKOCYTE_DIFFERENTIATION	6/132	118/43216	4.1662e-05	2.08958e-05	CD74/HLA-DRB1/SFRP1/FOXP1/MYC/CUL4A	6
GOBP_REGULATION_OF_B_CELL_ACTIVATION	7/132	186/43216	4.19063e-05	2.10183e-05	CD74/SFRP1/IRS2/PKN1/MAD2L2/IL6/TNIP2	7
GOBP_REGULATION_OF_LEUKOCYTE_CHEMOTAXIS	6/132	119/43216	4.30168e-05	2.15753e-05	CD74/MDK/VEGFB/CAMK1D/NBL1/IL6	6
GOBP_RESPONSE_TO_ENDOGENOUS_STIMULUS	18/132	1622/43216	5.31629e-05	2.66641e-05	NEFL/VGF/GDF15/SFRP1/RBPJ/IRS2/FOXP1/AKR1B1/GCLM/ESRRA/GAL/FST/MDM2/NBL1/ICAM1/IL6/SPRY2/FIBP	18
GOBP_REGULATION_OF_LEUKOCYTE_DIFFERENTIATION	8/132	279/43216	5.62173e-05	2.81961e-05	CD74/HLA-DRA/HLA-DRB1/MDK/SFRP1/FOXP1/MYC/CUL4A	8
GOBP_RESPONSE_TO_INTERFERON_GAMMA	7/132	196/43216	5.73264e-05	2.87524e-05	CD74/HLA-DRA/HLA-DPA1/HLA-DRB1/BST2/HLA-DPB1/ICAM1	7
GOBP_REGULATION_OF_ANATOMICAL_STRUCTURE_MORPHOGENESIS	14/132	1005/43216	5.86633e-05	2.94229e-05	MDK/NEFL/PDPN/SFRP1/AJAP1/FOXP1/VEGFB/PKN1/ICAM1/CHI3L1/IL6/SPRY2/HGS/VAT1	14
GOBP_RESPONSE_TO_GROWTH_FACTOR	12/132	730/43216	5.8937e-05	2.95602e-05	GDF15/SFRP1/RBPJ/GCLM/MYC/VEGFB/FST/NBL1/MT1G/SPRY2/HGS/FIBP	12
GOBP_SOMATIC_STEM_CELL_POPULATION_MAINTENANCE	5/132	71/43216	5.8937e-05	2.95602e-05	SFRP1/RBPJ/FOXP1/MYC/CUL4A	5
GOBP_REGULATION_OF_ORGANELLE_ORGANIZATION	15/132	1158/43216	5.98637e-05	3.00249e-05	MDK/BST2/SFRP1/GMFG/LIMA1/BBC3/BCL2L1/ACAA2/MYC/LRFN4/ICAM1/MAD2L2/PARL/BAX/VAT1	15
GOBP_NEGATIVE_REGULATION_OF_CELL_ACTIVATION	7/132	200/43216	6.28942e-05	3.15449e-05	CD74/HLA-DRB1/MDK/SFRP1/GAL/PKN1/CD274	7
GOBP_REGULATION_OF_LEUKOCYTE_MIGRATION	7/132	205/43216	7.343e-05	3.68292e-05	CD74/MDK/VEGFB/CAMK1D/NBL1/ICAM1/IL6	7
GOBP_EXOCYTOSIS	13/132	886/43216	7.41908e-05	3.72107e-05	BST2/GMFG/OSCAR/CDA/PTX3/STX3/RAP2B/VEGFB/ASAH1/CTSZ/CHI3L1/HGS/VAT1	13
GOBP_POSITIVE_REGULATION_OF_LEUKOCYTE_MIGRATION	6/132	133/43216	7.50281e-05	3.76307e-05	CD74/MDK/VEGFB/CAMK1D/ICAM1/IL6	6
GOBP_INSULIN_SECRETION	7/132	207/43216	7.6457e-05	3.83474e-05	HLA-DRB1/VGF/SFRP1/IRS2/GAL/IL6/TM7SF3	7
GOBP_TUBE_MORPHOGENESIS	13/132	900/43216	8.58362e-05	4.30516e-05	MDK/PDPN/SFRP1/RBPJ/FOXP1/SH2D2A/MYC/VEGFB/CHI3L1/IL6/SPRY2/BAX/HGS	13
GOBP_POSITIVE_REGULATION_OF_CHEMOTAXIS	6/132	139/43216	9.4585e-05	4.74396e-05	CD74/MDK/STX3/VEGFB/CAMK1D/IL6	6
GOBP_INFLAMMATORY_RESPONSE	12/132	771/43216	9.53149e-05	4.78057e-05	HLA-DRB1/MDK/RBPJ/AHCY/FOXP1/PTX3/GAL/CAMK1D/ICAM1/CHI3L1/IL6/TNIP2	12
GOBP_REGULATION_OF_LEUKOCYTE_APOPTOTIC_PROCESS	5/132	80/43216	9.81752e-05	4.92403e-05	CD74/IRS2/FOXP1/BAX/CD274	5
GOBP_REGULATION_OF_GROWTH	11/132	643/43216	9.81752e-05	4.92403e-05	HBEGF/MT1E/GDF15/BST2/SFRP1/RBPJ/CDA/DCUN1D5/MAD2L2/MT1G/MT1F	11
GOBP_DEVELOPMENT_OF_PRIMARY_SEXUAL_CHARACTERISTICS	7/132	217/43216	9.95896e-05	4.99496e-05	VGF/SFRP1/PTX3/FST/ICAM1/BAX/TSPY10	7
GOBP_GLAND_DEVELOPMENT	9/132	413/43216	0.000107317	5.38255e-05	MDK/SFRP1/RBPJ/IRS2/ARHGAP5/KRT18/MPST/IL6/BAX	9
GOBP_NEGATIVE_REGULATION_OF_DEVELOPMENTAL_PROCESS	13/132	927/43216	0.000111843	5.60953e-05	CD74/MDK/GDF15/SFRP1/RBPJ/MYC/FST/CUL4A/MAD2L2/IL6/SPRY2/HGS/VAT1	13
GOBP_RESPONSE_TO_WOUNDING	11/132	654/43216	0.000111843	5.60953e-05	IL24/HBEGF/MDK/NEFL/PDPN/AJAP1/HBE1/RAP2B/IL6/BAX/FIBP	11
GOBP_NEGATIVE_REGULATION_OF_B_CELL_APOPTOTIC_PROCESS	3/132	12/43216	0.000114793	5.7575e-05	CD74/IRS2/FOXP1	3
GOBP_REGULATION_OF_CHEMOTAXIS	7/132	223/43216	0.000114793	5.7575e-05	CD74/MDK/STX3/VEGFB/CAMK1D/NBL1/IL6	7
GOBP_MORPHOGENESIS_OF_AN_EPITHELIUM	10/132	533/43216	0.000114894	5.76256e-05	HBEGF/MDK/PDPN/SFRP1/AJAP1/RBPJ/FOXP1/MYC/FST/SPRY2	10
GOBP_TUBE_DEVELOPMENT	14/132	1085/43216	0.000119692	6.00319e-05	MDK/PDPN/SFRP1/RBPJ/FOXP1/SH2D2A/AKR1B1/MYC/VEGFB/CHI3L1/IL6/SPRY2/BAX/HGS	14
GOBP_REGULATION_OF_MITOCHONDRION_ORGANIZATION	6/132	150/43216	0.000133651	6.70336e-05	BBC3/BCL2L1/ACAA2/PARL/BAX/VAT1	6
GOBP_MEMBRANE_ORGANIZATION	13/132	947/43216	0.000133651	6.70336e-05	HBEGF/DMKN/GRAMD1B/MARCO/BBC3/STX3/BCL2L1/ACAA2/PRELID3B/CTSZ/BAX/TRAPPC2L/HGS	13
GOBP_MESENCHYMAL_CELL_DIFFERENTIATION	7/132	231/43216	0.000139478	6.9956e-05	MDK/PDPN/SFRP1/RBPJ/MAD2L2/IL6/SPRY2	7
GOBP_REGULATION_OF_T_CELL_ACTIVATION	8/132	326/43216	0.000143362	7.19039e-05	CD74/HLA-DRA/HLA-DPA1/HLA-DRB1/MDK/HLA-DPB1/IL6/CD274	8
GOBP_NEGATIVE_REGULATION_OF_CATALYTIC_ACTIVITY	12/132	813/43216	0.000145223	7.28375e-05	IFI6/BST2/SFRP1/SERPINB8/IRS2/GMFG/PTX3/PKIG/GPR87/PKN1/MAD2L2/SPRY2	12
GOBP_POSITIVE_REGULATION_OF_BIOSYNTHETIC_PROCESS	19/132	1954/43216	0.000145223	7.28375e-05	CD74/HLA-DRB1/PDLIM1/SFRP1/RBPJ/IRS2/PCBD1/PTX3/ESRRA/MYC/GAL/UQCC1/PKN1/MDM2/ICAM1/MAD2L2/IL6/MED19/TNIP2	19
GOBP_PEPTIDYL_AMINO_ACID_MODIFICATION	15/132	1267/43216	0.000146253	7.3354e-05	IL24/CD74/HBEGF/CEMIP/SFRP1/RAP2B/CAMK1D/PKN1/MDM2/ICAM1/CHI3L1/MAD2L2/IL6/SPRY2/BAX	15
GOBP_REGULATION_OF_EXTRINSIC_APOPTOTIC_SIGNALING_PATHWAY	6/132	154/43216	0.000148763	7.4613e-05	IFI6/SFRP1/RBCK1/BCL2L1/GCLM/ICAM1	6
GOBP_RESPONSE_TO_COPPER_ION	4/132	42/43216	0.000148951	7.47072e-05	MT1E/ICAM1/MT1G/MT1F	4
GOBP_RESPONSE_TO_NITROGEN_COMPOUND	14/132	1113/43216	0.000148951	7.47072e-05	NEFL/VGF/NNMT/GDF15/SFRP1/IRS2/LYPD1/AKR1B1/GCLM/GAL/MDM2/ICAM1/IL6/RGS10	14
GOBP_CELLULAR_RESPONSE_TO_LIPID	10/132	555/43216	0.000149797	7.51313e-05	IL24/SFRP1/GRAMD1B/FAM210B/FOXP1/ESRRA/ICAM1/IL6/TNIP2/CD274	10
GOBP_CYTOKINE_PRODUCTION	12/132	819/43216	0.000149797	7.51313e-05	CD74/HLA-DPA1/HLA-DRB1/MDK/ISG15/BST2/FOXP1/HLA-DPB1/IGF2BP3/CHI3L1/IL6/CD274	12
GOBP_RESPONSE_TO_TOXIC_SUBSTANCE	7/132	237/43216	0.00015415	7.73149e-05	NEFL/MT1E/HBE1/MPST/MT1G/BAX/MT1F	7
GOBP_INTERFERON_GAMMA_MEDIATED_SIGNALING_PATHWAY	5/132	91/43216	0.000156983	7.87357e-05	HLA-DRA/HLA-DPA1/HLA-DRB1/HLA-DPB1/ICAM1	5
GOBP_POSITIVE_REGULATION_OF_LEUKOCYTE_CHEMOTAXIS	5/132	91/43216	0.000156983	7.87357e-05	CD74/MDK/VEGFB/CAMK1D/IL6	5
GOBP_ESTABLISHMENT_OF_PROTEIN_LOCALIZATION	19/132	1974/43216	0.000156983	7.87357e-05	CD74/CEMIP/HLA-DRB1/VGF/SFRP1/PEX16/IRS2/PKIG/KRT18/BBC3/STX3/GAL/AP1S1/MDM2/IL6/TM7SF3/PARL/BAX/HGS	19
GOBP_CARBOHYDRATE_DERIVATIVE_METABOLIC_PROCESS	14/132	1127/43216	0.000163789	8.2149e-05	HBEGF/CEMIP/GALNT8/GPAT3/AHCY/CDA/PTX3/AKR1B1/PDP1/SLC35D2/VEGFB/ASAH1/CHI3L1/BAX	14
GOBP_NEGATIVE_REGULATION_OF_GROWTH	7/132	245/43216	0.000185183	9.28793e-05	MT1E/GDF15/BST2/SFRP1/CDA/MT1G/MT1F	7
GOBP_REGULATION_OF_MAPK_CASCADE	11/132	705/43216	0.00019277	9.66846e-05	CD74/HLA-DRB1/GDF15/SFRP1/MARCO/MYC/PKN1/ICAM1/CHI3L1/IL6/SPRY2	11
GOBP_PEPTIDE_HORMONE_SECRETION	7/132	247/43216	0.00019277	9.66846e-05	HLA-DRB1/VGF/SFRP1/IRS2/GAL/IL6/TM7SF3	7
GOBP_REGULATION_OF_ERBB_SIGNALING_PATHWAY	5/132	96/43216	0.000196315	9.84625e-05	HBEGF/IFI6/RBPJ/SPRY2/HGS	5
GOBP_REGULATION_OF_PEPTIDE_TRANSPORT	10/132	577/43216	0.000196315	9.84625e-05	CD74/CEMIP/HLA-DRB1/SFRP1/IRS2/PKIG/BBC3/IL6/TM7SF3/PARL	10
GOBP_DENDRITIC_CELL_ANTIGEN_PROCESSING_AND_PRESENTATION	3/132	15/43216	0.000197927	9.92712e-05	CD74/HLA-DRA/HLA-DRB1	3
GOBP_REGULATION_OF_ION_TRANSPORT	15/132	1312/43216	0.000197927	9.92712e-05	CD74/CEMIP/LRRC38/HLA-DRB1/NEFL/SFRP1/IRS2/PKIG/BBC3/GAL/ICAM1/IL6/TM7SF3/PARL/BAX	15
GOBP_REGULATION_OF_ADAPTIVE_IMMUNE_RESPONSE	6/132	169/43216	0.000226826	0.000113766	HLA-DRA/HLA-DRB1/PKN1/MAD2L2/IL6/CD274	6
GOBP_CD4_POSITIVE_ALPHA_BETA_T_CELL_ACTIVATION	5/132	100/43216	0.000232457	0.00011659	HLA-DRA/HLA-DRB1/FOXP1/IL6/CD274	5
GOBP_ADAPTIVE_IMMUNE_RESPONSE_BASED_ON_SOMATIC_RECOMBINATION_OF_IMMUNE_RECEPTORS_BUILT_FROM_IMMUNOGLOBULIN_SUPERFAMILY_DOMAINS	8/132	357/43216	0.000238542	0.000119642	CD74/HLA-DRA/HLA-DRB1/PKN1/ICAM1/MAD2L2/IL6/CD274	8
GOBP_REGULATION_OF_PROTEIN_LOCALIZATION	12/132	872/43216	0.000252496	0.000126641	CEMIP/HLA-DRB1/ABHD17C/SFRP1/IRS2/PKIG/BBC3/STX3/BCL2L1/IL6/TM7SF3/PARL	12
GOBP_REGULATION_OF_PEPTIDYL_TYROSINE_PHOSPHORYLATION	7/132	261/43216	0.000260527	0.000130669	IL24/CD74/HBEGF/SFRP1/RAP2B/ICAM1/IL6	7
GOBP_RESPONSE_TO_HORMONE	12/132	876/43216	0.000260566	0.000130688	NEFL/VGF/GDF15/SFRP1/IRS2/FOXP1/AKR1B1/GCLM/ESRRA/GAL/ICAM1/IL6	12
GOBP_POSITIVE_REGULATION_OF_ADAPTIVE_IMMUNE_RESPONSE	5/132	103/43216	0.000260566	0.000130688	HLA-DRA/HLA-DRB1/MAD2L2/IL6/CD274	5
GOBP_SEX_DIFFERENTIATION	7/132	262/43216	0.000262401	0.000131609	VGF/SFRP1/PTX3/FST/ICAM1/BAX/TSPY10	7
GOBP_DETOXIFICATION_OF_INORGANIC_COMPOUND	3/132	17/43216	0.000278696	0.000139781	MT1E/MT1G/MT1F	3
GOBP_NEGATIVE_REGULATION_OF_HEMOPOIESIS	5/132	105/43216	0.000281138	0.000141006	CD74/MDK/SFRP1/MYC/CUL4A	5
GOBP_POSITIVE_REGULATION_OF_IMMUNE_RESPONSE	11/132	748/43216	0.000302681	0.000151811	CD74/HLA-DRA/HLA-DPA1/HLA-DRB1/FOXP1/HLA-DPB1/RBCK1/MAD2L2/IL6/BAX/CD274	11
GOBP_CYTOSKELETON_ORGANIZATION	15/132	1369/43216	0.000302681	0.000151811	HLA-DRB1/MDK/NEFL/PDLIM1/PLEK2/BST2/SFRP1/TUBB2A/GMFG/LIMA1/KRT18/ICAM1/MAD2L2/SPRY2/KRT3	15
GOBP_OVARIAN_FOLLICLE_DEVELOPMENT	4/132	53/43216	0.000321823	0.000161412	VGF/PTX3/ICAM1/BAX	4
GOBP_STRESS_RESPONSE_TO_METAL_ION	3/132	18/43216	0.000324419	0.000162714	MT1E/MT1G/MT1F	3
GOBP_LEUKOCYTE_ADHESION_TO_VASCULAR_ENDOTHELIAL_CELL	4/132	54/43216	0.000342917	0.000171991	MDK/PODXL2/ICAM1/IL6	4
GOBP_INTERFERON_GAMMA_PRODUCTION	5/132	111/43216	0.000355609	0.000178358	HLA-DPA1/HLA-DRB1/ISG15/HLA-DPB1/CD274	5
GOBP_RELEASE_OF_CYTOCHROME_C_FROM_MITOCHONDRIA	4/132	55/43216	0.000364907	0.000183021	IFI6/BBC3/BCL2L1/BAX	4
GOBP_ENZYME_LINKED_RECEPTOR_PROTEIN_SIGNALING_PATHWAY	13/132	1070/43216	0.00037629	0.00018873	HBEGF/IFI6/GDF15/SFRP1/RBPJ/IRS2/SH2D2A/VEGFB/FST/NBL1/SPRY2/HGS/FIBP	13
GOBP_TISSUE_MORPHOGENESIS	10/132	634/43216	0.00038845	0.000194829	HBEGF/MDK/PDPN/SFRP1/AJAP1/RBPJ/FOXP1/MYC/FST/SPRY2	10
GOBP_EPITHELIAL_CELL_DIFFERENTIATION	11/132	773/43216	0.000389388	0.000195299	KRT81/PDPN/AJAP1/RBPJ/KRT18/KRT7/AKR1B1/ASAH1/ICAM1/SPRY2/KRT3	11
GOBP_PROTEIN_CONTAINING_COMPLEX_SUBUNIT_ORGANIZATION	18/132	1948/43216	0.00039756	0.000199398	CD74/HLA-DRA/HLA-DRB1/NEFL/HLA-DMA/GMFG/LIMA1/TMEM126A/MYC/CUL4A/UQCC1/MDM2/CTSZ/ICAM1/EIF3B/BAX/TRAPPC2L/TSPY10	18
GOBP_INTRINSIC_APOPTOTIC_SIGNALING_PATHWAY	7/132	283/43216	0.00039756	0.000199398	CD74/IFI6/BBC3/BCL2L1/CUL4A/MDM2/BAX	7
GOBP_REGULATION_OF_HORMONE_LEVELS	9/132	510/43216	0.000409198	0.000205235	HLA-DRB1/VGF/SFRP1/IRS2/AKR1B1/GAL/CTSZ/IL6/TM7SF3	9
GOBP_EPITHELIAL_CELL_APOPTOTIC_PROCESS	5/132	116/43216	0.000421118	0.000211214	MDK/KRT18/ICAM1/IL6/TNIP2	5
GOBP_TAXIS	10/132	643/43216	0.000423743	0.00021253	CD74/HBEGF/MDK/CMTM8/IRS2/STX3/VEGFB/CAMK1D/NBL1/IL6	10
GOBP_VASCULATURE_DEVELOPMENT	11/132	786/43216	0.000437174	0.000219267	MDK/PDPN/SFRP1/RBPJ/SH2D2A/VEGFB/CHI3L1/IL6/SPRY2/BAX/HGS	11
GOBP_CELLULAR_HOMEOSTASIS	12/132	935/43216	0.000437174	0.000219267	CEMIP/HLA-DRB1/MT1E/IRS2/GCLM/MYC/SLC12A8/ICAM1/MT1G/IL6/BAX/MT1F	12
GOBP_T_CELL_PROLIFERATION	6/132	195/43216	0.000437174	0.000219267	HLA-DPA1/HLA-DRB1/HLA-DPB1/IL6/BAX/CD274	6
GOBP_ORGANONITROGEN_COMPOUND_BIOSYNTHETIC_PROCESS	17/132	1782/43216	0.000438542	0.000219953	HBEGF/CEMIP/NNMT/GALNT8/PCBD1/CDA/GCLM/PDP1/SLC35D2/VEGFB/UQCC1/IGF2BP3/ASAH1/NADSYN1/IL6/STARD10/EIF3B	17
GOBP_MACROMOLECULE_CATABOLIC_PROCESS	15/132	1426/43216	0.000439036	0.000220201	CEMIP/ABHD17C/ISG15/MAGEC2/CTSF/RBCK1/CUL4A/IGF2BP3/MDM2/CTSZ/CHI3L1/MAD2L2/IL6/BAX/HGS	15
GOBP_PEPTIDE_SECRETION	8/132	401/43216	0.000466383	0.000233917	CD74/HLA-DRB1/VGF/SFRP1/IRS2/GAL/IL6/TM7SF3	8
GOBP_PROTEOLYSIS	17/132	1793/43216	0.000466383	0.000233917	TNFSF15/ISG15/IFI6/BST2/SFRP1/SERPINB8/CTSF/RBCK1/BBC3/MYC/CUL4A/MDM2/CTSZ/PARL/BAX/HGS/TNIP2	17
GOBP_POSITIVE_REGULATION_OF_MAPK_CASCADE	9/132	523/43216	0.00047236	0.000236914	CD74/HLA-DRB1/GDF15/MARCO/PKN1/ICAM1/CHI3L1/IL6/SPRY2	9
GOBP_NEGATIVE_REGULATION_OF_TRANSFERASE_ACTIVITY	7/132	294/43216	0.000476048	0.000238764	SFRP1/IRS2/GMFG/PKIG/PKN1/MAD2L2/SPRY2	7
GOBP_REPRODUCTIVE_SYSTEM_DEVELOPMENT	8/132	408/43216	0.000517886	0.000259748	VGF/SFRP1/RBPJ/PTX3/FST/ICAM1/BAX/TSPY10	8
GOBP_NEGATIVE_REGULATION_OF_CELL_DIFFERENTIATION	10/132	663/43216	0.000518158	0.000259885	CD74/MDK/SFRP1/RBPJ/MYC/FST/CUL4A/MAD2L2/IL6/SPRY2	10
GOBP_POSITIVE_REGULATION_OF_CELLULAR_COMPONENT_ORGANIZATION	13/132	1115/43216	0.000520443	0.000261031	MDK/NEFL/PLEK2/GDF15/PDPN/SFRP1/GMFG/BBC3/CUL4A/CAMK1D/ICAM1/IL6/BAX	13
GOBP_INFLAMMATORY_RESPONSE_TO_ANTIGENIC_STIMULUS	4/132	62/43216	0.000524068	0.000262849	HLA-DRB1/RBPJ/AHCY/ICAM1	4
GOBP_INTERLEUKIN_10_PRODUCTION	4/132	62/43216	0.000524068	0.000262849	HLA-DRB1/ISG15/IL6/CD274	4
GOBP_POSITIVE_REGULATION_OF_LEUKOCYTE_ADHESION_TO_VASCULAR_ENDOTHELIAL_CELL	3/132	22/43216	0.000530221	0.000265935	MDK/ICAM1/IL6	3
GOBP_SKIN_DEVELOPMENT	8/132	413/43216	0.000547811	0.000274757	KRT81/RBPJ/KRT18/KRT7/GAL/FST/ASAH1/KRT3	8
GOBP_POSITIVE_REGULATION_OF_APOPTOTIC_SIGNALING_PATHWAY	5/132	126/43216	0.000571635	0.000286706	SFRP1/RBCK1/BBC3/BCL2L1/BAX	5
GOBP_CELL_CHEMOTAXIS	7/132	305/43216	0.000574527	0.000288157	CD74/HBEGF/MDK/VEGFB/CAMK1D/NBL1/IL6	7
GOBP_POSITIVE_REGULATION_OF_ERK1_AND_ERK2_CASCADE	6/132	208/43216	0.000576024	0.000288908	CD74/HLA-DRB1/MARCO/ICAM1/CHI3L1/SPRY2	6
GOBP_REGULATION_OF_LEUKOCYTE_MEDIATED_IMMUNITY	6/132	208/43216	0.000576024	0.000288908	HLA-DRA/HLA-DRB1/BST2/ICAM1/MAD2L2/IL6	6
GOBP_BLOOD_VESSEL_MORPHOGENESIS	10/132	677/43216	0.000587834	0.000294831	MDK/SFRP1/RBPJ/SH2D2A/VEGFB/CHI3L1/IL6/SPRY2/BAX/HGS	10
GOBP_ANATOMICAL_STRUCTURE_FORMATION_INVOLVED_IN_MORPHOGENESIS	13/132	1142/43216	0.000632545	0.000317256	MDK/GDF15/PDPN/SFRP1/RBPJ/SH2D2A/VEGFB/PKN1/CHI3L1/IL6/SPRY2/WDR74/HGS	13
GOBP_HORMONE_TRANSPORT	7/132	312/43216	0.000647225	0.000324619	HLA-DRB1/VGF/SFRP1/IRS2/GAL/IL6/TM7SF3	7
GOBP_CELLULAR_RESPONSE_TO_ZINC_ION	3/132	24/43216	0.000664712	0.00033339	MT1E/MT1G/MT1F	3
GOBP_ANTIGEN_RECEPTOR_MEDIATED_SIGNALING_PATHWAY	7/132	316/43216	0.000694618	0.000348389	HLA-DRA/HLA-DPA1/HLA-DRB1/FOXP1/HLA-DPB1/RBCK1/BAX	7
GOBP_ERK1_AND_ERK2_CASCADE	7/132	317/43216	0.000705108	0.000353651	CD74/HLA-DRB1/MARCO/MYC/ICAM1/CHI3L1/SPRY2	7
GOBP_MYELOID_LEUKOCYTE_MIGRATION	6/132	217/43216	0.000705108	0.000353651	CD74/MDK/VEGFB/CAMK1D/NBL1/IL6	6
GOBP_POSITIVE_REGULATION_OF_CELL_DIFFERENTIATION	11/132	843/43216	0.000721145	0.000361694	CD74/HLA-DRA/HLA-DRB1/MDK/NEFL/ISG15/PDPN/SFRP1/FAM210B/NBL1/IL6	11
GOBP_RESPONSE_TO_TUMOR_NECROSIS_FACTOR	7/132	319/43216	0.000723601	0.000362926	TNFSF15/SFRP1/KRT18/RBCK1/ASAH1/ICAM1/CHI3L1	7
GOBP_REGULATION_OF_ANION_TRANSPORT	11/132	847/43216	0.000745347	0.000373833	CD74/CEMIP/HLA-DRB1/SFRP1/IRS2/PKIG/BBC3/GAL/IL6/TM7SF3/PARL	11
GOBP_REGULATION_OF_RESPONSE_TO_DNA_DAMAGE_STIMULUS	6/132	221/43216	0.000765936	0.000384159	CD74/BCL2L1/MYC/CUL4A/MDM2/MAD2L2	6
GOBP_ANTIGEN_PROCESSING_AND_PRESENTATION_OF_ENDOGENOUS_ANTIGEN	3/132	26/43216	0.000817818	0.000410181	CD74/HLA-DRA/HLA-DRB1	3
GOBP_REGULATION_OF_MITOCHONDRIAL_MEMBRANE_POTENTIAL	4/132	71/43216	0.000817818	0.000410181	IFI6/BCL2L1/GCLM/BAX	4
GOBP_LEUKOCYTE_CHEMOTAXIS	6/132	225/43216	0.000834301	0.000418448	CD74/MDK/VEGFB/CAMK1D/NBL1/IL6	6
GOBP_CELLULAR_RESPONSE_TO_DNA_DAMAGE_STIMULUS	11/132	864/43216	0.000865453	0.000434072	CD74/ISG15/FOXP1/BCL2L1/MYC/CUL4A/MDM2/DCUN1D5/MAD2L2/BAX/C9orf116	11
GOBP_RESPONSE_TO_LIPID	11/132	864/43216	0.000865453	0.000434072	IL24/NEFL/SFRP1/GRAMD1B/FAM210B/FOXP1/ESRRA/ICAM1/IL6/TNIP2/CD274	11
GOBP_RESPONSE_TO_BACTERIUM	10/132	716/43216	0.000869095	0.000435899	IL24/HLA-DRB1/ISG15/VGF/RBPJ/FOXP1/ICAM1/IL6/TNIP2/CD274	10
GOBP_T_CELL_DIFFERENTIATION_INVOLVED_IN_IMMUNE_RESPONSE	4/132	73/43216	0.000891902	0.000447338	HLA-DRA/HLA-DRB1/FOXP1/IL6	4
GOBP_POSITIVE_REGULATION_OF_GRANULOCYTE_CHEMOTAXIS	3/132	27/43216	0.000891965	0.000447369	CD74/MDK/CAMK1D	3
GOBP_CARBOHYDRATE_HOMEOSTASIS	6/132	229/43216	0.000895389	0.000449087	HLA-DRB1/VGF/IRS2/GCLM/ICAM1/IL6	6
GOBP_PEPTIDYL_SERINE_MODIFICATION	7/132	333/43216	0.000897287	0.000450039	IL24/CAMK1D/PKN1/MAD2L2/IL6/SPRY2/BAX	7
GOBP_RESPONSE_TO_IONIZING_RADIATION	5/132	142/43216	0.000900461	0.000451631	SFRP1/MYC/MDM2/ICAM1/BAX	5
GOBP_CELLULAR_RESPONSE_TO_OXYGEN_LEVELS	6/132	230/43216	0.000905335	0.000454075	SFRP1/RBPJ/ACAA2/MYC/MDM2/ICAM1	6
GOBP_POSITIVE_REGULATION_OF_B_CELL_ACTIVATION	5/132	143/43216	0.000922896	0.000462883	CD74/IRS2/MAD2L2/IL6/TNIP2	5
GOBP_REGULATION_OF_MITOCHONDRIAL_MEMBRANE_PERMEABILITY	4/132	75/43216	0.000958373	0.000480677	BBC3/BCL2L1/ACAA2/BAX	4
GOBP_REGULATION_OF_PROTEOLYSIS	10/132	728/43216	0.000958373	0.000480677	TNFSF15/IFI6/BST2/SERPINB8/BBC3/MYC/MDM2/CTSZ/PARL/BAX	10
GOBP_B_CELL_HOMEOSTASIS	3/132	28/43216	0.000959235	0.000481109	CD74/PKN1/BAX	3
GOBP_CELLULAR_RESPONSE_TO_COPPER_ION	3/132	28/43216	0.000959235	0.000481109	MT1E/MT1G/MT1F	3
GOBP_ERBB_SIGNALING_PATHWAY	5/132	145/43216	0.000964901	0.000483951	HBEGF/IFI6/RBPJ/SPRY2/HGS	5
GOBP_POSITIVE_REGULATION_OF_TRANSPORT	11/132	882/43216	0.000977767	0.000490404	CEMIP/LRRC38/HLA-DRB1/IRS2/PTX3/BBC3/GAL/CAMK1D/TM7SF3/BAX/HGS	11
GOBP_REGULATION_OF_PRODUCTION_OF_MOLECULAR_MEDIATOR_OF_IMMUNE_RESPONSE	5/132	146/43216	0.000988451	0.000495763	CD74/BST2/PKN1/MAD2L2/IL6	5
GOBP_REGULATION_OF_VASCULATURE_DEVELOPMENT	7/132	341/43216	0.000992881	0.000497984	MDK/SFRP1/VEGFB/CHI3L1/IL6/SPRY2/HGS	7
GOBP_POSITIVE_REGULATION_OF_APOPTOTIC_DNA_FRAGMENTATION	2/132	5/43216	0.000998106	0.000500605	IL6/BAX	2
GOBP_REGULATION_OF_CD4_POSITIVE_CD25_POSITIVE_ALPHA_BETA_REGULATORY_T_CELL_DIFFERENTIATION	2/132	5/43216	0.000998106	0.000500605	HLA-DRA/HLA-DRB1	2
GOBP_REGULATION_OF_IMMUNE_EFFECTOR_PROCESS	8/132	462/43216	0.00100543	0.000504277	CD74/HLA-DRA/HLA-DRB1/BST2/PKN1/ICAM1/MAD2L2/IL6	8
GOBP_TRANSMEMBRANE_RECEPTOR_PROTEIN_TYROSINE_KINASE_SIGNALING_PATHWAY	10/132	736/43216	0.00100564	0.000504382	HBEGF/IFI6/GDF15/RBPJ/IRS2/SH2D2A/VEGFB/SPRY2/HGS/FIBP	10
GOBP_MAINTENANCE_OF_CELL_NUMBER	5/132	148/43216	0.00102056	0.000511866	SFRP1/RBPJ/FOXP1/MYC/CUL4A	5
GOBP_REGULATION_OF_VIRAL_LIFE_CYCLE	5/132	148/43216	0.00102056	0.000511866	CD74/HLA-DRB1/ISG15/BST2/PTX3	5
GOBP_POSITIVE_REGULATION_OF_NEUTROPHIL_MIGRATION	3/132	29/43216	0.00102056	0.000511866	CD74/MDK/CAMK1D	3
GOBP_ALPHA_BETA_T_CELL_ACTIVATION	5/132	149/43216	0.00104883	0.000526045	HLA-DRA/HLA-DRB1/FOXP1/IL6/CD274	5
GOBP_LEUKOCYTE_HOMEOSTASIS	4/132	79/43216	0.00110311	0.000553272	CD74/PKN1/IL6/BAX	4
GOBP_FIBROBLAST_PROLIFERATION	4/132	80/43216	0.0011535	0.000578546	CD74/SFRP1/MYC/BAX	4
GOBP_REGULATION_OF_RESPONSE_TO_STRESS	14/132	1410/43216	0.0011535	0.000578546	CD74/HBEGF/HLA-DRB1/MDK/SFRP1/AJAP1/FOXP1/BCL2L1/MYC/CUL4A/MDM2/MAD2L2/IL6/BAX	14
GOBP_SIGNAL_RELEASE	8/132	474/43216	0.0011535	0.000578546	HLA-DRB1/VGF/SFRP1/IRS2/STX3/GAL/IL6/TM7SF3	8
GOBP_RESPONSE_TO_ORGANIC_CYCLIC_COMPOUND	11/132	905/43216	0.0011535	0.000578546	NEFL/VGF/SFRP1/GRAMD1B/HBE1/FAM210B/FOXP1/GCLM/ESRRA/ICAM1/IL6	11
GOBP_POSITIVE_REGULATION_OF_GENE_EXPRESSION	12/132	1069/43216	0.00117535	0.000589502	CD74/HLA-DPA1/MDK/RBPJ/HLA-DPB1/MYC/UQCC1/MAD2L2/IL6/SPRY2/HGS/CD274	12
GOBP_T_CELL_DIFFERENTIATION	6/132	246/43216	0.00118289	0.000593284	CD74/HLA-DRA/HLA-DRB1/MDK/FOXP1/IL6	6
GOBP_CD4_POSITIVE_ALPHA_BETA_T_CELL_DIFFERENTIATION	4/132	81/43216	0.00118289	0.000593284	HLA-DRA/HLA-DRB1/FOXP1/IL6	4
GOBP_NEGATIVE_REGULATION_OF_FIBROBLAST_PROLIFERATION	3/132	31/43216	0.00119718	0.00060045	SFRP1/MYC/BAX	3
GOBP_NEGATIVE_REGULATION_OF_LYMPHOCYTE_APOPTOTIC_PROCESS	3/132	31/43216	0.00119718	0.00060045	CD74/IRS2/FOXP1	3
GOBP_HOMEOSTASIS_OF_NUMBER_OF_CELLS	6/132	248/43216	0.00121712	0.000610455	CD74/ISG15/FAM210B/PKN1/IL6/BAX	6
GOBP_RESPONSE_TO_VIRUS	7/132	357/43216	0.00121712	0.000610455	ISG15/IFI6/BST2/BCL2L1/AP1S1/IL6/BAX	7
GOBP_NEGATIVE_REGULATION_OF_RESPONSE_TO_DNA_DAMAGE_STIMULUS	4/132	82/43216	0.00121712	0.000610455	CD74/BCL2L1/MDM2/MAD2L2	4
GOBP_RESPONSE_TO_DRUG	7/132	359/43216	0.00125125	0.000627569	NNMT/SFRP1/GCLM/MYC/GAL/VEGFB/ICAM1	7
GOBP_REGULATION_OF_TRANSMEMBRANE_RECEPTOR_PROTEIN_SERINE_THREONINE_KINASE_SIGNALING_PATHWAY	6/132	250/43216	0.0012565	0.000630202	GDF15/SFRP1/RBPJ/FST/NBL1/SPRY2	6
GOBP_REGULATION_OF_NEUTROPHIL_CHEMOTAXIS	3/132	32/43216	0.00128846	0.000646231	CD74/MDK/CAMK1D	3
GOBP_EXTRINSIC_APOPTOTIC_SIGNALING_PATHWAY_VIA_DEATH_DOMAIN_RECEPTORS	4/132	84/43216	0.00131643	0.000660261	SFRP1/BCL2L1/ICAM1/BAX	4
GOBP_POSITIVE_REGULATION_OF_DNA_CATABOLIC_PROCESS	2/132	6/43216	0.00135581	0.000680013	IL6/BAX	2
GOBP_T_FOLLICULAR_HELPER_CELL_DIFFERENTIATION	2/132	6/43216	0.00135581	0.000680013	FOXP1/IL6	2
GOBP_REGULATION_OF_INTRINSIC_APOPTOTIC_SIGNALING_PATHWAY	5/132	160/43216	0.00135675	0.000680485	CD74/BBC3/BCL2L1/MDM2/BAX	5
GOBP_REGULATION_OF_PROTEIN_SERINE_THREONINE_KINASE_ACTIVITY	8/132	490/43216	0.00136091	0.000682573	CD74/CEMIP/GDF15/SFRP1/PKIG/PKN1/SPRY2/HGS	8
GOBP_PEPTIDYL_TYROSINE_MODIFICATION	7/132	371/43216	0.00148634	0.00074548	IL24/CD74/HBEGF/SFRP1/RAP2B/ICAM1/IL6	7
GOBP_REGULATION_OF_HORMONE_SECRETION	6/132	260/43216	0.00150917	0.00075693	HLA-DRB1/SFRP1/IRS2/GAL/IL6/TM7SF3	6
GOBP_NEGATIVE_REGULATION_OF_LEUKOCYTE_PROLIFERATION	4/132	88/43216	0.00153371	0.000769241	HLA-DRB1/GAL/PKN1/CD274	4
GOBP_ACTIN_FILAMENT_BASED_PROCESS	10/132	786/43216	0.00153371	0.000769241	MDK/PDLIM1/PLEK2/PDPN/BST2/SFRP1/GMFG/LIMA1/ICAM1/MAD2L2	10
GOBP_RESPONSE_TO_BMP	5/132	166/43216	0.00157613	0.000790518	GDF15/SFRP1/RBPJ/FST/NBL1	5
GOBP_NEGATIVE_REGULATION_OF_KINASE_ACTIVITY	6/132	265/43216	0.00164517	0.000825145	SFRP1/IRS2/GMFG/PKIG/PKN1/SPRY2	6
GOBP_REGULATION_OF_BMP_SIGNALING_PATHWAY	4/132	90/43216	0.00164517	0.000825145	SFRP1/RBPJ/FST/NBL1	4
GOBP_REGULATION_OF_MEMBRANE_PERMEABILITY	4/132	90/43216	0.00164517	0.000825145	BBC3/BCL2L1/ACAA2/BAX	4
GOBP_LEUKOCYTE_MIGRATION	8/132	507/43216	0.00166078	0.000832974	CD74/MDK/PODXL2/VEGFB/CAMK1D/NBL1/ICAM1/IL6	8
GOBP_POSITIVE_REGULATION_OF_NUCLEOBASE_CONTAINING_COMPOUND_METABOLIC_PROCESS	16/132	1854/43216	0.00167158	0.000838387	CD74/HLA-DRB1/PDLIM1/SFRP1/RBPJ/PCBD1/ESRRA/MYC/GAL/PKN1/MDM2/MAD2L2/IL6/MED19/BAX/TNIP2	16
GOBP_REGULATION_OF_HYDROLASE_ACTIVITY	13/132	1296/43216	0.00167158	0.000838387	TNFSF15/IFI6/BST2/SFRP1/SERPINB8/ARHGAP5/PTX3/BBC3/MYC/ICAM1/SPRY2/BAX/RGS10	13
GOBP_REGULATORY_T_CELL_DIFFERENTIATION	3/132	36/43216	0.00172823	0.000866801	HLA-DRA/HLA-DRB1/MDK	3
GOBP_POSITIVE_REGULATION_OF_CELL_DEATH	9/132	651/43216	0.00173	0.000867692	SFRP1/RBCK1/BBC3/BCL2L1/GAL/CAMK1D/IL6/BAX/CD274	9
GOBP_INTERLEUKIN_21_PRODUCTION	2/132	7/43216	0.00178835	0.000896958	FOXP1/IL6	2
GOBP_REGULATION_OF_ACTIN_FILAMENT_BASED_PROCESS	7/132	386/43216	0.00180092	0.00090326	MDK/PDPN/BST2/SFRP1/GMFG/LIMA1/ICAM1	7
GOBP_NEGATIVE_REGULATION_OF_OSSIFICATION	3/132	37/43216	0.0018377	0.000921708	MDK/SFRP1/RBPJ	3
GOBP_REGULATION_OF_LEUKOCYTE_ADHESION_TO_VASCULAR_ENDOTHELIAL_CELL	3/132	37/43216	0.0018377	0.000921708	MDK/ICAM1/IL6	3
GOBP_SULFUR_AMINO_ACID_METABOLIC_PROCESS	3/132	37/43216	0.0018377	0.000921708	AHCY/GCLM/MPST	3
GOBP_SMALL_MOLECULE_METABOLIC_PROCESS	16/132	1876/43216	0.00185059	0.000928171	CD74/NNMT/ALDH2/IRS2/AHCY/PCBD1/CDA/LIMA1/AKR1B1/GCLM/PDP1/ACAA2/ASAH1/NADSYN1/FADS3/MPST	16
GOBP_EXECUTION_PHASE_OF_APOPTOSIS	4/132	94/43216	0.00185866	0.000932218	BBC3/BCL2L1/IL6/BAX	4
GOBP_REGULATION_OF_EPITHELIAL_CELL_APOPTOTIC_PROCESS	4/132	94/43216	0.00185866	0.000932218	MDK/ICAM1/IL6/TNIP2	4
GOBP_CIRCULATORY_SYSTEM_DEVELOPMENT	12/132	1140/43216	0.00185866	0.000932218	MDK/PDLIM1/PDPN/SFRP1/RBPJ/SH2D2A/VEGFB/CHI3L1/IL6/SPRY2/BAX/HGS	12
GOBP_POSITIVE_REGULATION_OF_PROTEIN_KINASE_B_SIGNALING	5/132	175/43216	0.00187861	0.000942226	HBEGF/GDF15/IRS2/CHI3L1/SPRY2	5
GOBP_REGULATION_OF_LYMPHOCYTE_DIFFERENTIATION	5/132	175/43216	0.00187861	0.000942226	CD74/HLA-DRA/HLA-DRB1/MDK/SFRP1	5
GOBP_TISSUE_REMODELING	5/132	175/43216	0.00187861	0.000942226	MDK/SFRP1/RBPJ/IL6/BAX	5
GOBP_RESPONSE_TO_PEPTIDE	8/132	521/43216	0.00188228	0.000944067	NEFL/VGF/GDF15/IRS2/AKR1B1/GAL/MDM2/ICAM1	8
GOBP_CELLULAR_RESPONSE_TO_CADMIUM_ION	3/132	38/43216	0.00193085	0.000968427	MT1E/MT1G/MT1F	3
GOBP_NEGATIVE_REGULATION_OF_PHOSPHORUS_METABOLIC_PROCESS	8/132	524/43216	0.0019434	0.00097472	SFRP1/IRS2/GMFG/CDA/PKIG/PKN1/SPRY2/BAX	8
GOBP_CENTRAL_NERVOUS_SYSTEM_DEVELOPMENT	11/132	980/43216	0.00194877	0.000977417	VCX/VCX3B/MDK/NEFL/VCX3A/SFRP1/RBPJ/IRS2/MPST/IL6/BAX	11
GOBP_B_CELL_PROLIFERATION	4/132	96/43216	0.00194877	0.000977417	CD74/IRS2/PKN1/BAX	4
GOBP_POSITIVE_REGULATION_OF_SMOOTH_MUSCLE_CELL_PROLIFERATION	4/132	96/43216	0.00194877	0.000977417	HBEGF/FOXP1/AKR1B1/IL6	4
GOBP_POSITIVE_REGULATION_OF_PROTEIN_KINASE_ACTIVITY	8/132	528/43216	0.00201451	0.00101039	CD74/HBEGF/CEMIP/TNFSF15/GDF15/PKN1/CHI3L1/SPRY2	8
GOBP_REGULATION_OF_CELL_KILLING	4/132	97/43216	0.00201451	0.00101039	HLA-DRA/HLA-DRB1/BCL2L1/ICAM1	4
GOBP_POSITIVE_REGULATION_OF_T_CELL_PROLIFERATION	4/132	99/43216	0.00216061	0.00108367	HLA-DPA1/HLA-DPB1/IL6/CD274	4
GOBP_INNATE_IMMUNE_RESPONSE	11/132	995/43216	0.00216061	0.00108367	CD74/HLA-DRA/HLA-DPA1/HLA-DRB1/ISG15/IFI6/BST2/MARCO/PTX3/HLA-DPB1/ICAM1	11
GOBP_POSITIVE_REGULATION_OF_I_KAPPAB_KINASE_NF_KAPPAB_SIGNALING	5/132	182/43216	0.00216061	0.00108367	CD74/HLA-DRB1/BST2/RBCK1/TNIP2	5
GOBP_WOUND_HEALING	8/132	535/43216	0.00216061	0.00108367	IL24/HBEGF/PDPN/AJAP1/HBE1/RAP2B/IL6/FIBP	8
GOBP_NEGATIVE_REGULATION_OF_EPITHELIAL_TO_MESENCHYMAL_TRANSITION	3/132	40/43216	0.00216061	0.00108367	SFRP1/MAD2L2/SPRY2	3
GOBP_ZINC_ION_HOMEOSTASIS	3/132	40/43216	0.00216061	0.00108367	MT1E/MT1G/MT1F	3
GOBP_PRODUCTION_OF_MOLECULAR_MEDIATOR_OF_IMMUNE_RESPONSE	6/132	285/43216	0.00216061	0.00108367	CD74/HLA-DRB1/BST2/PKN1/MAD2L2/IL6	6
GOBP_CD4_POSITIVE_CD25_POSITIVE_ALPHA_BETA_REGULATORY_T_CELL_DIFFERENTIATION	2/132	8/43216	0.00216061	0.00108367	HLA-DRA/HLA-DRB1	2
GOBP_ENDOTHELIAL_CELL_FATE_COMMITMENT	2/132	8/43216	0.00216061	0.00108367	PDPN/RBPJ	2
GOBP_POSITIVE_REGULATION_OF_EXTRACELLULAR_MATRIX_DISASSEMBLY	2/132	8/43216	0.00216061	0.00108367	PDPN/IL6	2
GOBP_NEGATIVE_REGULATION_OF_PHOSPHORYLATION	7/132	405/43216	0.0021886	0.0010977	SFRP1/IRS2/GMFG/PKIG/PKN1/SPRY2/BAX	7
GOBP_POSITIVE_REGULATION_OF_LYMPHOCYTE_DIFFERENTIATION	4/132	101/43216	0.00225549	0.00113125	CD74/HLA-DRA/HLA-DRB1/MDK	4
GOBP_T_CELL_MEDIATED_IMMUNITY	4/132	101/43216	0.00225549	0.00113125	HLA-DRA/HLA-DRB1/ICAM1/IL6	4
GOBP_MACROPHAGE_ACTIVATION	4/132	102/43216	0.0023274	0.00116732	CD74/FOXP1/IL6/TNIP2	4
GOBP_POSITIVE_REGULATION_OF_MYELOID_CELL_DIFFERENTIATION	4/132	102/43216	0.0023274	0.00116732	CD74/HLA-DRB1/ISG15/FAM210B	4
GOBP_NEGATIVE_REGULATION_OF_EXTRINSIC_APOPTOTIC_SIGNALING_PATHWAY	4/132	103/43216	0.00240822	0.00120785	IFI6/BCL2L1/GCLM/ICAM1	4
GOBP_REGULATION_OF_NEUTROPHIL_MIGRATION	3/132	42/43216	0.00241821	0.00121287	CD74/MDK/CAMK1D	3
GOBP_NEGATIVE_REGULATION_OF_CELL_CELL_ADHESION	5/132	189/43216	0.00246383	0.00123575	CD74/HLA-DRB1/MDK/MAD2L2/CD274	5
GOBP_CELLULAR_RESPONSE_TO_NITROGEN_COMPOUND	9/132	696/43216	0.00248511	0.00124642	GDF15/SFRP1/IRS2/LYPD1/AKR1B1/GCLM/MDM2/ICAM1/RGS10	9
GOBP_NEGATIVE_REGULATION_OF_CELL_ADHESION	6/132	295/43216	0.00249341	0.00125058	CD74/HLA-DRB1/MDK/AJAP1/MAD2L2/CD274	6
GOBP_REGULATION_OF_CELLULAR_RESPONSE_TO_GROWTH_FACTOR_STIMULUS	6/132	295/43216	0.00249341	0.00125058	SFRP1/RBPJ/FST/NBL1/SPRY2/HGS	6
GOBP_CELLULAR_RESPONSE_TO_RADIATION	5/132	190/43216	0.00249341	0.00125058	SFRP1/MYC/MDM2/BAX/C9orf116	5
GOBP_NEGATIVE_REGULATION_OF_PROTEIN_MODIFICATION_PROCESS	8/132	553/43216	0.00254852	0.00127822	ISG15/SFRP1/GMFG/PKIG/PKN1/MAD2L2/SPRY2/BAX	8
GOBP_POSITIVE_REGULATION_OF_MEMORY_T_CELL_DIFFERENTIATION	2/132	9/43216	0.0026544	0.00133133	HLA-DRA/HLA-DRB1	2
GOBP_POSITIVE_REGULATION_OF_PEPTIDYL_TYROSINE_PHOSPHORYLATION	5/132	193/43216	0.00265487	0.00133156	IL24/CD74/HBEGF/ICAM1/IL6	5
GOBP_KERATINOCYTE_DIFFERENTIATION	6/132	300/43216	0.00267759	0.00134296	KRT81/RBPJ/KRT18/KRT7/ASAH1/KRT3	6
GOBP_ALPHA_BETA_T_CELL_DIFFERENTIATION	4/132	107/43216	0.00267759	0.00134296	HLA-DRA/HLA-DRB1/FOXP1/IL6	4
GOBP_REGULATION_OF_MITOCHONDRIAL_OUTER_MEMBRANE_PERMEABILIZATION_INVOLVED_IN_APOPTOTIC_SIGNALING_PATHWAY	3/132	44/43216	0.00267759	0.00134296	BBC3/ACAA2/BAX	3
GOBP_REGULATION_OF_RELEASE_OF_CYTOCHROME_C_FROM_MITOCHONDRIA	3/132	44/43216	0.00267759	0.00134296	BBC3/BCL2L1/BAX	3
GOBP_RESPONSE_TO_MONOSACCHARIDE	5/132	196/43216	0.00280669	0.00140771	HLA-DRB1/IRS2/KRT18/GCLM/ICAM1	5
GOBP_REGULATION_OF_BIOLOGICAL_PROCESS_INVOLVED_IN_SYMBIOTIC_INTERACTION	5/132	197/43216	0.00285959	0.00143424	CD74/HLA-DRB1/ISG15/BST2/PTX3	5
GOBP_EPITHELIAL_CELL_PROLIFERATION	7/132	428/43216	0.00285959	0.00143424	MDK/SFRP1/MYC/VEGFB/FST/IL6/BAX	7
GOBP_REGULATION_OF_MAP_KINASE_ACTIVITY	6/132	306/43216	0.00291181	0.00146043	CD74/GDF15/SFRP1/PKN1/SPRY2/HGS	6
GOBP_SMALL_MOLECULE_CATABOLIC_PROCESS	7/132	430/43216	0.00291181	0.00146043	ALDH2/IRS2/AHCY/PCBD1/CDA/ACAA2/MPST	7
GOBP_NEGATIVE_REGULATION_OF_CELLULAR_RESPONSE_TO_GROWTH_FACTOR_STIMULUS	4/132	110/43216	0.00291181	0.00146043	SFRP1/NBL1/SPRY2/HGS	4
GOBP_REGULATION_OF_RECEPTOR_SIGNALING_PATHWAY_VIA_STAT	4/132	110/43216	0.00291181	0.00146043	IL24/AKR1B1/IL6/HGS	4
GOBP_NEGATIVE_REGULATION_OF_LEUKOCYTE_APOPTOTIC_PROCESS	3/132	46/43216	0.00297002	0.00148963	CD74/IRS2/FOXP1	3
GOBP_NEGATIVE_REGULATION_OF_MITOCHONDRION_ORGANIZATION	3/132	46/43216	0.00297002	0.00148963	BCL2L1/ACAA2/VAT1	3
GOBP_REGULATION_OF_PEPTIDE_SECRETION	6/132	308/43216	0.00297002	0.00148963	CD74/HLA-DRB1/SFRP1/IRS2/IL6/TM7SF3	6
GOBP_GLAND_MORPHOGENESIS	4/132	111/43216	0.00297002	0.00148963	MDK/SFRP1/IL6/BAX	4
GOBP_REGULATION_OF_OSSIFICATION	4/132	111/43216	0.00297002	0.00148963	MDK/ISG15/SFRP1/RBPJ	4
GOBP_EPITHELIAL_TUBE_MORPHOGENESIS	6/132	309/43216	0.00300176	0.00150555	MDK/SFRP1/RBPJ/FOXP1/MYC/SPRY2	6
GOBP_CORNIFICATION	4/132	112/43216	0.00305512	0.00153231	KRT81/KRT18/KRT7/KRT3	4
GOBP_REGULATION_OF_APOPTOTIC_DNA_FRAGMENTATION	2/132	10/43216	0.00311723	0.00156346	IL6/BAX	2
GOBP_NEGATIVE_REGULATION_OF_TRANSPORT	7/132	437/43216	0.00311723	0.00156346	CD74/BST2/SFRP1/IRS2/PKIG/YRDC/ICAM1	7
GOBP_T_CELL_RECEPTOR_SIGNALING_PATHWAY	5/132	204/43216	0.00321555	0.00161277	HLA-DRA/HLA-DPA1/HLA-DRB1/HLA-DPB1/RBCK1	5
GOBP_RESPONSE_TO_INTERLEUKIN_1	5/132	205/43216	0.00326075	0.00163544	SFRP1/ICAM1/CHI3L1/IL6/TNIP2	5
GOBP_MODULATION_BY_SYMBIONT_OF_ENTRY_INTO_HOST	3/132	48/43216	0.00326075	0.00163544	CD74/HLA-DRB1/PTX3	3
GOBP_NEGATIVE_REGULATION_OF_MYELOID_LEUKOCYTE_DIFFERENTIATION	3/132	48/43216	0.00326075	0.00163544	SFRP1/MYC/CUL4A	3
GOBP_REGULATION_OF_PEPTIDYL_THREONINE_PHOSPHORYLATION	3/132	48/43216	0.00326075	0.00163544	CEMIP/CHI3L1/SPRY2	3
GOBP_POSITIVE_REGULATION_OF_TRANSMEMBRANE_TRANSPORT	5/132	207/43216	0.00338818	0.00169936	CEMIP/LRRC38/IRS2/GAL/BAX	5
GOBP_REGULATION_OF_GRANULOCYTE_CHEMOTAXIS	3/132	49/43216	0.00344387	0.00172729	CD74/MDK/CAMK1D	3
GOBP_CELLULAR_RESPONSE_TO_MOLECULE_OF_BACTERIAL_ORIGIN	5/132	208/43216	0.00344387	0.00172729	IL24/ICAM1/IL6/TNIP2/CD274	5
GOBP_CELL_CYCLE_CHECKPOINT	5/132	209/43216	0.00350018	0.00175553	BCL2L1/CUL4A/MDM2/MAD2L2/BAX	5
GOBP_REGULATION_OF_PEPTIDE_HORMONE_SECRETION	5/132	209/43216	0.00350018	0.00175553	HLA-DRB1/SFRP1/IRS2/IL6/TM7SF3	5
GOBP_CELLULAR_TRANSITION_METAL_ION_HOMEOSTASIS	4/132	118/43216	0.00358789	0.00179952	MT1E/MYC/MT1G/MT1F	4
GOBP_NEGATIVE_REGULATION_OF_EPITHELIAL_CELL_APOPTOTIC_PROCESS	3/132	50/43216	0.00359761	0.0018044	MDK/ICAM1/TNIP2	3
GOBP_RESPONSE_TO_INTERLEUKIN_6	3/132	50/43216	0.00359761	0.0018044	ICAM1/CHI3L1/IL6	3
GOBP_POSITIVE_REGULATION_BY_SYMBIONT_OF_ENTRY_INTO_HOST	2/132	11/43216	0.00363078	0.00182104	CD74/HLA-DRB1	2
GOBP_POSITIVE_REGULATION_OF_HAIR_FOLLICLE_DEVELOPMENT	2/132	11/43216	0.00363078	0.00182104	GAL/FST	2
GOBP_POSITIVE_REGULATION_OF_MONOCYTE_DIFFERENTIATION	2/132	11/43216	0.00363078	0.00182104	CD74/HLA-DRB1	2
GOBP_REGULATION_OF_PEPTIDASE_ACTIVITY	7/132	452/43216	0.00363193	0.00182161	TNFSF15/IFI6/BST2/SERPINB8/BBC3/MYC/BAX	7
GOBP_INTERMEDIATE_FILAMENT_BASED_PROCESS	3/132	51/43216	0.00372168	0.00186663	NEFL/KRT18/KRT3	3
GOBP_POSITIVE_REGULATION_OF_EPITHELIAL_TO_MESENCHYMAL_TRANSITION	3/132	51/43216	0.00372168	0.00186663	MDK/PDPN/IL6	3
GOBP_POSITIVE_REGULATION_OF_T_CELL_MEDIATED_IMMUNITY	3/132	51/43216	0.00372168	0.00186663	HLA-DRA/HLA-DRB1/IL6	3
GOBP_PROGRAMMED_NECROTIC_CELL_DEATH	3/132	51/43216	0.00372168	0.00186663	RBCK1/ASAH1/BAX	3
GOBP_REGULATION_OF_BONE_REMODELING	3/132	51/43216	0.00372168	0.00186663	MDK/SFRP1/IL6	3
GOBP_CELLULAR_RESPONSE_TO_ABIOTIC_STIMULUS	6/132	329/43216	0.00388357	0.00194782	SFRP1/AKR1B1/MYC/MDM2/BAX/C9orf116	6
GOBP_RESPONSE_TO_STEROID_HORMONE	6/132	330/43216	0.00393517	0.0019737	NEFL/SFRP1/FOXP1/ESRRA/ICAM1/IL6	6
GOBP_EPIDERMAL_GROWTH_FACTOR_RECEPTOR_SIGNALING_PATHWAY	4/132	123/43216	0.0040385	0.00202553	HBEGF/IFI6/SPRY2/HGS	4
GOBP_CELLULAR_PROTEIN_CONTAINING_COMPLEX_ASSEMBLY	11/132	1098/43216	0.00404573	0.00202916	HLA-DRA/HLA-DRB1/NEFL/HLA-DMA/GMFG/TMEM126A/CUL4A/UQCC1/ICAM1/EIF3B/TSPY10	11
GOBP_POSITIVE_REGULATION_OF_IMMUNE_EFFECTOR_PROCESS	5/132	218/43216	0.00404573	0.00202916	CD74/HLA-DRA/HLA-DRB1/MAD2L2/IL6	5
GOBP_NEGATIVE_REGULATION_OF_ERBB_SIGNALING_PATHWAY	3/132	53/43216	0.00407637	0.00204452	HBEGF/SPRY2/HGS	3
GOBP_REGULATION_OF_UBIQUITIN_PROTEIN_TRANSFERASE_ACTIVITY	3/132	53/43216	0.00407637	0.00204452	MAGEC2/DCUN1D5/MAD2L2	3
GOBP_RESPONSE_TO_GAMMA_RADIATION	3/132	53/43216	0.00407637	0.00204452	MYC/MDM2/BAX	3
GOBP_BIOLOGICAL_PROCESS_INVOLVED_IN_INTERACTION_WITH_HOST	5/132	219/43216	0.00407637	0.00204452	CD74/HLA-DRB1/PTX3/BCL2L1/ICAM1	5
GOBP_POSITIVE_REGULATION_OF_HORMONE_SECRETION	4/132	124/43216	0.00407637	0.00204452	HLA-DRB1/IRS2/GAL/TM7SF3	4
GOBP_POSITIVE_REGULATION_OF_LEUKOCYTE_MEDIATED_IMMUNITY	4/132	124/43216	0.00407637	0.00204452	HLA-DRA/HLA-DRB1/MAD2L2/IL6	4
GOBP_CYSTEINE_METABOLIC_PROCESS	2/132	12/43216	0.00410315	0.00205796	GCLM/MPST	2
GOBP_HAIR_FOLLICLE_MATURATION	2/132	12/43216	0.00410315	0.00205796	RBPJ/GAL	2
GOBP_MONOCYTE_ACTIVATION	2/132	12/43216	0.00410315	0.00205796	FOXP1/MT1G	2
GOBP_REGULATION_OF_DNA_CATABOLIC_PROCESS	2/132	12/43216	0.00410315	0.00205796	IL6/BAX	2
GOBP_RAS_PROTEIN_SIGNAL_TRANSDUCTION	6/132	335/43216	0.00410315	0.00205796	PDPN/IRS2/ARHGAP5/RAP2B/CTNNAL1/SPRY2	6
GOBP_RESPONSE_TO_CARBOHYDRATE	5/132	221/43216	0.00417047	0.00209172	HLA-DRB1/IRS2/KRT18/GCLM/ICAM1	5
GOBP_REGULATION_OF_SECRETION	8/132	612/43216	0.00417452	0.00209375	CD74/HLA-DRB1/SFRP1/IRS2/GAL/IL6/TM7SF3/HGS	8
GOBP_CELL_CELL_SIGNALING	14/132	1671/43216	0.00417722	0.0020951	HLA-DRB1/MDK/VGF/GDF15/SFRP1/RBPJ/IRS2/LYPD1/STX3/GAL/MAD2L2/IL6/TM7SF3/RGS10	14
GOBP_MUSCLE_CELL_PROLIFERATION	5/132	222/43216	0.00421866	0.00211589	HBEGF/RBPJ/FOXP1/AKR1B1/IL6	5
GOBP_PEPTIDYL_THREONINE_MODIFICATION	4/132	126/43216	0.00421866	0.00211589	CEMIP/PKN1/CHI3L1/SPRY2	4
GOBP_MITOCHONDRIAL_OUTER_MEMBRANE_PERMEABILIZATION	3/132	55/43216	0.00437636	0.00219499	BBC3/ACAA2/BAX	3
GOBP_NEGATIVE_REGULATION_OF_LYMPHOCYTE_DIFFERENTIATION	3/132	55/43216	0.00437636	0.00219499	CD74/MDK/SFRP1	3
GOBP_NEGATIVE_REGULATION_OF_ORGANELLE_ORGANIZATION	6/132	342/43216	0.00447744	0.00224568	GMFG/LIMA1/BCL2L1/ACAA2/MAD2L2/VAT1	6
GOBP_PROTEIN_CATABOLIC_PROCESS	10/132	944/43216	0.00448664	0.0022503	ABHD17C/ISG15/MAGEC2/CTSF/RBCK1/CUL4A/MDM2/CTSZ/MAD2L2/HGS	10
GOBP_RESPONSE_TO_EXTRACELLULAR_STIMULUS	7/132	476/43216	0.00454058	0.00227735	VGF/GDF15/SFRP1/AHCY/KRT18/GCLM/ICAM1	7
GOBP_RESPONSE_TO_MOLECULE_OF_BACTERIAL_ORIGIN	6/132	345/43216	0.00465005	0.00233226	IL24/FOXP1/ICAM1/IL6/TNIP2/CD274	6
GOBP_DEVELOPMENTAL_PROCESS_INVOLVED_IN_REPRODUCTION	10/132	950/43216	0.00467343	0.00234398	VCX/MDK/VGF/SFRP1/RBPJ/PTX3/FST/ICAM1/BAX/TSPY10	10
GOBP_REGULATION_OF_CELL_PROJECTION_ORGANIZATION	8/132	627/43216	0.00473931	0.00237703	MDK/NEFL/PLEK2/PDPN/SFRP1/CAMK1D/ICAM1/SPRY2	8
GOBP_ION_HOMEOSTASIS	9/132	785/43216	0.00473931	0.00237703	CEMIP/MT1E/IFI6/GCLM/MYC/SLC12A8/MT1G/BAX/MT1F	9
GOBP_SIGNAL_TRANSDUCTION_IN_RESPONSE_TO_DNA_DAMAGE	4/132	131/43216	0.00473931	0.00237703	CD74/MDM2/MAD2L2/BAX	4
GOBP_LYMPHOCYTE_HOMEOSTASIS	3/132	57/43216	0.00473931	0.00237703	CD74/PKN1/BAX	3
GOBP_RESPONSE_TO_ZINC_ION	3/132	57/43216	0.00473931	0.00237703	MT1E/MT1G/MT1F	3
GOBP_ESTABLISHMENT_OF_PROTEIN_LOCALIZATION_TO_MEMBRANE	6/132	348/43216	0.00475842	0.00238661	CEMIP/PEX16/KRT18/BBC3/STX3/BAX	6
GOBP_VIRAL_LIFE_CYCLE	6/132	348/43216	0.00475842	0.00238661	CD74/HLA-DRB1/ISG15/BST2/PTX3/ICAM1	6
GOBP_REGULATION_OF_CYSTEINE_TYPE_ENDOPEPTIDASE_ACTIVITY	5/132	230/43216	0.00475842	0.00238661	TNFSF15/IFI6/BBC3/MYC/BAX	5
GOBP_LYMPHOCYTE_MEDIATED_IMMUNITY	6/132	350/43216	0.00488775	0.00245147	CD74/HLA-DRA/HLA-DRB1/ICAM1/MAD2L2/IL6	6
GOBP_CELLULAR_RESPONSE_TO_BIOTIC_STIMULUS	5/132	232/43216	0.00492267	0.00246899	IL24/ICAM1/IL6/TNIP2/CD274	5
GOBP_NEGATIVE_REGULATION_OF_TRANSMEMBRANE_RECEPTOR_PROTEIN_SERINE_THREONINE_KINASE_SIGNALING_PATHWAY	4/132	134/43216	0.00507883	0.00254731	SFRP1/FST/NBL1/SPRY2	4
GOBP_REGULATION_OF_EXTRINSIC_APOPTOTIC_SIGNALING_PATHWAY_VIA_DEATH_DOMAIN_RECEPTORS	3/132	59/43216	0.00514064	0.00257831	SFRP1/BCL2L1/ICAM1	3
GOBP_REGULATION_OF_MACROPHAGE_ACTIVATION	3/132	59/43216	0.00514064	0.00257831	CD74/IL6/TNIP2	3
GOBP_NEGATIVE_REGULATION_OF_NEURON_APOPTOTIC_PROCESS	4/132	135/43216	0.0051838	0.00259996	MDK/NEFL/GCLM/BAX	4
GOBP_REGULATION_OF_PROTEIN_MODIFICATION_BY_SMALL_PROTEIN_CONJUGATION_OR_REMOVAL	5/132	236/43216	0.00525015	0.00263324	ISG15/MAGEC2/DCUN1D5/MAD2L2/SPRY2	5
GOBP_IMMUNOLOGICAL_MEMORY_FORMATION_PROCESS	2/132	14/43216	0.0052536	0.00263497	HLA-DRA/HLA-DRB1	2
GOBP_DETOXIFICATION	4/132	136/43216	0.00529003	0.00265324	MT1E/HBE1/MT1G/MT1F	4
GOBP_TRANSMEMBRANE_RECEPTOR_PROTEIN_SERINE_THREONINE_KINASE_SIGNALING_PATHWAY	6/132	357/43216	0.00529805	0.00265726	GDF15/SFRP1/RBPJ/FST/NBL1/SPRY2	6
GOBP_POSITIVE_REGULATION_OF_INTRINSIC_APOPTOTIC_SIGNALING_PATHWAY	3/132	60/43216	0.00532186	0.0026692	BBC3/BCL2L1/BAX	3
GOBP_EPIDERMAL_CELL_DIFFERENTIATION	6/132	358/43216	0.00534947	0.00268306	KRT81/RBPJ/KRT18/KRT7/ASAH1/KRT3	6
GOBP_B_CELL_DIFFERENTIATION	4/132	137/43216	0.00537195	0.00269433	SFRP1/RBPJ/IL6/BAX	4
GOBP_ENDOTHELIUM_DEVELOPMENT	4/132	137/43216	0.00537195	0.00269433	PDPN/RBPJ/FOXP1/ICAM1	4
GOBP_CELLULAR_RESPONSE_TO_CARBOHYDRATE_STIMULUS	4/132	138/43216	0.00546725	0.00274213	HLA-DRB1/IRS2/GCLM/ICAM1	4
GOBP_NEGATIVE_REGULATION_OF_LEUKOCYTE_CELL_CELL_ADHESION	4/132	138/43216	0.00546725	0.00274213	CD74/HLA-DRB1/MDK/CD274	4
GOBP_INTRINSIC_APOPTOTIC_SIGNALING_PATHWAY_IN_RESPONSE_TO_ENDOPLASMIC_RETICULUM_STRESS	3/132	61/43216	0.00546725	0.00274213	BBC3/BCL2L1/BAX	3
GOBP_REGULATION_OF_B_CELL_PROLIFERATION	3/132	61/43216	0.00546725	0.00274213	CD74/IRS2/PKN1	3
GOBP_REGULATION_OF_MORPHOGENESIS_OF_AN_EPITHELIUM	3/132	61/43216	0.00546725	0.00274213	MDK/SFRP1/FOXP1	3
GOBP_RESPONSE_TO_CADMIUM_ION	3/132	61/43216	0.00546725	0.00274213	MT1E/MT1G/MT1F	3
GOBP_REGULATION_OF_CELLULAR_LOCALIZATION	9/132	810/43216	0.00553913	0.00277818	CEMIP/HLA-DRB1/ABHD17C/PKIG/BBC3/STX3/BCL2L1/PARL/BAX	9
GOBP_PROTEIN_MODIFICATION_BY_SMALL_PROTEIN_CONJUGATION_OR_REMOVAL	11/132	1160/43216	0.00554884	0.00278305	ISG15/MAGEC2/RBCK1/MYC/CUL4A/MDM2/DCUN1D5/MAD2L2/SPRY2/HGS/TNIP2	11
GOBP_TRANSITION_METAL_ION_HOMEOSTASIS	4/132	139/43216	0.00555117	0.00278422	MT1E/MYC/MT1G/MT1F	4
GOBP_PLATELET_AGGREGATION	3/132	62/43216	0.00567472	0.00284618	PDPN/RAP2B/FIBP	3
GOBP_HEPATICOBILIARY_SYSTEM_DEVELOPMENT	4/132	140/43216	0.00567472	0.00284618	MDK/KRT18/MPST/IL6	4
GOBP_EPITHELIAL_CELL_FATE_COMMITMENT	2/132	15/43216	0.00573403	0.00287593	PDPN/RBPJ	2
GOBP_NEGATIVE_REGULATION_OF_ANDROGEN_RECEPTOR_SIGNALING_PATHWAY	2/132	15/43216	0.00573403	0.00287593	SFRP1/FOXP1	2
GOBP_NEGATIVE_REGULATION_OF_DNA_DAMAGE_RESPONSE_SIGNAL_TRANSDUCTION_BY_P53_CLASS_MEDIATOR	2/132	15/43216	0.00573403	0.00287593	CD74/MDM2	2
GOBP_OXYGEN_TRANSPORT	2/132	15/43216	0.00573403	0.00287593	HBE1/MYC	2
GOBP_POSITIVE_REGULATION_OF_RESPONSE_TO_TUMOR_CELL	2/132	15/43216	0.00573403	0.00287593	HLA-DRB1/CD274	2
GOBP_PROTEIN_LOCALIZATION_TO_MEMBRANE	8/132	655/43216	0.00573403	0.00287593	CEMIP/PEX16/KRT18/BBC3/STX3/BCL2L1/BAX/HGS	8
GOBP_POSITIVE_REGULATION_OF_CATION_TRANSMEMBRANE_TRANSPORT	4/132	141/43216	0.00573403	0.00287593	CEMIP/LRRC38/GAL/BAX	4
GOBP_POLYOL_BIOSYNTHETIC_PROCESS	3/132	63/43216	0.0058287	0.00292341	PCBD1/AKR1B1/ASAH1	3
GOBP_CELL_PROJECTION_ORGANIZATION	13/132	1554/43216	0.00589102	0.00295467	MDK/NEFL/PLEK2/PDPN/SFRP1/IRS2/LIMA1/STX3/CAMK1D/NBL1/ICAM1/IL6/SPRY2	13
GOBP_POSITIVE_REGULATION_OF_ION_TRANSPORT	8/132	659/43216	0.00591805	0.00296823	CEMIP/LRRC38/HLA-DRB1/IRS2/BBC3/GAL/TM7SF3/BAX	8
GOBP_MITOCHONDRIAL_MEMBRANE_ORGANIZATION	4/132	143/43216	0.00597373	0.00299616	BBC3/BCL2L1/ACAA2/BAX	4
GOBP_REGULATION_OF_PEPTIDYL_SERINE_PHOSPHORYLATION	4/132	143/43216	0.00597373	0.00299616	MAD2L2/IL6/SPRY2/BAX	4
GOBP_IMMUNE_RESPONSE_REGULATING_SIGNALING_PATHWAY	7/132	510/43216	0.00603607	0.00302742	HLA-DRA/HLA-DPA1/HLA-DRB1/FOXP1/HLA-DPB1/RBCK1/BAX	7
GOBP_LIPID_LOCALIZATION	7/132	510/43216	0.00603607	0.00302742	GRAMD1B/IRS2/LIMA1/PRELID3B/GAL/IL6/STARD10	7
GOBP_MYELOID_CELL_HOMEOSTASIS	4/132	144/43216	0.00608897	0.00305395	ISG15/FAM210B/IL6/BAX	4
GOBP_ALCOHOL_METABOLIC_PROCESS	6/132	372/43216	0.00609473	0.00305684	ALDH2/PCBD1/LIMA1/AKR1B1/ACAA2/ASAH1	6
GOBP_CELLULAR_GLUCOSE_HOMEOSTASIS	4/132	145/43216	0.00621928	0.00311931	HLA-DRB1/IRS2/GCLM/ICAM1	4
GOBP_CELLULAR_MACROMOLECULE_LOCALIZATION	15/132	1974/43216	0.00622748	0.00312343	CD74/CEMIP/ABHD17C/PEX16/PKIG/KRT18/BBC3/STX3/BCL2L1/AP1S1/MDM2/TBRG1/PARL/BAX/HGS	15
GOBP_NECROTIC_CELL_DEATH	3/132	65/43216	0.00622748	0.00312343	RBCK1/ASAH1/BAX	3
GOBP_NEGATIVE_REGULATION_OF_LOCOMOTION	6/132	375/43216	0.00625441	0.00313693	IL24/CD74/BST2/SFRP1/RAP2B/NBL1	6
GOBP_CELL_FATE_COMMITMENT	5/132	251/43216	0.00625441	0.00313693	PDPN/SFRP1/RBPJ/IL6/SPRY2	5
GOBP_POSITIVE_REGULATION_OF_CELLULAR_EXTRAVASATION	2/132	16/43216	0.00625441	0.00313693	MDK/ICAM1	2
GOBP_POSITIVE_REGULATION_OF_LYMPHOCYTE_APOPTOTIC_PROCESS	2/132	16/43216	0.00625441	0.00313693	BAX/CD274	2
GOBP_POSITIVE_REGULATION_OF_REGULATORY_T_CELL_DIFFERENTIATION	2/132	16/43216	0.00625441	0.00313693	HLA-DRA/HLA-DRB1	2
GOBP_POSITIVE_REGULATION_OF_TYPE_2_IMMUNE_RESPONSE	2/132	16/43216	0.00625441	0.00313693	CD74/IL6	2
GOBP_REGULATION_OF_T_CELL_DIFFERENTIATION	4/132	146/43216	0.00625441	0.00313693	CD74/HLA-DRA/HLA-DRB1/MDK	4
GOBP_RESPONSE_TO_FIBROBLAST_GROWTH_FACTOR	4/132	148/43216	0.00656275	0.00329158	SFRP1/GCLM/SPRY2/FIBP	4
GOBP_REGULATION_OF_CD4_POSITIVE_ALPHA_BETA_T_CELL_ACTIVATION	3/132	67/43216	0.00663801	0.00332932	HLA-DRA/HLA-DRB1/CD274	3
GOBP_REGULATION_OF_IMMUNOGLOBULIN_PRODUCTION	3/132	67/43216	0.00663801	0.00332932	PKN1/MAD2L2/IL6	3
GOBP_SIGNAL_TRANSDUCTION_IN_ABSENCE_OF_LIGAND	3/132	67/43216	0.00663801	0.00332932	IFI6/BCL2L1/BAX	3
GOBP_POSITIVE_REGULATION_OF_CELLULAR_COMPONENT_BIOGENESIS	7/132	526/43216	0.00690217	0.00346182	PLEK2/SFRP1/GMFG/CUL4A/ICAM1/BAX/HGS	7
GOBP_ORGANIC_ACID_CATABOLIC_PROCESS	5/132	258/43216	0.00690217	0.00346182	IRS2/AHCY/PCBD1/ACAA2/MPST	5
GOBP_ANIMAL_ORGAN_MORPHOGENESIS	10/132	1022/43216	0.00690217	0.00346182	MDK/SFRP1/AJAP1/RBPJ/MYC/FST/NBL1/IL6/SPRY2/BAX	10
GOBP_CHEMOKINE_C_X_C_MOTIF_LIGAND_2_PRODUCTION	2/132	17/43216	0.00690217	0.00346182	CD74/FOXP1	2
GOBP_IMMUNOLOGICAL_MEMORY_PROCESS	2/132	17/43216	0.00690217	0.00346182	HLA-DRA/HLA-DRB1	2
GOBP_REGULATION_OF_EXTRACELLULAR_MATRIX_DISASSEMBLY	2/132	17/43216	0.00690217	0.00346182	PDPN/IL6	2
GOBP_REGULATION_OF_HAIR_FOLLICLE_DEVELOPMENT	2/132	17/43216	0.00690217	0.00346182	GAL/FST	2
GOBP_POSITIVE_REGULATION_OF_CYSTEINE_TYPE_ENDOPEPTIDASE_ACTIVITY	4/132	151/43216	0.00690217	0.00346182	TNFSF15/BBC3/MYC/BAX	4
GOBP_DEFENSE_RESPONSE_TO_VIRUS	5/132	259/43216	0.00697759	0.00349965	ISG15/IFI6/BST2/BCL2L1/IL6	5
GOBP_POSITIVE_REGULATION_OF_MEMBRANE_PERMEABILITY	3/132	69/43216	0.00707503	0.00354852	BBC3/ACAA2/BAX	3
GOBP_ENTRY_INTO_HOST	4/132	153/43216	0.00719913	0.00361076	CD74/HLA-DRB1/PTX3/ICAM1	4
GOBP_FATTY_ACID_METABOLIC_PROCESS	6/132	390/43216	0.00729684	0.00365977	CD74/IRS2/PDP1/ACAA2/ASAH1/FADS3	6
GOBP_REGULATION_OF_RESPONSE_TO_EXTERNAL_STIMULUS	10/132	1032/43216	0.00729684	0.00365977	CD74/HLA-DRB1/MDK/AJAP1/FOXP1/STX3/VEGFB/CAMK1D/NBL1/IL6	10
GOBP_CELLULAR_EXTRAVASATION	3/132	70/43216	0.00729684	0.00365977	MDK/PODXL2/ICAM1	3
GOBP_CELLULAR_RESPONSE_TO_VIRUS	3/132	70/43216	0.00729684	0.00365977	IFI6/IL6/BAX	3
GOBP_POSITIVE_REGULATION_OF_HEMOPOIESIS	4/132	154/43216	0.00729684	0.00365977	CD74/HLA-DRA/HLA-DRB1/MDK	4
GOBP_POSITIVE_REGULATION_OF_INSULIN_SECRETION	3/132	71/43216	0.0075627	0.00379311	HLA-DRB1/IRS2/TM7SF3	3
GOBP_ACTIVATION_OF_NF_KAPPAB_INDUCING_KINASE_ACTIVITY	2/132	18/43216	0.0075627	0.00379311	TNFSF15/CHI3L1	2
GOBP_REGULATION_OF_RESPONSE_TO_TUMOR_CELL	2/132	18/43216	0.0075627	0.00379311	HLA-DRB1/CD274	2
GOBP_ALCOHOL_BIOSYNTHETIC_PROCESS	4/132	156/43216	0.00757227	0.00379791	PCBD1/AKR1B1/ACAA2/ASAH1	4
GOBP_REGULATION_OF_LYMPHOCYTE_MEDIATED_IMMUNITY	4/132	156/43216	0.00757227	0.00379791	HLA-DRA/HLA-DRB1/MAD2L2/IL6	4
GOBP_RESPONSE_TO_INORGANIC_SUBSTANCE	7/132	540/43216	0.00771801	0.00387101	NEFL/MT1E/AKR1B1/ICAM1/MT1G/IL6/MT1F	7
GOBP_PLATELET_ACTIVATION	4/132	157/43216	0.00771991	0.00387196	PDPN/RAP2B/IL6/FIBP	4
GOBP_DEVELOPMENTAL_MATURATION	5/132	267/43216	0.00771991	0.00387196	NEFL/FAM210B/RBPJ/AKR1B1/GAL	5
GOBP_REGULATION_OF_CELLULAR_RESPONSE_TO_STRESS	8/132	698/43216	0.00771991	0.00387196	CD74/SFRP1/BCL2L1/MYC/CUL4A/MDM2/MAD2L2/BAX	8
GOBP_LIPID_METABOLIC_PROCESS	12/132	1421/43216	0.00771991	0.00387196	CD74/GPAT3/IRS2/LIMA1/AKR1B1/PDP1/ACAA2/GAL/ASAH1/FADS3/STARD10/BAX	12
GOBP_CELLULAR_RESPONSE_TO_VASCULAR_ENDOTHELIAL_GROWTH_FACTOR_STIMULUS	3/132	72/43216	0.00772245	0.00387323	VEGFB/MT1G/SPRY2	3
GOBP_MITOTIC_CELL_CYCLE_CHECKPOINT	4/132	159/43216	0.00800477	0.00401483	BCL2L1/MDM2/MAD2L2/BAX	4
GOBP_REGULATION_OF_CELLULAR_PROTEIN_LOCALIZATION	7/132	545/43216	0.00801734	0.00402114	CEMIP/ABHD17C/PKIG/BBC3/STX3/BCL2L1/PARL	7
GOBP_ANTIGEN_PROCESSING_AND_PRESENTATION_OF_ENDOGENOUS_PEPTIDE_ANTIGEN	2/132	19/43216	0.00822016	0.00412286	HLA-DRA/HLA-DRB1	2
GOBP_MORPHOGENESIS_OF_AN_ENDOTHELIUM	2/132	19/43216	0.00822016	0.00412286	RBPJ/FOXP1	2
GOBP_CELLULAR_LIPID_METABOLIC_PROCESS	10/132	1054/43216	0.00822016	0.00412286	CD74/GPAT3/IRS2/AKR1B1/PDP1/ACAA2/ASAH1/FADS3/STARD10/BAX	10
GOBP_SUPRAMOLECULAR_FIBER_ORGANIZATION	8/132	707/43216	0.00824152	0.00413357	NEFL/PDLIM1/SFRP1/GMFG/LIMA1/MDM2/ICAM1/MAD2L2	8
GOBP_PROTEIN_KINASE_B_SIGNALING	5/132	273/43216	0.00835185	0.00418891	HBEGF/GDF15/IRS2/CHI3L1/SPRY2	5
GOBP_SMOOTH_MUSCLE_CELL_PROLIFERATION	4/132	162/43216	0.00845143	0.00423886	HBEGF/FOXP1/AKR1B1/IL6	4
GOBP_MITOCHONDRIAL_TRANSPORT	5/132	274/43216	0.00845256	0.00423942	BBC3/BCL2L1/ACAA2/PARL/BAX	5
GOBP_ORGANIC_ACID_METABOLIC_PROCESS	10/132	1060/43216	0.00848436	0.00425537	CD74/IRS2/AHCY/PCBD1/GCLM/PDP1/ACAA2/ASAH1/FADS3/MPST	10
GOBP_INTRINSIC_APOPTOTIC_SIGNALING_PATHWAY_BY_P53_CLASS_MEDIATOR	3/132	75/43216	0.00849469	0.00426056	CD74/MDM2/BAX	3
GOBP_STRESS_ACTIVATED_PROTEIN_KINASE_SIGNALING_CASCADE	5/132	276/43216	0.00867353	0.00435025	SFRP1/AKR1B1/MYC/PKN1/TNIP2	5
GOBP_CELLULAR_RESPONSE_TO_ORGANIC_CYCLIC_COMPOUND	7/132	556/43216	0.00878159	0.00440445	SFRP1/GRAMD1B/FAM210B/FOXP1/GCLM/ESRRA/ICAM1	7
GOBP_GAS_TRANSPORT	2/132	20/43216	0.00892807	0.00447792	HBE1/MYC	2
GOBP_NEGATIVE_REGULATION_OF_TISSUE_REMODELING	2/132	20/43216	0.00892807	0.00447792	SFRP1/IL6	2
GOBP_REACTIVE_OXYGEN_SPECIES_METABOLIC_PROCESS	5/132	279/43216	0.00902089	0.00452447	IFI6/HBE1/PTX3/ICAM1/PARL	5
GOBP_REGULATION_OF_T_CELL_MEDIATED_IMMUNITY	3/132	77/43216	0.00905314	0.00454065	HLA-DRA/HLA-DRB1/IL6	3
GOBP_ACTIVATION_OF_IMMUNE_RESPONSE	7/132	562/43216	0.00923795	0.00463334	HLA-DRA/HLA-DPA1/HLA-DRB1/FOXP1/HLA-DPB1/RBCK1/BAX	7
GOBP_REGULATION_OF_LEUKOCYTE_MEDIATED_CYTOTOXICITY	3/132	78/43216	0.00935748	0.00469329	HLA-DRA/HLA-DRB1/ICAM1	3
GOBP_I_KAPPAB_KINASE_NF_KAPPAB_SIGNALING	5/132	282/43216	0.00937727	0.00470322	CD74/HLA-DRB1/BST2/RBCK1/TNIP2	5
GOBP_NEGATIVE_REGULATION_OF_INTRINSIC_APOPTOTIC_SIGNALING_PATHWAY_BY_P53_CLASS_MEDIATOR	2/132	21/43216	0.00971352	0.00487186	CD74/MDM2	2
GOBP_POSITIVE_REGULATION_OF_MESENCHYMAL_CELL_PROLIFERATION	2/132	21/43216	0.00971352	0.00487186	IRS2/MYC	2
GOBP_RESPONSE_TO_LEUKEMIA_INHIBITORY_FACTOR	3/132	80/43216	0.00997317	0.00500209	GCLM/ICAM1/SPRY2	3
GOBP_REGULATION_OF_CELL_DIVISION	4/132	171/43216	0.00997317	0.00500209	MDK/BCL2L1/MYC/VEGFB	4
GOBP_DIOL_BIOSYNTHETIC_PROCESS	2/132	22/43216	0.0105197	0.00527622	PCBD1/ASAH1	2
GOBP_FIBROBLAST_APOPTOTIC_PROCESS	2/132	22/43216	0.0105197	0.00527622	SFRP1/MYC	2
GOBP_IMMUNE_RESPONSE_TO_TUMOR_CELL	2/132	22/43216	0.0105197	0.00527622	HLA-DRB1/CD274	2
GOBP_LIVER_MORPHOGENESIS	2/132	22/43216	0.0105197	0.00527622	MDK/IL6	2
GOBP_MITOCHONDRIAL_DEPOLARIZATION	2/132	22/43216	0.0105197	0.00527622	IFI6/GCLM	2
GOBP_RESPONSE_TO_OSMOTIC_STRESS	3/132	82/43216	0.0105684	0.00530064	AKR1B1/PKN1/BAX	3
GOBP_MOVEMENT_IN_HOST_ENVIRONMENT	4/132	175/43216	0.0106803	0.00535676	CD74/HLA-DRB1/PTX3/ICAM1	4
GOBP_RECEPTOR_SIGNALING_PATHWAY_VIA_STAT	4/132	175/43216	0.0106803	0.00535676	IL24/AKR1B1/IL6/HGS	4
GOBP_ACTIN_FILAMENT_ORGANIZATION	6/132	430/43216	0.0108616	0.00544767	PDLIM1/SFRP1/GMFG/LIMA1/ICAM1/MAD2L2	6
GOBP_CELL_KILLING	4/132	176/43216	0.0108616	0.00544767	HLA-DRA/HLA-DRB1/BCL2L1/ICAM1	4
GOBP_POSITIVE_REGULATION_OF_SECRETION	5/132	295/43216	0.0110768	0.00555562	HLA-DRB1/IRS2/GAL/TM7SF3/HGS	5
GOBP_SKIN_EPIDERMIS_DEVELOPMENT	3/132	84/43216	0.011187	0.0056109	RBPJ/GAL/FST	3
GOBP_HEAD_DEVELOPMENT	8/132	750/43216	0.011187	0.0056109	VCX/VCX3B/NEFL/VCX3A/SFRP1/RBPJ/IRS2/BAX	8
GOBP_POSITIVE_REGULATION_OF_EXTRACELLULAR_MATRIX_ORGANIZATION	2/132	23/43216	0.0112599	0.00564748	PDPN/IL6	2
GOBP_RESPONSE_TO_DIETARY_EXCESS	2/132	23/43216	0.0112599	0.00564748	VGF/GDF15	2
GOBP_RESPONSE_TO_THYROID_HORMONE	2/132	23/43216	0.0112599	0.00564748	AKR1B1/GCLM	2
GOBP_POSITIVE_REGULATION_OF_CYTOKINE_PRODUCTION	6/132	435/43216	0.0113265	0.00568084	CD74/HLA-DPA1/MDK/HLA-DPB1/IL6/CD274	6
GOBP_RESPONSE_TO_PEPTIDE_HORMONE	6/132	435/43216	0.0113265	0.00568084	NEFL/VGF/GDF15/IRS2/GAL/ICAM1	6
GOBP_HOMOTYPIC_CELL_CELL_ADHESION	3/132	85/43216	0.0114231	0.00572932	PDPN/RAP2B/FIBP	3
GOBP_REGULATION_OF_TISSUE_REMODELING	3/132	86/43216	0.0117877	0.00591217	MDK/SFRP1/IL6	3
GOBP_INTRACELLULAR_TRANSPORT	13/132	1723/43216	0.0120463	0.00604187	CD74/CEMIP/NEFL/PEX16/PKIG/BBC3/STX3/AP1S1/CTSZ/PARL/BAX/TRAPPC2L/HGS	13
GOBP_APOPTOTIC_DNA_FRAGMENTATION	2/132	24/43216	0.0120463	0.00604187	IL6/BAX	2
GOBP_NEGATIVE_REGULATION_OF_VIRAL_LIFE_CYCLE	2/132	24/43216	0.0120463	0.00604187	BST2/PTX3	2
GOBP_RESPONSE_TO_GONADOTROPIN	2/132	24/43216	0.0120463	0.00604187	GCLM/ICAM1	2
GOBP_RIBONUCLEOSIDE_CATABOLIC_PROCESS	2/132	24/43216	0.0120463	0.00604187	AHCY/CDA	2
GOBP_ACTIVATION_OF_CYSTEINE_TYPE_ENDOPEPTIDASE_ACTIVITY_INVOLVED_IN_APOPTOTIC_PROCESS	3/132	87/43216	0.0120463	0.00604187	TNFSF15/BBC3/BAX	3
GOBP_CELLULAR_RESPONSE_TO_UV	3/132	88/43216	0.0124208	0.00622973	MYC/BAX/C9orf116	3
GOBP_RESPONSE_TO_RADIATION	6/132	446/43216	0.0125805	0.00630982	SFRP1/MYC/MDM2/ICAM1/BAX/C9orf116	6
GOBP_BONE_REMODELING	3/132	89/43216	0.0127493	0.00639446	MDK/SFRP1/IL6	3
GOBP_NEGATIVE_REGULATION_OF_VIRAL_PROCESS	3/132	89/43216	0.0127493	0.00639446	ISG15/BST2/PTX3	3
GOBP_MORPHOGENESIS_OF_A_BRANCHING_STRUCTURE	4/132	186/43216	0.0127493	0.00639446	MDK/SFRP1/MYC/SPRY2	4
GOBP_POSITIVE_REGULATION_OF_POTASSIUM_ION_TRANSMEMBRANE_TRANSPORTER_ACTIVITY	2/132	25/43216	0.0128852	0.00646263	LRRC38/GAL	2
GOBP_REGULATION_OF_ANDROGEN_RECEPTOR_SIGNALING_PATHWAY	2/132	25/43216	0.0128852	0.00646263	SFRP1/FOXP1	2
GOBP_POSITIVE_REGULATION_OF_HYDROLASE_ACTIVITY	8/132	774/43216	0.0130445	0.00654252	TNFSF15/SFRP1/ARHGAP5/BBC3/MYC/ICAM1/BAX/RGS10	8
GOBP_RESPIRATORY_SYSTEM_DEVELOPMENT	4/132	188/43216	0.0131526	0.00659675	PDPN/RBPJ/CHI3L1/SPRY2	4
GOBP_POSITIVE_REGULATION_OF_PROTEIN_SERINE_THREONINE_KINASE_ACTIVITY	5/132	311/43216	0.0132714	0.00665631	CD74/CEMIP/GDF15/PKN1/SPRY2	5
GOBP_MONONUCLEAR_CELL_MIGRATION	4/132	189/43216	0.013357	0.00669926	MDK/NBL1/ICAM1/IL6	4
GOBP_NEGATIVE_REGULATION_OF_PROTEIN_MODIFICATION_BY_SMALL_PROTEIN_CONJUGATION_OR_REMOVAL	3/132	91/43216	0.0133874	0.00671452	ISG15/MAD2L2/SPRY2	3
GOBP_HYPEROSMOTIC_RESPONSE	2/132	26/43216	0.0136108	0.00682656	AKR1B1/PKN1	2
GOBP_POSITIVE_REGULATION_OF_LEUKOCYTE_APOPTOTIC_PROCESS	2/132	26/43216	0.0136108	0.00682656	BAX/CD274	2
GOBP_REGULATION_OF_HAIR_CYCLE	2/132	26/43216	0.0136108	0.00682656	GAL/FST	2
GOBP_REGULATION_OF_MESENCHYMAL_CELL_PROLIFERATION	2/132	26/43216	0.0136108	0.00682656	IRS2/MYC	2
GOBP_RESPONSE_TO_SALT_STRESS	2/132	26/43216	0.0136108	0.00682656	AKR1B1/BAX	2
GOBP_CELLULAR_RESPONSE_TO_KETONE	3/132	92/43216	0.0136108	0.00682656	SFRP1/AKR1B1/ICAM1	3
GOBP_NEGATIVE_REGULATION_OF_MYELOID_CELL_DIFFERENTIATION	3/132	92/43216	0.0136108	0.00682656	SFRP1/MYC/CUL4A	3
GOBP_OSTEOCLAST_DIFFERENTIATION	3/132	92/43216	0.0136108	0.00682656	SFRP1/OSCAR/FOXP1	3
GOBP_ALPHA_AMINO_ACID_METABOLIC_PROCESS	4/132	191/43216	0.0136239	0.00683313	AHCY/PCBD1/GCLM/MPST	4
GOBP_REGENERATION	4/132	192/43216	0.013832	0.00693751	MDK/NEFL/NNMT/IL6	4
GOBP_SULFUR_COMPOUND_BIOSYNTHETIC_PROCESS	4/132	192/43216	0.013832	0.00693751	GCLM/PDP1/SLC35D2/MPST	4
GOBP_INTRACELLULAR_PROTEIN_TRANSPORT	10/132	1154/43216	0.0138881	0.00696562	CD74/CEMIP/PEX16/PKIG/BBC3/STX3/AP1S1/PARL/BAX/HGS	10
GOBP_CYTOKINE_PRODUCTION_INVOLVED_IN_IMMUNE_RESPONSE	3/132	93/43216	0.0139092	0.00697622	CD74/BST2/IL6	3
GOBP_REGULATION_OF_PROTEIN_LOCALIZATION_TO_MEMBRANE	4/132	193/43216	0.0139924	0.00701796	CEMIP/BBC3/STX3/BCL2L1	4
GOBP_RESPONSE_TO_KETONE	4/132	193/43216	0.0139924	0.00701796	NEFL/SFRP1/AKR1B1/ICAM1	4
GOBP_CELLULAR_RESPONSE_TO_HORMONE_STIMULUS	7/132	619/43216	0.014142	0.00709297	GDF15/SFRP1/IRS2/FOXP1/GCLM/ESRRA/ICAM1	7
GOBP_NEGATIVE_REGULATION_OF_ION_TRANSPORT	5/132	319/43216	0.0142989	0.00717166	CD74/SFRP1/IRS2/PKIG/ICAM1	5
GOBP_AXIS_ELONGATION	2/132	27/43216	0.0143845	0.0072146	SFRP1/SPRY2	2
GOBP_POSITIVE_REGULATION_OF_RELEASE_OF_CYTOCHROME_C_FROM_MITOCHONDRIA	2/132	27/43216	0.0143845	0.0072146	BBC3/BAX	2
GOBP_NEGATIVE_REGULATION_OF_NEURON_DEATH	4/132	195/43216	0.0143897	0.00721724	MDK/NEFL/GCLM/BAX	4
GOBP_UROGENITAL_SYSTEM_DEVELOPMENT	5/132	320/43216	0.0143897	0.00721724	SFRP1/AKR1B1/MYC/MPST/BAX	5
GOBP_NEGATIVE_REGULATION_OF_CELL_CYCLE	7/132	623/43216	0.0144635	0.00725424	BCL2L1/MYC/CUL4A/MDM2/TBRG1/MAD2L2/BAX	7
GOBP_CHEMOKINE_PRODUCTION	3/132	95/43216	0.0144635	0.00725424	CD74/FOXP1/IL6	3
GOBP_NEGATIVE_REGULATION_OF_INTRINSIC_APOPTOTIC_SIGNALING_PATHWAY	3/132	95/43216	0.0144635	0.00725424	CD74/BCL2L1/MDM2	3
GOBP_POSITIVE_REGULATION_OF_PEPTIDE_HORMONE_SECRETION	3/132	95/43216	0.0144635	0.00725424	HLA-DRB1/IRS2/TM7SF3	3
GOBP_CARBOHYDRATE_DERIVATIVE_CATABOLIC_PROCESS	4/132	196/43216	0.0145048	0.00727494	CEMIP/AHCY/CDA/CHI3L1	4
GOBP_IMMUNOGLOBULIN_PRODUCTION	4/132	197/43216	0.0147454	0.00739561	HLA-DRB1/PKN1/MAD2L2/IL6	4
GOBP_VASCULAR_ENDOTHELIAL_GROWTH_FACTOR_RECEPTOR_SIGNALING_PATHWAY	3/132	96/43216	0.01482	0.00743304	SH2D2A/VEGFB/HGS	3
GOBP_POSITIVE_REGULATION_OF_DNA_METABOLIC_PROCESS	4/132	198/43216	0.0149626	0.00750458	MYC/MAD2L2/IL6/BAX	4
GOBP_CELL_GROWTH	6/132	469/43216	0.0149957	0.00752119	HBEGF/BST2/SFRP1/CDA/DCUN1D5/MAD2L2	6
GOBP_MITOCHONDRIAL_FUSION	2/132	28/43216	0.0150643	0.00755559	BAX/VAT1	2
GOBP_POSITIVE_REGULATION_OF_T_CELL_MEDIATED_CYTOTOXICITY	2/132	28/43216	0.0150643	0.00755559	HLA-DRA/HLA-DRB1	2
GOBP_REGULATION_OF_INTRINSIC_APOPTOTIC_SIGNALING_PATHWAY_BY_P53_CLASS_MEDIATOR	2/132	28/43216	0.0150643	0.00755559	CD74/MDM2	2
GOBP_REGULATION_OF_PROGRAMMED_NECROTIC_CELL_DEATH	2/132	28/43216	0.0150643	0.00755559	RBCK1/ASAH1	2
GOBP_POSITIVE_REGULATION_OF_PEPTIDASE_ACTIVITY	4/132	200/43216	0.0153501	0.00769893	TNFSF15/BBC3/MYC/BAX	4
GOBP_POSITIVE_REGULATION_OF_ESTABLISHMENT_OF_PROTEIN_LOCALIZATION	5/132	327/43216	0.0153742	0.00771101	CEMIP/HLA-DRB1/IRS2/BBC3/TM7SF3	5
GOBP_REGULATION_OF_FATTY_ACID_METABOLIC_PROCESS	3/132	98/43216	0.0154662	0.00775717	CD74/IRS2/PDP1	3
GOBP_ACTIVATION_OF_PROTEIN_KINASE_ACTIVITY	5/132	328/43216	0.0155196	0.00778391	CD74/TNFSF15/GDF15/PKN1/CHI3L1	5
GOBP_CELLULAR_RESPONSE_TO_STEROID_HORMONE_STIMULUS	4/132	201/43216	0.0155196	0.00778391	SFRP1/FOXP1/ESRRA/ICAM1	4
GOBP_STEROID_METABOLIC_PROCESS	5/132	329/43216	0.0156704	0.00785956	LIMA1/AKR1B1/ACAA2/GAL/ASAH1	5
GOBP_ORGANIC_CYCLIC_COMPOUND_CATABOLIC_PROCESS	7/132	636/43216	0.0157097	0.00787927	AHCY/PCBD1/CDA/IGF2BP3/BLVRA/IL6/BAX	7
GOBP_POSITIVE_REGULATION_OF_PRODUCTION_OF_MOLECULAR_MEDIATOR_OF_IMMUNE_RESPONSE	3/132	99/43216	0.0157804	0.00791472	CD74/MAD2L2/IL6	3
GOBP_DIOL_METABOLIC_PROCESS	2/132	29/43216	0.0158211	0.00793516	PCBD1/ASAH1	2
GOBP_NAD_BIOSYNTHETIC_PROCESS	2/132	29/43216	0.0158211	0.00793516	NNMT/NADSYN1	2
GOBP_NEGATIVE_REGULATION_OF_GLYCOPROTEIN_METABOLIC_PROCESS	2/132	29/43216	0.0158211	0.00793516	HBEGF/PTX3	2
GOBP_RESPONSE_TO_TUMOR_CELL	2/132	29/43216	0.0158211	0.00793516	HLA-DRB1/CD274	2
GOBP_POSITIVE_REGULATION_OF_ANION_TRANSPORT	6/132	477/43216	0.0158211	0.00793516	CEMIP/HLA-DRB1/IRS2/BBC3/GAL/TM7SF3	6
GOBP_POSITIVE_REGULATION_OF_EPITHELIAL_CELL_PROLIFERATION	4/132	203/43216	0.015835	0.00794214	MDK/SFRP1/MYC/VEGFB	4
GOBP_PROTEIN_LOCALIZATION_TO_ORGANELLE	9/132	996/43216	0.0159767	0.00801321	ABHD17C/PEX16/PKIG/BBC3/MDM2/TBRG1/PARL/BAX/HGS	9
GOBP_INTRINSIC_APOPTOTIC_SIGNALING_PATHWAY_IN_RESPONSE_TO_DNA_DAMAGE	3/132	100/43216	0.0160167	0.00803328	CD74/BCL2L1/BAX	3
GOBP_REGULATION_OF_ALPHA_BETA_T_CELL_ACTIVATION	3/132	101/43216	0.016416	0.00823355	HLA-DRA/HLA-DRB1/CD274	3
GOBP_RESPONSE_TO_TYPE_I_INTERFERON	3/132	101/43216	0.016416	0.00823355	ISG15/IFI6/BST2	3
GOBP_NEGATIVE_REGULATION_OF_INTRINSIC_APOPTOTIC_SIGNALING_PATHWAY_IN_RESPONSE_TO_DNA_DAMAGE	2/132	30/43216	0.0165876	0.00831957	CD74/BCL2L1	2
GOBP_POSITIVE_REGULATION_OF_PEPTIDYL_THREONINE_PHOSPHORYLATION	2/132	30/43216	0.0165876	0.00831957	CEMIP/CHI3L1	2
GOBP_PROTEIN_INSERTION_INTO_MITOCHONDRIAL_MEMBRANE_INVOLVED_IN_APOPTOTIC_SIGNALING_PATHWAY	2/132	30/43216	0.0165876	0.00831957	BBC3/BAX	2
GOBP_REGULATION_OF_TYPE_2_IMMUNE_RESPONSE	2/132	30/43216	0.0165876	0.00831957	CD74/IL6	2
GOBP_RESPONSE_TO_ACETYLCHOLINE	2/132	30/43216	0.0165876	0.00831957	LYPD1/RGS10	2
GOBP_RESPONSE_TO_AMPHETAMINE	2/132	30/43216	0.0165876	0.00831957	ICAM1/RGS10	2
GOBP_METAL_ION_HOMEOSTASIS	7/132	646/43216	0.0165964	0.00832403	CEMIP/MT1E/MYC/SLC12A8/MT1G/BAX/MT1F	7
GOBP_NEUTROPHIL_CHEMOTAXIS	3/132	102/43216	0.0166296	0.00834064	CD74/MDK/CAMK1D	3
GOBP_CELLULAR_MACROMOLECULE_CATABOLIC_PROCESS	10/132	1198/43216	0.0166296	0.00834064	ISG15/MAGEC2/CTSF/RBCK1/CUL4A/IGF2BP3/MDM2/CTSZ/IL6/BAX	10
GOBP_DEFENSE_RESPONSE_TO_BACTERIUM	5/132	337/43216	0.0167248	0.00838839	ISG15/VGF/RBPJ/FOXP1/IL6	5
GOBP_ACTIN_CYTOSKELETON_REORGANIZATION	3/132	103/43216	0.0170062	0.00852952	MDK/PLEK2/GMFG	3
GOBP_INTERLEUKIN_8_PRODUCTION	3/132	103/43216	0.0170062	0.00852952	CD74/CHI3L1/IL6	3
GOBP_REGULATION_OF_CATION_TRANSMEMBRANE_TRANSPORT	5/132	340/43216	0.017277	0.00866538	CEMIP/LRRC38/NEFL/GAL/BAX	5
GOBP_MOLTING_CYCLE	3/132	104/43216	0.0173557	0.00870484	RBPJ/GAL/FST	3
GOBP_NEURON_DEATH	5/132	341/43216	0.0173557	0.00870484	MDK/NEFL/GCLM/CTSZ/BAX	5
GOBP_DNA_CATABOLIC_PROCESS_ENDONUCLEOLYTIC	2/132	31/43216	0.0173557	0.00870484	IL6/BAX	2
GOBP_NEGATIVE_REGULATION_OF_SIGNAL_TRANSDUCTION_BY_P53_CLASS_MEDIATOR	2/132	31/43216	0.0173557	0.00870484	CD74/MDM2	2
GOBP_REGULATION_OF_ANATOMICAL_STRUCTURE_SIZE	6/132	490/43216	0.0173557	0.00870484	NEFL/GMFG/LIMA1/GCLM/SLC12A8/ICAM1	6
GOBP_MULTICELLULAR_ORGANISM_REPRODUCTION	8/132	830/43216	0.0174692	0.00876174	VCX/MDK/SFRP1/PTX3/AKR1B1/FST/BAX/TSPY10	8
GOBP_DNA_DAMAGE_RESPONSE_SIGNAL_TRANSDUCTION_BY_P53_CLASS_MEDIATOR	3/132	106/43216	0.0181925	0.00912452	CD74/MDM2/BAX	3
GOBP_NEGATIVE_REGULATION_OF_SIGNAL_TRANSDUCTION_IN_ABSENCE_OF_LIGAND	2/132	32/43216	0.0182984	0.00917765	IFI6/BCL2L1	2
GOBP_POSITIVE_REGULATION_OF_CD4_POSITIVE_ALPHA_BETA_T_CELL_DIFFERENTIATION	2/132	32/43216	0.0182984	0.00917765	HLA-DRA/HLA-DRB1	2
GOBP_POSITIVE_REGULATION_OF_ERYTHROCYTE_DIFFERENTIATION	2/132	32/43216	0.0182984	0.00917765	ISG15/FAM210B	2
GOBP_POSITIVE_REGULATION_OF_VIRAL_LIFE_CYCLE	2/132	32/43216	0.0182984	0.00917765	CD74/HLA-DRB1	2
GOBP_SMALL_GTPASE_MEDIATED_SIGNAL_TRANSDUCTION	6/132	497/43216	0.0183769	0.00921702	PDPN/IRS2/ARHGAP5/RAP2B/CTNNAL1/SPRY2	6
GOBP_COAGULATION	5/132	347/43216	0.0184339	0.00924561	PDPN/HBE1/RAP2B/IL6/FIBP	5
GOBP_POSITIVE_REGULATION_OF_PEPTIDYL_SERINE_PHOSPHORYLATION	3/132	107/43216	0.0184687	0.00926309	MAD2L2/IL6/SPRY2	3
GOBP_ANATOMICAL_STRUCTURE_MATURATION	4/132	217/43216	0.0189759	0.00951747	FAM210B/RBPJ/AKR1B1/GAL	4
GOBP_NEGATIVE_REGULATION_OF_ANION_TRANSPORT	4/132	217/43216	0.0189759	0.00951747	CD74/SFRP1/IRS2/PKIG	4
GOBP_REGULATION_OF_CELL_SUBSTRATE_ADHESION	4/132	217/43216	0.0189759	0.00951747	MDK/PDPN/SFRP1/AJAP1	4
GOBP_REPRODUCTION	11/132	1431/43216	0.0190679	0.00956361	VCX/MDK/VGF/SFRP1/RBPJ/PTX3/AKR1B1/FST/ICAM1/BAX/TSPY10	11
GOBP_NEGATIVE_REGULATION_OF_B_CELL_ACTIVATION	2/132	33/43216	0.0191956	0.00962766	SFRP1/PKN1	2
GOBP_REGULATION_OF_BODY_FLUID_LEVELS	6/132	503/43216	0.0192228	0.00964131	PDPN/HBE1/RAP2B/AKR1B1/IL6/FIBP	6
GOBP_REGULATION_OF_DNA_METABOLIC_PROCESS	5/132	352/43216	0.0193269	0.00969352	MYC/CUL4A/MAD2L2/IL6/BAX	5
GOBP_POSITIVE_REGULATION_OF_RESPONSE_TO_EXTERNAL_STIMULUS	6/132	505/43216	0.0195307	0.00979571	CD74/MDK/STX3/VEGFB/CAMK1D/IL6	6
GOBP_LEUKOCYTE_MEDIATED_CYTOTOXICITY	3/132	110/43216	0.0196551	0.00985812	HLA-DRA/HLA-DRB1/ICAM1	3
GOBP_REGULATION_OF_CYTOSKELETON_ORGANIZATION	6/132	506/43216	0.0196551	0.00985812	MDK/BST2/SFRP1/GMFG/LIMA1/ICAM1	6
GOBP_NEGATIVE_REGULATION_OF_ENDOTHELIAL_CELL_APOPTOTIC_PROCESS	2/132	34/43216	0.020015	0.0100386	ICAM1/TNIP2	2
GOBP_NUCLEOSIDE_CATABOLIC_PROCESS	2/132	34/43216	0.020015	0.0100386	AHCY/CDA	2
GOBP_POSITIVE_REGULATION_OF_UBIQUITIN_PROTEIN_TRANSFERASE_ACTIVITY	2/132	34/43216	0.020015	0.0100386	MAGEC2/DCUN1D5	2
GOBP_REGULATION_OF_CELLULAR_EXTRAVASATION	2/132	34/43216	0.020015	0.0100386	MDK/ICAM1	2
GOBP_REGULATION_OF_DNA_DAMAGE_RESPONSE_SIGNAL_TRANSDUCTION_BY_P53_CLASS_MEDIATOR	2/132	34/43216	0.020015	0.0100386	CD74/MDM2	2
GOBP_CARBOHYDRATE_DERIVATIVE_BIOSYNTHETIC_PROCESS	7/132	676/43216	0.020015	0.0100386	HBEGF/CEMIP/GALNT8/CDA/PDP1/SLC35D2/VEGFB	7
GOBP_CELL_SUBSTRATE_ADHESION	5/132	358/43216	0.0203713	0.0102173	MDK/PDPN/SFRP1/AJAP1/COL17A1	5
GOBP_NEGATIVE_REGULATION_OF_CELLULAR_PROTEIN_LOCALIZATION	3/132	112/43216	0.0203713	0.0102173	ABHD17C/PKIG/BCL2L1	3
GOBP_KERATINIZATION	4/132	223/43216	0.0203713	0.0102173	KRT81/KRT18/KRT7/KRT3	4
GOBP_CELLULAR_COMPONENT_DISASSEMBLY_INVOLVED_IN_EXECUTION_PHASE_OF_APOPTOSIS	2/132	35/43216	0.0208885	0.0104767	IL6/BAX	2
GOBP_EPIBOLY	2/132	35/43216	0.0208885	0.0104767	HBEGF/PDPN	2
GOBP_NEGATIVE_REGULATION_OF_INTRACELLULAR_STEROID_HORMONE_RECEPTOR_SIGNALING_PATHWAY	2/132	35/43216	0.0208885	0.0104767	SFRP1/FOXP1	2
GOBP_POSITIVE_REGULATION_OF_MITOCHONDRIAL_OUTER_MEMBRANE_PERMEABILIZATION_INVOLVED_IN_APOPTOTIC_SIGNALING_PATHWAY	2/132	35/43216	0.0208885	0.0104767	BBC3/BAX	2
GOBP_POSTSYNAPTIC_SIGNAL_TRANSDUCTION	2/132	35/43216	0.0208885	0.0104767	LYPD1/RGS10	2
GOBP_PYRIDINE_CONTAINING_COMPOUND_BIOSYNTHETIC_PROCESS	2/132	35/43216	0.0208885	0.0104767	NNMT/NADSYN1	2
GOBP_SMALL_MOLECULE_BIOSYNTHETIC_PROCESS	7/132	689/43216	0.0218181	0.010943	CD74/PCBD1/CDA/AKR1B1/ACAA2/ASAH1/FADS3	7
GOBP_CELLULAR_RESPONSE_TO_ESTRADIOL_STIMULUS	2/132	36/43216	0.0219395	0.0110039	SFRP1/FAM210B	2
GOBP_POSITIVE_T_CELL_SELECTION	2/132	36/43216	0.0219395	0.0110039	CD74/IL6	2
GOBP_TYPE_2_IMMUNE_RESPONSE	2/132	36/43216	0.0219395	0.0110039	CD74/IL6	2
GOBP_NEGATIVE_REGULATION_OF_CYTOKINE_PRODUCTION	5/132	366/43216	0.0219455	0.0110069	HLA-DRB1/ISG15/BST2/IL6/CD274	5
GOBP_NEURON_APOPTOTIC_PROCESS	4/132	229/43216	0.0219504	0.0110093	MDK/NEFL/GCLM/BAX	4
GOBP_NEGATIVE_REGULATION_OF_INTRACELLULAR_SIGNAL_TRANSDUCTION	6/132	522/43216	0.0220446	0.0110566	CD74/SFRP1/BCL2L1/MYC/MDM2/SPRY2	6
GOBP_POSITIVE_REGULATION_OF_PROTEOLYSIS	5/132	367/43216	0.0220618	0.0110652	TNFSF15/BBC3/MYC/MDM2/BAX	5
GOBP_REGULATION_OF_CELLULAR_COMPONENT_SIZE	5/132	367/43216	0.0220618	0.0110652	NEFL/GMFG/LIMA1/SLC12A8/ICAM1	5
GOBP_REGULATION_OF_INTRINSIC_APOPTOTIC_SIGNALING_PATHWAY_IN_RESPONSE_TO_DNA_DAMAGE	2/132	37/43216	0.0229041	0.0114877	CD74/BCL2L1	2
GOBP_REGULATION_OF_T_CELL_MEDIATED_CYTOTOXICITY	2/132	37/43216	0.0229041	0.0114877	HLA-DRA/HLA-DRB1	2
GOBP_RESPONSE_TO_ALCOHOL	4/132	233/43216	0.023108	0.0115899	NEFL/SFRP1/GRAMD1B/ICAM1	4
GOBP_RESPONSE_TO_ACID_CHEMICAL	3/132	119/43216	0.0234029	0.0117378	AKR1B1/GCLM/ICAM1	3
GOBP_SULFUR_COMPOUND_METABOLIC_PROCESS	5/132	374/43216	0.0236779	0.0118758	AHCY/GCLM/PDP1/SLC35D2/MPST	5
GOBP_CELL_CYCLE_ARREST	4/132	235/43216	0.0236996	0.0118866	MYC/MDM2/TBRG1/BAX	4
GOBP_MESENCHYMAL_CELL_PROLIFERATION	2/132	38/43216	0.0238425	0.0119583	IRS2/MYC	2
GOBP_POSITIVE_REGULATION_OF_FATTY_ACID_METABOLIC_PROCESS	2/132	38/43216	0.0238425	0.0119583	CD74/IRS2	2
GOBP_POSITIVE_REGULATION_OF_INTERLEUKIN_10_PRODUCTION	2/132	38/43216	0.0238425	0.0119583	IL6/CD274	2
GOBP_REGULATION_OF_ACTIN_CYTOSKELETON_REORGANIZATION	2/132	38/43216	0.0238425	0.0119583	MDK/GMFG	2
GOBP_ENDOCRINE_SYSTEM_DEVELOPMENT	3/132	122/43216	0.0247711	0.0124241	MDK/RBPJ/IL6	3
GOBP_NEUTROPHIL_MIGRATION	3/132	122/43216	0.0247711	0.0124241	CD74/MDK/CAMK1D	3
GOBP_POSITIVE_REGULATION_OF_CD4_POSITIVE_ALPHA_BETA_T_CELL_ACTIVATION	2/132	39/43216	0.0248603	0.0124688	HLA-DRA/HLA-DRB1	2
GOBP_POSITIVE_REGULATION_OF_NITRIC_OXIDE_METABOLIC_PROCESS	2/132	39/43216	0.0248603	0.0124688	PTX3/ICAM1	2
GOBP_POSITIVE_REGULATION_OF_POTASSIUM_ION_TRANSMEMBRANE_TRANSPORT	2/132	39/43216	0.0248603	0.0124688	LRRC38/GAL	2
GOBP_REGULATION_OF_T_HELPER_CELL_DIFFERENTIATION	2/132	39/43216	0.0248603	0.0124688	HLA-DRA/HLA-DRB1	2
GOBP_GRANULOCYTE_CHEMOTAXIS	3/132	123/43216	0.0251487	0.0126134	CD74/MDK/CAMK1D	3
GOBP_MULTI_ORGANISM_PROCESS	9/132	1093/43216	0.0254635	0.0127714	VCX/MDK/VGF/BST2/PTX3/AKR1B1/FST/BAX/TSPY10	9
GOBP_ANDROGEN_RECEPTOR_SIGNALING_PATHWAY	2/132	40/43216	0.0258886	0.0129846	SFRP1/FOXP1	2
GOBP_DNA_CATABOLIC_PROCESS	2/132	40/43216	0.0258886	0.0129846	IL6/BAX	2
GOBP_POSITIVE_REGULATION_OF_B_CELL_PROLIFERATION	2/132	40/43216	0.0258886	0.0129846	CD74/IRS2	2
GOBP_POSITIVE_REGULATION_OF_RELEASE_OF_SEQUESTERED_CALCIUM_ION_INTO_CYTOSOL	2/132	40/43216	0.0258886	0.0129846	CEMIP/BAX	2
GOBP_REGULATION_OF_INTRACELLULAR_PROTEIN_TRANSPORT	4/132	245/43216	0.0267074	0.0133952	CEMIP/PKIG/BBC3/PARL	4
GOBP_MEMBRANE_BIOGENESIS	2/132	41/43216	0.0268882	0.0134859	DMKN/PEX16	2
GOBP_NEGATIVE_REGULATION_OF_EXTRINSIC_APOPTOTIC_SIGNALING_PATHWAY_VIA_DEATH_DOMAIN_RECEPTORS	2/132	41/43216	0.0268882	0.0134859	BCL2L1/ICAM1	2
GOBP_NEGATIVE_REGULATION_OF_INTERFERON_GAMMA_PRODUCTION	2/132	41/43216	0.0268882	0.0134859	HLA-DRB1/CD274	2
GOBP_POSITIVE_REGULATION_OF_ERBB_SIGNALING_PATHWAY	2/132	41/43216	0.0268882	0.0134859	HBEGF/RBPJ	2
GOBP_PYRIDINE_CONTAINING_COMPOUND_METABOLIC_PROCESS	2/132	41/43216	0.0268882	0.0134859	NNMT/NADSYN1	2
GOBP_REGULATION_OF_NECROTIC_CELL_DEATH	2/132	41/43216	0.0268882	0.0134859	RBCK1/ASAH1	2
GOBP_POSITIVE_REGULATION_OF_PROTEIN_LOCALIZATION_TO_MEMBRANE	3/132	127/43216	0.0269028	0.0134932	CEMIP/BBC3/STX3	3
GOBP_LIPID_BIOSYNTHETIC_PROCESS	7/132	725/43216	0.0269028	0.0134932	CD74/GPAT3/AKR1B1/ACAA2/ASAH1/FADS3/STARD10	7
GOBP_NEGATIVE_REGULATION_OF_CELLULAR_COMPONENT_ORGANIZATION	7/132	725/43216	0.0269028	0.0134932	GMFG/LIMA1/BCL2L1/ACAA2/MAD2L2/SPRY2/VAT1	7
GOBP_CELLULAR_RESPONSE_TO_PEPTIDE	5/132	391/43216	0.027283	0.0136839	GDF15/IRS2/AKR1B1/MDM2/ICAM1	5
GOBP_GLYCOSYL_COMPOUND_METABOLIC_PROCESS	3/132	128/43216	0.027376	0.0137306	AHCY/CDA/AKR1B1	3
GOBP_ORGANIC_HYDROXY_COMPOUND_METABOLIC_PROCESS	6/132	554/43216	0.0276343	0.0138601	ALDH2/PCBD1/LIMA1/AKR1B1/ACAA2/ASAH1	6
GOBP_POLYOL_METABOLIC_PROCESS	3/132	129/43216	0.0277763	0.0139313	PCBD1/AKR1B1/ASAH1	3
GOBP_REGULATION_OF_EXTRINSIC_APOPTOTIC_SIGNALING_PATHWAY_IN_ABSENCE_OF_LIGAND	2/132	42/43216	0.0277763	0.0139313	IFI6/BCL2L1	2
GOBP_RESPONSE_TO_AMINE	2/132	42/43216	0.0277763	0.0139313	ICAM1/RGS10	2
GOBP_TRANSLESION_SYNTHESIS	2/132	42/43216	0.0277763	0.0139313	ISG15/MAD2L2	2
GOBP_ORGANIC_HYDROXY_COMPOUND_BIOSYNTHETIC_PROCESS	4/132	251/43216	0.0283314	0.0142097	PCBD1/AKR1B1/ACAA2/ASAH1	4
GOBP_EXTERNAL_ENCAPSULATING_STRUCTURE_ORGANIZATION	5/132	396/43216	0.0284101	0.0142492	PDPN/PTX3/COL17A1/ICAM1/IL6	5
GOBP_OSSIFICATION	5/132	397/43216	0.028663	0.0143761	MDK/ISG15/SFRP1/RBPJ/IL6	5
GOBP_SERINE_FAMILY_AMINO_ACID_METABOLIC_PROCESS	2/132	43/43216	0.0288683	0.014479	GCLM/MPST	2
GOBP_TRABECULA_MORPHOGENESIS	2/132	43/43216	0.0288683	0.014479	SFRP1/RBPJ	2
GOBP_POSITIVE_REGULATION_OF_PROTEIN_CONTAINING_COMPLEX_ASSEMBLY	4/132	253/43216	0.0289103	0.0145001	GMFG/CUL4A/ICAM1/BAX	4
GOBP_CELLULAR_KETONE_METABOLIC_PROCESS	4/132	254/43216	0.0292378	0.0146644	CD74/IRS2/AKR1B1/PDP1	4
GOBP_MAMMARY_GLAND_DEVELOPMENT	3/132	132/43216	0.0292378	0.0146644	IRS2/ARHGAP5/BAX	3
GOBP_REGULATION_OF_LIPID_METABOLIC_PROCESS	5/132	401/43216	0.0296053	0.0148487	CD74/IRS2/PDP1/GAL/ASAH1	5
GOBP_REGULATION_OF_TRANSMEMBRANE_TRANSPORT	6/132	565/43216	0.02968	0.0148862	CEMIP/LRRC38/NEFL/IRS2/GAL/BAX	6
GOBP_CELLULAR_RESPONSE_TO_LIGHT_STIMULUS	3/132	133/43216	0.02968	0.0148862	MYC/BAX/C9orf116	3
GOBP_RHO_PROTEIN_SIGNAL_TRANSDUCTION	3/132	133/43216	0.02968	0.0148862	PDPN/ARHGAP5/CTNNAL1	3
GOBP_GLYCOSYL_COMPOUND_CATABOLIC_PROCESS	2/132	44/43216	0.0297631	0.0149278	AHCY/CDA	2
GOBP_POSITIVE_REGULATION_OF_IMMUNOGLOBULIN_PRODUCTION	2/132	44/43216	0.0297631	0.0149278	MAD2L2/IL6	2
GOBP_REGULATION_OF_MEMBRANE_DEPOLARIZATION	2/132	44/43216	0.0297631	0.0149278	IFI6/GCLM	2
GOBP_STEROID_HORMONE_MEDIATED_SIGNALING_PATHWAY	3/132	134/43216	0.0301247	0.0151092	SFRP1/FOXP1/ESRRA	3
GOBP_BLOOD_VESSEL_REMODELING	2/132	45/43216	0.0309565	0.0155264	RBPJ/BAX	2
GOBP_T_CELL_MEDIATED_CYTOTOXICITY	2/132	45/43216	0.0309565	0.0155264	HLA-DRA/HLA-DRB1	2
GOBP_ESTABLISHMENT_OF_PROTEIN_LOCALIZATION_TO_ORGANELLE	6/132	574/43216	0.0315495	0.0158238	PEX16/PKIG/BBC3/PARL/BAX/HGS	6
GOBP_INTERMEMBRANE_LIPID_TRANSFER	2/132	46/43216	0.0321214	0.0161106	GRAMD1B/PRELID3B	2
GOBP_POSITIVE_REGULATION_OF_FIBROBLAST_PROLIFERATION	2/132	46/43216	0.0321214	0.0161106	CD74/MYC	2
GOBP_POSITIVE_REGULATION_OF_POTASSIUM_ION_TRANSPORT	2/132	46/43216	0.0321214	0.0161106	LRRC38/GAL	2
GOBP_POSITIVE_REGULATION_OF_DNA_BINDING_TRANSCRIPTION_FACTOR_ACTIVITY	4/132	265/43216	0.0330871	0.016595	RBCK1/CAMK1D/ICAM1/IL6	4
GOBP_REGULATION_OF_CELLULAR_COMPONENT_BIOGENESIS	8/132	952/43216	0.0331112	0.0166071	PLEK2/SFRP1/GMFG/CUL4A/LRFN4/ICAM1/BAX/HGS	8
GOBP_REGULATION_OF_ERYTHROCYTE_DIFFERENTIATION	2/132	47/43216	0.0332989	0.0167012	ISG15/FAM210B	2
GOBP_REGULATION_OF_EXTRACELLULAR_MATRIX_ORGANIZATION	2/132	47/43216	0.0332989	0.0167012	PDPN/IL6	2
GOBP_PROTEIN_MODIFICATION_BY_SMALL_PROTEIN_CONJUGATION	8/132	957/43216	0.0339637	0.0170346	ISG15/MAGEC2/RBCK1/CUL4A/MDM2/DCUN1D5/MAD2L2/SPRY2	8
GOBP_KERATINOCYTE_PROLIFERATION	2/132	48/43216	0.0343484	0.0172276	MDK/FST	2
GOBP_POSITIVE_REGULATION_OF_EXTRINSIC_APOPTOTIC_SIGNALING_PATHWAY	2/132	48/43216	0.0343484	0.0172276	SFRP1/RBCK1	2
GOBP_POSITIVE_REGULATION_OF_RECEPTOR_SIGNALING_PATHWAY_VIA_STAT	2/132	48/43216	0.0343484	0.0172276	AKR1B1/IL6	2
GOBP_REGULATION_OF_MORPHOGENESIS_OF_A_BRANCHING_STRUCTURE	2/132	48/43216	0.0343484	0.0172276	MDK/SFRP1	2
GOBP_T_CELL_SELECTION	2/132	48/43216	0.0343484	0.0172276	CD74/IL6	2
GOBP_VASCULAR_ENDOTHELIAL_GROWTH_FACTOR_SIGNALING_PATHWAY	2/132	48/43216	0.0343484	0.0172276	VEGFB/SPRY2	2
GOBP_REGULATION_OF_ACTIN_FILAMENT_ORGANIZATION	4/132	270/43216	0.0347344	0.0174212	SFRP1/GMFG/LIMA1/ICAM1	4
GOBP_BRANCHING_MORPHOGENESIS_OF_AN_EPITHELIAL_TUBE	3/132	143/43216	0.0350207	0.0175648	MDK/MYC/SPRY2	3
GOBP_MESENCHYME_MORPHOGENESIS	2/132	49/43216	0.0353999	0.017755	RBPJ/MYC	2
GOBP_NEGATIVE_REGULATION_OF_STRESS_ACTIVATED_PROTEIN_KINASE_SIGNALING_CASCADE	2/132	49/43216	0.0353999	0.017755	SFRP1/MYC	2
GOBP_POSITIVE_REGULATION_OF_ALPHA_BETA_T_CELL_DIFFERENTIATION	2/132	49/43216	0.0353999	0.017755	HLA-DRA/HLA-DRB1	2
GOBP_T_CELL_APOPTOTIC_PROCESS	2/132	49/43216	0.0353999	0.017755	BAX/CD274	2
GOBP_NEGATIVE_REGULATION_OF_PROTEIN_SERINE_THREONINE_KINASE_ACTIVITY	3/132	144/43216	0.0353999	0.017755	SFRP1/PKIG/SPRY2	3
GOBP_ORGANELLE_FUSION	3/132	144/43216	0.0353999	0.017755	STX3/BAX/VAT1	3
GOBP_NEURON_MIGRATION	3/132	145/43216	0.03602	0.018066	MDK/TUBB2A/BAX	3
GOBP_PATTERN_SPECIFICATION_PROCESS	5/132	426/43216	0.0360682	0.0180902	SFRP1/RBPJ/FST/NBL1/C9orf116	5
GOBP_PROTEIN_LOCALIZATION_TO_MITOCHONDRION	3/132	146/43216	0.0365103	0.0183119	BBC3/PARL/BAX	3
GOBP_RESPONSE_TO_UV	3/132	146/43216	0.0365103	0.0183119	MYC/BAX/C9orf116	3
GOBP_NUCLEOBASE_CONTAINING_SMALL_MOLECULE_CATABOLIC_PROCESS	2/132	50/43216	0.0365103	0.0183119	AHCY/CDA	2
GOBP_TRANSMEMBRANE_TRANSPORT	11/132	1605/43216	0.0366739	0.018394	CEMIP/LRRC38/NEFL/PDPN/PEX16/IRS2/SLC35D2/GAL/SLC12A8/PARL/BAX	11
GOBP_GRANULOCYTE_MIGRATION	3/132	147/43216	0.037079	0.0185972	CD74/MDK/CAMK1D	3
GOBP_RESPONSE_TO_INSULIN	4/132	278/43216	0.0375818	0.0188494	VGF/IRS2/GAL/ICAM1	4
GOBP_NEGATIVE_REGULATION_OF_BMP_SIGNALING_PATHWAY	2/132	51/43216	0.0376242	0.0188706	SFRP1/NBL1	2
GOBP_REGULATION_OF_CD4_POSITIVE_ALPHA_BETA_T_CELL_DIFFERENTIATION	2/132	51/43216	0.0376242	0.0188706	HLA-DRA/HLA-DRB1	2
GOBP_UNSATURATED_FATTY_ACID_BIOSYNTHETIC_PROCESS	2/132	51/43216	0.0376242	0.0188706	CD74/FADS3	2
GOBP_NEUROGENESIS	11/132	1613/43216	0.0376584	0.0188878	MDK/NEFL/SFRP1/RBPJ/TUBB2A/IRS2/STX3/CAMK1D/NBL1/IL6/BAX	11
GOBP_DEVELOPMENTAL_GROWTH	6/132	605/43216	0.0383026	0.0192109	MDK/GDF15/SFRP1/RBPJ/PTX3/SPRY2	6
GOBP_DNA_SYNTHESIS_INVOLVED_IN_DNA_REPAIR	2/132	52/43216	0.038846	0.0194834	ISG15/MAD2L2	2
GOBP_POSTREPLICATION_REPAIR	2/132	52/43216	0.038846	0.0194834	ISG15/MAD2L2	2
GOBP_CELLULAR_PROTEIN_CATABOLIC_PROCESS	7/132	794/43216	0.0393361	0.0197292	ISG15/MAGEC2/CTSF/RBCK1/CUL4A/MDM2/CTSZ	7
GOBP_POSITIVE_REGULATION_OF_PEPTIDE_SECRETION	3/132	151/43216	0.0393361	0.0197292	HLA-DRB1/IRS2/TM7SF3	3
GOBP_RESPONSE_TO_CORTICOSTEROID	3/132	152/43216	0.0399738	0.0200491	NEFL/ICAM1/IL6	3
GOBP_ESTABLISHMENT_OF_PROTEIN_LOCALIZATION_TO_MITOCHONDRIAL_MEMBRANE	2/132	53/43216	0.0399738	0.0200491	BBC3/BAX	2
GOBP_POSITIVE_REGULATION_OF_CALCIUM_ION_TRANSPORT_INTO_CYTOSOL	2/132	53/43216	0.0399738	0.0200491	CEMIP/BAX	2
GOBP_POSITIVE_REGULATION_OF_CYTOKINE_PRODUCTION_INVOLVED_IN_IMMUNE_RESPONSE	2/132	53/43216	0.0399738	0.0200491	CD74/IL6	2
GOBP_MALE_SEX_DIFFERENTIATION	3/132	153/43216	0.0404857	0.0203058	SFRP1/ICAM1/BAX	3
GOBP_REGULATION_OF_DNA_BINDING_TRANSCRIPTION_FACTOR_ACTIVITY	5/132	443/43216	0.0410023	0.0205649	RBCK1/CAMK1D/ICAM1/MAD2L2/IL6	5
GOBP_ACTIVATION_OF_MAPK_ACTIVITY	3/132	154/43216	0.0410924	0.0206101	CD74/GDF15/PKN1	3
GOBP_IMMUNOGLOBULIN_PRODUCTION_INVOLVED_IN_IMMUNOGLOBULIN_MEDIATED_IMMUNE_RESPONSE	2/132	54/43216	0.0411604	0.0206442	HLA-DRB1/MAD2L2	2
GOBP_NEGATIVE_REGULATION_OF_VIRAL_GENOME_REPLICATION	2/132	54/43216	0.0411604	0.0206442	ISG15/BST2	2
GOBP_DNA_INTEGRITY_CHECKPOINT	3/132	156/43216	0.0423726	0.0212522	CUL4A/MDM2/BAX	3
GOBP_POSITIVE_REGULATION_OF_REACTIVE_OXYGEN_SPECIES_BIOSYNTHETIC_PROCESS	2/132	55/43216	0.0424637	0.0212979	PTX3/ICAM1	2
GOBP_RUFFLE_ORGANIZATION	2/132	55/43216	0.0424637	0.0212979	LIMA1/ICAM1	2
GOBP_ACTIN_FILAMENT_BUNDLE_ORGANIZATION	3/132	157/43216	0.0429365	0.021535	PDLIM1/SFRP1/LIMA1	3
GOBP_NEGATIVE_REGULATION_OF_BINDING	3/132	158/43216	0.0436154	0.0218755	CTSZ/MAD2L2/BAX	3
GOBP_SULFUR_COMPOUND_CATABOLIC_PROCESS	2/132	56/43216	0.0437796	0.0219579	AHCY/MPST	2
GOBP_RHYTHMIC_PROCESS	4/132	294/43216	0.0438977	0.0220171	MDK/AHCY/PTX3/CUL4A	4
GOBP_NEGATIVE_REGULATION_OF_HYDROLASE_ACTIVITY	5/132	453/43216	0.0441526	0.0221449	IFI6/BST2/SERPINB8/PTX3/SPRY2	5
GOBP_POSITIVE_REGULATION_OF_CELLULAR_PROTEIN_LOCALIZATION	4/132	295/43216	0.0442846	0.0222111	CEMIP/ABHD17C/BBC3/STX3	4
GOBP_POSITIVE_REGULATION_OF_INTERLEUKIN_8_PRODUCTION	2/132	57/43216	0.0449922	0.0225661	CD74/IL6	2
GOBP_REGULATION_OF_SUBSTRATE_ADHESION_DEPENDENT_CELL_SPREADING	2/132	57/43216	0.0449922	0.0225661	MDK/PDPN	2
GOBP_NUCLEIC_ACID_PHOSPHODIESTER_BOND_HYDROLYSIS	4/132	297/43216	0.0451207	0.0226305	CUL4A/RPP40/IL6/BAX	4
GOBP_POSTSYNAPSE_ORGANIZATION	3/132	161/43216	0.045393	0.0227671	NEFL/ABHD17C/LRFN4	3
GOBP_CELL_CYCLE_G1_S_PHASE_TRANSITION	4/132	298/43216	0.0455127	0.0228271	MYC/CUL4A/MDM2/BAX	4
GOBP_LIPID_HOMEOSTASIS	3/132	162/43216	0.0460308	0.023087	GRAMD1B/IRS2/LIMA1	3
GOBP_MORPHOGENESIS_OF_AN_EPITHELIAL_SHEET	2/132	58/43216	0.0461527	0.0231481	HBEGF/PDPN	2
GOBP_POSITIVE_REGULATION_OF_MYELOID_LEUKOCYTE_DIFFERENTIATION	2/132	58/43216	0.0461527	0.0231481	CD74/HLA-DRB1	2
GOBP_PROTEIN_MODIFICATION_BY_SMALL_PROTEIN_REMOVAL	4/132	300/43216	0.0463018	0.0232229	MYC/MDM2/HGS/TNIP2	4
GOBP_MITOTIC_CELL_CYCLE	8/132	1030/43216	0.0472361	0.0236915	TUBB2A/BCL2L1/MYC/CUL4A/MDM2/MAD2L2/SPRY2/BAX	8
GOBP_REGULATION_OF_RESPONSE_TO_WOUNDING	3/132	164/43216	0.0472581	0.0237025	HBEGF/MDK/AJAP1	3
GOBP_RESPONSE_TO_NUTRIENT	3/132	165/43216	0.0479672	0.0240582	SFRP1/AHCY/GCLM	3
GOBP_MONOCARBOXYLIC_ACID_METABOLIC_PROCESS	6/132	643/43216	0.0481693	0.0241595	CD74/IRS2/PDP1/ACAA2/ASAH1/FADS3	6
GOBP_NEGATIVE_REGULATION_OF_BIOSYNTHETIC_PROCESS	11/132	1684/43216	0.0481848	0.0241674	HBEGF/SFRP1/RBPJ/FOXP1/PKIG/MYC/FST/IGF2BP3/MDM2/MAD2L2/IL6	11
GOBP_SPHINGOLIPID_METABOLIC_PROCESS	3/132	166/43216	0.0484769	0.0243138	ASAH1/FADS3/BAX	3
GOBP_INTERLEUKIN_12_PRODUCTION	2/132	60/43216	0.0484769	0.0243138	MDK/FOXP1	2
GOBP_POSITIVE_REGULATION_OF_CHEMOKINE_PRODUCTION	2/132	60/43216	0.0484769	0.0243138	CD74/IL6	2
GOBP_RIBOSOME_BIOGENESIS	4/132	306/43216	0.0484769	0.0243138	VCX/CUL4A/RPP40/WDR74	4
GOBP_SENSORY_PERCEPTION_OF_MECHANICAL_STIMULUS	3/132	167/43216	0.0484769	0.0243138	CEMIP/ICAM1/SPRY2	3
GOBP_TUMOR_NECROSIS_FACTOR_SUPERFAMILY_CYTOKINE_PRODUCTION	3/132	167/43216	0.0484769	0.0243138	FOXP1/IL6/CD274	3
GOBP_RIBONUCLEOPROTEIN_COMPLEX_BIOGENESIS	5/132	469/43216	0.0484769	0.0243138	VCX/CUL4A/RPP40/EIF3B/WDR74	5
GOBP_SEXUAL_REPRODUCTION	7/132	841/43216	0.0484769	0.0243138	VCX/MDK/VGF/PTX3/FST/BAX/TSPY10	7
GOBP_REGULATION_OF_NITRIC_OXIDE_METABOLIC_PROCESS	2/132	61/43216	0.0484769	0.0243138	PTX3/ICAM1	2
GOBP_APOPTOTIC_PROCESS_INVOLVED_IN_BLOOD_VESSEL_MORPHOGENESIS	1/132	5/43216	0.0484769	0.0243138	BAX	1
GOBP_AUDITORY_RECEPTOR_CELL_FATE_COMMITMENT	1/132	5/43216	0.0484769	0.0243138	RBPJ	1
GOBP_AXIS_ELONGATION_INVOLVED_IN_SOMITOGENESIS	1/132	5/43216	0.0484769	0.0243138	SFRP1	1
GOBP_CANONICAL_WNT_SIGNALING_PATHWAY_INVOLVED_IN_CARDIAC_MUSCLE_CELL_FATE_COMMITMENT	1/132	5/43216	0.0484769	0.0243138	RBPJ	1
GOBP_CELLULAR_RESPONSE_TO_HEPARIN	1/132	5/43216	0.0484769	0.0243138	SFRP1	1
GOBP_CORTISOL_SECRETION	1/132	5/43216	0.0484769	0.0243138	GAL	1
GOBP_HOMOSERINE_METABOLIC_PROCESS	1/132	5/43216	0.0484769	0.0243138	MPST	1
GOBP_MACROPHAGE_COLONY_STIMULATING_FACTOR_PRODUCTION	1/132	5/43216	0.0484769	0.0243138	FOXP1	1
GOBP_MEMBRANE_TO_MEMBRANE_DOCKING	1/132	5/43216	0.0484769	0.0243138	ICAM1	1
GOBP_MODULATION_BY_SYMBIONT_OF_HOST_APOPTOTIC_PROCESS	1/132	5/43216	0.0484769	0.0243138	BCL2L1	1
GOBP_NEGATIVE_REGULATION_BY_HOST_OF_SYMBIONT_MOLECULAR_FUNCTION	1/132	5/43216	0.0484769	0.0243138	PTX3	1
GOBP_NEGATIVE_REGULATION_OF_B_CELL_DIFFERENTIATION	1/132	5/43216	0.0484769	0.0243138	SFRP1	1
GOBP_NEGATIVE_REGULATION_OF_MITOCHONDRIAL_MEMBRANE_PERMEABILITY_INVOLVED_IN_APOPTOTIC_PROCESS	1/132	5/43216	0.0484769	0.0243138	ACAA2	1
GOBP_NEGATIVE_REGULATION_OF_PROTEIN_LOCALIZATION_TO_MICROTUBULE	1/132	5/43216	0.0484769	0.0243138	ABHD17C	1
GOBP_PLANAR_CELL_POLARITY_PATHWAY_INVOLVED_IN_AXIS_ELONGATION	1/132	5/43216	0.0484769	0.0243138	SFRP1	1
GOBP_POSITIVE_REGULATION_OF_APOPTOTIC_PROCESS_INVOLVED_IN_DEVELOPMENT	1/132	5/43216	0.0484769	0.0243138	BAX	1
GOBP_POSITIVE_REGULATION_OF_GLUCOCORTICOID_SECRETION	1/132	5/43216	0.0484769	0.0243138	GAL	1
GOBP_POSITIVE_REGULATION_OF_PROTEIN_NEDDYLATION	1/132	5/43216	0.0484769	0.0243138	DCUN1D5	1
GOBP_POST_EMBRYONIC_EYE_MORPHOGENESIS	1/132	5/43216	0.0484769	0.0243138	BAX	1
GOBP_PROTEIN_LINEAR_POLYUBIQUITINATION	1/132	5/43216	0.0484769	0.0243138	RBCK1	1
GOBP_RECEPTOR_MEDIATED_VIRION_ATTACHMENT_TO_HOST_CELL	1/132	5/43216	0.0484769	0.0243138	ICAM1	1
GOBP_REDUCTION_OF_FOOD_INTAKE_IN_RESPONSE_TO_DIETARY_EXCESS	1/132	5/43216	0.0484769	0.0243138	GDF15	1
GOBP_REGULATION_OF_BRANCHING_INVOLVED_IN_PROSTATE_GLAND_MORPHOGENESIS	1/132	5/43216	0.0484769	0.0243138	SFRP1	1
GOBP_REGULATION_OF_GROWTH_HORMONE_RECEPTOR_SIGNALING_PATHWAY	1/132	5/43216	0.0484769	0.0243138	GDF15	1
GOBP_T_CELL_ANTIGEN_PROCESSING_AND_PRESENTATION	1/132	5/43216	0.0484769	0.0243138	ICAM1	1
GOBP_TOLERANCE_INDUCTION_DEPENDENT_UPON_IMMUNE_RESPONSE	1/132	5/43216	0.0484769	0.0243138	CD274	1
GOBP_TRANSCRIPTION_FACTOR_CATABOLIC_PROCESS	1/132	5/43216	0.0484769	0.0243138	MDM2	1
GOBP_UDP_N_ACETYLGLUCOSAMINE_TRANSMEMBRANE_TRANSPORT	1/132	5/43216	0.0484769	0.0243138	SLC35D2	1
GOBP_VIRAL_TRANSLATIONAL_TERMINATION_REINITIATION	1/132	5/43216	0.0484769	0.0243138	EIF3B	1
GOBP_OVULATION_CYCLE	2/132	62/43216	0.0493737	0.0247636	MDK/PTX3	2
GOBP_POSITIVE_REGULATION_OF_CELL_KILLING	2/132	62/43216	0.0493737	0.0247636	HLA-DRA/HLA-DRB1	2
GOBP_REGULATION_OF_GLYCOPROTEIN_METABOLIC_PROCESS	2/132	62/43216	0.0493737	0.0247636	HBEGF/PTX3	2
GOBP_REGULATION_OF_POTASSIUM_ION_TRANSMEMBRANE_TRANSPORTER_ACTIVITY	2/132	62/43216	0.0493737	0.0247636	LRRC38/GAL	2
GOBP_AMINOGLYCAN_METABOLIC_PROCESS	3/132	171/43216	0.0498946	0.0250249	CEMIP/SLC35D2/CHI3L1	3
a Number of input genes overlapping with gene set divided by the total number of input genes
b Number of background genes overlapping with gene set divided by the total number of background genes
c A cutoff of adjusted p-value < 0.05 was used for selection of significantly enriched terms using hypergeometric test

## Sheet: C. Reactome module 1
Table S4. Genes differentially expressed across pseudo-time.
C. Significantly enriched terms from the Reactome gene set collection for the module 1 genes.
Gene set ID	Gene Ratioa	Background Ratiob	Adjusted p-valuec	q-value	Gene names	Count
REACTOME_CYTOKINE_SIGNALING_IN_IMMUNE_SYSTEM	16/100	719/43216	3.873e-09	2.37132e-09	IL24/HLA-DRA/HLA-DPA1/HLA-DRB1/TNFSF15/ISG15/IFI6/BST2/IRS2/HLA-DPB1/STX3/BCL2L1/MYC/ICAM1/IL6/TNIP2	16
REACTOME_MHC_CLASS_II_ANTIGEN_PRESENTATION	9/100	126/43216	3.873e-09	2.37132e-09	CD74/HLA-DRA/HLA-DPA1/HLA-DRB1/HLA-DMA/TUBB2A/CTSF/HLA-DPB1/AP1S1	9
REACTOME_PD_1_SIGNALING	5/100	28/43216	8.30246e-07	5.08334e-07	HLA-DRA/HLA-DPA1/HLA-DRB1/HLA-DPB1/CD274	5
REACTOME_ADAPTIVE_IMMUNE_SYSTEM	14/100	825/43216	8.30246e-07	5.08334e-07	CD74/HLA-DRA/HLA-DPA1/HLA-DRB1/HLA-DMA/TUBB2A/OSCAR/CTSF/HLA-DPB1/RBCK1/COL17A1/AP1S1/ICAM1/CD274	14
REACTOME_INTERFERON_SIGNALING	8/100	203/43216	2.37199e-06	1.4523e-06	HLA-DRA/HLA-DPA1/HLA-DRB1/ISG15/IFI6/BST2/HLA-DPB1/ICAM1	8
REACTOME_NEUTROPHIL_DEGRANULATION	10/100	476/43216	1.27406e-05	7.80065e-06	BST2/GMFG/OSCAR/CDA/PTX3/RAP2B/ASAH1/CTSZ/CHI3L1/VAT1	10
REACTOME_COSTIMULATION_BY_THE_CD28_FAMILY	5/100	74/43216	5.43456e-05	3.32741e-05	HLA-DRA/HLA-DPA1/HLA-DRB1/HLA-DPB1/CD274	5
REACTOME_INNATE_IMMUNE_SYSTEM	13/100	1114/43216	9.32288e-05	5.70811e-05	ISG15/BST2/GMFG/OSCAR/CDA/PTX3/BCL2L1/RAP2B/ASAH1/CTSZ/CHI3L1/TNIP2/VAT1	13
REACTOME_METALLOTHIONEINS_BIND_METALS	3/100	11/43216	9.32288e-05	5.70811e-05	MT1E/MT1G/MT1F	3
REACTOME_GENERATION_OF_SECOND_MESSENGER_MOLECULES	4/100	39/43216	9.32288e-05	5.70811e-05	HLA-DRA/HLA-DPA1/HLA-DRB1/HLA-DPB1	4
REACTOME_INTERFERON_GAMMA_SIGNALING	5/100	93/43216	0.000107765	6.59813e-05	HLA-DRA/HLA-DPA1/HLA-DRB1/HLA-DPB1/ICAM1	5
REACTOME_RESPONSE_TO_METAL_IONS	3/100	14/43216	0.000160007	9.79675e-05	MT1E/MT1G/MT1F	3
REACTOME_MAPK_FAMILY_SIGNALING_CASCADES	7/100	327/43216	0.000383104	0.000234562	HBEGF/NEFL/ABHD17C/IRS2/BCL2L1/MYC/IL6	7
REACTOME_BIOLOGICAL_OXIDATIONS	6/100	218/43216	0.000383104	0.000234562	NNMT/ALDH2/CMBL/AHCY/GCLM/PODXL2	6
REACTOME_SIGNALING_BY_INTERLEUKINS	8/100	463/43216	0.000383104	0.000234562	IL24/IRS2/STX3/BCL2L1/MYC/ICAM1/IL6/TNIP2	8
REACTOME_SIGNALING_BY_RECEPTOR_TYROSINE_KINASES	8/100	504/43216	0.000658556	0.000403214	HBEGF/VGF/IRS2/SH2D2A/VEGFB/SPRY2/BAX/HGS	8
REACTOME_POST_TRANSLATIONAL_PROTEIN_MODIFICATION	13/100	1433/43216	0.000713915	0.000437108	VGF/GALNT8/TUBB2A/LYPD1/MYC/CUL4A/MDM2/CTSZ/DCUN1D5/IL6/TRAPPC2L/HGS/TNIP2	13
REACTOME_EGFR_DOWNREGULATION	3/100	31/43216	0.00128015	0.000783793	HBEGF/SPRY2/HGS	3
REACTOME_LYSOSOME_VESICLE_BIOGENESIS	3/100	35/43216	0.00175404	0.00107394	AP1S1/CTSZ/HGS	3
REACTOME_PHASE_II_CONJUGATION_OF_COMPOUNDS	4/100	108/43216	0.00268764	0.00164556	NNMT/AHCY/GCLM/PODXL2	4
REACTOME_INTERLEUKIN_4_AND_INTERLEUKIN_13_SIGNALING	4/100	111/43216	0.00284539	0.00174214	BCL2L1/MYC/ICAM1/IL6	4
REACTOME_METABOLISM_OF_INGESTED_SEMET_SEC_MESEC_INTO_H2SE	2/100	8/43216	0.00288809	0.00176829	NNMT/AHCY	2
REACTOME_TP53_REGULATES_TRANSCRIPTION_OF_CELL_DEATH_GENES	3/100	44/43216	0.00288809	0.00176829	BBC3/BAX/TP53I3	3
REACTOME_BH3_ONLY_PROTEINS_ASSOCIATE_WITH_AND_INACTIVATE_ANTI_APOPTOTIC_BCL_2_MEMBERS	2/100	9/43216	0.00344675	0.00211034	BBC3/BCL2L1	2
REACTOME_DNA_DAMAGE_BYPASS	3/100	48/43216	0.00344675	0.00211034	ISG15/CUL4A/MAD2L2	3
REACTOME_TCR_SIGNALING	4/100	124/43216	0.00351815	0.00215406	HLA-DRA/HLA-DPA1/HLA-DRB1/HLA-DPB1	4
REACTOME_SIGNALING_BY_EGFR	3/100	50/43216	0.00360446	0.0022069	HBEGF/SPRY2/HGS	3
REACTOME_FORMATION_OF_THE_CORNIFIED_ENVELOPE	4/100	128/43216	0.00368879	0.00225853	KRT81/KRT18/KRT7/KRT3	4
REACTOME_INTRINSIC_PATHWAY_FOR_APOPTOSIS	3/100	55/43216	0.0044544	0.00272729	BBC3/BCL2L1/BAX	3
REACTOME_DISEASES_OF_SIGNAL_TRANSDUCTION_BY_GROWTH_FACTOR_RECEPTORS_AND_SECOND_MESSENGERS	6/100	393/43216	0.00464745	0.00284549	HBEGF/RBPJ/IRS2/BCL2L1/MYC/MDM2	6
REACTOME_DEVELOPMENTAL_BIOLOGY	10/100	1142/43216	0.00464745	0.00284549	KRT81/RBPJ/TUBB2A/IRS2/FOXP1/KRT18/KRT7/MYC/MED19/KRT3	10
REACTOME_METHYLATION	2/100	14/43216	0.00661725	0.00405154	NNMT/AHCY	2
REACTOME_TRANS_GOLGI_NETWORK_VESICLE_BUDDING	3/100	72/43216	0.0086489	0.00529545	AP1S1/CTSZ/HGS	3
REACTOME_INTERFERON_ALPHA_BETA_SIGNALING	3/100	73/43216	0.00873964	0.00535101	ISG15/IFI6/BST2	3
REACTOME_TP53_REGULATES_TRANSCRIPTION_OF_GENES_INVOLVED_IN_CYTOCHROME_C_RELEASE	2/100	20/43216	0.0125181	0.00766445	BBC3/BAX	2
REACTOME_CELLULAR_RESPONSES_TO_EXTERNAL_STIMULI	7/100	706/43216	0.0161413	0.00988284	MT1E/TUBB2A/MDM2/BLVRA/MT1G/IL6/MT1F	7
REACTOME_RAS_PROCESSING	2/100	24/43216	0.0170624	0.0104468	ABHD17C/BCL2L1	2
REACTOME_TRANSCRIPTIONAL_REGULATION_BY_RUNX3	3/100	96/43216	0.0170624	0.0104468	RBPJ/MYC/MDM2	3
REACTOME_VESICLE_MEDIATED_TRANSPORT	7/100	723/43216	0.0170624	0.0104468	HBEGF/TUBB2A/MARCO/AP1S1/CTSZ/TRAPPC2L/HGS	7
REACTOME_KERATINIZATION	4/100	216/43216	0.018283	0.0111941	KRT81/KRT18/KRT7/KRT3	4
REACTOME_METABOLISM_OF_LIPIDS	7/100	740/43216	0.0185137	0.0113354	GPAT3/AKR1B1/ACAA2/ESRRA/ASAH1/STARD10/MED19	7
REACTOME_PI3K_AKT_SIGNALING_IN_CANCER	3/100	105/43216	0.0200281	0.0122626	HBEGF/IRS2/MDM2	3
REACTOME_SULFUR_AMINO_ACID_METABOLISM	2/100	28/43216	0.0200281	0.0122626	AHCY/MPST	2
REACTOME_NICOTINATE_METABOLISM	2/100	31/43216	0.0239693	0.0146756	NNMT/NADSYN1	2
REACTOME_SIGNALING_BY_NOTCH2	2/100	33/43216	0.0262568	0.0160762	MDK/RBPJ	2
REACTOME_NEURONAL_SYSTEM	5/100	410/43216	0.0262568	0.0160762	NEFL/ALDH2/TUBB2A/LRFN4/MDM2	5
REACTOME_METABOLIC_DISORDERS_OF_BIOLOGICAL_OXIDATION_ENZYMES	2/100	34/43216	0.02695	0.0165006	AHCY/GCLM	2
REACTOME_MEMBRANE_TRAFFICKING	6/100	628/43216	0.0322359	0.019737	HBEGF/TUBB2A/AP1S1/CTSZ/TRAPPC2L/HGS	6
REACTOME_TRANSMISSION_ACROSS_CHEMICAL_SYNAPSES	4/100	269/43216	0.0328957	0.020141	NEFL/ALDH2/TUBB2A/MDM2	4
REACTOME_TRANSLESION_SYNTHESIS_BY_Y_FAMILY_DNA_POLYMERASES_BYPASSES_LESIONS_ON_DNA_TEMPLATE	2/100	39/43216	0.0331752	0.0203121	ISG15/MAD2L2	2
REACTOME_SIGNALING_BY_NTRKS	3/100	134/43216	0.0331752	0.0203121	VGF/IRS2/BAX	3
REACTOME_ASSEMBLY_AND_CELL_SURFACE_PRESENTATION_OF_NMDA_RECEPTORS	2/100	44/43216	0.0404624	0.0247739	NEFL/TUBB2A	2
REACTOME_HEMOSTASIS	6/100	676/43216	0.0416563	0.0255049	CD74/PDPN/HBE1/SERPINB8/TUBB2A/VEGFB	6
REACTOME_INTERLEUKIN_10_SIGNALING	2/100	46/43216	0.0420484	0.0257449	ICAM1/IL6	2
REACTOME_DEUBIQUITINATION	4/100	298/43216	0.0420484	0.0257449	MYC/MDM2/HGS/TNIP2	4
REACTOME_NOTCH1_INTRACELLULAR_DOMAIN_REGULATES_TRANSCRIPTION	2/100	48/43216	0.0445007	0.0272464	RBPJ/MYC	2
REACTOME_ER_TO_GOLGI_ANTEROGRADE_TRANSPORT	3/100	155/43216	0.0445007	0.0272464	TUBB2A/CTSZ/TRAPPC2L	3
REACTOME_RHOD_GTPASE_CYCLE	2/100	51/43216	0.0483818	0.0296227	FILIP1/ARHGAP5	2
a Number of input genes overlapping with gene set divided by the total number of input genes
b Number of background genes overlapping with gene set divided by the total number of background genes
c A cutoff of adjusted p-value < 0.05 was used for selection of significantly enriched terms using hypergeometric test

## Sheet: D. Hallmark module 1
Table S4. Genes differentially expressed across pseudo-time.
D. Significantly enriched terms from the Hallmark gene set collection for the module 1 genes.
Gene set ID	Gene Ratioa	Background Ratiob	Adjusted p-valuec	q-value	Gene names	Count
HALLMARK_TNFA_SIGNALING_VIA_NFKB	10/64	200/43216	1.62043e-11	2.76603e-12	HBEGF/SERPINB8/TUBB2A/IRS2/PTX3/MYC/YRDC/ICAM1/IL6/TNIP2	10
HALLMARK_INFLAMMATORY_RESPONSE	9/64	200/43216	2.21518e-10	3.78125e-11	HBEGF/TNFSF15/PDPN/BST2/MARCO/ADGRE1/MYC/ICAM1/IL6	9
HALLMARK_INTERFERON_GAMMA_RESPONSE	9/64	200/43216	2.21518e-10	3.78125e-11	CD74/HLA-DRB1/ISG15/BST2/HLA-DMA/RBCK1/ICAM1/IL6/CD274	9
HALLMARK_P53_PATHWAY	6/64	199/43216	4.90865e-06	8.37892e-07	HBEGF/CTSF/RAP2B/MDM2/TM7SF3/BAX	6
HALLMARK_ADIPOGENESIS	5/64	199/43216	5.70404e-05	9.73663e-06	ALDH2/CMBL/ACAA2/ESRRA/VEGFB	5
HALLMARK_ALLOGRAFT_REJECTION	5/64	200/43216	5.70404e-05	9.73663e-06	CD74/HLA-DRA/HLA-DMA/ICAM1/IL6	5
HALLMARK_APICAL_JUNCTION	5/64	200/43216	5.70404e-05	9.73663e-06	MDK/LIMA1/COL17A1/ICAM1/CD274	5
HALLMARK_KRAS_SIGNALING_UP	5/64	200/43216	5.70404e-05	9.73663e-06	HBEGF/PLEK2/PRELID3B/YRDC/SPRY2	5
HALLMARK_APOPTOSIS	4/64	161/43216	0.000407245	6.95154e-05	KRT18/BCL2L1/IL6/BAX	4
HALLMARK_IL2_STAT5_SIGNALING	4/64	199/43216	0.000647796	0.000110577	AHCY/BCL2L1/MYC/CTSZ	4
HALLMARK_EPITHELIAL_MESENCHYMAL_TRANSITION	4/64	200/43216	0.000647796	0.000110577	NNMT/SFRP1/PTX3/IL6	4
HALLMARK_ESTROGEN_RESPONSE_EARLY	4/64	200/43216	0.000647796	0.000110577	KRT18/MYC/NBL1/NADSYN1	4
HALLMARK_HYPOXIA	4/64	200/43216	0.000647796	0.000110577	MT1E/RBPJ/IRS2/IL6	4
HALLMARK_INTERFERON_ALPHA_RESPONSE	3/64	97/43216	0.00109285	0.000186546	CD74/ISG15/BST2	3
HALLMARK_FATTY_ACID_METABOLISM	3/64	158/43216	0.0038941	0.000664711	PCBD1/ACAA2/BLVRA	3
HALLMARK_UV_RESPONSE_UP	3/64	158/43216	0.0038941	0.000664711	GAL/ICAM1/IL6	3
HALLMARK_WNT_BETA_CATENIN_SIGNALING	2/64	42/43216	0.0038941	0.000664711	RBPJ/MYC	2
HALLMARK_REACTIVE_OXYGEN_SPECIES_PATHWAY	2/64	49/43216	0.00498989	0.00085176	PDLIM1/GCLM	2
HALLMARK_ESTROGEN_RESPONSE_LATE	3/64	199/43216	0.00521552	0.000890273	MDK/GAL/NBL1	3
HALLMARK_GLYCOLYSIS	3/64	199/43216	0.00521552	0.000890273	IRS2/GPR87/RBCK1	3
HALLMARK_COMPLEMENT	3/64	200/43216	0.00521552	0.000890273	CDA/PDP1/IL6	3
HALLMARK_OXIDATIVE_PHOSPHORYLATION	3/64	200/43216	0.00521552	0.000890273	PDP1/ACAA2/BAX	3
HALLMARK_XENOBIOTIC_METABOLISM	3/64	200/43216	0.00521552	0.000890273	ALDH2/AHCY/CDA	3
HALLMARK_MYC_TARGETS_V2	2/64	58/43216	0.00521552	0.000890273	MYC/WDR74	2
HALLMARK_BILE_ACID_METABOLISM	2/64	112/43216	0.0178878	0.00305339	PEX16/GCLM	2
HALLMARK_UV_RESPONSE_DN	2/64	144/43216	0.0276412	0.00471826	MT1E/MYC	2
HALLMARK_DNA_REPAIR	2/64	149/43216	0.0283706	0.00484278	CDA/STX3	2
HALLMARK_MYOGENESIS	2/64	199/43216	0.0425103	0.00725638	HBEGF/FST	2
HALLMARK_G2M_CHECKPOINT	2/64	200/43216	0.0425103	0.00725638	MYC/CUL4A	2
HALLMARK_HEME_METABOLISM	2/64	200/43216	0.0425103	0.00725638	GCLM/BLVRA	2
HALLMARK_MYC_TARGETS_V1	2/64	200/43216	0.0425103	0.00725638	MYC/EIF3B	2
a Number of input genes overlapping with gene set divided by the total number of input genes
b Number of background genes overlapping with gene set divided by the total number of background genes
c A cutoff of adjusted p-value < 0.05 was used for selection of significantly enriched terms using hypergeometric test

## Sheet: E. CGP module 1
Table S4. Genes differentially expressed across pseudo-time.
E. Significantly enriched terms from the Chemical and Genetic Perturbations gene set collection for the module 1 genes.
Gene set ID	Gene Ratioa	Background Ratiob	Adjusted p-valuec	q-value	Gene names	Count
JOHNSTONE_PARVB_TARGETS_2_UP	15/144	145/43216	3.90178e-15	2.04448e-15	CD74/HLA-DPA1/HLA-DRB1/MDK/ISG15/PLEK2/GRAMD1B/KRT18/BCL2L1/AKR1B1/FST/CLPTM1L/PKN1/HGS/OAF	15
HELLER_SILENCED_BY_METHYLATION_UP	15/144	281/43216	3.93344e-11	2.06107e-11	HLA-DRA/VCX/HLA-DPA1/HLA-DRB1/ISG15/ALDH2/HLA-DMA/TUBB2A/IRS2/HLA-DPB1/KRT7/LRFN4/NADSYN1/ICAM1/CHI3L1	15
FISCHER_DIRECT_P53_TARGETS_META_ANALYSIS	15/144	309/43216	1.04348e-10	5.46769e-11	NEFL/GDF15/FAM210B/CMBL/LIMA1/GPR87/BBC3/BCL2L1/RAP2B/UQCC1/MDM2/NADSYN1/TM7SF3/BAX/TP53I3	15
LEI_MYB_TARGETS	15/144	322/43216	1.41996e-10	7.44043e-11	MDK/KRT81/ISG15/NNMT/SFRP1/TUBB2A/PTX3/KRT18/KRT7/COL17A1/MYC/CTNNAL1/ASAH1/IL6/EIF3B	15
YAGI_AML_WITH_T_8_21_TRANSLOCATION	15/144	371/43216	8.66018e-10	4.53782e-10	CD74/HLA-DRA/HLA-DPA1/HLA-DRB1/MDK/HLA-DMA/CTSF/LYPD1/HLA-DPB1/BCL2L1/SLC35D2/NBL1/BLVRA/RGS10/VAT1	15
PETROVA_ENDOTHELIUM_LYMPHATIC_VS_BLOOD_DN	11/144	162/43216	2.67226e-09	1.40023e-09	MT1E/ISG15/NNMT/ALDH2/KRT7/IGF2BP3/ICAM1/IL6/RGS10/MT1F/TP53I3	11
SATO_SILENCED_BY_METHYLATION_IN_PANCREATIC_CANCER_1	15/144	422/43216	3.83157e-09	2.00769e-09	CD74/HBEGF/PAGE1/PLEK2/IFI6/GDF15/BST2/SFRP1/GMFG/CDA/PTX3/KRT7/ICAM1/CHI3L1/GAGE1	15
WU_CELL_MIGRATION	11/144	183/43216	7.51803e-09	3.93935e-09	MT1E/NNMT/BST2/CDA/LIMA1/KRT18/GPR87/KRT7/ASAH1/MT1G/MT1F	11
HAMAI_APOPTOSIS_VIA_TRAIL_DN	11/144	202/43216	1.9332e-08	1.01297e-08	IL24/VCX/MDK/VCX3A/ISG15/GDF15/SFRP1/OSCAR/KRT18/ICAM1/TP53I3	11
ICHIBA_GRAFT_VERSUS_HOST_DISEASE_D7_UP	9/144	117/43216	4.01577e-08	2.10421e-08	CD74/HLA-DRA/HLA-DRB1/ISG15/HLA-DMA/MARCO/ADGRE1/KRT18/ICAM1	9
JOHNSTONE_PARVB_TARGETS_3_UP	14/144	432/43216	4.01577e-08	2.10421e-08	HLA-DRA/HLA-DPA1/HLA-DRB1/ABHD17C/HLA-DMA/ARHGAP5/PTX3/HLA-DPB1/RBCK1/PDP1/ASAH1/NBL1/ICAM1/VAT1	14
VALK_AML_CLUSTER_6	6/144	34/43216	2.19105e-07	1.14808e-07	CD74/HLA-DRA/HLA-DPA1/HLA-DRB1/BST2/RGS10	6
MCLACHLAN_DENTAL_CARIES_UP	11/144	263/43216	2.19105e-07	1.14808e-07	CD74/HLA-DRA/HLA-DPA1/HLA-DRB1/NNMT/HLA-DMA/HLA-DPB1/ICAM1/CHI3L1/MT1G/IL6	11
GRAESSMANN_APOPTOSIS_BY_DOXORUBICIN_UP	20/144	1149/43216	2.22383e-07	1.16526e-07	IL24/HBEGF/HLA-DRB1/PDLIM1/ISG15/PLEK2/GDF15/BST2/ALDH2/STX3/RAP2B/AKR1B1/COL17A1/ESRRA/THYN1/CUL4A/MDM2/STARD10/EIF3B/CD274	20
ROZANOV_MMP14_TARGETS_UP	11/144	267/43216	2.22383e-07	1.16526e-07	MDK/PDLIM1/PAGE1/NNMT/MAGEC2/HBE1/HLA-DMA/GMFG/ADGRE1/HLA-DPB1/FST	11
HAN_SATB1_TARGETS_UP	13/144	424/43216	2.41928e-07	1.26767e-07	CEMIP/KRT81/TNFSF15/NNMT/BST2/SERPINB8/ADGRE1/RBCK1/FST/CTSZ/FADS3/IL6/TP53I3	13
CHARAFE_BREAST_CANCER_LUMINAL_VS_BASAL_DN	13/144	454/43216	5.0557e-07	2.64912e-07	NNMT/SFRP1/IRS2/ARHGAP5/AKR1B1/PDP1/FST/IGF2BP3/ICAM1/MT1G/SPRY2/TRMT6/MT1F	13
AMIT_EGF_RESPONSE_120_MCF10A	6/144	41/43216	5.0557e-07	2.64912e-07	HBEGF/GDF15/PCBD1/YRDC/AP1S1/BAX	6
HELLER_HDAC_TARGETS_SILENCED_BY_METHYLATION_UP	13/144	460/43216	5.38676e-07	2.82259e-07	VCX/HLA-DPA1/HLA-DRB1/NEFL/MT1E/IFI6/ALDH2/TUBB2A/KRT18/HLA-DPB1/GAL/SLC12A8/GAGE1	13
CHICAS_RB1_TARGETS_SENESCENT	14/144	559/43216	5.9784e-07	3.1326e-07	IL24/CEMIP/TNFSF15/ISG15/PLEK2/IFI6/PTX3/RBCK1/GCLM/PDP1/GAL/CHI3L1/IL6/CD274	14
LUI_THYROID_CANCER_CLUSTER_4	5/144	21/43216	6.42821e-07	3.3683e-07	CD74/HLA-DRA/HLA-DPA1/HLA-DRB1/HLA-DPB1	5
LIM_MAMMARY_STEM_CELL_UP	13/144	478/43216	7.32982e-07	3.84073e-07	IL24/NNMT/PDPN/LIMA1/FOXP1/GPR87/COL17A1/MYC/FST/CTNNAL1/ICAM1/IL6/TM7SF3	13
SMID_BREAST_CANCER_LUMINAL_B_DN	14/144	585/43216	9.19606e-07	4.81862e-07	HLA-DRA/KRT81/NNMT/PDPN/SFRP1/MARCO/PTX3/KRT7/GAL/IGF2BP3/ICAM1/CHI3L1/IL6/MT1F	14
LIEN_BREAST_CARCINOMA_METAPLASTIC_VS_DUCTAL_UP	7/144	83/43216	9.96665e-07	5.2224e-07	PTX3/MYC/GAL/IGF2BP3/CTSZ/ICAM1/IL6	7
VECCHI_GASTRIC_CANCER_EARLY_UP	12/144	435/43216	2.10761e-06	1.10436e-06	CEMIP/ISG15/IFI6/GDF15/PCBD1/KRT18/KRT7/PDP1/ACAA2/CHI3L1/EIF3B/TRMT6	12
SCHUETZ_BREAST_CANCER_DUCTAL_INVASIVE_UP	11/144	352/43216	2.22003e-06	1.16327e-06	CD74/HLA-DRA/HLA-DPA1/CEMIP/HLA-DRB1/NNMT/HLA-DMA/HLA-DPB1/AKR1B1/NBL1/TP53I3	11
LIANG_SILENCED_BY_METHYLATION_2	6/144	58/43216	2.89608e-06	1.51751e-06	HBEGF/IFI6/STX3/ICAM1/IL6/GAGE1	6
BOQUEST_STEM_CELL_DN	9/144	216/43216	3.37383e-06	1.76784e-06	CD74/HLA-DRA/HBEGF/HLA-DPA1/HLA-DRB1/BST2/HLA-DMA/GMFG/HLA-DPB1	9
SMID_BREAST_CANCER_BASAL_UP	14/144	663/43216	3.43788e-06	1.8014e-06	HBEGF/KRT81/PDPN/SFRP1/TUBB2A/LYPD1/MARCO/PTX3/MYC/GAL/LRFN4/IGF2BP3/ICAM1/CHI3L1	14
GHANDHI_DIRECT_IRRADIATION_UP	7/144	103/43216	3.48363e-06	1.82537e-06	MT1E/PLEK2/GDF15/BBC3/MDM2/MT1G/IL6	7
WIELAND_UP_BY_HBV_INFECTION	7/144	103/43216	3.48363e-06	1.82537e-06	CD74/HLA-DRA/HLA-DPA1/HLA-DRB1/HLA-DMA/ADGRE1/HLA-DPB1	7
ONDER_CDH1_TARGETS_2_DN	12/144	471/43216	3.90723e-06	2.04734e-06	HBEGF/KRT81/PDPN/SFRP1/AJAP1/LIMA1/KRT18/GPR87/COL17A1/FST/SLC12A8/ICAM1	12
TAVOR_CEBPA_TARGETS_DN	5/144	32/43216	3.93054e-06	2.05955e-06	ISG15/IFI6/AKR1B1/MYC/GAL	5
SWEET_LUNG_CANCER_KRAS_UP	12/144	479/43216	4.41085e-06	2.31123e-06	CD74/HLA-DRA/HLA-DRB1/HLA-DMA/MARCO/PCBD1/KRT18/KRT7/VEGFB/CTSZ/CHI3L1/STARD10	12
LINDGREN_BLADDER_CANCER_CLUSTER_2B	11/144	388/43216	4.41249e-06	2.31209e-06	HLA-DRA/HLA-DRB1/MT1E/NNMT/PDPN/ALDH2/HLA-DMA/HLA-DPB1/ICAM1/MT1G/RGS10	11
RICKMAN_TUMOR_DIFFERENTIATED_WELL_VS_MODERATELY_DN	7/144	110/43216	4.67804e-06	2.45123e-06	IL24/PLEK2/DMKN/PDPN/AJAP1/LIMA1/LRFN4	7
FULCHER_INFLAMMATORY_RESPONSE_LECTIN_VS_LPS_UP	13/144	586/43216	4.67804e-06	2.45123e-06	HBEGF/MT1E/PDPN/GPAT3/TUBB2A/GAL/YRDC/CTNNAL1/FCRLB/MAD2L2/IL6/TRAPPC2L/MT1F	13
BEIER_GLIOMA_STEM_CELL_DN	6/144	67/43216	4.95018e-06	2.59383e-06	CD74/HLA-DRA/HBEGF/HLA-DPA1/HLA-DRB1/HLA-DMA	6
SENESE_HDAC3_TARGETS_UP	12/144	492/43216	5.13017e-06	2.68814e-06	IL24/NEFL/TNFSF15/NNMT/SFRP1/ARHGAP5/PTX3/BCL2L1/PDP1/SLC12A8/IGF2BP3/AP1S1	12
HELLER_HDAC_TARGETS_UP	10/144	316/43216	5.5409e-06	2.90336e-06	HLA-DPA1/HLA-DRB1/NEFL/MT1E/ISG15/IFI6/TUBB2A/LIMA1/HLA-DPB1/MT1F	10
NAGASHIMA_NRG1_SIGNALING_UP	8/144	173/43216	5.8545e-06	3.06768e-06	HBEGF/GDF15/SERPINB8/TUBB2A/IRS2/MYC/GAL/YRDC	8
DER_IFN_GAMMA_RESPONSE_UP	6/144	71/43216	6.11126e-06	3.20222e-06	ISG15/BST2/BBC3/ICAM1/IL6/VAT1	6
RUTELLA_RESPONSE_TO_HGF_VS_CSF2RB_AND_IL4_UP	11/144	410/43216	6.11126e-06	3.20222e-06	HBEGF/IFI6/AKR1B1/GCLM/ACAA2/SLC12A8/ASAH1/CHI3L1/MT1G/VAT1/MT1F	11
GRAESSMANN_RESPONSE_TO_MC_AND_DOXORUBICIN_UP	13/144	609/43216	6.11126e-06	3.20222e-06	HLA-DRB1/PDLIM1/PLEK2/GDF15/ALDH2/STX3/RAP2B/AKR1B1/THYN1/CUL4A/MDM2/TM7SF3/STARD10	13
KOINUMA_TARGETS_OF_SMAD2_OR_SMAD3	15/144	841/43216	6.44464e-06	3.37691e-06	HBEGF/PDLIM1/PLEK2/SERPINB8/RBPJ/TUBB2A/LYPD1/LIMA1/GPR87/RAP2B/KRT7/COL17A1/MYC/FST/CTNNAL1	15
GAURNIER_PSMD4_TARGETS	6/144	73/43216	6.76947e-06	3.54711e-06	HLA-DRA/HLA-DPA1/HLA-DRB1/HLA-DMA/HLA-DPB1/IL6	6
BLALOCK_ALZHEIMERS_DISEASE_UP	21/144	1669/43216	6.76947e-06	3.54711e-06	HBEGF/HLA-DPA1/NNMT/PDPN/SFRP1/GALNT8/RBPJ/IRS2/RBCK1/CUL4A/PKN1/ASAH1/ICAM1/FADS3/MPST/IL6/TM7SF3/EIF3B/GAGE1/VAT1/MT1F	21
CHEN_METABOLIC_SYNDROM_NETWORK	18/144	1237/43216	6.76947e-06	3.54711e-06	CD74/AJAP1/GPAT3/TUBB2A/GMFG/AHCY/FOXP1/ADGRE1/KRT18/RAP2B/ASAH1/BLVRA/FADS3/RASSF8/RGS10/TNIP2/VAT1/CD274	18
RUTELLA_RESPONSE_TO_HGF_UP	11/144	422/43216	7.29743e-06	3.82376e-06	IFI6/AKR1B1/GCLM/ACAA2/SLC12A8/ASAH1/CHI3L1/MT1G/TNIP2/VAT1/MT1F	11
BLANCO_MELO_COVID19_SARS_COV_2_INFECTION_CALU3_CELLS_UP	10/144	337/43216	7.73195e-06	4.05144e-06	HBEGF/ISG15/BST2/IRS2/PTX3/BBC3/ICAM1/IL6/SPRY2/CD274	10
BOQUEST_STEM_CELL_CULTURED_VS_FRESH_UP	11/144	427/43216	7.73195e-06	4.05144e-06	HBEGF/HLA-DPA1/CEMIP/GDF15/BST2/KRT18/KRT7/MYC/CHI3L1/SPRY2/BAX	11
SANA_RESPONSE_TO_IFNG_UP	6/144	76/43216	7.73195e-06	4.05144e-06	CD74/HLA-DPA1/HLA-DRB1/BST2/HLA-DMA/CD274	6
AZARE_NEOPLASTIC_TRANSFORMATION_BY_STAT3_UP	7/144	126/43216	8.14673e-06	4.26878e-06	NEFL/NNMT/IFI6/PDPN/SFRP1/SH2D2A/FST	7
ACEVEDO_LIVER_CANCER_DN	12/144	539/43216	9.81107e-06	5.14087e-06	PLEK2/NNMT/ALDH2/GPAT3/CMBL/CTSF/CDA/FST/MT1G/TRAPPC2L/OAF/MT1F	12
NUYTTEN_NIPP1_TARGETS_UP	14/144	764/43216	1.01024e-05	5.29355e-06	MT1E/ISG15/IFI6/RBPJ/PCBD1/LIMA1/GPR87/GCLM/PDP1/UQCC1/TBRG1/DCUN1D5/MT1G/HGS	14
DELYS_THYROID_CANCER_UP	11/144	444/43216	1.05636e-05	5.53516e-06	MDK/PDLIM1/TNFSF15/GDF15/MARCO/STX3/ACAA2/ICAM1/CHI3L1/TM7SF3/TP53I3	11
SENESE_HDAC1_TARGETS_UP	11/144	449/43216	1.13905e-05	5.96845e-06	IL24/SERPINB8/GPAT3/ARHGAP5/PTX3/STX3/BCL2L1/MYC/YRDC/IGF2BP3/RASSF8	11
ZHOU_INFLAMMATORY_RESPONSE_LIVE_UP	11/144	449/43216	1.13905e-05	5.96845e-06	NEFL/TNFSF15/SERPINB8/PTX3/PDP1/YRDC/ICAM1/CHI3L1/IL6/TNIP2/OAF	11
NUYTTEN_EZH2_TARGETS_UP	16/144	1031/43216	1.19743e-05	6.27436e-06	IL24/MT1E/PLEK2/GDF15/RBPJ/TUBB2A/LIMA1/PTX3/GPR87/BBC3/STX3/PDP1/ICAM1/DCUN1D5/MT1G/IL6	16
KIM_RESPONSE_TO_TSA_AND_DECITABINE_UP	7/144	136/43216	1.199e-05	6.28259e-06	IL24/NEFL/PAGE1/GDF15/CDA/KRT7/FADS3	7
KIM_GLIS2_TARGETS_UP	6/144	84/43216	1.199e-05	6.28259e-06	CD74/HLA-DRB1/ISG15/HLA-DMA/BBC3/ICAM1	6
BHAT_ESR1_TARGETS_VIA_AKT1_UP	9/144	279/43216	1.3277e-05	6.95699e-06	HLA-DRB1/VGF/GDF15/C16orf74/SH2D2A/LRFN4/NADSYN1/RPP40/EIF3B	9
NAKAJIMA_MAST_CELL	5/144	46/43216	1.32877e-05	6.96257e-06	MT1E/GDF15/RGS10/VAT1/MT1F	5
PEDERSEN_METASTASIS_BY_ERBB2_ISOFORM_1	5/144	46/43216	1.32877e-05	6.96257e-06	HBEGF/CEMIP/KRT81/PLEK2/GAL	5
SATO_SILENCED_BY_METHYLATION_IN_PANCREATIC_CANCER_2	5/144	47/43216	1.46016e-05	7.65106e-06	PLEK2/IFI6/BST2/SFRP1/GAGE1	5
BLANCO_MELO_RESPIRATORY_SYNCYTIAL_VIRUS_INFECTION_A594_CELLS_UP	9/144	285/43216	1.48936e-05	7.80405e-06	HBEGF/BST2/SERPINB8/GPAT3/PTX3/COL17A1/ICAM1/IL6/CD274	9
DANG_BOUND_BY_MYC	16/144	1059/43216	1.50056e-05	7.86276e-06	VGF/ALDH2/PEX16/CTSF/HLA-DPB1/BBC3/TMEM126A/RAP2B/MYC/GAL/MDM2/ASAH1/ICAM1/FADS3/BAX/TRMT6	16
BLANCO_MELO_BETA_INTERFERON_TREATED_BRONCHIAL_EPITHELIAL_CELLS_UP	10/144	378/43216	1.68112e-05	8.80887e-06	IL24/HBEGF/TNFSF15/GDF15/GPAT3/FST/RASSF8/IL6/SPRY2/CD274	10
TAKEDA_TARGETS_OF_NUP98_HOXA9_FUSION_8D_UP	7/144	156/43216	2.6545e-05	1.39092e-05	ISG15/IFI6/GDF15/CMBL/TUBB2A/KRT18/SLC12A8	7
JINESH_BLEBBISHIELD_VS_LIVE_CONTROL_DN	9/144	308/43216	2.67254e-05	1.40038e-05	CD74/HLA-DRA/IFI6/PDPN/FAM210B/SERPINB8/CAMK1D/AP1S1/RGS10	9
WINZEN_DEGRADED_VIA_KHSRP	6/144	100/43216	2.89174e-05	1.51523e-05	HBEGF/GDF15/FST/YRDC/IL6/SPRY2	6
BASSO_CD40_SIGNALING_UP	6/144	103/43216	3.32054e-05	1.73992e-05	CD74/HLA-DRB1/HLA-DMA/HLA-DPB1/KRT7/ICAM1	6
HOSHIDA_LIVER_CANCER_SUBCLASS_S1	8/144	235/43216	3.32054e-05	1.73992e-05	CD74/HLA-DMA/HLA-DPB1/STX3/PKN1/ASAH1/NBL1/BLVRA	8
AMIT_EGF_RESPONSE_480_HELA	7/144	163/43216	3.32054e-05	1.73992e-05	HBEGF/GRAMD1B/TUBB2A/SH2D2A/BCL2L1/FST/MT1F	7
WEST_ADRENOCORTICAL_CARCINOMA_VS_ADENOMA_DN	4/144	25/43216	3.40141e-05	1.78229e-05	HLA-DRA/HLA-DPA1/HLA-DRB1/HLA-DPB1	4
MACAEVA_PBMC_RESPONSE_TO_IR	6/144	104/43216	3.40141e-05	1.78229e-05	CMBL/BBC3/RAP2B/MDM2/TM7SF3/BAX	6
SMID_BREAST_CANCER_RELAPSE_IN_BONE_DN	9/144	324/43216	3.68573e-05	1.93128e-05	KRT81/PDPN/SFRP1/TUBB2A/MARCO/PTX3/GAL/IGF2BP3/GAGE1	9
FARMER_BREAST_CANCER_BASAL_VS_LULMINAL	9/144	326/43216	3.80511e-05	1.99383e-05	GDF15/MARCO/LIMA1/PTX3/KRT18/MYC/GAL/BLVRA/CHI3L1	9
SMIRNOV_RESPONSE_TO_IR_6HR_UP	7/144	168/43216	3.80511e-05	1.99383e-05	GDF15/BBC3/RAP2B/MDM2/TM7SF3/MT1F/TP53I3	7
ZHU_CMV_ALL_UP	6/144	107/43216	3.81722e-05	2.00017e-05	ISG15/IFI6/TUBB2A/PDP1/GAL/IL6	6
ELVIDGE_HYPOXIA_UP	7/144	171/43216	4.17532e-05	2.18782e-05	CEMIP/HLA-DRB1/GDF15/RBPJ/GPR87/RBCK1/KRT7	7
ENK_UV_RESPONSE_KERATINOCYTE_UP	11/144	534/43216	4.35224e-05	2.28052e-05	HBEGF/HLA-DRB1/ISG15/SERPINB8/TUBB2A/CDA/KRT18/KRT7/AKR1B1/SPRY2/VAT1	11
NAKAMURA_ADIPOGENESIS_EARLY_UP	5/144	62/43216	4.63408e-05	2.4282e-05	MT1E/IRS2/MYC/MT1G/MT1F	5
ZHANG_ANTIVIRAL_RESPONSE_TO_RIBAVIRIN_UP	4/144	28/43216	4.89563e-05	2.56525e-05	MDK/PDLIM1/IFI6/ALDH2	4
FERNANDEZ_BOUND_BY_MYC	7/144	180/43216	5.5926e-05	2.93045e-05	ALDH2/CTSF/BBC3/GAL/MDM2/ICAM1/BAX	7
LENAOUR_DENDRITIC_CELL_MATURATION_UP	6/144	116/43216	5.68851e-05	2.9807e-05	CD74/HLA-DPA1/GDF15/PCBD1/HLA-DPB1/ACAA2	6
HOFFMANN_SMALL_PRE_BII_TO_IMMATURE_B_LYMPHOCYTE_UP	5/144	66/43216	6.04077e-05	3.16528e-05	CD74/HLA-DRB1/HLA-DMA/VEGFB/ICAM1	5
KUMAMOTO_RESPONSE_TO_NUTLIN_3A_UP	3/144	9/43216	6.15254e-05	3.22385e-05	GDF15/MDM2/TP53I3	3
KIM_LRRC3B_TARGETS	4/144	30/43216	6.15254e-05	3.22385e-05	CD74/HLA-DRB1/ISG15/HLA-DPB1	4
ACEVEDO_NORMAL_TISSUE_ADJACENT_TO_LIVER_TUMOR_DN	9/144	354/43216	6.49362e-05	3.40257e-05	PLEK2/NNMT/SNRNP25/AHCY/CDA/FST/STARD10/TNIP2/OAF	9
MCBRYAN_PUBERTAL_BREAST_4_5WK_UP	8/144	268/43216	7.11662e-05	3.72901e-05	HLA-DRB1/MDK/SFRP1/PTX3/KRT18/KRT7/CHI3L1/STARD10	8
KAN_RESPONSE_TO_ARSENIC_TRIOXIDE	6/144	123/43216	7.47124e-05	3.91483e-05	MT1E/GDF15/IGF2BP3/MT1G/VAT1/MT1F	6
CHARAFE_BREAST_CANCER_LUMINAL_VS_MESENCHYMAL_DN	10/144	464/43216	7.52423e-05	3.9426e-05	NNMT/SFRP1/PTX3/AKR1B1/PDP1/FST/CTNNAL1/IGF2BP3/IL6/SPRY2	10
DELACROIX_RAR_BOUND_ES	10/144	464/43216	7.52423e-05	3.9426e-05	HBEGF/MDK/PDLIM1/PDPN/CAMK1D/MDM2/CTSZ/TM7SF3/SPRY2/VAT1	10
TSAI_RESPONSE_TO_RADIATION_THERAPY	4/144	32/43216	7.52423e-05	3.9426e-05	ISG15/IFI6/BST2/IL6	4
DUTTA_APOPTOSIS_VIA_NFKB	4/144	33/43216	8.45096e-05	4.42819e-05	BCL2L1/MDM2/BAX/CD274	4
MANNE_COVID19_ICU_VS_HEALTHY_DONOR_PLATELETS_UP	6/144	127/43216	8.52666e-05	4.46786e-05	ISG15/IFI6/HBE1/FIBP/CD274/TP53I3	6
DER_IFN_ALPHA_RESPONSE_UP	5/144	74/43216	9.46168e-05	4.9578e-05	ISG15/IFI6/BST2/BBC3/IL6	5
SMID_BREAST_CANCER_NORMAL_LIKE_UP	10/144	481/43216	9.86745e-05	5.17042e-05	CD74/HLA-DRA/HLA-DPA1/HLA-DRB1/SFRP1/GMFG/COL17A1/CHI3L1/IL6/SPRY2	10
WANG_METHYLATED_IN_BREAST_CANCER	4/144	35/43216	0.000103275	5.41145e-05	HBEGF/GDF15/SERPINB8/IRS2	4
HELLEBREKERS_SILENCED_DURING_TUMOR_ANGIOGENESIS	5/144	77/43216	0.000111704	5.85312e-05	FILIP1/IFI6/ASAH1/ICAM1/IL6	5
WARTERS_RESPONSE_TO_IR_SKIN	5/144	81/43216	0.00014191	7.43589e-05	GDF15/FOXP1/BBC3/RAP2B/MDM2	5
QUINTENS_EMBRYONIC_BRAIN_RESPONSE_TO_IR	5/144	82/43216	0.000147823	7.74573e-05	BBC3/RAP2B/TM7SF3/BAX/C9orf116	5
ZHU_CMV_24_HR_UP	5/144	82/43216	0.000147823	7.74573e-05	ISG15/IFI6/TUBB2A/PDP1/GAL	5
GARGALOVIC_RESPONSE_TO_OXIDIZED_PHOSPHOLIPIDS_TURQUOISE_UP	5/144	83/43216	0.000153919	8.06516e-05	GDF15/ARHGAP5/GCLM/MYC/SPRY2	5
GHANDHI_BYSTANDER_IRRADIATION_UP	5/144	83/43216	0.000153919	8.06516e-05	MT1E/TNFSF15/PLEK2/GCLM/MT1G	5
ZHOU_INFLAMMATORY_RESPONSE_FIMA_UP	10/144	512/43216	0.000156159	8.18252e-05	VCX/CEMIP/NEFL/SERPINB8/PTX3/BCL2L1/YRDC/ICAM1/IL6/GAGE1	10
ZHOU_INFLAMMATORY_RESPONSE_LPS_UP	9/144	404/43216	0.000156159	8.18252e-05	VCX/FILIP1/CEMIP/NEFL/ISG15/PTX3/BCL2L1/ICAM1/IL6	9
ICHIBA_GRAFT_VERSUS_HOST_DISEASE_35D_UP	6/144	144/43216	0.000156159	8.18252e-05	CD74/HLA-DRB1/NNMT/HLA-DMA/ADGRE1/STX3	6
GUTIERREZ_WALDENSTROEMS_MACROGLOBULINEMIA_2	3/144	13/43216	0.000166196	8.70846e-05	HLA-DPA1/HLA-DRB1/HLA-DMA	3
SENGUPTA_NASOPHARYNGEAL_CARCINOMA_WITH_LMP1_UP	9/144	410/43216	0.000171133	8.96713e-05	GDF15/PTX3/PDP1/MIR99AHG/FST/IGF2BP3/MDM2/BLVRA/CD274	9
BUYTAERT_PHOTODYNAMIC_THERAPY_STRESS_DN	11/144	642/43216	0.000181306	9.50017e-05	HLA-DPA1/ISG15/NNMT/SNRNP25/LYPD1/BCL2L1/THYN1/IGF2BP3/AP1S1/ICAM1/TM7SF3	11
PASINI_SUZ12_TARGETS_DN	8/144	316/43216	0.000190347	9.97392e-05	HBEGF/NEFL/IRS2/FOXP1/KRT18/RAP2B/MYC/VAT1	8
BAELDE_DIABETIC_NEPHROPATHY_UP	5/144	89/43216	0.000201348	0.000105504	HLA-DRB1/MYC/MT1G/BAX/VAT1	5
BENPORATH_MYC_TARGETS_WITH_EBOX	7/144	230/43216	0.000205478	0.000107668	ALDH2/HBE1/CTSF/BBC3/MDM2/ICAM1/BAX	7
GROSS_HYPOXIA_VIA_ELK3_DN	6/144	155/43216	0.000223162	0.000116934	HBEGF/RBPJ/MYC/FST/IL6/SPRY2	6
MOOTHA_HUMAN_MITODB_6_2002	9/144	431/43216	0.000241004	0.000126283	GDF15/ALDH2/BCL2L1/PDP1/ACAA2/BLVRA/MPST/BAX/FIBP	9
SCHAVOLT_TARGETS_OF_TP53_AND_TP63	3/144	15/43216	0.000243213	0.000127441	MDM2/BAX/TP53I3	3
ZHENG_RESPONSE_TO_ARSENITE_UP	3/144	15/43216	0.000243213	0.000127441	MT1E/GCLM/MT1G	3
RIGGI_EWING_SARCOMA_PROGENITOR_UP	9/144	433/43216	0.000243702	0.000127697	HBEGF/PDLIM1/TNFSF15/GDF15/BST2/LYPD1/ICAM1/FADS3/CD274	9
SMIRNOV_CIRCULATING_ENDOTHELIOCYTES_IN_CANCER_UP	6/144	160/43216	0.000256124	0.000134206	HBEGF/MARCO/CDA/NBL1/BLVRA/CHI3L1	6
WINTER_HYPOXIA_METAGENE	7/144	242/43216	0.000268737	0.000140815	RBPJ/ARHGAP5/KRT18/BCL2L1/VEGFB/ICAM1/IL6	7
RADAEVA_RESPONSE_TO_IFNA1_UP	4/144	47/43216	0.000277279	0.000145291	ISG15/IFI6/BST2/BAX	4
INGA_TP53_TARGETS	3/144	16/43216	0.000286567	0.000150158	BBC3/MDM2/BAX	3
CHICAS_RB1_TARGETS_CONFLUENT	10/144	565/43216	0.000312873	0.000163942	MDK/PDLIM1/NNMT/SFRP1/SNRNP25/CMBL/TUBB2A/PTX3/RGS10/TP53I3	10
HENDRICKS_SMARCA4_TARGETS_DN	4/144	49/43216	0.000317355	0.00016629	CD74/HLA-DRA/MYC/SPRY2	4
WARTERS_IR_RESPONSE_5GY	4/144	49/43216	0.000317355	0.00016629	GDF15/BBC3/SH2D2A/MDM2	4
BLANCO_MELO_COVID19_SARS_COV_2_POS_PATIENT_LUNG_TISSUE_UP	6/144	171/43216	0.000352329	0.000184616	KRT81/ISG15/IFI6/CDA/ADGRE1/CHI3L1	6
BLANCO_MELO_COVID19_SARS_COV_2_LOW_MOI_INFECTION_A594_ACE2_EXPRESSING_CELLS_UP	6/144	172/43216	0.000361249	0.00018929	CEMIP/VGF/PTX3/BBC3/FST/ICAM1	6
STAMBOLSKY_TARGETS_OF_MUTATED_TP53_DN	4/144	51/43216	0.000363786	0.000190619	ISG15/IFI6/BST2/RBCK1	4
COLINA_TARGETS_OF_4EBP1_AND_4EBP2	8/144	359/43216	0.000408574	0.000214088	ISG15/NNMT/PDPN/BST2/ALDH2/FOXP1/VEGFB/FST	8
WONG_ADULT_TISSUE_STEM_MODULE	11/144	715/43216	0.000412944	0.000216377	HBEGF/ISG15/SFRP1/HLA-DMA/CMTM8/CTSF/FOXP1/ADGRE1/CTSZ/ICAM1/IL6	11
SMIRNOV_RESPONSE_TO_IR_2HR_UP	4/144	53/43216	0.00041451	0.000217198	HLA-DPA1/GDF15/BBC3/MDM2	4
MANN_RESPONSE_TO_AMIFOSTINE_UP	3/144	19/43216	0.000445531	0.000233452	GDF15/MYC/MDM2	3
STREICHER_LSM1_TARGETS_DN	3/144	19/43216	0.000445531	0.000233452	SFRP1/FST/IL6	3
UROSEVIC_RESPONSE_TO_IMIQUIMOD	3/144	19/43216	0.000445531	0.000233452	ISG15/IFI6/IL6	3
WALLACE_PROSTATE_CANCER_UP	3/144	19/43216	0.000445531	0.000233452	GDF15/AHCY/MYC	3
WAMUNYOKOLI_OVARIAN_CANCER_LMP_UP	7/144	269/43216	0.000466505	0.000244442	ABHD17C/SLC35D2/CLPTM1L/NADSYN1/MPST/STARD10/TNIP2	7
PETROVA_PROX1_TARGETS_DN	4/144	56/43216	0.000493636	0.000258659	NNMT/KRT7/IGF2BP3/IL6	4
ALCALAY_AML_BY_NPM1_LOCALIZATION_DN	6/144	186/43216	0.000515863	0.000270305	HLA-DRA/HLA-DPA1/HLA-DRB1/HLA-DMA/ACAA2/RGS10	6
KRIEG_HYPOXIA_NOT_VIA_KDM3A	11/144	741/43216	0.000533583	0.000279591	NEFL/RBPJ/IRS2/BCL2L1/MYC/VEGFB/CUL4A/CTNNAL1/CAMK1D/ICAM1/IL6	11
OSWALD_HEMATOPOIETIC_STEM_CELL_IN_COLLAGEN_GEL_DN	7/144	279/43216	0.00057104	0.000299218	MT1E/IFI6/ALDH2/MT1G/BAX/RGS10/MT1F	7
KRIGE_RESPONSE_TO_TOSEDOSTAT_24HR_DN	13/144	1038/43216	0.000603713	0.000316338	SNRNP25/TUBB2A/MYC/GAL/CLPTM1L/ASAH1/DCUN1D5/RPP40/TM7SF3/EIF3B/WDR74/TRAPPC2L/MT1F	13
JINESH_BLEBBISHIELD_TO_IMMUNE_CELL_FUSION_PBSHMS_UP	8/144	395/43216	0.000727471	0.000381185	BCYRN1/BCL2L1/KRT7/CLPTM1L/IGF2BP3/CTSZ/TM7SF3/BAX	8
JINESH_BLEBBISHIELD_TO_IMMUNE_CELL_FUSION_PBSHMS_DN	8/144	397/43216	0.000743333	0.000389497	CD74/HLA-DRA/ISG15/IFI6/SERPINB8/HLA-DMA/AKR1B1/PBDC1	8
GOZGIT_ESR1_TARGETS_DN	11/144	772/43216	0.000743333	0.000389497	HLA-DPA1/CEMIP/HLA-DRB1/IFI6/GDF15/CMBL/CTSF/LYPD1/FOXP1/BLVRA/VAT1	11
WANG_MLL_TARGETS	7/144	293/43216	0.000750421	0.000393211	PLEK2/SFRP1/ALDH2/PCBD1/IGF2BP3/CHI3L1/IL6	7
RASHI_RESPONSE_TO_IONIZING_RADIATION_2	5/144	124/43216	0.000766264	0.000401512	RBPJ/TUBB2A/MDM2/ICAM1/BAX	5
KIM_MYC_AMPLIFICATION_TARGETS_UP	6/144	202/43216	0.000766356	0.000401561	NEFL/PDPN/AKR1B1/MYC/CTNNAL1/RGS10	6
BYSTRYKH_HEMATOPOIESIS_STEM_CELL_QTL_TRANS	11/144	778/43216	0.000775033	0.000406107	CD74/NEFL/RBPJ/AHCY/STX3/RAP2B/COL17A1/ESRRA/VEGFB/DCUN1D5/EIF3B	11
TURASHVILI_BREAST_DUCTAL_CARCINOMA_VS_DUCTAL_NORMAL_DN	6/144	204/43216	0.000798496	0.000418401	SFRP1/CMTM8/PTX3/KRT7/COL17A1/CHI3L1	6
BRACHAT_RESPONSE_TO_METHOTREXATE_UP	3/144	24/43216	0.000817821	0.000428527	ADGRE1/MDM2/C9orf116	3
FLECHNER_BIOPSY_KIDNEY_TRANSPLANT_OK_VS_DONOR_DN	3/144	24/43216	0.000817821	0.000428527	KRT7/MYC/BAX	3
KORKOLA_EMBRYONIC_CARCINOMA_VS_SEMINOMA_UP	3/144	24/43216	0.000817821	0.000428527	KRT18/GAL/RASSF8	3
ONKEN_UVEAL_MELANOMA_UP	11/144	787/43216	0.000830531	0.000435187	CD74/HLA-DRA/HLA-DPA1/HLA-DRB1/PDLIM1/ISG15/GDF15/HLA-DMA/HLA-DPB1/AP1S1/FADS3	11
WUNDER_INFLAMMATORY_RESPONSE_AND_CHOLESTEROL_UP	4/144	66/43216	0.000841088	0.000440719	CD74/HLA-DRB1/BST2/HLA-DMA	4
WALLACE_PROSTATE_CANCER_RACE_UP	7/144	303/43216	0.000866604	0.000454089	HLA-DRA/HLA-DRB1/ISG15/IFI6/IRS2/GMFG/HLA-DPB1	7
BROWNE_INTERFERON_RESPONSIVE_GENES	4/144	67/43216	0.000880891	0.000461576	ISG15/IFI6/BST2/RBCK1	4
KIM_WT1_TARGETS_8HR_DN	5/144	130/43216	0.000892408	0.00046761	NNMT/FST/IGF2BP3/AP1S1/KRT3	5
MCBRYAN_PUBERTAL_BREAST_3_4WK_UP	6/144	211/43216	0.00090752	0.000475529	HLA-DRB1/SFRP1/LIMA1/KRT18/KRT7/CHI3L1	6
ELVIDGE_HYPOXIA_BY_DMOG_UP	5/144	132/43216	0.00094731	0.000496378	CEMIP/HLA-DRB1/GDF15/GPR87/RBCK1	5
OUELLET_CULTURED_OVARIAN_CANCER_INVASIVE_VS_LMP_UP	4/144	69/43216	0.000964024	0.000505136	AHCY/KRT18/KRT7/ACAA2	4
RODRIGUES_THYROID_CARCINOMA_POORLY_DIFFERENTIATED_DN	11/144	807/43216	0.000975745	0.000511277	CD74/HLA-DPA1/HLA-DRB1/ALDH2/ARHGAP5/FOXP1/HLA-DPB1/KRT7/SLC12A8/MT1G/MT1F	11
CHIANG_LIVER_CANCER_SUBCLASS_INTERFERON_UP	3/144	26/43216	0.000975745	0.000511277	ISG15/NNMT/IFI6	3
NOJIMA_SFRP2_TARGETS_DN	3/144	26/43216	0.000975745	0.000511277	BST2/BCL2L1/MDM2	3
CASORELLI_ACUTE_PROMYELOCYTIC_LEUKEMIA_DN	10/144	670/43216	0.000976432	0.000511637	HLA-DPA1/HLA-DRB1/SNRNP25/RAP2B/AKR1B1/CTSZ/NADSYN1/BLVRA/EIF3B/BAX	10
CHUNG_BLISTER_CYTOTOXICITY_UP	5/144	135/43216	0.0010155	0.000532107	MT1E/THYN1/CLPTM1L/PBDC1/MT1F	5
ZWANG_CLASS_1_TRANSIENTLY_INDUCED_BY_EGF	9/144	545/43216	0.00102609	0.000537656	SERPINB8/IRS2/PTX3/BCL2L1/MYC/FST/RASSF8/SPRY2/CD274	9
KIM_WT1_TARGETS_12HR_DN	6/144	218/43216	0.00102719	0.000538235	PLEK2/NNMT/TUBB2A/MYC/CUL4A/IGF2BP3	6
RAGHAVACHARI_PLATELET_SPECIFIC_GENES	4/144	71/43216	0.00102719	0.000538235	PDLIM1/TUBB2A/ASAH1/RGS10	4
EINAV_INTERFERON_SIGNATURE_IN_CANCER	3/144	27/43216	0.00105661	0.000553651	ISG15/IFI6/BST2	3
RUTELLA_RESPONSE_TO_CSF2RB_AND_IL4_DN	7/144	318/43216	0.00106214	0.000556547	HBEGF/IFI6/AKR1B1/ACAA2/ASAH1/MT1G/MT1F	7
CASTELLANO_NRAS_TARGETS_UP	4/144	72/43216	0.00106214	0.000556547	ISG15/TUBB2A/PTX3/BAX	4
BUYTAERT_PHOTODYNAMIC_THERAPY_STRESS_UP	11/144	820/43216	0.00106214	0.000556547	IL24/GDF15/TUBB2A/IRS2/PTX3/STX3/GCLM/YRDC/IL6/SPRY2/VAT1	11
BRUINS_UVC_RESPONSE_LATE	13/144	1122/43216	0.0010757	0.000563654	PLEK2/NNMT/SFRP1/SERPINB8/RBPJ/C16orf74/CDA/PTX3/TMEM126A/GCLM/PRELID3B/BLVRA/MAD2L2	13
ZHANG_RESPONSE_TO_IKK_INHIBITOR_AND_TNF_UP	6/144	223/43216	0.00111718	0.00058539	HBEGF/TUBB2A/PTX3/ICAM1/TNIP2/OAF	6
BOYAULT_LIVER_CANCER_SUBCLASS_G5_DN	3/144	28/43216	0.0011341	0.000594251	HLA-DPA1/HLA-DPB1/ICAM1	3
DACOSTA_ERCC3_ALLELE_XPCS_VS_TTD_UP	3/144	28/43216	0.0011341	0.000594251	MDK/NNMT/PTX3	3
TIEN_INTESTINE_PROBIOTICS_24HR_UP	9/144	561/43216	0.00119708	0.000627252	SNRNP25/TUBB2A/PCBD1/ACAA2/THYN1/ASAH1/CHI3L1/TM7SF3/TRAPPC2L	9
DIRMEIER_LMP1_RESPONSE_LATE_DN	3/144	29/43216	0.00124785	0.000653856	ISG15/HLA-DMA/ASAH1	3
PODAR_RESPONSE_TO_ADAPHOSTIN_UP	5/144	149/43216	0.00148895	0.000780192	TUBB2A/BBC3/STX3/RAP2B/GCLM	5
TOOKER_GEMCITABINE_RESISTANCE_UP	4/144	80/43216	0.00151941	0.000796153	ISG15/IFI6/HBE1/WDR74	4
TSAI_RESPONSE_TO_IONIZING_RADIATION	5/144	150/43216	0.00151941	0.000796153	HBEGF/GDF15/BBC3/MYC/TP53I3	5
ACEVEDO_METHYLATED_IN_LIVER_CANCER_DN	11/144	861/43216	0.00153529	0.000804471	FILIP1/KRT81/PAGE1/DMKN/AJAP1/GALNT8/FOXP1/MDM2/MPST/GAGE1/TSPY10	11
HINATA_NFKB_TARGETS_FIBROBLAST_UP	4/144	81/43216	0.00156665	0.000820905	PTX3/KRT7/ICAM1/IL6	4
ZAMORA_NOS2_TARGETS_DN	4/144	81/43216	0.00156665	0.000820905	GCLM/CTSZ/STARD10/EIF3B	4
ISHIDA_TARGETS_OF_SYT_SSX_FUSIONS	2/144	6/43216	0.00158076	0.0008283	GDF15/BAX	2
RODRIGUES_THYROID_CARCINOMA_ANAPLASTIC_UP	10/144	722/43216	0.00158076	0.0008283	LINC00958/PAGE1/GDF15/MAGEC2/ARHGAP5/BBC3/BCL2L1/IGF2BP3/FADS3/TRMT6	10
CAVARD_LIVER_CANCER_MALIGNANT_VS_BENIGN	3/144	32/43216	0.00159299	0.000834708	CD74/FST/CHI3L1	3
DORSAM_HOXA9_TARGETS_DN	3/144	32/43216	0.00159299	0.000834708	HBE1/KRT18/MYC	3
HIRSCH_CELLULAR_TRANSFORMATION_SIGNATURE_UP	6/144	242/43216	0.00160542	0.000841218	PTX3/BCL2L1/PDP1/FST/IL6/TNIP2	6
RADMACHER_AML_PROGNOSIS	4/144	83/43216	0.00166103	0.000870357	TUBB2A/ADGRE1/CTNNAL1/NBL1	4
BLUM_RESPONSE_TO_SALIRASIB_UP	6/144	244/43216	0.00166103	0.000870357	SERPINB8/PTX3/BCL2L1/ESRRA/FST/IL6	6
DORN_ADENOVIRUS_INFECTION_12HR_DN	3/144	33/43216	0.0017032	0.000892456	LIMA1/MYC/IL6	3
LIANG_SILENCED_BY_METHYLATION_UP	3/144	33/43216	0.0017032	0.000892456	KRT7/ASAH1/CHI3L1	3
HINATA_NFKB_TARGETS_KERATINOCYTE_UP	4/144	84/43216	0.00171093	0.000896504	PTX3/KRT7/ICAM1/IL6	4
NIKOLSKY_BREAST_CANCER_11Q12_Q14_AMPLICON	5/144	158/43216	0.00179781	0.000942028	CTSF/TMEM126A/GAL/LRFN4/NADSYN1	5
JINESH_BLEBBISHIELD_VS_LIVE_CONTROL_UP	8/144	475/43216	0.00187483	0.000982387	TNFSF15/GDF15/BCYRN1/GCLM/YRDC/MDM2/NADSYN1/WDR74	8
HONMA_DOCETAXEL_RESISTANCE	3/144	35/43216	0.00199234	0.00104396	IFI6/CLPTM1L/MAD2L2	3
KANG_IMMORTALIZED_BY_TERT_UP	4/144	88/43216	0.00199778	0.00104681	NNMT/BCL2L1/CTSZ/ICAM1	4
LEE_BMP2_TARGETS_DN	11/144	897/43216	0.00199778	0.00104681	HBEGF/FAM210B/PTX3/AKR1B1/PRELID3B/FST/FADS3/PBDC1/RPP40/WDR74/TRMT6	11
NIKOLSKY_BREAST_CANCER_19Q13.4_AMPLICON	2/144	7/43216	0.00204488	0.00107149	OSCAR/VSTM1	2
KAAB_HEART_ATRIUM_VS_VENTRICLE_UP	6/144	256/43216	0.00204488	0.00107149	MDK/SFRP1/SERPINB8/TUBB2A/CTSF/VAT1	6
SPIELMAN_LYMPHOBLAST_EUROPEAN_VS_ASIAN_UP	8/144	484/43216	0.00206462	0.00108183	CD74/TUBB2A/AHCY/RAP2B/CUL4A/PKN1/MPST/BAX	8
HANN_RESISTANCE_TO_BCL2_INHIBITOR_UP	3/144	36/43216	0.00210471	0.00110284	VCX/MT1G/MT1F	3
CREIGHTON_ENDOCRINE_THERAPY_RESISTANCE_5	8/144	487/43216	0.00213114	0.00111669	FILIP1/ABHD17C/GDF15/FAM210B/LIMA1/FOXP1/PDP1/ASAH1	8
LIU_PROSTATE_CANCER_DN	8/144	489/43216	0.00217991	0.00114225	PDLIM1/DMKN/ALDH2/GPR87/KRT7/AKR1B1/ACAA2/NBL1	8
DIAZ_CHRONIC_MEYLOGENOUS_LEUKEMIA_UP	14/144	1397/43216	0.00219612	0.00115074	RBPJ/PCBD1/PTX3/PKIG/BCL2L1/RAP2B/GCLM/ACAA2/MYC/CUL4A/MPST/EIF3B/RGS10/TP53I3	14
LU_AGING_BRAIN_UP	6/144	261/43216	0.00220305	0.00115437	MT1E/SFRP1/ACAA2/VEGFB/MT1G/VAT1	6
MIYAGAWA_TARGETS_OF_EWSR1_ETS_FUSIONS_UP	6/144	262/43216	0.00223787	0.00117262	KRT18/BCL2L1/ICAM1/RGS10/C9orf116/OAF	6
RODWELL_AGING_KIDNEY_UP	8/144	497/43216	0.00238379	0.00124908	HLA-DRA/HLA-DPA1/HLA-DRB1/NNMT/HLA-DMA/GMFG/RBCK1/RGS10	8
BOHN_PRIMARY_IMMUNODEFICIENCY_SYNDROM_DN	3/144	38/43216	0.00239294	0.00125387	PKIG/SLC12A8/ASAH1	3
GRAHAM_CML_QUIESCENT_VS_NORMAL_QUIESCENT_UP	4/144	94/43216	0.00242498	0.00127066	PDLIM1/TUBB2A/PKIG/MPST	4
WESTON_VEGFA_TARGETS	4/144	95/43216	0.00251327	0.00131692	NNMT/ADGRE1/KRT18/KRT7	4
FUJIWARA_PARK2_IN_LIVER_CANCER_UP	2/144	8/43216	0.00254868	0.00133548	FST/BAX	2
CASORELLI_ACUTE_PROMYELOCYTIC_LEUKEMIA_UP	5/144	174/43216	0.00254868	0.00133548	HBEGF/IRS2/KRT18/SPRY2/MT1F	5
MARTORIATI_MDM4_TARGETS_NEUROEPITHELIUM_UP	5/144	174/43216	0.00254868	0.00133548	LYPD1/MYC/FST/BAX/C9orf116	5
KRIGE_RESPONSE_TO_TOSEDOSTAT_6HR_UP	11/144	933/43216	0.00257188	0.00134763	HBEGF/GPAT3/RBCK1/ACAA2/GAL/CHI3L1/RPP40/TM7SF3/EIF3B/WDR74/MT1F	11
CHYLA_CBFA2T3_TARGETS_UP	7/144	384/43216	0.00264925	0.00138817	PLEK2/GMFG/CDA/KRT18/KRT7/RASSF8/VAT1	7
HAN_SATB1_TARGETS_DN	7/144	385/43216	0.00266329	0.00139553	KRT81/TNFSF15/BST2/HBE1/GMFG/ADGRE1/IL6	7
GU_PDEF_TARGETS_DN	3/144	40/43216	0.00266329	0.00139553	KRT18/KRT7/KRT3	3
KRASNOSELSKAYA_ILF3_TARGETS_UP	3/144	40/43216	0.00266329	0.00139553	ISG15/IFI6/HBE1	3
BLALOCK_ALZHEIMERS_DISEASE_INCIPIENT_UP	7/144	387/43216	0.002726	0.00142839	HLA-DPA1/SFRP1/RBPJ/RBCK1/CUL4A/TM7SF3/MT1F	7
ENK_UV_RESPONSE_EPIDERMIS_DN	8/144	513/43216	0.00277256	0.00145278	ALDH2/IRS2/CTSF/LIMA1/PKIG/GPR87/ASAH1/SPRY2	8
KRIGE_RESPONSE_TO_TOSEDOSTAT_6HR_DN	11/144	945/43216	0.00277474	0.00145393	SNRNP25/TUBB2A/MYC/CLPTM1L/ASAH1/DCUN1D5/CHI3L1/TM7SF3/EIF3B/WDR74/TRAPPC2L	11
GALLUZZI_PERMEABILIZE_MITOCHONDRIA	3/144	41/43216	0.00279239	0.00146317	BBC3/BCL2L1/BAX	3
ZHU_CMV_8_HR_UP	3/144	41/43216	0.00279239	0.00146317	ISG15/IFI6/IL6	3
WANG_RESPONSE_TO_GSK3_INHIBITOR_SB216763_UP	7/144	390/43216	0.00279239	0.00146317	CD74/ALDH2/HLA-DMA/GPAT3/LIMA1/SLC35D2/ASAH1	7
WANG_CLIM2_TARGETS_DN	5/144	181/43216	0.00289397	0.0015164	ISG15/IFI6/GPR87/YRDC/AP1S1	5
JISON_SICKLE_CELL_DISEASE_UP	5/144	182/43216	0.00295262	0.00154714	BST2/TUBB2A/MARCO/IGF2BP3/BLVRA	5
PASQUALUCCI_LYMPHOMA_BY_GC_STAGE_UP	6/144	281/43216	0.00295262	0.00154714	FILIP1/IRS2/SLC12A8/CLPTM1L/CTSZ/FADS3	6
GOUYER_TUMOR_INVASIVENESS	2/144	9/43216	0.00302025	0.00158257	CEMIP/AKR1B1	2
KOMMAGANI_TP63_GAMMA_TARGETS	2/144	9/43216	0.00302025	0.00158257	MDM2/TP53I3	2
ZERBINI_RESPONSE_TO_SULINDAC_UP	2/144	9/43216	0.00302025	0.00158257	IL24/IL6	2
CHICAS_RB1_TARGETS_LOW_SERUM	4/144	103/43216	0.00306755	0.00160736	MT1E/NNMT/SERPINB8/MT1F	4
DER_IFN_BETA_RESPONSE_UP	4/144	103/43216	0.00306755	0.00160736	ISG15/IFI6/BST2/IL6	4
AMIT_EGF_RESPONSE_480_MCF10A	3/144	43/43216	0.00306755	0.00160736	PLEK2/SH2D2A/FST	3
MUELLER_METHYLATED_IN_GLIOBLASTOMA	3/144	43/43216	0.00306755	0.00160736	IL24/KRT81/CDA	3
ZHAN_MULTIPLE_MYELOMA_MF_DN	3/144	43/43216	0.00306755	0.00160736	ALDH2/SLC12A8/CAMK1D	3
XIE_ST_HSC_S1PR3_OE_UP	5/144	187/43216	0.00320478	0.00167926	IL24/HBEGF/ISG15/IFI6/BST2	5
LU_EZH2_TARGETS_UP	6/144	288/43216	0.00322296	0.00168879	ISG15/BST2/PEX16/PODXL2/AP1S1/WDR74	6
BROWNE_HCMV_INFECTION_14HR_DN	6/144	290/43216	0.00331516	0.0017371	MT1E/NNMT/PDPN/BAX/MT1F/TP53I3	6
GRADE_COLON_AND_RECTAL_CANCER_UP	6/144	290/43216	0.00331516	0.0017371	GDF15/FAM210B/AHCY/MYC/EIF3B/WDR74	6
MONNIER_POSTRADIATION_TUMOR_ESCAPE_UP	7/144	406/43216	0.00331586	0.00173747	NNMT/PDPN/AKR1B1/GCLM/EIF3B/TRMT6/VAT1	7
BLANCO_MELO_COVID19_SARS_COV_2_INFECTION_A594_ACE2_EXPRESSING_CELLS_UP	8/144	535/43216	0.00334457	0.00175251	TEX29/GDF15/BST2/PTX3/BBC3/RASSF8/IL6/CD274	8
KERLEY_RESPONSE_TO_CISPLATIN_UP	3/144	45/43216	0.00339633	0.00177963	NEFL/GDF15/FADS3	3
NAKAMURA_METASTASIS_MODEL_UP	3/144	45/43216	0.00339633	0.00177963	TUBB2A/COL17A1/BLVRA	3
BENPORATH_NANOG_TARGETS	11/144	985/43216	0.00354615	0.00185813	PDPN/SFRP1/LYPD1/PKIG/KRT18/IGF2BP3/ASAH1/NADSYN1/DCUN1D5/PBDC1/RGS10	11
WEST_ADRENOCORTICAL_TUMOR_DN	8/144	542/43216	0.00354615	0.00185813	MT1E/CTSF/PKIG/AKR1B1/NBL1/ICAM1/MPST/MT1G	8
BEGUM_TARGETS_OF_PAX3_FOXO1_FUSION_DN	3/144	46/43216	0.00354615	0.00185813	AJAP1/BCL2L1/MYC	3
GRAHAM_CML_QUIESCENT_VS_NORMAL_QUIESCENT_DN	3/144	46/43216	0.00354615	0.00185813	HLA-DPA1/HLA-DMA/HLA-DPB1	3
KHETCHOUMIAN_TRIM24_TARGETS_UP	3/144	46/43216	0.00354615	0.00185813	HBEGF/KRT18/ICAM1	3
ENK_UV_RESPONSE_EPIDERMIS_UP	6/144	296/43216	0.00354615	0.00185813	IL24/SFRP1/BCL2L1/GCLM/HGS/TP53I3	6
DOANE_BREAST_CANCER_ESR1_DN	3/144	47/43216	0.00375571	0.00196794	SFRP1/GAL/IGF2BP3	3
BERENJENO_TRANSFORMED_BY_RHOA_UP	8/144	551/43216	0.00387998	0.00203306	HBEGF/PDLIM1/AHCY/GCLM/MYC/MDM2/EIF3B/BAX	8
BRUINS_UVC_RESPONSE_VIA_TP53_GROUP_B	8/144	551/43216	0.00387998	0.00203306	HBEGF/CEMIP/HLA-DMA/CTSF/COL17A1/ASAH1/IL6/CD274	8
AFFAR_YY1_TARGETS_UP	5/144	198/43216	0.00387998	0.00203306	CTSF/STX3/BCL2L1/MDM2/ICAM1	5
FLECHNER_BIOPSY_KIDNEY_TRANSPLANT_REJECTED_VS_OK_DN	8/144	552/43216	0.00388917	0.00203787	MT1E/ALDH2/TUBB2A/AHCY/PCBD1/ACAA2/MT1G/VAT1	8
FARMER_BREAST_CANCER_CLUSTER_1	3/144	48/43216	0.00388917	0.00203787	ISG15/IFI6/GMFG	3
GERHOLD_ADIPOGENESIS_UP	3/144	48/43216	0.00388917	0.00203787	ALDH2/GCLM/VEGFB	3
PARK_APL_PATHOGENESIS_DN	3/144	48/43216	0.00388917	0.00203787	GAL/ASAH1/VAT1	3
RICKMAN_HEAD_AND_NECK_CANCER_C	4/144	114/43216	0.00409767	0.00214713	IL24/NEFL/CDA/GAL	4
CREIGHTON_ENDOCRINE_THERAPY_RESISTANCE_4	6/144	307/43216	0.00412922	0.00216366	IL24/PDLIM1/IRS2/MYC/MAD2L2/TP53I3	6
WAKABAYASHI_ADIPOGENESIS_PPARG_RXRA_BOUND_8D	10/144	853/43216	0.00416892	0.00218446	CMBL/PEX16/RBCK1/ACAA2/ESRRA/MDM2/ASAH1/MPST/PARL/FIBP	10
BLANCO_MELO_HUMAN_PARAINFLUENZA_VIRUS_3_INFECTION_A594_CELLS_UP	5/144	203/43216	0.00419591	0.0021986	BST2/PTX3/FST/IL6/CD274	5
TONKS_TARGETS_OF_RUNX1_RUNX1T1_FUSION_MONOCYTE_UP	5/144	203/43216	0.00419591	0.0021986	ISG15/GDF15/TUBB2A/EIF3B/TP53I3	5
PROVENZANI_METASTASIS_UP	5/144	204/43216	0.00425541	0.00222978	GDF15/HBE1/AKR1B1/CUL4A/SPRY2	5
ROESSLER_LIVER_CANCER_METASTASIS_DN	3/144	50/43216	0.00425541	0.00222978	PDLIM1/YRDC/SLC12A8	3
TSUNODA_CISPLATIN_RESISTANCE_DN	3/144	50/43216	0.00425541	0.00222978	CD74/HLA-DPA1/KRT7	3
DOUGLAS_BMI1_TARGETS_DN	6/144	313/43216	0.00444894	0.00233119	IFI6/BST2/PEX16/RBCK1/ICAM1/TM7SF3	6
BILD_MYC_ONCOGENIC_SIGNATURE	5/144	207/43216	0.00449701	0.00235638	PDP1/MYC/SLC12A8/RPP40/WDR74	5
RIZKI_TUMOR_INVASIVENESS_3D_UP	5/144	208/43216	0.00457868	0.00239917	HLA-DPA1/BST2/IRS2/LIMA1/TMEM126A	5
PRAMOONJAGO_SOX4_TARGETS_UP	3/144	52/43216	0.00469784	0.00246161	GDF15/RBCK1/TNIP2	3
JI_CARCINOGENESIS_BY_KRAS_AND_STK11_UP	2/144	12/43216	0.00469784	0.00246161	GPR87/COL17A1	2
MIKKELSEN_NPC_HCP_WITH_H3K4ME3_AND_H3K27ME3	5/144	210/43216	0.00470863	0.00246726	NEFL/VGF/GPAT3/STX3/OAF	5
CREIGHTON_ENDOCRINE_THERAPY_RESISTANCE_3	9/144	719/43216	0.00470863	0.00246726	ABHD17C/TNFSF15/GDF15/GPAT3/ARHGAP5/SLC35D2/CTNNAL1/ASAH1/NBL1	9
TORCHIA_TARGETS_OF_EWSR1_FLI1_FUSION_DN	6/144	318/43216	0.00470863	0.00246726	PDLIM1/HLA-DMA/GMFG/VEGFB/IGF2BP3/OAF	6
BECKER_TAMOXIFEN_RESISTANCE_UP	3/144	53/43216	0.00486813	0.00255084	ISG15/IFI6/BST2	3
BROWNE_HCMV_INFECTION_1HR_UP	3/144	53/43216	0.00486813	0.00255084	IL24/IL6/VAT1	3
CHIARADONNA_NEOPLASTIC_TRANSFORMATION_CDC25_UP	4/144	123/43216	0.00508727	0.00266566	PDPN/PTX3/CHI3L1/IL6	4
MARSON_FOXP3_TARGETS_DN	3/144	54/43216	0.00508727	0.00266566	GRAMD1B/FOXP1/MYC	3
SUNG_METASTASIS_STROMA_DN	3/144	54/43216	0.00508727	0.00266566	MT1E/MT1G/MT1F	3
PUJANA_ATM_PCC_NETWORK	13/144	1393/43216	0.00521634	0.00273329	IL24/CD74/HLA-DRA/HLA-DPA1/AJAP1/GMFG/MYC/CUL4A/PKN1/MDM2/RASSF8/BAX/RGS10	13
FARMER_BREAST_CANCER_APOCRINE_VS_BASAL	6/144	326/43216	0.0052229	0.00273673	PDLIM1/LIMA1/KRT18/KRT7/MYC/RGS10	6
BENPORATH_EED_TARGETS	11/144	1051/43216	0.00526495	0.00275876	CEMIP/NEFL/VGF/SFRP1/GPAT3/LYPD1/YRDC/CUL4A/ASAH1/RGS10/OAF	11
EHRLICH_ICF_SYNDROM_UP	2/144	13/43216	0.00530742	0.00278102	BBC3/IGF2BP3	2
WANG_CISPLATIN_RESPONSE_AND_XPC_DN	5/144	218/43216	0.00535621	0.00280659	PDLIM1/CDA/BBC3/CTNNAL1/FADS3	5
OSWALD_HEMATOPOIETIC_STEM_CELL_IN_COLLAGEN_GEL_UP	5/144	221/43216	0.00567348	0.00297283	PTX3/YRDC/ICAM1/IL6/SPRY2	5
IZADPANAH_STEM_CELL_ADIPOSE_VS_BONE_UP	4/144	128/43216	0.00572931	0.00300208	TUBB2A/MT1G/MT1F/TP53I3	4
KLEIN_PRIMARY_EFFUSION_LYMPHOMA_DN	3/144	57/43216	0.00579323	0.00303558	HLA-DMA/PKIG/FADS3	3
KINSEY_TARGETS_OF_EWSR1_FLII_FUSION_DN	6/144	336/43216	0.00595565	0.00312068	ISG15/LIMA1/PTX3/PDP1/SLC35D2/NBL1	6
XU_RESPONSE_TO_TRETINOIN_AND_NSC682994_DN	2/144	14/43216	0.00601147	0.00314993	MYC/EIF3B	2
AMIT_SERUM_RESPONSE_60_MCF10A	3/144	58/43216	0.00601147	0.00314993	HBEGF/IRS2/PCBD1	3
CROMER_TUMORIGENESIS_UP	3/144	58/43216	0.00601147	0.00314993	IFI6/PDPN/IL6	3
PETROVA_ENDOTHELIUM_LYMPHATIC_VS_BLOOD_UP	4/144	131/43216	0.00611726	0.00320536	PDLIM1/PDPN/GMFG/HLA-DPB1	4
MORI_LARGE_PRE_BII_LYMPHOCYTE_DN	3/144	59/43216	0.00625432	0.00327718	CD74/ALDH2/HLA-DMA	3
YU_MYC_TARGETS_DN	3/144	59/43216	0.00625432	0.00327718	CD74/HLA-DRB1/HLA-DMA	3
KONDO_EZH2_TARGETS	5/144	228/43216	0.00629944	0.00330082	NNMT/IFI6/MAGEC2/ARHGAP5/C9orf116	5
IVANOVA_HEMATOPOIESIS_INTERMEDIATE_PROGENITOR	4/144	133/43216	0.00638021	0.00334315	AHCY/CTSZ/PARL/TRMT6	4
MARKEY_RB1_ACUTE_LOF_DN	5/144	229/43216	0.00638021	0.00334315	ISG15/GMFG/ADGRE1/KRT7/CTSZ	5
KANNAN_TP53_TARGETS_UP	3/144	60/43216	0.00648025	0.00339556	NEFL/GDF15/BBC3	3
DELYS_THYROID_CANCER_DN	5/144	232/43216	0.0066878	0.00350432	MT1E/SFRP1/ALDH2/MT1G/MT1F	5
MARKS_HDAC_TARGETS_DN	2/144	15/43216	0.0066878	0.00350432	BCL2L1/IL6	2
DASU_IL6_SIGNALING_UP	3/144	61/43216	0.0066878	0.00350432	PDPN/VEGFB/IL6	3
LINDSTEDT_DENDRITIC_CELL_MATURATION_A	3/144	61/43216	0.0066878	0.00350432	ISG15/ICAM1/IL6	3
MARIADASON_REGULATED_BY_HISTONE_ACETYLATION_UP	3/144	61/43216	0.0066878	0.00350432	ISG15/BCL2L1/CHI3L1	3
SENGUPTA_NASOPHARYNGEAL_CARCINOMA_DN	6/144	348/43216	0.00675648	0.00354031	MT1E/DMKN/TUBB2A/KRT7/GCLM/C9orf116	6
BOYLAN_MULTIPLE_MYELOMA_C_D_UP	4/144	138/43216	0.00708084	0.00371027	PDLIM1/GPAT3/PKIG/BCL2L1	4
PECE_MAMMARY_STEM_CELL_UP	4/144	138/43216	0.00708084	0.00371027	MT1E/TUBB2A/MT1G/MT1F	4
MULLIGHAN_MLL_SIGNATURE_1_DN	5/144	237/43216	0.00715639	0.00374986	MDK/KRT18/NBL1/CHI3L1/RPP40	5
LINDSTEDT_DENDRITIC_CELL_MATURATION_C	3/144	63/43216	0.00715639	0.00374986	ALDH2/TUBB2A/HLA-DPB1	3
MCBRYAN_PUBERTAL_TGFB1_TARGETS_DN	3/144	63/43216	0.00715639	0.00374986	SFRP1/PTX3/CHI3L1	3
PHONG_TNF_TARGETS_UP	3/144	63/43216	0.00715639	0.00374986	PTX3/ICAM1/IL6	3
SANSOM_WNT_PATHWAY_REQUIRE_MYC	3/144	63/43216	0.00715639	0.00374986	PCBD1/MYC/BAX	3
CONCANNON_APOPTOSIS_BY_EPOXOMICIN_UP	5/144	238/43216	0.00720672	0.00377623	GDF15/SERPINB8/BBC3/GCLM/MDM2	5
SANSOM_APC_MYC_TARGETS	5/144	239/43216	0.00729559	0.00382279	TUBB2A/BCL2L1/MYC/FADS3/TRMT6	5
LEE_LIVER_CANCER_HEPATOBLAST	2/144	16/43216	0.00729559	0.00382279	KRT7/IL6	2
LUI_THYROID_CANCER_CLUSTER_5	2/144	16/43216	0.00729559	0.00382279	HLA-DRB1/HLA-DMA	2
BROWNE_HCMV_INFECTION_6HR_UP	3/144	64/43216	0.00735559	0.00385423	HBEGF/ISG15/IFI6	3
CHIARADONNA_NEOPLASTIC_TRANSFORMATION_KRAS_DN	4/144	141/43216	0.00735559	0.00385423	ISG15/TUBB2A/FOXP1/ASAH1	4
LINDGREN_BLADDER_CANCER_CLUSTER_2A_DN	4/144	141/43216	0.00735559	0.00385423	MT1E/ALDH2/CTNNAL1/RASSF8	4
WELCSH_BRCA1_TARGETS_DN	4/144	141/43216	0.00735559	0.00385423	MYC/GAL/PKN1/EIF3B	4
SENESE_HDAC1_AND_HDAC2_TARGETS_UP	5/144	241/43216	0.0074273	0.00389181	IL24/SFRP1/GPAT3/PTX3/BCL2L1	5
GROSS_HYPOXIA_VIA_ELK3_AND_HIF1A_UP	4/144	142/43216	0.00747974	0.00391929	HBEGF/RBPJ/ARHGAP5/SPRY2	4
MANNE_COVID19_NONICU_VS_HEALTHY_DONOR_PLATELETS_UP	4/144	142/43216	0.00747974	0.00391929	ISG15/IFI6/HBE1/TP53I3	4
AMIT_SERUM_RESPONSE_120_MCF10A	3/144	65/43216	0.00754517	0.00395357	IRS2/RAP2B/YRDC	3
PILON_KLF1_TARGETS_UP	7/144	493/43216	0.00765767	0.00401252	PLEK2/HBE1/IRS2/MARCO/GCLM/CTNNAL1/MDM2	7
BLANCO_MELO_COVID19_BRONCHIAL_EPITHELIAL_CELLS_SARS_COV_2_INFECTION_UP	4/144	144/43216	0.00777866	0.00407592	HBEGF/BST2/ICAM1/IL6	4
YAO_TEMPORAL_RESPONSE_TO_PROGESTERONE_CLUSTER_14	4/144	144/43216	0.00777866	0.00407592	PRELID3B/CLPTM1L/BAX/WDR74	4
WESTON_VEGFA_TARGETS_3HR	3/144	66/43216	0.00778972	0.00408171	NNMT/ADGRE1/KRT7	3
LASTOWSKA_NEUROBLASTOMA_COPY_NUMBER_DN	9/144	795/43216	0.00788303	0.00413061	RBPJ/CMTM8/PCBD1/TMEM126A/THYN1/TBRG1/DCUN1D5/FADS3/MAD2L2	9
BOWIE_RESPONSE_TO_EXTRACELLULAR_MATRIX	2/144	17/43216	0.00788303	0.00413061	ISG15/IFI6	2
IGLESIAS_E2F_TARGETS_UP	4/144	145/43216	0.00788303	0.00413061	CD74/TUBB2A/CTSZ/BAX	4
AMIT_EGF_RESPONSE_120_HELA	3/144	67/43216	0.00801367	0.00419906	HBEGF/GDF15/IRS2	3
LINDVALL_IMMORTALIZED_BY_TERT_UP	3/144	67/43216	0.00801367	0.00419906	KRT18/CTSZ/RGS10	3
BILD_HRAS_ONCOGENIC_SIGNATURE	5/144	248/43216	0.00809739	0.00424292	HBEGF/GDF15/GPAT3/PTX3/CD274	5
HSIAO_LIVER_SPECIFIC_GENES	5/144	249/43216	0.00821705	0.00430563	NNMT/ALDH2/PCBD1/ACAA2/FST	5
VERHAAK_AML_WITH_NPM1_MUTATED_DN	5/144	250/43216	0.00833787	0.00436894	HLA-DPA1/ALDH2/HLA-DPB1/NBL1/CHI3L1	5
DARWICHE_PAPILLOMA_RISK_HIGH_UP	4/144	149/43216	0.00853049	0.00446987	HBE1/GCLM/ICAM1/CHI3L1	4
DARWICHE_SQUAMOUS_CELL_CARCINOMA_UP	4/144	149/43216	0.00853049	0.00446987	HBE1/GCLM/ICAM1/CHI3L1	4
BOWIE_RESPONSE_TO_TAMOXIFEN	2/144	18/43216	0.00863665	0.00452549	ISG15/IFI6	2
HAMAI_APOPTOSIS_VIA_TRAIL_UP	8/144	655/43216	0.00876034	0.0045903	ALDH2/ARHGAP5/LIMA1/FST/CTNNAL1/ASAH1/CTSZ/TM7SF3	8
DITTMER_PTHLH_TARGETS_DN	3/144	70/43216	0.0088786	0.00465227	CUL4A/MT1G/RGS10	3
RICKMAN_TUMOR_DIFFERENTIATED_WELL_VS_POORLY_DN	6/144	379/43216	0.00928701	0.00486627	HBEGF/CEMIP/PDPN/LIMA1/FST/LRFN4	6
JAEGER_METASTASIS_DN	5/144	258/43216	0.00937383	0.00491177	ALDH2/CDA/GPR87/COL17A1/FST	5
TONKS_TARGETS_OF_RUNX1_RUNX1T1_FUSION_ERYTHROCYTE_DN	2/144	19/43216	0.00946513	0.00495961	PDLIM1/HBE1	2
XU_HGF_TARGETS_INDUCED_BY_AKT1_6HR	2/144	19/43216	0.00946513	0.00495961	ISG15/IFI6	2
LINDVALL_IMMORTALIZED_BY_TERT_DN	3/144	73/43216	0.00987091	0.00517223	NNMT/PDPN/ARHGAP5	3
TONKS_TARGETS_OF_RUNX1_RUNX1T1_FUSION_ERYTHROCYTE_UP	4/144	158/43216	0.0102925	0.00539314	IFI6/GDF15/AP1S1/VAT1	4
HOLLMANN_APOPTOSIS_VIA_CD40_DN	5/144	265/43216	0.0103155	0.00540519	PDLIM1/GMFG/PCBD1/PKIG/THYN1	5
HUI_MAPK14_TARGETS_UP	2/144	20/43216	0.0103155	0.00540519	ISG15/SFRP1	2
IIZUKA_LIVER_CANCER_PROGRESSION_L1_G1_UP	2/144	20/43216	0.0103155	0.00540519	MT1E/MT1F	2
MURAKAMI_UV_RESPONSE_24HR	2/144	20/43216	0.0103155	0.00540519	IFI6/IL6	2
CAIRO_HEPATOBLASTOMA_DN	5/144	268/43216	0.0107461	0.00563083	NNMT/SERPINB8/MARCO/CDA/ACAA2	5
TORCHIA_TARGETS_OF_EWSR1_FLI1_FUSION_UP	5/144	268/43216	0.0107461	0.00563083	PLEK2/CDA/BBC3/SLC35D2/CAMK1D	5
BRUECKNER_TARGETS_OF_MIRLET7A3_DN	3/144	76/43216	0.0107668	0.00564168	NNMT/SFRP1/AKR1B1	3
MAHAJAN_RESPONSE_TO_IL1A_UP	3/144	76/43216	0.0107668	0.00564168	HBEGF/MYC/IL6	3
MOREAUX_B_LYMPHOCYTE_MATURATION_BY_TACI_DN	3/144	76/43216	0.0107668	0.00564168	TMEM126A/THYN1/FIBP	3
GARGALOVIC_RESPONSE_TO_OXIDIZED_PHOSPHOLIPIDS_GREY_DN	3/144	77/43216	0.0111102	0.00582159	LYPD1/FOXP1/MT1F	3
MURAKAMI_UV_RESPONSE_6HR_DN	2/144	21/43216	0.0111102	0.00582159	IFI6/IL6	2
SCHAEFFER_SOX9_TARGETS_IN_PROSTATE_DEVELOPMENT_UP	2/144	21/43216	0.0111102	0.00582159	BCL2L1/FST	2
RODRIGUES_NTN1_TARGETS_DN	4/144	163/43216	0.0111102	0.00582159	HLA-DRB1/TNFSF15/KRT18/CUL4A	4
BERENJENO_TRANSFORMED_BY_RHOA_DN	6/144	398/43216	0.0112352	0.00588709	NNMT/LIMA1/PTX3/VEGFB/TM7SF3/FIBP	6
OISHI_CHOLANGIOMA_STEM_CELL_LIKE_DN	5/144	274/43216	0.011533	0.00604312	ALDH2/CDA/LIMA1/IGF2BP3/MT1G	5
CAIRO_LIVER_DEVELOPMENT_UP	4/144	166/43216	0.0116652	0.00611243	MDK/PDPN/HBE1/LRFN4	4
SMID_BREAST_CANCER_LUMINAL_B_UP	4/144	166/43216	0.0116652	0.00611243	IL24/GDF15/KRT18/C9orf116	4
BURTON_ADIPOGENESIS_8	3/144	79/43216	0.0116652	0.00611243	PDPN/ASAH1/BAX	3
SCIBETTA_KDM5B_TARGETS_DN	3/144	79/43216	0.0116652	0.00611243	ISG15/GAL/MT1F	3
YAO_TEMPORAL_RESPONSE_TO_PROGESTERONE_CLUSTER_12	3/144	79/43216	0.0116652	0.00611243	MDK/ALDH2/AHCY	3
RODRIGUES_THYROID_CARCINOMA_ANAPLASTIC_DN	7/144	545/43216	0.0118937	0.00623214	HLA-DPA1/ARHGAP5/FOXP1/SLC35D2/CAMK1D/ASAH1/MT1F	7
REN_ALVEOLAR_RHABDOMYOSARCOMA_DN	6/144	407/43216	0.0122806	0.00643488	CEMIP/NNMT/LIMA1/PTX3/AP1S1/VAT1	6
JACKSON_DNMT1_TARGETS_UP	3/144	82/43216	0.0128301	0.00672283	ISG15/SFRP1/AHCY	3
ROSS_ACUTE_MYELOID_LEUKEMIA_CBF	3/144	82/43216	0.0128301	0.00672283	HLA-DPA1/HLA-DPB1/BLVRA	3
BRACHAT_RESPONSE_TO_CISPLATIN	2/144	23/43216	0.0128457	0.00673098	ADGRE1/MDM2	2
GENTILE_UV_HIGH_DOSE_UP	2/144	23/43216	0.0128457	0.00673098	HBEGF/ISG15	2
HOLLERN_SQUAMOUS_BREAST_TUMOR	4/144	172/43216	0.0129857	0.00680436	IL24/KRT81/SERPINB8/GPR87	4
NAKAYAMA_SOFT_TISSUE_TUMORS_PCA1_UP	3/144	83/43216	0.0131196	0.00687451	HLA-DRA/HLA-DPA1/NNMT	3
YOSHIMURA_MAPK8_TARGETS_UP	11/144	1224/43216	0.0131196	0.00687451	CD74/NEFL/GDF15/HLA-DMA/IRS2/KRT18/BCL2L1/ESRRA/GAL/CAMK1D/BAX	11
KATSANOU_ELAVL1_TARGETS_UP	4/144	173/43216	0.0131196	0.00687451	GDF15/FAM210B/CMBL/C9orf116	4
SENGUPTA_NASOPHARYNGEAL_CARCINOMA_WITH_LMP1_DN	4/144	173/43216	0.0131196	0.00687451	DMKN/NNMT/PDPN/KRT7	4
NAKAMURA_TUMOR_ZONE_PERIPHERAL_VS_CENTRAL_UP	5/144	286/43216	0.0132472	0.00694135	HLA-DRB1/TUBB2A/KRT7/FST/CTNNAL1	5
DOUGLAS_BMI1_TARGETS_UP	7/144	560/43216	0.0133441	0.00699212	RBPJ/TUBB2A/IRS2/RAP2B/PDP1/GAL/TRMT6	7
NAKAYAMA_SOFT_TISSUE_TUMORS_PCA2_DN	3/144	84/43216	0.0133441	0.00699212	BST2/SFRP1/PTX3	3
SCHUETZ_BREAST_CANCER_DUCTAL_INVASIVE_DN	3/144	84/43216	0.0133441	0.00699212	MDK/GDF15/GPR87	3
MOREAUX_MULTIPLE_MYELOMA_BY_TACI_DN	4/144	175/43216	0.0134108	0.00702707	TMEM126A/THYN1/NADSYN1/FIBP	4
GENTILE_UV_HIGH_DOSE_DN	5/144	288/43216	0.0134108	0.00702707	HBEGF/ISG15/STX3/IGF2BP3/RPP40	5
BLANCO_MELO_COVID19_SARS_COV_2_INFECTION_CALU3_CELLS_DN	2/144	24/43216	0.0134108	0.00702707	SNRNP25/C9orf116	2
MISHRA_CARCINOMA_ASSOCIATED_FIBROBLAST_DN	2/144	24/43216	0.0134108	0.00702707	KRT18/KRT7	2
WANG_TNF_TARGETS	2/144	24/43216	0.0134108	0.00702707	GDF15/IL6	2
VIETOR_IFRD1_TARGETS	2/144	24/43216	0.0134108	0.00702707	KRT7/CTSZ	2
YANG_BREAST_CANCER_ESR1_DN	2/144	24/43216	0.0134108	0.00702707	SFRP1/RAP2B	2
VECCHI_GASTRIC_CANCER_ADVANCED_VS_EARLY_UP	4/144	176/43216	0.0135275	0.00708826	IL24/CEMIP/IGF2BP3/IL6	4
MANNE_COVID19_COMBINED_COHORT_VS_HEALTHY_DONOR_PLATELETS_UP	4/144	177/43216	0.013735	0.00719694	ISG15/IFI6/HBE1/TP53I3	4
TAKEDA_TARGETS_OF_NUP98_HOXA9_FUSION_16D_UP	4/144	177/43216	0.013735	0.00719694	PDLIM1/ISG15/IFI6/SLC12A8	4
WANG_SMARCE1_TARGETS_UP	5/144	291/43216	0.0137603	0.0072102	LIMA1/PTX3/KRT18/SLC12A8/CHI3L1	5
BLANCO_MELO_COVID19_SARS_COV_2_INFECTION_A594_CELLS_UP	3/144	86/43216	0.013796	0.00722891	PTX3/ICAM1/IL6	3
LEIN_MEDULLA_MARKERS	3/144	86/43216	0.013796	0.00722891	HLA-DRB1/MYC/VEGFB	3
BASAKI_YBX1_TARGETS_UP	5/144	292/43216	0.0138554	0.00726004	TUBB2A/CDA/DCUN1D5/MT1G/MT1F	5
FLECHNER_BIOPSY_KIDNEY_TRANSPLANT_OK_VS_DONOR_UP	7/144	568/43216	0.0138554	0.00726004	CD74/HLA-DRA/HLA-DPA1/HLA-DRB1/SFRP1/HLA-DPB1/VAT1	7
MEBARKI_HCC_PROGENITOR_WNT_UP_CTNNB1_DEPENDENT	3/144	87/43216	0.014112	0.00739449	LYPD1/SLC12A8/IGF2BP3	3
SMITH_TERT_TARGETS_DN	3/144	87/43216	0.014112	0.00739449	NEFL/AHCY/ASAH1	3
BACOLOD_RESISTANCE_TO_ALKYLATING_AGENTS_UP	2/144	25/43216	0.0141121	0.00739454	MDK/MT1F	2
GENTILE_UV_LOW_DOSE_UP	2/144	25/43216	0.0141121	0.00739454	ISG15/GDF15	2
PUJANA_BRCA1_PCC_NETWORK	13/144	1625/43216	0.0141668	0.00742319	CD74/AHCY/RBCK1/MYC/CUL4A/IGF2BP3/PKN1/MDM2/RASSF8/RPP40/EIF3B/BAX/RGS10	13
DEBIASI_APOPTOSIS_BY_REOVIRUS_INFECTION_UP	5/144	298/43216	0.0148136	0.00776213	ISG15/IFI6/BST2/ARHGAP5/STX3	5
MUELLER_PLURINET	5/144	298/43216	0.0148136	0.00776213	CDA/STX3/MYC/RPP40/MT1G	5
FERRANDO_T_ALL_WITH_MLL_ENL_FUSION_DN	3/144	89/43216	0.0148249	0.00776805	ACAA2/MYC/EIF3B	3
GOBERT_OLIGODENDROCYTE_DIFFERENTIATION_DN	10/144	1077/43216	0.0149578	0.00783772	SERPINB8/CTSF/LYPD1/ARHGAP5/FOXP1/PKIG/ACAA2/LRFN4/TM7SF3/VAT1	10
CHEN_ETV5_TARGETS_SERTOLI	2/144	26/43216	0.0149578	0.00783772	CEMIP/IL6	2
FONTAINE_THYROID_TUMOR_UNCERTAIN_MALIGNANCY_DN	2/144	26/43216	0.0149578	0.00783772	IL24/CD274	2
HOEGERKORP_CD44_TARGETS_DIRECT_UP	2/144	26/43216	0.0149578	0.00783772	NBL1/IL6	2
BAELDE_DIABETIC_NEPHROPATHY_DN	6/144	435/43216	0.0153246	0.0080299	ISG15/BST2/TUBB2A/ARHGAP5/CHI3L1/RGS10	6
VERHAAK_AML_WITH_NPM1_MUTATED_UP	4/144	185/43216	0.0153443	0.00804022	GDF15/PTX3/ADGRE1/IL6	4
GAVIN_FOXP3_TARGETS_CLUSTER_P6	3/144	91/43216	0.0155155	0.00812994	IGF2BP3/ICAM1/STARD10	3
SENGUPTA_NASOPHARYNGEAL_CARCINOMA_UP	5/144	303/43216	0.0155288	0.00813689	TNFSF15/BST2/CHI3L1/TM7SF3/CD274	5
TAKEDA_TARGETS_OF_NUP98_HOXA9_FUSION_3D_UP	4/144	186/43216	0.0155288	0.00813689	ISG15/IFI6/BST2/SLC12A8	4
ZHONG_RESPONSE_TO_AZACITIDINE_AND_TSA_UP	4/144	187/43216	0.0157739	0.00826531	VCX/PAGE1/TUBB2A/STX3	4
MORI_MATURE_B_LYMPHOCYTE_UP	3/144	92/43216	0.0157739	0.00826531	CD74/HLA-DRB1/HLA-DMA	3
MCMURRAY_TP53_HRAS_COOPERATION_RESPONSE_UP	2/144	27/43216	0.0157739	0.00826531	HBEGF/OAF	2
XU_AKT1_TARGETS_6HR	2/144	27/43216	0.0157739	0.00826531	ISG15/IFI6	2
HECKER_IFNB1_TARGETS	3/144	93/43216	0.016219	0.00849853	ISG15/IFI6/CHI3L1	3
KIM_ALL_DISORDERS_OLIGODENDROCYTE_NUMBER_CORR_UP	8/144	751/43216	0.0163595	0.00857219	CD74/ALDH2/TUBB2A/AHCY/PKIG/AKR1B1/NBL1/FIBP	8
MITSIADES_RESPONSE_TO_APLIDIN_UP	6/144	444/43216	0.0164858	0.00863833	HBEGF/IRS2/LIMA1/BBC3/SH2D2A/ICAM1	6
LIM_MAMMARY_LUMINAL_MATURE_DN	3/144	94/43216	0.0165559	0.00867509	SFRP1/IRS2/RAP2B	3
ZHAN_MULTIPLE_MYELOMA_CD1_AND_CD2_UP	3/144	94/43216	0.0165559	0.00867509	MDK/ALDH2/FADS3	3
BERENJENO_ROCK_SIGNALING_NOT_VIA_RHOA_UP	2/144	28/43216	0.0166335	0.00871572	ALDH2/ACAA2	2
LOPES_METHYLATED_IN_COLON_CANCER_UP	2/144	28/43216	0.0166335	0.00871572	SFRP1/MT1G	2
WILENSKY_RESPONSE_TO_DARAPLADIB	2/144	28/43216	0.0166335	0.00871572	HLA-DMA/CHI3L1	2
MOOTHA_MITOCHONDRIA	6/144	450/43216	0.0173447	0.00908839	ALDH2/BCL2L1/ACAA2/MPST/BAX/FIBP	6
CHIANG_LIVER_CANCER_SUBCLASS_UNANNOTATED_DN	4/144	194/43216	0.0174035	0.00911923	CTNNAL1/DCUN1D5/MAD2L2/BAX	4
RIGGI_EWING_SARCOMA_PROGENITOR_DN	4/144	194/43216	0.0174035	0.00911923	HLA-DPA1/FST/SLC12A8/CHI3L1	4
GILDEA_METASTASIS	2/144	29/43216	0.0175196	0.00918002	BST2/PTX3	2
HOFMANN_MYELODYSPLASTIC_SYNDROM_LOW_RISK_DN	2/144	29/43216	0.0175196	0.00918002	GDF15/TUBB2A	2
LU_TUMOR_VASCULATURE_UP	2/144	29/43216	0.0175196	0.00918002	ISG15/CMTM8	2
WATANABE_COLON_CANCER_MSI_VS_MSS_UP	2/144	29/43216	0.0175196	0.00918002	MT1E/IFI6	2
TAKEDA_TARGETS_OF_NUP98_HOXA9_FUSION_10D_UP	4/144	195/43216	0.0175196	0.00918002	ISG15/IFI6/ARHGAP5/KRT18	4
NAKAMURA_ADIPOGENESIS_LATE_UP	3/144	97/43216	0.0175825	0.009213	IRS2/STX3/MYC	3
DACOSTA_UV_RESPONSE_VIA_ERCC3_UP	5/144	316/43216	0.0175926	0.0092183	MDK/ISG15/TUBB2A/GAGE1/TP53I3	5
FULCHER_INFLAMMATORY_RESPONSE_LECTIN_VS_LPS_DN	6/144	454/43216	0.0176881	0.00926835	CEMIP/MARCO/FOXP1/ADGRE1/RAP2B/BLVRA	6
BROWNE_HCMV_INFECTION_10HR_UP	3/144	98/43216	0.0179299	0.00939501	IL24/IFI6/IL6	3
ROVERSI_GLIOMA_COPY_NUMBER_UP	3/144	98/43216	0.0179299	0.00939501	MDK/GALNT8/PEX16	3
LEE_BMP2_TARGETS_UP	8/144	769/43216	0.0179805	0.00942156	PDPN/CTSF/PCBD1/FOXP1/KRT18/KRT7/PKN1/VAT1	8
GAZDA_DIAMOND_BLACKFAN_ANEMIA_MYELOID_UP	2/144	30/43216	0.0183304	0.0096049	HBEGF/BAX	2
HOLLERN_SOLID_NODULAR_BREAST_TUMOR_DN	2/144	30/43216	0.0183304	0.0096049	PDPN/ICAM1	2
KAMIKUBO_MYELOID_CEBPA_NETWORK	2/144	30/43216	0.0183304	0.0096049	ALDH2/ADGRE1	2
BROWNE_HCMV_INFECTION_20HR_DN	3/144	100/43216	0.0187574	0.00982866	PKIG/FST/IGF2BP3	3
FORTSCHEGGER_PHF8_TARGETS_DN	8/144	776/43216	0.0187574	0.00982866	ISG15/PLEK2/GPAT3/BCL2L1/YRDC/CTNNAL1/UQCC1/IL6	8
FARMER_BREAST_CANCER_APOCRINE_VS_LUMINAL	5/144	325/43216	0.0192918	0.0101087	PDLIM1/BST2/KRT7/ACAA2/MDM2	5
BURTON_ADIPOGENESIS_1	2/144	31/43216	0.0192918	0.0101087	IRS2/IL6	2
DANG_MYC_TARGETS_DN	2/144	31/43216	0.0192918	0.0101087	TMEM126A/MYC	2
SIMBULAN_PARP1_TARGETS_UP	2/144	31/43216	0.0192918	0.0101087	FST/MDM2	2
TAKEDA_TARGETS_OF_NUP98_HOXA9_FUSION_8D_DN	4/144	203/43216	0.0194716	0.0102029	ALDH2/MARCO/CAMK1D/CHI3L1	4
CHEN_LVAD_SUPPORT_OF_FAILING_HEART_UP	3/144	102/43216	0.0195153	0.0102258	MT1E/IRS2/MT1F	3
WEI_MYCN_TARGETS_WITH_E_BOX	8/144	785/43216	0.0197656	0.0103569	GPAT3/GCLM/LRFN4/PBDC1/RPP40/EIF3B/TRMT6/HGS	8
RICKMAN_HEAD_AND_NECK_CANCER_A	3/144	103/43216	0.0199641	0.010461	SFRP1/PTX3/ADGRE1	3
SHEPARD_CRASH_AND_BURN_MUTANT_UP	4/144	205/43216	0.0199766	0.0104675	FST/MDM2/STARD10/BAX	4
KIM_WT1_TARGETS_DN	6/144	470/43216	0.0200596	0.010511	MARCO/BCL2L1/RAP2B/CUL4A/IGF2BP3/ASAH1	6
GARY_CD5_TARGETS_UP	6/144	473/43216	0.0206322	0.010811	CD74/CMTM8/PKN1/ICAM1/MPST/TNIP2	6
CHAUHAN_RESPONSE_TO_METHOXYESTRADIOL_DN	3/144	105/43216	0.0208763	0.0109389	CD74/PDLIM1/TUBB2A	3
APPEL_IMATINIB_RESPONSE	2/144	33/43216	0.0212911	0.0111563	ASAH1/CTSZ	2
CEBALLOS_TARGETS_OF_TP53_AND_MYC_DN	2/144	33/43216	0.0212911	0.0111563	HBEGF/MDM2	2
PLASARI_TGFB1_TARGETS_1HR_UP	2/144	33/43216	0.0212911	0.0111563	HBEGF/IL6	2
IVANOVA_HEMATOPOIESIS_STEM_CELL_LONG_TERM	4/144	212/43216	0.0220794	0.0115693	HBEGF/FILIP1/KRT7/C9orf116	4
SHEPARD_BMYB_MORPHOLINO_UP	4/144	212/43216	0.0220794	0.0115693	KRT18/FST/MDM2/BAX	4
PEDERSEN_METASTASIS_BY_ERBB2_ISOFORM_4	3/144	108/43216	0.0222805	0.0116747	HLA-DRB1/GPR87/FCRLB	3
GROSS_HYPOXIA_VIA_ELK3_ONLY_UP	2/144	34/43216	0.022331	0.0117012	FST/IL6	2
VALK_AML_CLUSTER_3	2/144	34/43216	0.022331	0.0117012	SERPINB8/BLVRA	2
RUTELLA_RESPONSE_TO_CSF2RB_AND_IL4_UP	5/144	341/43216	0.0225169	0.0117986	GCLM/SLC12A8/CHI3L1/TNIP2/VAT1	5
CAIRO_HEPATOBLASTOMA_CLASSES_DN	4/144	214/43216	0.0225169	0.0117986	ALDH2/CTSF/CAMK1D/NBL1	4
LOCKWOOD_AMPLIFIED_IN_LUNG_CANCER	4/144	214/43216	0.0225169	0.0117986	CTSF/ARHGAP5/MYC/CLPTM1L	4
COULOUARN_TEMPORAL_TGFB1_SIGNATURE_UP	3/144	109/43216	0.0225169	0.0117986	LIMA1/SLC35D2/RASSF8	3
DOANE_BREAST_CANCER_ESR1_UP	3/144	109/43216	0.0225169	0.0117986	GDF15/KRT18/C9orf116	3
BLANCO_MELO_BRONCHIAL_EPITHELIAL_CELLS_INFLUENZA_A_DEL_NS1_INFECTION_UP	7/144	644/43216	0.0229467	0.0120238	HBEGF/IFI6/BST2/RBCK1/BBC3/ICAM1/SPRY2	7
GROSS_HYPOXIA_VIA_HIF1A_DN	3/144	110/43216	0.0229467	0.0120238	HBEGF/FST/SPRY2	3
WOOD_EBV_EBNA1_TARGETS_UP	3/144	110/43216	0.0229467	0.0120238	GCLM/MYC/ICAM1	3
GAUSSMANN_MLL_AF4_FUSION_TARGETS_G_DN	2/144	35/43216	0.0230409	0.0120731	SERPINB8/AKR1B1	2
HAN_JNK_SINGALING_UP	2/144	35/43216	0.0230409	0.0120731	ISG15/FOXP1	2
RODRIGUES_NTN1_AND_DCC_TARGETS	2/144	35/43216	0.0230409	0.0120731	MT1E/MT1F	2
ROZANOV_MMP14_TARGETS_DN	2/144	35/43216	0.0230409	0.0120731	VCX3A/AJAP1	2
KIM_WT1_TARGETS_UP	4/144	217/43216	0.0231486	0.0121296	HBEGF/PTX3/MYC/SPRY2	4
AMUNDSON_RESPONSE_TO_ARSENITE	4/144	218/43216	0.0234725	0.0122993	MT1E/ESRRA/MT1G/MT1F	4
MARSON_BOUND_BY_FOXP3_STIMULATED	9/144	994/43216	0.0235599	0.0123451	SNRNP25/RBPJ/GMFG/MYC/CAMK1D/MDM2/TBRG1/CD274/OAF	9
PATIL_LIVER_CANCER	7/144	652/43216	0.0238436	0.0124937	RBCK1/GCLM/CLPTM1L/AP1S1/HGS/VAT1/TP53I3	7
CUI_TCF21_TARGETS_UP	2/144	36/43216	0.0238436	0.0124937	MDK/STARD10	2
HEIDENBLAD_AMPLICON_12P11_12_UP	2/144	36/43216	0.0238436	0.0124937	RASSF8/TM7SF3	2
HU_GENOTOXIC_DAMAGE_24HR	2/144	36/43216	0.0238436	0.0124937	ISG15/TUBB2A	2
MEDINA_SMARCA4_TARGETS	2/144	36/43216	0.0238436	0.0124937	NADSYN1/STARD10	2
PACHER_TARGETS_OF_IGF1_AND_IGF2_UP	2/144	36/43216	0.0238436	0.0124937	KRT81/GDF15	2
WEIGEL_OXIDATIVE_STRESS_BY_HNE_AND_H2O2	2/144	36/43216	0.0238436	0.0124937	MYC/SPRY2	2
PEREZ_TP53_TARGETS	10/144	1183/43216	0.0238436	0.0124937	HBEGF/CEMIP/ABHD17C/ISG15/GRAMD1B/CMBL/MDM2/FADS3/PARL/TP53I3	10
DAZARD_RESPONSE_TO_UV_NHEK_UP	4/144	222/43216	0.0244913	0.0128331	HBEGF/TUBB2A/MT1G/IL6	4
SNIJDERS_AMPLIFIED_IN_HEAD_AND_NECK_TUMORS	2/144	37/43216	0.0248893	0.0130417	RBPJ/MDM2	2
STEARMAN_TUMOR_FIELD_EFFECT_UP	2/144	37/43216	0.0248893	0.0130417	CTSZ/CHI3L1	2
WANG_BARRETTS_ESOPHAGUS_AND_ESOPHAGUS_CANCER_DN	2/144	37/43216	0.0248893	0.0130417	CDA/VAT1	2
MARZEC_IL2_SIGNALING_UP	3/144	115/43216	0.0248893	0.0130417	IL24/BCL2L1/MYC	3
ACOSTA_PROLIFERATION_INDEPENDENT_MYC_TARGETS_DN	3/144	116/43216	0.0254215	0.0133205	KRT18/BCL2L1/MYC	3
DUTERTRE_ESTRADIOL_RESPONSE_24HR_DN	6/144	503/43216	0.0254215	0.0133205	PDLIM1/GDF15/ARHGAP5/LIMA1/PDP1/ACAA2	6
LINDGREN_BLADDER_CANCER_CLUSTER_3_DN	4/144	226/43216	0.0256853	0.0134587	GMFG/STX3/MYC/SPRY2	4
AMIT_SERUM_RESPONSE_480_MCF10A	2/144	38/43216	0.0259102	0.0135766	PTX3/MT1F	2
WEINMANN_ADAPTATION_TO_HYPOXIA_DN	2/144	38/43216	0.0259102	0.0135766	NNMT/IL6	2
GOLDRATH_ANTIGEN_RESPONSE	5/144	359/43216	0.0260993	0.0136757	CD74/HLA-DRB1/ADGRE1/TMEM126A/STARD10	5
BURTON_ADIPOGENESIS_5	3/144	118/43216	0.0263403	0.013802	C16orf74/ESRRA/PRELID3B	3
AMIT_EGF_RESPONSE_60_MCF10A	2/144	39/43216	0.0268753	0.0140823	SLC35D2/IL6	2
GAZDA_DIAMOND_BLACKFAN_ANEMIA_PROGENITOR_UP	2/144	39/43216	0.0268753	0.0140823	HLA-DPA1/BAX	2
LIANG_HEMATOPOIESIS_STEM_CELL_NUMBER_SMALL_VS_HUGE_UP	2/144	39/43216	0.0268753	0.0140823	GCLM/EIF3B	2
OLSSON_E2F3_TARGETS_DN	2/144	39/43216	0.0268753	0.0140823	FST/MT1F	2
ONGUSAHA_TP53_TARGETS	2/144	39/43216	0.0268753	0.0140823	CTSF/MDM2	2
ZWANG_CLASS_3_TRANSIENTLY_INDUCED_BY_EGF	4/144	231/43216	0.0271487	0.0142255	HBEGF/RAP2B/PDP1/IL6	4
BENPORATH_SUZ12_TARGETS	9/144	1026/43216	0.0271487	0.0142255	CEMIP/NEFL/SFRP1/GPAT3/LYPD1/YRDC/NBL1/RGS10/OAF	9
BHATI_G2M_ARREST_BY_2METHOXYESTRADIOL_UP	3/144	120/43216	0.0271487	0.0142255	IL24/GCLM/CTNNAL1	3
LEE_RECENT_THYMIC_EMIGRANT	4/144	235/43216	0.0286322	0.0150029	PDLIM1/ISG15/IGF2BP3/SPRY2	4
MIYAGAWA_TARGETS_OF_EWSR1_ETS_FUSIONS_DN	4/144	236/43216	0.0289954	0.0151932	CEMIP/FST/CHI3L1/IL6	4
ELVIDGE_HIF1A_AND_HIF2A_TARGETS_UP	2/144	41/43216	0.0291516	0.0152751	STX3/RPP40	2
LI_LUNG_CANCER	2/144	41/43216	0.0291516	0.0152751	KRT18/MDM2	2
SMID_BREAST_CANCER_RELAPSE_IN_BRAIN_UP	2/144	41/43216	0.0291516	0.0152751	SFRP1/PTX3	2
MISSIAGLIA_REGULATED_BY_METHYLATION_UP	3/144	125/43216	0.0299965	0.0157178	PAGE1/ISG15/BST2	3
DORN_ADENOVIRUS_INFECTION_24HR_DN	2/144	42/43216	0.0303659	0.0159114	LIMA1/IL6	2
MCGARVEY_SILENCED_BY_METHYLATION_IN_COLON_CANCER	2/144	42/43216	0.0303659	0.0159114	SFRP1/ICAM1	2
CREIGHTON_ENDOCRINE_THERAPY_RESISTANCE_1	6/144	528/43216	0.0305034	0.0159834	DMKN/LYPD1/THYN1/MYC/NADSYN1/FADS3	6
BENPORATH_ES_1	5/144	378/43216	0.0310061	0.0162468	DMKN/SFRP1/GAL/IGF2BP3/MAD2L2	5
STEARMAN_LUNG_CANCER_EARLY_VS_LATE_UP	3/144	127/43216	0.03102	0.0162541	STX3/CHI3L1/TM7SF3	3
MA_MYELOID_DIFFERENTIATION_DN	2/144	43/43216	0.0314743	0.0164921	HBEGF/RBPJ	2
VARELA_ZMPSTE24_TARGETS_UP	2/144	43/43216	0.0314743	0.0164921	BCL2L1/MYC	2
MIKKELSEN_MEF_LCP_WITH_H3K4ME3	3/144	128/43216	0.0315068	0.0165091	NNMT/SERPINB8/PKIG	3
WANG_SMARCE1_TARGETS_DN	5/144	384/43216	0.0326519	0.0171092	GDF15/BST2/AKR1B1/GAL/IGF2BP3	5
KAAB_FAILED_HEART_VENTRICLE_DN	2/144	44/43216	0.0326519	0.0171092	ISG15/VAT1	2
VANTVEER_BREAST_CANCER_METASTASIS_UP	2/144	44/43216	0.0326519	0.0171092	KRT18/BBC3	2
SENESE_HDAC2_TARGETS_DN	3/144	131/43216	0.0332958	0.0174466	NEFL/PDLIM1/KRT81	3
VART_KSHV_INFECTION_ANGIOGENIC_MARKERS_DN	3/144	132/43216	0.0337128	0.017665	MDK/TNFSF15/SFRP1	3
SAGIV_CD24_TARGETS_DN	2/144	45/43216	0.0337128	0.017665	GDF15/ICAM1	2
WANG_TARGETS_OF_MLL_CBP_FUSION_DN	2/144	45/43216	0.0337128	0.017665	CUL4A/CTSZ	2
ZHAN_MULTIPLE_MYELOMA_MS_DN	2/144	45/43216	0.0337128	0.017665	TMEM126A/SLC35D2	2
ZHAN_V2_LATE_DIFFERENTIATION_GENES	2/144	45/43216	0.0337128	0.017665	PCBD1/AKR1B1	2
DANG_REGULATED_BY_MYC_DN	4/144	250/43216	0.0338363	0.0177298	HBEGF/TMEM126A/MYC/MDM2	4
MEISSNER_BRAIN_HCP_WITH_H3K4ME3_AND_H3K27ME3	9/144	1072/43216	0.0338465	0.0177351	CEMIP/PDLIM1/VGF/SFRP1/CMTM8/LYPD1/FST/RGS10/OAF	9
PANGAS_TUMOR_SUPPRESSION_BY_SMAD1_AND_SMAD5_UP	3/144	133/43216	0.0341716	0.0179055	GMFG/PCBD1/ADGRE1	3
SENESE_HDAC3_TARGETS_DN	6/144	546/43216	0.0343882	0.018019	PDLIM1/DMKN/C16orf74/CLPTM1L/VSTM1/FIBP	6
YEGNASUBRAMANIAN_PROSTATE_CANCER	3/144	134/43216	0.0345211	0.0180886	KRT81/PAGE1/GAGE1	3
BURTON_ADIPOGENESIS_PEAK_AT_2HR	2/144	46/43216	0.0345211	0.0180886	MYC/IL6	2
IRITANI_MAD1_TARGETS_DN	2/144	46/43216	0.0345211	0.0180886	AHCY/WDR74	2
LUI_THYROID_CANCER_PAX8_PPARG_DN	2/144	46/43216	0.0345211	0.0180886	CD74/AKR1B1	2
NUTT_GBM_VS_AO_GLIOMA_UP	2/144	46/43216	0.0345211	0.0180886	CD74/FADS3	2
SATO_SILENCED_EPIGENETICALLY_IN_PANCREATIC_CANCER	2/144	46/43216	0.0345211	0.0180886	BST2/SFRP1	2
PEDERSEN_METASTASIS_BY_ERBB2_ISOFORM_7	5/144	393/43216	0.0346542	0.0181584	CMBL/THYN1/CUL4A/CTNNAL1/RASSF8	5
PICCALUGA_ANGIOIMMUNOBLASTIC_LYMPHOMA_DN	3/144	135/43216	0.0349257	0.0183006	TUBB2A/IRS2/FOXP1	3
TAKEDA_TARGETS_OF_NUP98_HOXA9_FUSION_16D_DN	3/144	135/43216	0.0349257	0.0183006	PTX3/CHI3L1/VSTM1	3
BASAKI_YBX1_TARGETS_DN	5/144	395/43216	0.0351703	0.0184288	GDF15/BST2/HLA-DMA/NADSYN1/SPRY2	5
BLANCO_MELO_BRONCHIAL_EPITHELIAL_CELLS_INFLUENZA_A_INFECTION_UP	3/144	136/43216	0.035263	0.0184773	PTX3/ICAM1/IL6	3
MCDOWELL_ACUTE_LUNG_INJURY_DN	2/144	47/43216	0.035263	0.0184773	HLA-DRB1/PEX16	2
MCDOWELL_ACUTE_LUNG_INJURY_UP	2/144	47/43216	0.035263	0.0184773	PTX3/MYC	2
MEBARKI_HCC_PROGENITOR_WNT_UP_CTNNB1_DEPENDENT_BLOCKED_BY_FZD8CRD	2/144	47/43216	0.035263	0.0184773	LYPD1/IGF2BP3	2
NAKAMURA_METASTASIS	2/144	47/43216	0.035263	0.0184773	TUBB2A/BLVRA	2
NAKAYAMA_FRA2_TARGETS	2/144	47/43216	0.035263	0.0184773	MDM2/MT1F	2
SATO_SILENCED_BY_DEACETYLATION_IN_PANCREATIC_CANCER	2/144	47/43216	0.035263	0.0184773	GDF15/GAGE1	2
LU_EZH2_TARGETS_DN	5/144	397/43216	0.035369	0.0185329	HBEGF/TNFSF15/IRS2/IGF2BP3/TM7SF3	5
DAVICIONI_TARGETS_OF_PAX_FOXO1_FUSIONS_UP	4/144	257/43216	0.0356788	0.0186953	NNMT/IRS2/KRT18/FST	4
MIKKELSEN_ES_ICP_WITH_H3K4ME3	7/144	726/43216	0.0362862	0.0190135	GDF15/HLA-DMA/PCBD1/CDA/LIMA1/MPST/C9orf116	7
SCHLOSSER_MYC_TARGETS_AND_SERUM_RESPONSE_DN	2/144	48/43216	0.0364533	0.019101	MYC/RPP40	2
ALCALAY_AML_BY_NPM1_LOCALIZATION_UP	3/144	139/43216	0.0368386	0.019303	PTX3/ADGRE1/KRT18	3
GARGALOVIC_RESPONSE_TO_OXIDIZED_PHOSPHOLIPIDS_BLUE_UP	3/144	139/43216	0.0368386	0.019303	HBEGF/GPAT3/YRDC	3
GRAESSMANN_APOPTOSIS_BY_SERUM_DEPRIVATION_UP	6/144	562/43216	0.0373316	0.0195613	ISG15/NNMT/BST2/FAM210B/MYC/CUL4A	6
FAELT_B_CLL_WITH_VH3_21_DN	2/144	49/43216	0.0373316	0.0195613	IFI6/ASAH1	2
FRASOR_RESPONSE_TO_SERM_OR_FULVESTRANT_DN	2/144	49/43216	0.0373316	0.0195613	MYC/GAL	2
HOFMANN_CELL_LYMPHOMA_UP	2/144	49/43216	0.0373316	0.0195613	MYC/MDM2	2
NOUSHMEHR_GBM_SILENCED_BY_METHYLATION	2/144	49/43216	0.0373316	0.0195613	PDPN/CHI3L1	2
ZHANG_PROLIFERATING_VS_QUIESCENT	2/144	49/43216	0.0373316	0.0195613	MDM2/BAX	2
RIZKI_TUMOR_INVASIVENESS_3D_DN	4/144	262/43216	0.0373316	0.0195613	KRT7/ACAA2/NBL1/FADS3	4
BENPORATH_SOX2_TARGETS	7/144	734/43216	0.0376086	0.0197064	PDPN/SFRP1/LYPD1/FOXP1/IGF2BP3/RGS10/VAT1	7
PROVENZANI_METASTASIS_DN	3/144	141/43216	0.0376741	0.0197407	MT1E/KRT81/TUBB2A	3
FOSTER_KDM1A_TARGETS_UP	4/144	264/43216	0.0379872	0.0199048	CD74/HLA-DRB1/CDA/CHI3L1	4
DARWICHE_SKIN_TUMOR_PROMOTER_UP	3/144	142/43216	0.0379872	0.0199048	HBE1/ICAM1/CHI3L1	3
DURCHDEWALD_SKIN_CARCINOGENESIS_DN	4/144	265/43216	0.0379872	0.0199048	PDPN/GPAT3/IRS2/CHI3L1	4
CHIBA_RESPONSE_TO_TSA_UP	2/144	50/43216	0.0379872	0.0199048	HBEGF/KRT7	2
CHUNG_BLISTER_CYTOTOXICITY_DN	2/144	50/43216	0.0379872	0.0199048	PDLIM1/FOXP1	2
KENNY_CTNNB1_TARGETS_UP	2/144	50/43216	0.0379872	0.0199048	KRT7/PKN1	2
LIU_SMARCA4_TARGETS	2/144	50/43216	0.0379872	0.0199048	GDF15/BST2	2
MORI_IMMATURE_B_LYMPHOCYTE_UP	2/144	50/43216	0.0379872	0.0199048	CD74/HLA-DMA	2
WESTON_VEGFA_TARGETS_6HR	2/144	50/43216	0.0379872	0.0199048	NNMT/KRT18	2
YAO_TEMPORAL_RESPONSE_TO_PROGESTERONE_CLUSTER_8	2/144	50/43216	0.0379872	0.0199048	MYC/FST	2
MEISSNER_NPC_HCP_WITH_H3K4ME3_AND_H3K27ME3	3/144	143/43216	0.0382662	0.020051	NEFL/VGF/GPAT3	3
VECCHI_GASTRIC_CANCER_ADVANCED_VS_EARLY_DN	3/144	143/43216	0.0382662	0.020051	SNRNP25/PCBD1/STARD10	3
HOSHIDA_LIVER_CANCER_SUBCLASS_S3	4/144	266/43216	0.0382662	0.020051	ISG15/NNMT/ALDH2/ACAA2	4
FOSTER_TOLERANT_MACROPHAGE_DN	5/144	411/43216	0.0386364	0.020245	HBEGF/FOXP1/PTX3/CTNNAL1/IL6	5
BROCKE_APOPTOSIS_REVERSED_BY_IL6	3/144	144/43216	0.0387703	0.0203151	HBEGF/SH2D2A/ICAM1	3
WAKABAYASHI_ADIPOGENESIS_PPARG_RXRA_BOUND_WITH_H4K20ME1_MARK	3/144	144/43216	0.0387703	0.0203151	ACAA2/ESRRA/PARL	3
PEDRIOLI_MIR31_TARGETS_DN	5/144	412/43216	0.0387824	0.0203215	RBPJ/PCBD1/COL17A1/ICAM1/VAT1	5
BREDEMEYER_RAG_SIGNALING_VIA_ATM_NOT_VIA_NFKB_UP	2/144	51/43216	0.0387824	0.0203215	SNRNP25/IGF2BP3	2
DAIRKEE_CANCER_PRONE_RESPONSE_BPA	2/144	51/43216	0.0387824	0.0203215	MYC/EIF3B	2
VILIMAS_NOTCH1_TARGETS_UP	2/144	51/43216	0.0387824	0.0203215	CD74/ICAM1	2
DAZARD_UV_RESPONSE_CLUSTER_G6	3/144	145/43216	0.0391599	0.0205193	AJAP1/RBPJ/IGF2BP3	3
LIM_MAMMARY_STEM_CELL_DN	5/144	415/43216	0.0395984	0.020749	ABHD17C/KRT18/SLC35D2/PKN1/STARD10	5
BROWNE_HCMV_INFECTION_24HR_UP	3/144	146/43216	0.039751	0.020829	IFI6/GAL/ICAM1	3
MEISSNER_BRAIN_HCP_WITH_H3K27ME3	4/144	271/43216	0.0399077	0.0209111	KRT18/KRT7/GAL/IGF2BP3	4
NIKOLSKY_BREAST_CANCER_16Q24_AMPLICON	2/144	52/43216	0.0399077	0.0209111	C16orf74/TRAPPC2L	2
NIKOLSKY_BREAST_CANCER_20Q12_Q13_AMPLICON	3/144	147/43216	0.0402779	0.0211051	FAM210B/PRELID3B/CTSZ	3
MASSARWEH_TAMOXIFEN_RESISTANCE_UP	6/144	580/43216	0.040724	0.0213389	KRT81/ABHD17C/FAM210B/LIMA1/MIR99AHG/UQCC1	6
MOOTHA_PGC	5/144	420/43216	0.0410376	0.0215032	HLA-DRA/GDF15/CTSF/ESRRA/PRELID3B	5
KRIEG_HYPOXIA_VIA_KDM3A	2/144	53/43216	0.0410376	0.0215032	GDF15/SERPINB8	2
YAMASHITA_LIVER_CANCER_WITH_EPCAM_UP	2/144	53/43216	0.0410376	0.0215032	MDK/AHCY	2
CHIARADONNA_NEOPLASTIC_TRANSFORMATION_KRAS_CDC25_DN	2/144	54/43216	0.04221	0.0221175	FOXP1/PTX3	2
DEMAGALHAES_AGING_UP	2/144	54/43216	0.04221	0.0221175	VAT1/MT1F	2
HENDRICKS_SMARCA4_TARGETS_UP	2/144	54/43216	0.04221	0.0221175	PDP1/FADS3	2
ICHIBA_GRAFT_VERSUS_HOST_DISEASE_35D_DN	2/144	54/43216	0.04221	0.0221175	HLA-DRA/VEGFB	2
MULLIGHAN_MLL_SIGNATURE_2_DN	4/144	277/43216	0.04221	0.0221175	MDK/NBL1/CHI3L1/RPP40	4
HELLER_HDAC_TARGETS_SILENCED_BY_METHYLATION_DN	4/144	279/43216	0.0431588	0.0226147	GDF15/BCL2L1/MYC/IGF2BP3	4
THUM_SYSTOLIC_HEART_FAILURE_UP	5/144	427/43216	0.043191	0.0226315	CD74/HLA-DRA/HLA-DPA1/HLA-DRB1/HLA-DMA	5
LAU_APOPTOSIS_CDKN2A_UP	2/144	55/43216	0.0433019	0.0226896	BCL2L1/MYC	2
LEE_TARGETS_OF_PTCH1_AND_SUFU_UP	2/144	55/43216	0.0433019	0.0226896	SFRP1/FAM210B	2
ZHAN_MULTIPLE_MYELOMA_CD1_AND_CD2_DN	2/144	55/43216	0.0433019	0.0226896	PKIG/MYC	2
CUI_TCF21_TARGETS_2_UP	5/144	428/43216	0.0433019	0.0226896	MDK/HLA-DMA/KRT18/LRFN4/STARD10	5
LOPEZ_MBD_TARGETS	8/144	952/43216	0.0437299	0.0229139	IFI6/AHCY/KRT7/ESRRA/MYC/GAL/CUL4A/TP53I3	8
BIDUS_METASTASIS_DN	3/144	154/43216	0.0443079	0.0232167	HLA-DRA/GMFG/FADS3	3
CROONQUIST_STROMAL_STIMULATION_UP	2/144	56/43216	0.0443079	0.0232167	NNMT/IL6	2
HEIDENBLAD_AMPLIFIED_IN_PANCREATIC_CANCER	2/144	56/43216	0.0443079	0.0232167	RASSF8/TM7SF3	2
LEE_LIVER_CANCER_MYC_E2F1_UP	2/144	56/43216	0.0443079	0.0232167	CD74/ICAM1	2
MCCLUNG_CREB1_TARGETS_DN	2/144	56/43216	0.0443079	0.0232167	FOXP1/RBCK1	2
AMIT_SERUM_RESPONSE_240_MCF10A	2/144	57/43216	0.0456716	0.0239313	BCL2L1/FST	2
NAGASHIMA_EGF_SIGNALING_UP	2/144	57/43216	0.0456716	0.0239313	HBEGF/MYC	2
GARY_CD5_TARGETS_DN	5/144	437/43216	0.0462763	0.0242482	HLA-DPA1/HLA-DMA/YRDC/CUL4A/RPP40	5
DAWSON_METHYLATED_IN_LYMPHOMA_TCL1	2/144	58/43216	0.0468218	0.024534	AJAP1/SPRY2	2
HUPER_BREAST_BASAL_VS_LUMINAL_DN	2/144	58/43216	0.0468218	0.024534	KRT81/KRT18	2
ONDER_CDH1_TARGETS_3_DN	2/144	58/43216	0.0468218	0.024534	HBEGF/FST	2
ZHENG_IL22_SIGNALING_UP	2/144	58/43216	0.0468218	0.024534	DMKN/PTX3	2
ACEVEDO_LIVER_CANCER_WITH_H3K27ME3_UP	4/144	289/43216	0.0470092	0.0246322	MARCO/MIR99AHG/DCUN1D5/IL6	4
BANDRES_RESPONSE_TO_CARMUSTIN_MGMT_48HR_DN	3/144	159/43216	0.0471463	0.024704	MDK/VGF/PCBD1	3
VERHAAK_GLIOBLASTOMA_CLASSICAL	3/144	159/43216	0.0471463	0.024704	IRS2/RBCK1/SPRY2	3
BIERIE_INFLAMMATORY_RESPONSE_TGFB1	1/144	5/43216	0.0474976	0.0248881	MYC	1
IGARASHI_ATF4_TARGETS_UP	1/144	5/43216	0.0474976	0.0248881	PDP1	1
KERLEY_RESPONSE_TO_CISPLATIN_DN	1/144	5/43216	0.0474976	0.0248881	MYC	1
WANG_THOC1_TARGETS_UP	1/144	5/43216	0.0474976	0.0248881	KRT18	1
POOLA_INVASIVE_BREAST_CANCER_UP	4/144	291/43216	0.0475544	0.0249179	CD74/CEMIP/HLA-DRB1/GDF15	4
GRAHAM_CML_QUIESCENT_VS_NORMAL_DIVIDING_UP	2/144	59/43216	0.047596	0.0249397	TUBB2A/PTX3	2
WEIGEL_OXIDATIVE_STRESS_BY_HNE_AND_TBH	2/144	59/43216	0.047596	0.0249397	HBEGF/BCL2L1	2
PURBEY_TARGETS_OF_CTBP1_NOT_SATB1_UP	4/144	294/43216	0.0488993	0.0256226	GDF15/PARL/BAX/TRMT6	4
CHANG_IMMORTALIZED_BY_HPV31_DN	2/144	60/43216	0.0488993	0.0256226	TEX29/DMKN	2
JOSEPH_RESPONSE_TO_SODIUM_BUTYRATE_DN	2/144	60/43216	0.0488993	0.0256226	VEGFB/IL6	2
DARWICHE_PAPILLOMA_RISK_LOW_UP	3/144	163/43216	0.0494656	0.0259193	HBE1/GCLM/CHI3L1	3
LIU_CMYB_TARGETS_UP	3/144	164/43216	0.0499763	0.0261869	LYPD1/CTNNAL1/MT1F	3
PHONG_TNF_RESPONSE_VIA_P38_PARTIAL	3/144	164/43216	0.0499763	0.0261869	TUBB2A/PTX3/IL6	3
AGUIRRE_PANCREATIC_CANCER_COPY_NUMBER_UP	4/144	297/43216	0.0499763	0.0261869	ARHGAP5/PRELID3B/MYC/BAX	4
KOKKINAKIS_METHIONINE_DEPRIVATION_48HR_DN	2/144	61/43216	0.0499763	0.0261869	CDA/MYC	2
LEE_LIVER_CANCER_MYC_TGFA_UP	2/144	61/43216	0.0499763	0.0261869	AKR1B1/ICAM1	2
a Number of input genes overlapping with gene set divided by the total number of input genes
b Number of background genes overlapping with gene set divided by the total number of background genes
c A cutoff of adjusted p-value < 0.05 was used for selection of significantly enriched terms using hypergeometric test

## Sheet: F. GO BP module 2
Table S4. Genes differentially expressed across pseudo-time.
F. Significantly enriched terms from the GO biological process gene set collection for the module 2 genes.
Gene set ID	Gene Ratioa	Background Ratiob	Adjusted p-valuec	q-value	Gene names	Count
GOBP_MYELOID_LEUKOCYTE_MEDIATED_IMMUNITY	52/345	547/43216	2.82495e-36	1.61805e-36	ALDOC/CD68/CYSTM1/ALDOA/GPI/PFKL/PSAP/CD44/QSOX1/HEXB/CPNE3/PDXK/GRN/PYGL/KCMF1/CTSB/LTA4H/ATP6AP2/SERPINB6/NPC2/CTSA/PLAUR/CTSD/HSPA8/PGAM1/ERP44/FTL/PKM/CCT8/EEF2/SDCBP/RNASET2/LGALS3/PGM1/CD300A/DDOST/CSNK2B/CPNE1/BRI3/SYNGR1/PRDX4/CD63/DPP7/ACTR1B/AMPD3/PPIE/IMPDH2/SLC2A3/RAB31/HLA-B/HLA-E/GDI2	52
GOBP_SECRETION	76/345	1459/43216	2.82495e-36	1.61805e-36	CA9/ALDOC/SERPINE1/SLC2A1/CD68/CYSTM1/SERPINE2/ITPR1/IL1B/VEGFA/ALDOA/GPI/PFKL/CLU/PSAP/CD44/HK2/QSOX1/HEXB/MAGED2/TFF2/CPNE3/IDH2/APLP2/PDXK/GRN/PYGL/KCMF1/CTSB/LTA4H/ATP6AP2/SERPINB6/NPC2/TIMP1/CTSA/PLAUR/CTSD/HSPA8/APP/PGAM1/ERP44/CHID1/FTL/TSG101/TPD52/PKM/CCT8/PSMD9/EEF2/SDCBP/RNASET2/LGALS3/PGM1/CD300A/DDOST/GNAS/CSNK2B/PINK1/CPNE1/BRI3/CAMK2N1/SYNGR1/PRDX4/CD63/SCCPDH/DPP7/ACTR1B/AMPD3/PPI…	76
GOBP_EXOCYTOSIS	62/345	886/43216	2.82495e-36	1.61805e-36	ALDOC/SERPINE1/CD68/CYSTM1/VEGFA/ALDOA/GPI/PFKL/CLU/PSAP/CD44/QSOX1/HEXB/MAGED2/CPNE3/APLP2/PDXK/GRN/PYGL/KCMF1/CTSB/LTA4H/ATP6AP2/SERPINB6/NPC2/TIMP1/CTSA/PLAUR/CTSD/HSPA8/APP/PGAM1/ERP44/CHID1/FTL/TSG101/PKM/CCT8/EEF2/SDCBP/RNASET2/LGALS3/PGM1/CD300A/DDOST/CSNK2B/CPNE1/BRI3/SYNGR1/PRDX4/CD63/SCCPDH/DPP7/ACTR1B/AMPD3/PPIE/IMPDH2/SLC2A3/RAB31/LGALS3BP/HLA-B/GDI2	62
GOBP_MYELOID_LEUKOCYTE_ACTIVATION	54/345	656/43216	6.44577e-35	3.69196e-35	NDRG1/ALDOC/CD68/CYSTM1/ALDOA/GPI/PFKL/CLU/PSAP/CD44/QSOX1/HEXB/CPNE3/PDXK/GRN/PYGL/KCMF1/CTSB/LTA4H/ATP6AP2/SERPINB6/NPC2/CTSA/PLAUR/CTSD/HSPA8/APP/PGAM1/ERP44/FTL/PKM/CCT8/EEF2/SDCBP/RNASET2/LGALS3/PGM1/CD300A/DDOST/CSNK2B/CPNE1/BRI3/SYNGR1/PRDX4/CD63/DPP7/ACTR1B/AMPD3/PPIE/IMPDH2/SLC2A3/RAB31/HLA-B/GDI2	54
GOBP_CELL_ACTIVATION	73/345	1457/43216	7.0879e-34	4.05976e-34	NDRG1/ALDOC/CD68/CYSTM1/SERPINE2/BACE2/CD7/ITPR1/IL1B/ARG2/ALDOA/GPI/PFKL/CTSL/CLU/PSAP/CD44/QSOX1/HEXB/CPNE3/MAD1L1/PDXK/GRN/PYGL/KCMF1/CTSB/LTA4H/ATP6AP2/SERPINB6/NPC2/CD151/TIMP1/CTSA/PLAUR/CTSD/HSPA8/APP/PGAM1/CDKN1A/ERP44/FTL/DGKG/TPD52/PKM/CCT8/EEF2/SDCBP/RNASET2/LGALS3/PGM1/CD300A/IGBP1/DDOST/GNAS/CSNK2B/CPNE1/BRI3/IL36B/SYNGR1/PRDX4/BAG6/CD63/DPP7/ACTR1B/ILK/AMPD3/PPIE/IMPDH2/SLC2A3/RAB31…	73
GOBP_CELL_ACTIVATION_INVOLVED_IN_IMMUNE_RESPONSE	52/345	719/43216	6.55674e-31	3.75552e-31	ALDOC/CD68/CYSTM1/ALDOA/GPI/PFKL/PSAP/CD44/QSOX1/HEXB/CPNE3/PDXK/GRN/PYGL/KCMF1/CTSB/LTA4H/ATP6AP2/SERPINB6/NPC2/CTSA/PLAUR/CTSD/HSPA8/APP/PGAM1/ERP44/FTL/PKM/CCT8/EEF2/SDCBP/RNASET2/LGALS3/PGM1/CD300A/DDOST/CSNK2B/CPNE1/BRI3/SYNGR1/PRDX4/CD63/DPP7/ACTR1B/AMPD3/PPIE/IMPDH2/SLC2A3/RAB31/HLA-B/GDI2	52
GOBP_LEUKOCYTE_MEDIATED_IMMUNITY	55/345	869/43216	6.17738e-30	3.53824e-30	ALDOC/CD68/CYSTM1/IL1B/ALDOA/GPI/PFKL/CLU/PSAP/CD44/QSOX1/HEXB/CPNE3/PDXK/GRN/PYGL/KCMF1/CTSB/LTA4H/ATP6AP2/SERPINB6/NPC2/CTSA/PLAUR/CTSD/HSPA8/PGAM1/ERP44/FTL/PKM/CCT8/EEF2/SDCBP/RNASET2/LGALS3/PGM1/CD300A/DDOST/CSNK2B/CPNE1/BRI3/SYNGR1/PRDX4/CADM1/CD63/DPP7/ACTR1B/AMPD3/PPIE/IMPDH2/SLC2A3/RAB31/HLA-B/HLA-E/GDI2	55
GOBP_APOPTOTIC_PROCESS	77/345	1930/43216	1.83077e-29	1.04861e-29	TXNIP/NDRG1/SERPINE1/EEF1A2/BNIP3/BNIP3L/ERO1A/FAM162A/BCL2A1/ITPR1/CIB1/IL1B/VEGFA/ARG2/P4HB/FHL2/LDHA/CTSL/CLU/ID3/CD44/ZPR1/HK2/ID1/GABARAP/SP100/NEK6/FOSL1/GRN/PHLDA3/CTSB/MFSD10/RELA/PDIA3/ZNF622/SHB/DDIT4/SERINC3/TIMP1/PLAUR/PDK1/CTSD/TRIB3/GAPDH/APP/DRAM2/PPP2R1A/CDKN1A/GNAI3/ENO1/UBC/VDAC2/ZMAT3/G6PD/LGALS3/HSP90B1/PDCD6/SRPK2/TM2D1/IGBP1/SMPD1/MTCH2/PINK1/RRAGC/PPP1R15A/APPL1/CADM1/HIPK2…	77
GOBP_IMMUNE_EFFECTOR_PROCESS	63/345	1292/43216	2.44986e-28	1.40321e-28	ALDOC/BNIP3/BNIP3L/CD68/CYSTM1/IL1B/ALDOA/GPI/PFKL/CLU/PSAP/CD44/HK1/QSOX1/HEXB/CPNE3/PDXK/GRN/PYGL/KCMF1/CTSB/LTA4H/ATP6AP2/RELA/SERPINB6/NPC2/DDIT4/SERINC3/CTSA/PLAUR/CTSD/HSPA8/APP/PGAM1/ERP44/FTL/PKM/CCT8/EEF2/SDCBP/RNASET2/LGALS3/PGM1/CD300A/DDOST/CSNK2B/CPNE1/BRI3/APPL1/SYNGR1/PRDX4/CADM1/CD63/DPP7/ACTR1B/AMPD3/PPIE/IMPDH2/SLC2A3/RAB31/HLA-B/HLA-E/GDI2	63
GOBP_CARBOHYDRATE_DERIVATIVE_METABOLIC_PROCESS	55/345	1127/43216	1.84371e-24	1.05603e-24	ENO2/ALDOC/PGK1/BACE2/IL1B/ALDOA/GPI/PFKL/LDHA/CTSL/NPC1/PSAP/NGLY1/CD44/HK2/HK1/HEXB/PFKP/LMAN1/MPI/TKT/PYGL/FBXO17/DDIT4/CRYL1/CTSA/ACOT13/PDK1/GAPDH/HEXA/CHPF/APP/SLC35B2/PGAM1/GNAI3/ERP44/ENO1/UGP2/PKM/GNPDA1/G6PD/PGM1/SMPD1/DDOST/SEC13/PINK1/PIGT/NUDT14/B3GAT3/MACROD1/AGRN/AATF/SCCPDH/AMPD3/IMPDH2	55
GOBP_CELLULAR_MACROMOLECULE_LOCALIZATION	67/345	1974/43216	2.23328e-21	1.27916e-21	TXNIP/BNIP3L/CD68/KDELR3/CIB1/IL1B/TPBG/CLU/NPC1/CORO1B/ZPR1/HK2/HK1/ID1/GABARAP/SP100/LMAN1/CSNK1D/RPL17/ECI2/WIPI1/KDELR2/CHMP4B/CTSA/CAMK1/HSPA8/RAB20/TWF1/CDKN1A/CSNK1E/GDI1/NUCB1/TSG101/UBC/NPEPPS/CCT8/SDCBP/LGALS3/HSP90B1/PDCD6/MTCH2/PMPCB/SEC13/KDELR1/PINK1/AP3S1/RRAGC/B3GAT3/PPP1R15A/SAMM50/TMED3/APPL1/SYNGR1/AGRN/BAG6/RRAGA/STX8/CD63/WDR45/RPF2/HM13/RTN4/CTNNA1/RPS10/AIP/RAB31/OXA1L	67
GOBP_SMALL_MOLECULE_METABOLIC_PROCESS	65/345	1876/43216	3.5762e-21	2.04835e-21	CA9/ENO2/PARP16/ALDOC/CRABP2/PGK1/SLC2A1/NAMPT/SLC16A3/IL1B/ARG2/ALDOA/GPI/PFKL/LDHA/NPC1/HK2/HK1/DHCR7/PFKP/IDH2/MPI/TKT/PDXK/SLC6A8/ECI2/LTA4H/GLRX/NPC2/DDIT4/CRYL1/SERINC3/ACOT13/FDXR/PDK1/TRIB3/GAPDH/APP/SLC35B2/PGAM1/GNAI3/ENO1/UGP2/PKM/GNPDA1/GSTO1/PSMD9/G6PD/SDHA/PGM1/SMPD1/SEC13/PINK1/NUDT14/FDFT1/KDSR/MACROD1/DALRD3/AMPD3/IMPDH2/IDH3G/SLC2A3/ADIPOR1/CHPT1/VDAC1	65
GOBP_PROTEOLYSIS	63/345	1793/43216	8.61084e-21	4.93205e-21	SERPINE1/PGK1/SERPINE2/BACE2/FAM162A/PLAT/IL1B/VEGFA/NRIP3/CTSL/CLU/NGLY1/CD44/PAPPA/CSNK1D/APLP2/GRN/ASPH/CTSB/LTA4H/ATP6AP2/RELA/SERPINB6/WFDC3/PDIA3/FBXO17/CHMP4B/TIMP1/CTSA/DDB2/PLAUR/CTSD/TRIB3/GAPDH/APP/UQCRC2/CSNK1E/ENO1/TSG101/UBC/PI3/NPEPPS/PSMD9/SDCBP/GPS1/UBE2E1/HSP90B1/PDCD6/IGBP1/PMPCB/UBXN1/STAMBP/PINK1/CPNE1/RNF114/CAMK2N1/MMP1/HIPK2/BAG6/DPP7/HM13/EIF3H/CAMLG	63
GOBP_APOPTOTIC_SIGNALING_PATHWAY	37/345	580/43216	7.45608e-20	4.27064e-20	SERPINE1/BNIP3/BNIP3L/ERO1A/FAM162A/BCL2A1/ITPR1/CIB1/IL1B/P4HB/CLU/CD44/GABARAP/SP100/PHLDA3/RELA/PDIA3/ZNF622/DDIT4/SERINC3/PLAUR/PDK1/TRIB3/CDKN1A/GNAI3/ENO1/VDAC2/LGALS3/PDCD6/TM2D1/PINK1/PPP1R15A/APPL1/HIPK2/AATF/BAG6/CTNNA1	37
GOBP_GENERATION_OF_PRECURSOR_METABOLITES_AND_ENERGY	35/345	523/43216	2.0139e-19	1.15351e-19	ENO2/ALDOC/BNIP3/PGK1/ALDOA/GPI/PFKL/LDHA/HK2/HK1/PFKP/IDH2/TKT/ASPH/PYGL/GLRX/DDIT4/FDXR/GAPDH/APP/PGAM1/UQCRC2/ENO1/UGP2/PKM/GNPDA1/G6PD/SDHA/PGM1/GNAS/SEC13/C15orf48/PINK1/IDH3G/OXA1L	35
GOBP_ESTABLISHMENT_OF_PROTEIN_LOCALIZATION	64/345	1974/43216	2.0139e-19	1.15351e-19	TXNIP/BNIP3L/SLC2A1/CD68/ITPR1/KDELR3/CIB1/IL1B/PFKL/CLU/NPC1/ZPR1/HK2/HK1/GABARAP/SP100/IDH2/LMAN1/RPL17/WBP2/ECI2/KDELR2/CHMP4B/CTSA/CAMK1/CTSD/HSPA8/RAB20/YIF1A/CDKN1A/GDI1/NUCB1/TSG101/UBC/NPEPPS/ZMAT3/CCT8/PSMD9/SDCBP/HSP90B1/PDCD6/PMPCB/SEC13/KDELR1/PINK1/AP3S1/B3GAT3/CAMK2N1/SCAMP2/SAMM50/TMED3/APPL1/SYNGR1/BAG6/STX8/CD63/HM13/SNX14/PTPRN/RPS10/AIP/RAB31/OXA1L/GDI2	64
GOBP_ORGANOPHOSPHATE_METABOLIC_PROCESS	46/345	1019/43216	5.69763e-19	3.26345e-19	ENO2/PARP16/ALDOC/PGK1/NAMPT/ALDOA/GPI/PFKL/LDHA/SERINC2/HK2/HK1/HEXB/CPNE3/PFKP/IDH2/TKT/PDXK/MBOAT7/PYGL/DDIT4/CRYL1/SERINC3/ACOT13/PDK1/GAPDH/APP/SLC35B2/PGAM1/GNAI3/ENO1/DGKG/PKM/G6PD/PGM1/SMPD1/SEC13/CSNK2B/PINK1/CPNE1/PIGT/NUDT14/FDFT1/AMPD3/IMPDH2/CHPT1	46
GOBP_GLYCOLYTIC_PROCESS_THROUGH_FRUCTOSE_6_PHOSPHATE	13/345	29/43216	5.13038e-18	2.93854e-18	ENO2/ALDOC/PGK1/ALDOA/GPI/PFKL/HK2/HK1/PFKP/GAPDH/PGAM1/ENO1/PKM	13
GOBP_PYRUVATE_METABOLIC_PROCESS	21/345	150/43216	7.98378e-18	4.57289e-18	ENO2/ALDOC/PGK1/SLC16A3/ALDOA/GPI/PFKL/LDHA/HK2/HK1/PFKP/DDIT4/PDK1/GAPDH/APP/PGAM1/ENO1/PKM/PGM1/SEC13/VDAC1	21
GOBP_REGULATION_OF_CELL_DEATH	56/345	1658/43216	1.27726e-17	7.31582e-18	TXNIP/NDRG1/PARP16/SERPINE1/EEF1A2/BNIP3/BNIP3L/FAM162A/BCL2A1/CIB1/IL1B/VEGFA/ARG2/P4HB/FHL2/LDHA/CLU/NPC1/ID3/CD44/ZPR1/ID1/SP100/FOSL1/GRN/PHLDA3/CTSB/RELA/PDIA3/ZNF622/DDIT4/CHMP4B/SERINC3/TIMP1/PLAUR/CTSD/CDKN1A/GNAI3/ENO1/UBC/VDAC2/G6PD/LGALS3/HSP90B1/SRPK2/IGBP1/SMPD1/MTCH2/PINK1/HIPK2/AATF/RGL2/RTN4/CTNNA1/VDAC1/STK17A	56
GOBP_CARBOHYDRATE_METABOLIC_PROCESS	35/345	616/43216	2.85809e-17	1.63703e-17	ENO2/ALDOC/PGK1/SLC2A1/ALDOA/GPI/PFKL/LDHA/HK2/HK1/HEXB/PFKP/IDH2/MPI/TKT/PYGL/DDIT4/PDK1/GAPDH/HEXA/APP/PGAM1/CHID1/ENO1/UGP2/PKM/GNPDA1/GSTO1/G6PD/PGM1/SEC13/B3GAT3/IDH3G/SLC2A3/ADIPOR1	35
GOBP_NEGATIVE_REGULATION_OF_RESPONSE_TO_STIMULUS	55/345	1670/43216	8.00089e-17	4.58269e-17	SERPINE1/SEMA4B/SERPINE2/PLAT/ITPR1/CIB1/IL1B/ARG2/FHL2/CLU/CORO1B/CD44/IGFBP6/GRN/PHLDA3/RELA/DDIT4/LTBP1/EGFL7/PLAUR/TRIB3/PPP2R1A/GNAI3/ENO1/TSG101/UBC/DGKG/CTNNA2/VDAC2/PSMD9/LGALS3/IL36RN/CD300A/GPS1/PDCD6/IGBP1/CERS2/SMPD1/UBXN1/STAMBP/PINK1/CPNE1/NFKBIL1/CAMK2N1/PPP1R15A/APPL1/HIPK2/AATF/TGFA/CTNNA1/GGNBP2/ADIPOR1/METRNL/HLA-B/HLA-E	55
GOBP_GLUCOSE_CATABOLIC_PROCESS	13/345	36/43216	1.30032e-16	7.4479e-17	ENO2/ALDOC/PGK1/ALDOA/GPI/PFKL/HK2/HK1/PFKP/GAPDH/PGAM1/ENO1/PKM	13
GOBP_NUCLEOBASE_CONTAINING_SMALL_MOLECULE_METABOLIC_PROCESS	34/345	612/43216	1.68299e-16	9.63968e-17	ENO2/PARP16/ALDOC/PGK1/NAMPT/ALDOA/GPI/PFKL/LDHA/HK2/HK1/PFKP/IDH2/MPI/GLRX/DDIT4/ACOT13/PDK1/GAPDH/APP/SLC35B2/PGAM1/GNAI3/ENO1/UGP2/PKM/GNPDA1/PGM1/SEC13/PINK1/NUDT14/MACROD1/AMPD3/IMPDH2	34
GOBP_RESPONSE_TO_OXYGEN_LEVELS	28/345	384/43216	1.85541e-16	1.06273e-16	NDRG1/CA9/HILPDA/BNIP3/PGK1/BNIP3L/SLC2A1/ERO1A/FAM162A/ITPR1/VEGFA/P4HB/LDHA/HK2/STC2/DDIT4/PDK1/CDKN1A/ENO1/UBC/NPEPPS/PKM/PLOD1/EGLN1/PSMD9/HSP90B1/PINK1/HIPK2	28
GOBP_RESPONSE_TO_ABIOTIC_STIMULUS	46/345	1216/43216	3.81548e-16	2.1854e-16	TXNIP/NDRG1/CA9/HILPDA/EEF1A2/BNIP3/PGK1/BNIP3L/SLC2A1/ERO1A/SERPINE2/FAM162A/ITPR1/IL1B/VEGFA/P4HB/LDHA/HK2/FOSL1/RELA/SERPINB6/STC2/DDIT4/TIMP1/DDB2/PDK1/HSPA8/APP/CDKN1A/ENO1/UBC/NPEPPS/PKM/PLOD1/EGLN1/PSMD9/ATP1A1/HSP90B1/PDCD6/SMPD1/SEC13/PINK1/MMP1/HIPK2/SWI5/METRNL	46
GOBP_ORGANIC_ACID_METABOLIC_PROCESS	43/345	1060/43216	4.09014e-16	2.34272e-16	ENO2/ALDOC/CRABP2/PGK1/SLC2A1/SLC16A3/IL1B/ARG2/ALDOA/GPI/PFKL/LDHA/NPC1/HK2/HK1/PFKP/IDH2/SLC6A8/ECI2/LTA4H/DDIT4/CRYL1/SERINC3/PDK1/TRIB3/GAPDH/APP/SLC35B2/PGAM1/ENO1/UGP2/PKM/GNPDA1/GSTO1/PSMD9/SDHA/PGM1/SEC13/DALRD3/IDH3G/SLC2A3/ADIPOR1/VDAC1	43
GOBP_NAD_METABOLIC_PROCESS	14/345	51/43216	4.15153e-16	2.37788e-16	ENO2/ALDOC/PGK1/ALDOA/GPI/PFKL/LDHA/HK2/HK1/PFKP/GAPDH/PGAM1/ENO1/PKM	14
GOBP_RESPONSE_TO_CYTOKINE	45/345	1187/43216	7.60331e-16	4.35497e-16	PARP16/OSMR/CIB1/IL1B/VEGFA/MT1X/P4HB/CD44/HK2/TFF2/SP100/PFKP/FOSL1/RELA/PDIA3/EIF4A2/TIMP1/GAPDH/HSPA8/RAB20/APP/CDKN1A/UBC/GSTO1/PSMD9/IL36RN/HSP90B1/IGBP1/SMPD1/DDOST/CSNK2B/CPNE1/IL36B/APPL1/SYNGR1/MMP1/MT2A/STX8/ILK/PTPRN/VIM/AIP/ADIPOR1/HLA-B/HLA-E	45
GOBP_REGULATION_OF_INTRACELLULAR_SIGNAL_TRANSDUCTION	55/345	1779/43216	9.51894e-16	5.45219e-16	FLT1/SERPINE2/ITPR1/CIB1/IL1B/VEGFA/TPBG/RRAS/P4HB/FHL2/CLU/CD44/IGFBP6/MAP2K1/NEK6/WDR54/PHLDA3/ATP6AP2/RELA/ZNF622/DDIT4/SERINC3/PLAUR/TRIB3/APP/SLC35B2/PPP2R1A/GDI1/ENO1/UBC/DGKG/VDAC2/SDCBP/CD300A/GPS1/PDCD6/IGBP1/SMPD1/SEC13/CSNK2B/STAMBP/PINK1/CPNE1/RRAGC/CAMK2N1/HIPK2/RRAGA/RPF2/TGFA/RGL2/ILK/RTN4/AIP/ADIPOR1/GDI2	55
GOBP_ORGANONITROGEN_COMPOUND_BIOSYNTHETIC_PROCESS	55/345	1782/43216	9.91475e-16	5.6789e-16	PARP16/EEF1A2/BACE2/NAMPT/IL1B/GSTM3/ARG2/ALDOA/EEF1G/NPC1/IDH2/LMAN1/MPI/RPL17/PDXK/WIPI1/EIF4A2/EIF3D/SERINC3/PDK1/GAPDH/HEXA/CHPF/EIF3M/APP/SLC35B2/ENO1/PKM/GSTO1/DHPS/EEF2/MRPL10/CERS2/SMPD1/DDOST/CSNK2B/PINK1/PIGT/NUDT14/B3GAT3/PPP1R15A/KDSR/AGRN/EIF3E/DALRD3/AATF/WDR45/AMPD3/EIF3H/IMPDH2/RPS10/VIM/EIF3L/CHPT1/OXA1L	55
GOBP_INTRACELLULAR_TRANSPORT	54/345	1723/43216	1.02971e-15	5.8979e-16	TXNIP/BNIP3L/KDELR3/CIB1/IL1B/CLU/NPC1/MAP2K1/ZPR1/GABARAP/SP100/LMAN1/CSNK1D/RPL17/ECI2/ERGIC1/WIPI1/NPC2/KDELR2/CHMP4B/CTSA/CAMK1/HSPA8/RAB20/ERGIC3/APP/YIF1A/CDKN1A/GDI1/NUCB1/TSG101/UBC/NPEPPS/SDCBP/HSP90B1/PDCD6/PMPCB/SEC13/KDELR1/PINK1/AP3S1/B3GAT3/SAMM50/TMED3/APPL1/SYNGR1/STX8/CD63/TGFA/HM13/RPS10/AIP/RAB31/OXA1L	54
GOBP_MACROMOLECULE_CATABOLIC_PROCESS	49/345	1426/43216	1.0386e-15	5.94882e-16	EEF1A2/BNIP3/BNIP3L/SERPINE2/IL1B/CTSL/CLU/NGLY1/CD44/ZPR1/HEXB/CSNK1D/RPL17/PYGL/CTSB/RELA/FBXO17/CHMP4B/TIMP1/CTSA/CTSD/TRIB3/HEXA/HSPA8/GRSF1/PPP2R1A/CSNK1E/TSG101/UBC/PSMD9/SDCBP/RNASET2/PGM1/SND1/UBE2E1/HSP90B1/UBXN1/PINK1/RNF114/RNH1/AGRN/EIF3E/HIPK2/BAG6/HM13/EIF3H/RPS10/VIM/CAMLG	49
GOBP_NADH_METABOLIC_PROCESS	13/345	43/43216	1.32429e-15	7.5852e-16	ENO2/ALDOC/PGK1/ALDOA/GPI/PFKL/HK2/HK1/PFKP/GAPDH/PGAM1/ENO1/PKM	13
GOBP_CELLULAR_AMIDE_METABOLIC_PROCESS	44/345	1181/43216	2.8735e-15	1.64586e-15	EEF1A2/BACE2/GSTM3/ARG2/EEF1G/CTSL/CLU/HEXB/RPL17/LTA4H/ATP6AP2/RELA/EIF4A2/EIF3D/ACOT13/PDK1/GAPDH/HEXA/EIF3M/APP/PGAM1/PPP2R1A/ETHE1/NPEPPS/PKM/GNPDA1/GSTO1/DHPS/G6PD/EEF2/MRPL10/CERS2/SMPD1/PINK1/PPP1R15A/EIF3E/DALRD3/HM13/RTN4/EIF3H/RPS10/VIM/EIF3L/OXA1L	44
GOBP_NUCLEOTIDE_PHOSPHORYLATION	18/345	133/43216	3.82598e-15	2.19141e-15	ENO2/ALDOC/PGK1/ALDOA/GPI/PFKL/LDHA/HK2/HK1/PFKP/DDIT4/GAPDH/APP/PGAM1/ENO1/PKM/PGM1/SEC13	18
GOBP_MONOSACCHARIDE_CATABOLIC_PROCESS	14/345	62/43216	6.53094e-15	3.74074e-15	ENO2/ALDOC/PGK1/ALDOA/GPI/PFKL/HK2/HK1/PFKP/GAPDH/PGAM1/ENO1/PKM/PGM1	14
GOBP_NEGATIVE_REGULATION_OF_PROTEIN_METABOLIC_PROCESS	42/345	1105/43216	7.37578e-15	4.22465e-15	SERPINE1/SERPINE2/BACE2/PLAT/CIB1/IL1B/VEGFA/CLU/CD44/APLP2/RELA/SERPINB6/WFDC3/DDIT4/TIMP1/CTSA/PLAUR/TRIB3/GAPDH/APP/PPP2R1A/CDKN1A/TSG101/PI3/G6PD/SDCBP/LGALS3/CD300A/GPS1/IGBP1/SMPD1/UBXN1/CAMK2N1/PPP1R15A/EIF3E/HIPK2/AATF/BAG6/RTN4/EIF3H/GGNBP2/CAMLG	42
GOBP_REGULATION_OF_CATABOLIC_PROCESS	40/345	1001/43216	7.71323e-15	4.41793e-15	EEF1A2/BNIP3/BNIP3L/SERPINE2/ITPR1/IL1B/CLU/NPC1/PSAP/QSOX1/CSNK1D/RELA/FEZ2/DDIT4/CHMP4B/TIMP1/CTSA/TRIB3/GAPDH/HSPA8/APP/GRSF1/DRAM2/PGAM1/GNAI3/CSNK1E/UBC/PSMD9/SDCBP/UBXN1/SEC13/PINK1/RRAGC/HIPK2/BAG6/RRAGA/EIF3H/VIM/VDAC1/CAMLG	40
GOBP_NEGATIVE_REGULATION_OF_MOLECULAR_FUNCTION	43/345	1163/43216	7.82459e-15	4.48171e-15	TXNIP/SERPINE1/SERPINE2/CIB1/IL1B/VEGFA/ID3/CD44/ID1/SP100/APLP2/SERPINB6/WFDC3/EIF4A2/TIMP1/CAMK1/PLAUR/TRIB3/GAPDH/APP/PPP2R1A/CDKN1A/GNAI3/CSNK1E/TSG101/PI3/GSTO1/EGLN1/LGALS3/CD300A/GPS1/IGBP1/SMPD1/UBXN1/CPNE1/NFKBIL1/CAMK2N1/PPP1R15A/RNH1/SPOCD1/GGNBP2/AIP/OXA1L	43
GOBP_CARBOHYDRATE_CATABOLIC_PROCESS	20/345	197/43216	1.81731e-14	1.0409e-14	ENO2/ALDOC/PGK1/ALDOA/GPI/PFKL/LDHA/HK2/HK1/HEXB/PFKP/PYGL/DDIT4/GAPDH/APP/PGAM1/ENO1/PKM/PGM1/SEC13	20
GOBP_REGULATION_OF_CELLULAR_CATABOLIC_PROCESS	36/345	844/43216	3.74822e-14	2.14688e-14	EEF1A2/BNIP3/BNIP3L/ITPR1/IL1B/CLU/NPC1/PSAP/QSOX1/CSNK1D/FEZ2/CHMP4B/TIMP1/CTSA/TRIB3/GAPDH/HSPA8/APP/GRSF1/DRAM2/PGAM1/GNAI3/CSNK1E/UBC/PSMD9/SDCBP/UBXN1/PINK1/RRAGC/HIPK2/BAG6/RRAGA/EIF3H/VIM/VDAC1/CAMLG	36
GOBP_NUCLEOSIDE_DIPHOSPHATE_METABOLIC_PROCESS	18/345	156/43216	5.76555e-14	3.30235e-14	ENO2/ALDOC/PGK1/ALDOA/GPI/PFKL/LDHA/HK2/HK1/PFKP/DDIT4/GAPDH/APP/PGAM1/ENO1/PKM/PGM1/SEC13	18
GOBP_MONOSACCHARIDE_METABOLIC_PROCESS	22/345	272/43216	6.51946e-14	3.73417e-14	ENO2/ALDOC/PGK1/SLC2A1/ALDOA/GPI/PFKL/HK2/HK1/PFKP/MPI/TKT/PDK1/GAPDH/PGAM1/ENO1/PKM/GSTO1/G6PD/PGM1/SLC2A3/ADIPOR1	22
GOBP_NEGATIVE_REGULATION_OF_CATALYTIC_ACTIVITY	35/345	813/43216	6.95178e-14	3.98179e-14	TXNIP/SERPINE1/SERPINE2/CIB1/IL1B/VEGFA/CD44/APLP2/SERPINB6/WFDC3/EIF4A2/TIMP1/PLAUR/TRIB3/GAPDH/APP/PPP2R1A/CDKN1A/GNAI3/TSG101/PI3/EGLN1/LGALS3/CD300A/GPS1/IGBP1/SMPD1/UBXN1/CAMK2N1/PPP1R15A/RNH1/SPOCD1/GGNBP2/AIP/OXA1L	35
GOBP_REGULATION_OF_PROTEOLYSIS	33/345	728/43216	1.09072e-13	6.24732e-14	SERPINE1/SERPINE2/FAM162A/PLAT/IL1B/VEGFA/CLU/CD44/CSNK1D/APLP2/GRN/ASPH/SERPINB6/WFDC3/TIMP1/PLAUR/CTSD/TRIB3/GAPDH/APP/CSNK1E/ENO1/PI3/SDCBP/PDCD6/IGBP1/UBXN1/PINK1/CAMK2N1/HIPK2/BAG6/EIF3H/CAMLG	33
GOBP_ORGANONITROGEN_COMPOUND_CATABOLIC_PROCESS	44/345	1326/43216	1.38561e-13	7.93638e-14	EEF1A2/BNIP3/BNIP3L/SERPINE2/IL1B/ARG2/CTSL/CLU/NGLY1/CD44/HEXB/CSNK1D/CTSB/LTA4H/RELA/FBXO17/CHMP4B/TIMP1/CTSA/CTSD/TRIB3/HEXA/HSPA8/BLVRB/CSNK1E/TSG101/UBC/NPEPPS/GNPDA1/PSMD9/SDCBP/UBE2E1/HSP90B1/SMPD1/UBXN1/PINK1/RNF114/AGRN/HIPK2/BAG6/HM13/AMPD3/EIF3H/CAMLG	44
GOBP_MONOCARBOXYLIC_ACID_METABOLIC_PROCESS	31/345	643/43216	1.49388e-13	8.55653e-14	ENO2/ALDOC/CRABP2/PGK1/SLC16A3/IL1B/ALDOA/GPI/PFKL/LDHA/NPC1/HK2/HK1/PFKP/IDH2/SLC6A8/ECI2/LTA4H/DDIT4/CRYL1/PDK1/TRIB3/GAPDH/APP/PGAM1/ENO1/PKM/PGM1/SEC13/ADIPOR1/VDAC1	31
GOBP_RESPONSE_TO_OXYGEN_CONTAINING_COMPOUND	49/345	1651/43216	2.15794e-13	1.23601e-13	TXNIP/CA9/SERPINE1/BNIP3/SLC2A1/CD68/IL1B/PFKL/LDHA/CLU/ID3/ID1/CATSPER1/FOSL1/WBP2/RELA/STC2/DDIT4/TIMP1/CACNA1B/TRIB3/APP/CDKN1A/GNAI3/PKM/EGLN1/ATP1A1/G6PD/EEF2/IL36RN/OSER1/HSP90B1/SMPD1/GNAS/PINK1/AP3S1/NFKBIL1/RRAGC/CAMK2N1/IL36B/APPL1/ZNF277/AGRN/RRAGA/CTNNA1/PTPRN/VIM/ADIPOR1/RAB31	49
GOBP_NEGATIVE_REGULATION_OF_SIGNALING	45/345	1406/43216	2.22309e-13	1.27333e-13	SERPINE1/SERPINE2/ITPR1/CIB1/IL1B/PFKL/FHL2/CLU/CD44/IGFBP6/PHLDA3/RELA/DDIT4/LTBP1/EGFL7/PLAUR/TRIB3/PPP2R1A/GNAI3/ENO1/TSG101/UBC/DGKG/VDAC2/PSMD9/LGALS3/IL36RN/CD300A/GPS1/PDCD6/IGBP1/SMPD1/STAMBP/PINK1/CPNE1/NFKBIL1/CAMK2N1/PPP1R15A/APPL1/HIPK2/AATF/TGFA/CTNNA1/GGNBP2/ADIPOR1	45
GOBP_PURINE_CONTAINING_COMPOUND_METABOLIC_PROCESS	26/345	456/43216	5.78371e-13	3.31275e-13	ENO2/ALDOC/PGK1/ALDOA/GPI/PFKL/LDHA/HK2/HK1/PFKP/DDIT4/ACOT13/PDK1/GAPDH/APP/SLC35B2/PGAM1/GNAI3/ENO1/PKM/PGM1/SEC13/PINK1/MACROD1/AMPD3/IMPDH2	26
GOBP_ATP_METABOLIC_PROCESS	22/345	313/43216	1.01363e-12	5.80579e-13	ENO2/ALDOC/PGK1/ALDOA/GPI/PFKL/LDHA/HK2/HK1/PFKP/DDIT4/GAPDH/HSPA8/APP/PGAM1/UQCRC2/ENO1/PKM/SDHA/PGM1/SEC13/PINK1	22
GOBP_REGULATION_OF_PHOSPHORUS_METABOLIC_PROCESS	47/345	1607/43216	1.33717e-12	7.65894e-13	PARP16/EEF1A2/FLT1/CIB1/IL1B/VEGFA/CLU/TRPT1/CD44/IGFBP6/MAP2K1/CSNK1D/CCNG1/ZNF622/DDIT4/LIMCH1/CAMK1/PLAUR/PDK1/TRIB3/APP/TWF1/PGAM1/PPP2R1A/CDKN1A/ENO1/TSG101/UBC/SDCBP/LGALS3/CD300A/GPS1/HSP90B1/IGBP1/SMPD1/SEC13/CSNK2B/PINK1/B3GAT3/CAMK2N1/PPP1R15A/SPOCD1/CCNI/HIPK2/TGFA/ILK/GGNBP2	47
GOBP_INTRINSIC_APOPTOTIC_SIGNALING_PATHWAY	21/345	283/43216	1.34909e-12	7.72721e-13	BNIP3/ERO1A/BCL2A1/ITPR1/P4HB/CLU/CD44/PHLDA3/ZNF622/DDIT4/SERINC3/PLAUR/PDK1/TRIB3/CDKN1A/ENO1/VDAC2/PINK1/PPP1R15A/HIPK2/BAG6	21
GOBP_RESPONSE_TO_ENDOGENOUS_STIMULUS	47/345	1622/43216	1.80705e-12	1.03503e-12	TXNIP/SLC2A1/CD68/CIB1/IL1B/GSTM3/FHL2/LDHA/CTSL/NPC1/CORO1B/CD44/ZPR1/ID1/PAPPA/SFR1/CATSPER1/FOSL1/WBP2/CTSB/RELA/STC2/DDIT4/LTBP1/TIMP1/TRIB3/APP/CDKN1A/GNAI3/UBC/PKM/ATP1A1/EEF2/SDCBP/HSP90B1/GNAS/CSNK2B/AP3S1/RRAGC/APPL1/HIPK2/RRAGA/CTNNA1/PTPRN/VIM/ADIPOR1/RAB31	47
GOBP_PROCESS_UTILIZING_AUTOPHAGIC_MECHANISM	27/345	534/43216	2.86284e-12	1.63976e-12	EEF1A2/BNIP3/BNIP3L/ITPR1/CLU/NPC1/PSAP/HK2/QSOX1/GABARAP/WIPI1/FEZ2/CHMP4B/CTSA/TRIB3/GAPDH/HSPA8/DRAM2/GNAI3/TSG101/CSNK2B/PINK1/RRAGC/RRAGA/WDR45/SNX14/VDAC1	27
GOBP_INTRACELLULAR_PROTEIN_TRANSPORT	39/345	1154/43216	2.91155e-12	1.66766e-12	TXNIP/BNIP3L/CIB1/IL1B/CLU/ZPR1/GABARAP/SP100/LMAN1/RPL17/ECI2/CHMP4B/CTSA/CAMK1/HSPA8/RAB20/CDKN1A/GDI1/NUCB1/UBC/NPEPPS/SDCBP/HSP90B1/PDCD6/PMPCB/SEC13/PINK1/AP3S1/B3GAT3/SAMM50/TMED3/APPL1/SYNGR1/STX8/HM13/RPS10/AIP/RAB31/OXA1L	39
GOBP_CELLULAR_RESPONSE_TO_OXYGEN_LEVELS	19/345	230/43216	3.23996e-12	1.85576e-12	NDRG1/CA9/HILPDA/BNIP3/PGK1/BNIP3L/ERO1A/FAM162A/VEGFA/P4HB/STC2/PDK1/ENO1/UBC/NPEPPS/EGLN1/PSMD9/PINK1/HIPK2	19
GOBP_BIOLOGICAL_PROCESS_INVOLVED_IN_SYMBIOTIC_INTERACTION	36/345	996/43216	3.83875e-12	2.19873e-12	BNIP3/BNIP3L/P4HB/CTSL/NPC1/SP100/RPL17/RELA/TMEM134/EIF4A2/EIF3D/CD151/CHMP4B/SERINC3/GAPDH/HSPA8/EIF3M/TSG101/UBC/SND1/SRPK2/SMPD1/UBXN1/SEC13/MMP1/CADM1/HIPK2/RRAGA/PPIE/RPS10/VIM/EIF3L/VDAC1/HLA-B/HLA-E/CAMLG	36
GOBP_PROTEIN_LOCALIZATION_TO_ORGANELLE	36/345	996/43216	3.83875e-12	2.19873e-12	TXNIP/BNIP3L/CD68/KDELR3/CLU/ZPR1/HK2/HK1/SP100/LMAN1/CSNK1D/RPL17/ECI2/KDELR2/CHMP4B/HSPA8/CDKN1A/TSG101/UBC/NPEPPS/CCT8/MTCH2/PMPCB/SEC13/KDELR1/PINK1/PPP1R15A/SAMM50/APPL1/BAG6/RPF2/RTN4/CTNNA1/RPS10/AIP/OXA1L	36
GOBP_PROTEIN_FOLDING	19/345	233/43216	3.83875e-12	2.19873e-12	ERO1A/P4HB/CLU/NGLY1/QSOX1/LMAN1/GRN/PDIA3/HSPA8/GNAI3/ERP44/CCT8/HSP90B1/UBXN1/CSNK2B/PDIA6/PRDX4/PPIE/AIP	19
GOBP_REGULATION_OF_TRANSPORT	48/345	1727/43216	3.83875e-12	2.19873e-12	SERPINE1/BNIP3L/SLC2A1/SERPINE2/ITPR1/CIB1/IL1B/VEGFA/PFKL/CLU/MAP2K1/ZPR1/HK2/TFF2/SP100/IDH2/LMAN1/CATSPER1/WDR54/GLRX/SMAP1/CD151/CACNA1B/CAMK1/TRIB3/HSPA8/APP/GDI1/NUCB1/TSG101/NPEPPS/GSTO1/PSMD9/ATP1A1/G6PD/SDCBP/LGALS3/CD300A/SMPD1/GNAS/PINK1/B3GAT3/CAMK2N1/APPL1/KCNG1/CD63/RAB31/VDAC1	48
GOBP_PEPTIDE_METABOLIC_PROCESS	34/345	900/43216	5.55689e-12	3.18283e-12	EEF1A2/BACE2/GSTM3/EEF1G/CTSL/CLU/RPL17/LTA4H/ATP6AP2/RELA/EIF4A2/EIF3D/GAPDH/EIF3M/APP/ETHE1/NPEPPS/PKM/GSTO1/DHPS/G6PD/EEF2/MRPL10/PINK1/PPP1R15A/EIF3E/DALRD3/HM13/RTN4/EIF3H/RPS10/VIM/EIF3L/OXA1L	34
GOBP_REGULATION_OF_PROTEIN_MODIFICATION_PROCESS	46/345	1624/43216	6.73227e-12	3.85606e-12	PARP16/FLT1/CIB1/IL1B/VEGFA/CLU/TRPT1/CD44/IGFBP6/MAP2K1/CSNK1D/CCNG1/WBP2/RELA/DDIT4/LIMCH1/CAMK1/PLAUR/TRIB3/APP/TWF1/PPP2R1A/CDKN1A/TSG101/UBC/G6PD/SDCBP/LGALS3/CD300A/GPS1/HSP90B1/PDCD6/IGBP1/SMPD1/UBXN1/CSNK2B/PINK1/B3GAT3/CAMK2N1/PPP1R15A/CCNI/HIPK2/TGFA/ILK/GGNBP2/CAMLG	46
GOBP_HOMEOSTATIC_PROCESS	50/345	1908/43216	9.53347e-12	5.46051e-12	BNIP3/SLC2A1/ERO1A/BACE2/ITPR1/IL1B/VEGFA/ALDOA/MT1X/NPC1/POLD4/HK2/HK1/ID1/HEXB/TFF2/SP100/ATP13A3/GRN/PYGL/ATP6AP2/SMAP1/NPC2/STC2/CHMP4B/ACOT13/RAB20/APP/DRAM2/ERP44/FTL/CCT8/GLRX3/GSTO1/EGLN1/ATP1A1/G6PD/HSP90B1/GNAS/PINK1/CALB2/CAMK2N1/PRDX4/MT2A/HIPK2/RTN4/CLNS1A/PTPRN/ADIPOR1/METRNL	50
GOBP_PEPTIDYL_AMINO_ACID_MODIFICATION	40/345	1267/43216	1.01147e-11	5.79343e-12	FLT1/P4HA1/ERO1A/IL1B/VEGFA/P4HB/CD44/MAP2K1/LMAN1/CSNK1D/NEK6/CLK3/ASPH/WBP2/RELA/DDIT4/CAMK1/GAPDH/APP/FKBP10/TWF1/PPP2R1A/CSNK1E/TSG101/PLOD1/DHPS/EGLN1/CD300A/SRPK2/DDOST/CSNK2B/PINK1/NUDT14/PRDX4/HIPK2/BAG6/TGFA/PPIE/GGNBP2/AIP	40
GOBP_NEGATIVE_REGULATION_OF_INTRACELLULAR_SIGNAL_TRANSDUCTION	26/345	522/43216	1.01147e-11	5.79343e-12	SERPINE2/ITPR1/CIB1/IL1B/FHL2/CLU/CD44/PHLDA3/RELA/DDIT4/PLAUR/TRIB3/PPP2R1A/ENO1/DGKG/VDAC2/CD300A/GPS1/PDCD6/IGBP1/SMPD1/STAMBP/PINK1/CPNE1/CAMK2N1/ADIPOR1	26
GOBP_POSITIVE_REGULATION_OF_CELLULAR_COMPONENT_ORGANIZATION	37/345	1115/43216	1.94321e-11	1.11302e-11	SERPINE1/CRABP2/BNIP3/FAM162A/IL1B/VEGFA/TPBG/CLU/CORO1B/MAP2K1/ID1/LMAN1/GRN/WBP2/CD151/LIMCH1/DDB2/CAMK1/PLAUR/APP/TWF1/GDI1/TSG101/CTNNA2/CCT8/SDCBP/LGALS3/SMPD1/PINK1/PPP1R15A/APPL1/MMP1/AGRN/CD63/TGFA/RAB31/VDAC1	37
GOBP_PROTEIN_CONTAINING_COMPLEX_SUBUNIT_ORGANIZATION	50/345	1948/43216	1.94321e-11	1.11302e-11	BNIP3/SLC2A1/CIB1/VEGFA/ALDOA/P4HB/CAPG/CLU/CORO1B/GABARAP/LMAN1/CSNK1D/EIF3D/DDIT4/CHMP4B/ACOT13/DDB2/HSPA8/EIF3M/TWF1/PPP2R1A/TSG101/UBC/CTNNA2/VDAC2/CCT8/PSMD9/TRIOBP/LGALS3/MRPL10/PDCD6/SRPK2/SEC13/CSNK2B/PINK1/SAMM50/MMP1/NIFK/EIF3E/KCNG1/THG1L/RPF2/TGFA/RTN4/EIF3H/CLNS1A/SNX14/RPS10/EIF3L/OXA1L	50
GOBP_RESPONSE_TO_ENDOPLASMIC_RETICULUM_STRESS	20/345	295/43216	2.37235e-11	1.35881e-11	PARP16/ERO1A/ITPR1/KDELR3/P4HB/CLU/WIPI1/PDIA3/FBXO17/SERINC3/TRIB3/YIF1A/ERP44/EEF2/HSP90B1/UBXN1/PDIA6/PPP1R15A/BAG6/HM13	20
GOBP_NEGATIVE_REGULATION_OF_PROTEOLYSIS	21/345	341/43216	3.8687e-11	2.21589e-11	SERPINE1/SERPINE2/PLAT/VEGFA/CD44/APLP2/SERPINB6/WFDC3/TIMP1/PLAUR/GAPDH/APP/PI3/SDCBP/IGBP1/UBXN1/CAMK2N1/HIPK2/BAG6/EIF3H/CAMLG	21
GOBP_NEGATIVE_REGULATION_OF_CELL_DEATH	34/345	991/43216	7.13064e-11	4.08424e-11	PARP16/SERPINE1/BNIP3/BNIP3L/BCL2A1/CIB1/IL1B/VEGFA/ARG2/FHL2/CLU/NPC1/CD44/ZPR1/ID1/GRN/RELA/CHMP4B/TIMP1/PLAUR/CDKN1A/GNAI3/ENO1/UBC/VDAC2/LGALS3/HSP90B1/IGBP1/PINK1/HIPK2/AATF/RGL2/CTNNA1/VDAC1	34
GOBP_CELL_POPULATION_PROLIFERATION	49/345	1953/43216	7.40406e-11	4.24084e-11	TXNIP/NDRG1/HILPDA/FLT1/SERPINE2/OSMR/NAMPT/CIB1/IL1B/VEGFA/ARG2/TPBG/CLU/IGFBP6/MAP2K1/ZPR1/ID1/IDH2/MAD1L1/FOSL1/GRN/RELA/CD151/EGFL7/TIMP1/PDK1/APP/CDKN1A/GNAI3/TSG101/DHPS/EEF2/SDCBP/LGALS3/CD300A/PDCD6/SRPK2/CERS2/CSNK2B/STAMBP/CAMK2N1/PRDX4/HIPK2/TGFA/RTN4/CTNNA1/GGNBP2/PTPRN/HLA-E	49
GOBP_GLUCOSE_METABOLIC_PROCESS	17/345	210/43216	7.64869e-11	4.38096e-11	ENO2/ALDOC/PGK1/ALDOA/GPI/PFKL/HK2/HK1/PFKP/PDK1/GAPDH/PGAM1/ENO1/PKM/G6PD/PGM1/ADIPOR1	17
GOBP_LIPID_METABOLIC_PROCESS	41/345	1421/43216	7.81837e-11	4.47815e-11	CRABP2/EEF1A2/FLT1/IL1B/FHL2/SERINC2/CLU/NPC1/PSAP/HEXB/CPNE3/DHCR7/HSD11B1/MBOAT7/ECI2/LTA4H/NPC2/CRYL1/SERINC3/CTSA/FDXR/PDK1/TRIB3/HEXA/APP/PPP2R1A/DGKG/ATP1A1/G6PD/CERS2/SMPD1/CSNK2B/CPNE1/PIGT/FDFT1/KDSR/AGRN/SCCPDH/ADIPOR1/LRP10/CHPT1	41
GOBP_RESPONSE_TO_NITROGEN_COMPOUND	36/345	1113/43216	7.81837e-11	4.47815e-11	SLC2A1/CD68/IL1B/GSTM3/LDHA/NPC1/ID1/FOSL1/RELA/STC2/FBXO17/TIMP1/CACNA1B/TRIB3/APP/CDKN1A/GNAI3/PKM/EGLN1/EEF2/HSP90B1/SMPD1/UBXN1/GNAS/AP3S1/RRAGC/APPL1/AGRN/BAG6/RRAGA/HM13/CTNNA1/PTPRN/VIM/ADIPOR1/RAB31	36
GOBP_CARBOHYDRATE_DERIVATIVE_BIOSYNTHETIC_PROCESS	28/345	676/43216	8.66709e-11	4.96427e-11	BACE2/IL1B/ALDOA/NPC1/LMAN1/MPI/TKT/PYGL/CRYL1/PDK1/HEXA/CHPF/SLC35B2/ENO1/UGP2/PKM/GNPDA1/G6PD/DDOST/PINK1/PIGT/NUDT14/B3GAT3/AGRN/AATF/SCCPDH/AMPD3/IMPDH2	28
GOBP_PROTEIN_CATABOLIC_PROCESS	33/345	944/43216	8.66709e-11	4.96427e-11	EEF1A2/BNIP3/BNIP3L/SERPINE2/IL1B/CTSL/CLU/NGLY1/CSNK1D/CTSB/RELA/FBXO17/CHMP4B/TIMP1/CTSA/CTSD/TRIB3/HSPA8/CSNK1E/TSG101/UBC/PSMD9/SDCBP/UBE2E1/HSP90B1/UBXN1/PINK1/RNF114/HIPK2/BAG6/HM13/EIF3H/CAMLG	33
GOBP_MEMBRANE_ORGANIZATION	33/345	947/43216	9.31765e-11	5.3369e-11	NDRG1/BNIP3/BNIP3L/CTSL/CLU/NPC1/HK2/PITPNC1/LMAN1/CSNK1D/NEK6/NPC2/CHMP4B/HSPA8/RAB20/PPP2R1A/GNAI3/UBC/VDAC2/CD300A/PDCD6/SMPD1/SEC13/PINK1/SAMM50/SYNGR1/AGRN/BAG6/STX8/TGFA/RTN4/RAB31/OXA1L	33
GOBP_PLATELET_DEGRANULATION	14/345	127/43216	1.00952e-10	5.78224e-11	SERPINE1/VEGFA/ALDOA/CLU/PSAP/QSOX1/MAGED2/APLP2/TIMP1/APP/CHID1/CD63/SCCPDH/LGALS3BP	14
GOBP_CYTOKINE_MEDIATED_SIGNALING_PATHWAY	30/345	803/43216	1.73638e-10	9.94548e-11	OSMR/CIB1/IL1B/VEGFA/P4HB/CD44/TFF2/SP100/RELA/TIMP1/HSPA8/CDKN1A/UBC/GSTO1/PSMD9/IL36RN/HSP90B1/CSNK2B/CPNE1/IL36B/APPL1/MMP1/MT2A/ILK/PTPRN/VIM/AIP/ADIPOR1/HLA-B/HLA-E	30
GOBP_POSITIVE_REGULATION_OF_PROTEIN_METABOLIC_PROCESS	42/345	1528/43216	1.77171e-10	1.01479e-10	PARP16/FLT1/FAM162A/CIB1/IL1B/VEGFA/CLU/CD44/IGFBP6/MAP2K1/CSNK1D/GRN/ASPH/WBP2/RELA/EIF3D/LIMCH1/CAMK1/PLAUR/CTSD/TRIB3/APP/CDKN1A/CSNK1E/ENO1/UBC/PKM/EEF2/SDCBP/CD300A/PDCD6/SMPD1/CSNK2B/PINK1/PPP1R15A/EIF3E/HIPK2/BAG6/TGFA/ILK/PAEP/VIM	42
GOBP_MULTI_ORGANISM_PROCESS	35/345	1093/43216	1.96757e-10	1.12697e-10	ZP1/SLC2A1/SERPINE2/CIB1/IL1B/VEGFA/ALDOA/CTSL/HEXB/PAPPA/MAGED2/CATSPER1/FOSL1/STC2/DPCD/TIMP1/RAI14/APP/FAM50A/TSG101/UBC/PI3/VDAC2/CCT8/GNPDA1/SEC13/NFKBIL1/RNF114/SPOCD1/CCNI/PRDX4/CADM1/BAG6/GGNBP2/PAEP	35
GOBP_POSITIVE_REGULATION_OF_DEVELOPMENTAL_PROCESS	38/345	1282/43216	2.21125e-10	1.26655e-10	SERPINE1/CRABP2/FLT1/BNIP3/SERPINE2/CIB1/IL1B/VEGFA/ARG2/TPBG/RRAS/P4HB/CORO1B/MAP2K1/HK2/CSNK1D/GRN/SMAP1/RELA/CAMK1/CSNK1E/GDI1/BASP1/CTNNA2/PKM/TRIOBP/SDCBP/PDCD6/GNAS/PINK1/CPNE1/IL36B/AGRN/HIPK2/ILK/RTN4/CTNNA1/METRNL	38
GOBP_PROTEIN_PHOSPHORYLATION	43/345	1612/43216	2.4427e-10	1.39911e-10	PARP16/FLT1/CIB1/IL1B/VEGFA/CLU/TRPT1/CD44/IGFBP6/MAP2K1/CPNE3/CSNK1D/NEK6/CLK3/CCNG1/DDIT4/LIMCH1/CAMK1/PLAUR/PDK1/TRIB3/APP/TWF1/PPP2R1A/CDKN1A/CSNK1E/TSG101/UBC/SDCBP/CD300A/GPS1/SRPK2/SMPD1/CSNK2B/PINK1/CAMK2N1/CCNI/PRDX4/HIPK2/TGFA/ILK/GGNBP2/STK17A	43
GOBP_NEUROGENESIS	43/345	1613/43216	2.46297e-10	1.41072e-10	NDRG1/CRABP2/SEMA4B/BNIP3/SERPINE2/BACE2/CIB1/IL1B/VEGFA/TPBG/CLU/ID3/MAP2K1/ZPR1/ID1/HEXB/DNER/IDH2/CSNK1D/GRN/MBOAT7/RELA/FEZ2/C1QL1/DDIT4/CAMK1/APP/TWF1/CSNK1E/GDI1/DGKG/CTNNA2/EEF2/TRIOBP/CERS2/RTN4RL2/CPNE1/AGRN/HIPK2/RTN4/CTNNA1/VIM/ATXN10	43
GOBP_LOCOMOTION	48/345	1966/43216	2.80262e-10	1.60526e-10	SERPINE1/SEMA4B/FLT1/SERPINE2/PLAT/SLC16A3/CIB1/IL1B/VEGFA/TPBG/GPI/RRAS/CORO1B/CD44/IGFBP6/MAP2K1/ID1/HEXB/LAMB3/CPNE3/DNER/SP100/IDH2/CATSPER1/FOSL1/GRN/MBOAT7/FEZ2/CD151/DDIT4/LIMCH1/DPCD/TIMP1/PLAUR/APP/CTNNA2/SDCBP/LGALS3/CD300A/PDCD6/CERS2/CSNK2B/APPL1/MMP1/CD63/RTN4/CTNNA1/ADIPOR1	48
GOBP_ESTABLISHMENT_OF_PROTEIN_LOCALIZATION_TO_ORGANELLE	25/345	574/43216	4.18959e-10	2.39968e-10	TXNIP/BNIP3L/CD68/CLU/ZPR1/HK2/HK1/LMAN1/RPL17/ECI2/CHMP4B/HSPA8/CDKN1A/TSG101/UBC/NPEPPS/CCT8/PMPCB/SEC13/PINK1/SAMM50/APPL1/RPS10/AIP/OXA1L	25
GOBP_CELLULAR_MACROMOLECULE_CATABOLIC_PROCESS	36/345	1198/43216	5.37446e-10	3.07834e-10	BNIP3/BNIP3L/CTSL/CLU/NGLY1/ZPR1/CSNK1D/RPL17/CTSB/FBXO17/CHMP4B/TRIB3/HSPA8/GRSF1/PPP2R1A/CSNK1E/TSG101/UBC/PSMD9/SDCBP/RNASET2/SND1/UBE2E1/HSP90B1/UBXN1/PINK1/RNF114/RNH1/EIF3E/HIPK2/BAG6/HM13/EIF3H/RPS10/VIM/CAMLG	36
GOBP_REGULATION_OF_MULTICELLULAR_ORGANISMAL_DEVELOPMENT	39/345	1396/43216	6.24048e-10	3.57438e-10	SERPINE1/CRABP2/SEMA4B/FLT1/PGK1/SERPINE2/CIB1/IL1B/VEGFA/TPBG/RRAS/CTSL/MAP2K1/ZPR1/HK2/ID1/SP100/IDH2/GRN/TMEM176B/SMAP1/RELA/GDI1/BASP1/PKM/EGLN1/G6PD/LGALS3/PDCD6/CERS2/GNAS/IL36B/RNH1/AGRN/HIPK2/BAG6/RTN4/CTNNA1/HLA-B	39
GOBP_CELL_MIGRATION	42/345	1596/43216	6.29872e-10	3.60773e-10	SERPINE1/SEMA4B/FLT1/SERPINE2/PLAT/SLC16A3/CIB1/IL1B/VEGFA/TPBG/GPI/RRAS/CORO1B/CD44/IGFBP6/ID1/HEXB/LAMB3/CPNE3/DNER/SP100/IDH2/GRN/MBOAT7/CD151/DDIT4/LIMCH1/TIMP1/APP/CTNNA2/SDCBP/LGALS3/CD300A/PDCD6/CERS2/CSNK2B/APPL1/MMP1/CD63/RTN4/CTNNA1/ADIPOR1	42
GOBP_RESPONSE_TO_BIOTIC_STIMULUS	42/345	1603/43216	7.14288e-10	4.09125e-10	TXNIP/SERPINE1/BNIP3/BNIP3L/CD68/IL1B/ARG2/EEF1G/CLU/CD44/HK1/SP100/FOSL1/GRN/PYGL/RELA/WFDC3/NPC2/DDIT4/SERINC3/GAPDH/RAB20/APP/CHID1/ENO1/PI3/PSMD9/RNASET2/LGALS3/IL36RN/SRPK2/SMPD1/ACTA2/NFKBIL1/IL36B/APPL1/MT2A/CADM1/STX8/VIM/HLA-B/HLA-E	42
GOBP_GLIOGENESIS	18/345	283/43216	7.72303e-10	4.42354e-10	NDRG1/BNIP3/SERPINE2/BACE2/IL1B/CLU/MAP2K1/HEXB/DNER/IDH2/GRN/MBOAT7/RELA/APP/EEF2/CERS2/RTN4/VIM	18
GOBP_REGULATION_OF_CELL_DIFFERENTIATION	42/345	1617/43216	9.16631e-10	5.25021e-10	SERPINE1/CRABP2/SEMA4B/SERPINE2/CIB1/IL1B/VEGFA/RRAS/P4HB/CTSL/ID3/MAP2K1/ID1/IDH2/CSNK1D/GRN/TMEM176B/SMAP1/RELA/CAMK1/TRIB3/APP/PPP2R1A/CSNK1E/GDI1/CTNNA2/PSMD9/G6PD/TRIOBP/SDCBP/LGALS3/CERS2/GNAS/CPNE1/IL36B/ILK/RTN4/CTNNA1/PAEP/ADIPOR1/METRNL/HLA-B	42
GOBP_REGULATION_OF_HYDROLASE_ACTIVITY	37/345	1296/43216	1.10352e-09	6.32066e-10	SERPINE1/FLT1/SERPINE2/FAM162A/VEGFA/CD44/APLP2/GRN/ASPH/SMAP1/SERPINB6/WFDC3/TIMP1/PLAUR/CTSD/GAPDH/APP/PPP2R1A/TPM2/GDI1/PI3/EGLN1/LGALS3/CD300A/GPS1/HSP90B1/PDCD6/IGBP1/UBXN1/PINK1/B3GAT3/PPP1R15A/SPOCD1/AGRN/AIP/OXA1L/GDI2	37
GOBP_PROTEIN_HYDROXYLATION	8/345	27/43216	1.10352e-09	6.32066e-10	P4HA1/ERO1A/P4HB/ASPH/FKBP10/PLOD1/EGLN1/PRDX4	8
GOBP_POSITIVE_REGULATION_OF_GENE_EXPRESSION	33/345	1069/43216	1.84841e-09	1.05872e-09	SERPINE1/HILPDA/IL1B/VEGFA/GPI/CLU/ID3/MAP2K1/ZPR1/HK1/ID1/WBP2/ATP6AP2/RELA/EIF3D/GAPDH/HSPA8/APP/ENO1/PKM/EEF2/SRPK2/PINK1/ACTA2/CAMK2N1/PPP1R15A/IL36B/APPL1/EIF3E/CADM1/PAEP/VIM/HLA-E	33
GOBP_NEGATIVE_REGULATION_OF_CELLULAR_COMPONENT_ORGANIZATION	27/345	725/43216	1.9121e-09	1.0952e-09	SEMA4B/BNIP3/CIB1/IL1B/VEGFA/CAPG/CLU/CORO1B/ID1/MAD1L1/WDR54/FEZ2/CHMP4B/HSPA8/TWF1/GDI1/CTNNA2/VDAC2/TRIOBP/SDCBP/LGALS3/CD300A/CERS2/RTN4RL2/PINK1/RTN4/VIM	27
GOBP_REGULATION_OF_PROTEIN_PHOSPHORYLATION	35/345	1208/43216	2.5409e-09	1.45536e-09	PARP16/FLT1/CIB1/IL1B/VEGFA/CLU/TRPT1/CD44/IGFBP6/MAP2K1/CSNK1D/CCNG1/DDIT4/LIMCH1/CAMK1/PLAUR/TRIB3/APP/TWF1/PPP2R1A/CDKN1A/TSG101/UBC/SDCBP/CD300A/GPS1/SMPD1/CSNK2B/PINK1/CAMK2N1/CCNI/HIPK2/TGFA/ILK/GGNBP2	35
GOBP_MACROAUTOPHAGY	18/345	309/43216	3.03863e-09	1.74045e-09	BNIP3/BNIP3L/NPC1/QSOX1/GABARAP/WIPI1/FEZ2/CHMP4B/GAPDH/GNAI3/TSG101/CSNK2B/PINK1/RRAGC/RRAGA/WDR45/SNX14/VDAC1	18
GOBP_ORGANOPHOSPHATE_BIOSYNTHETIC_PROCESS	24/345	584/43216	3.13383e-09	1.79497e-09	PARP16/NAMPT/ALDOA/HEXB/CPNE3/IDH2/TKT/PDXK/MBOAT7/PYGL/CRYL1/PDK1/SLC35B2/ENO1/DGKG/PKM/G6PD/CSNK2B/PINK1/CPNE1/PIGT/AMPD3/IMPDH2/CHPT1	24
GOBP_NEGATIVE_REGULATION_OF_CATABOLIC_PROCESS	18/345	310/43216	3.14001e-09	1.79851e-09	SERPINE2/IL1B/NPC1/QSOX1/RELA/FEZ2/DDIT4/CHMP4B/TIMP1/CTSA/SDCBP/UBXN1/PINK1/HIPK2/BAG6/RRAGA/EIF3H/CAMLG	18
GOBP_MAINTENANCE_OF_LOCATION	18/345	319/43216	4.9496e-09	2.835e-09	HILPDA/ERO1A/ITPR1/KDELR3/IL1B/HK2/HK1/HEXB/SP100/KDELR2/LTBP1/TWF1/FTL/GSTO1/PLIN3/HSP90B1/KDELR1/PINK1	18
GOBP_NEGATIVE_REGULATION_OF_HYDROLASE_ACTIVITY	21/345	453/43216	5.37469e-09	3.07848e-09	SERPINE1/SERPINE2/VEGFA/CD44/APLP2/SERPINB6/WFDC3/TIMP1/PLAUR/GAPDH/APP/PI3/EGLN1/LGALS3/GPS1/IGBP1/UBXN1/PPP1R15A/SPOCD1/AIP/OXA1L	21
GOBP_RESPONSE_TO_HORMONE	29/345	876/43216	5.38055e-09	3.08183e-09	TXNIP/SLC2A1/IL1B/GSTM3/FHL2/LDHA/CTSL/NPC1/PAPPA/SFR1/CATSPER1/FOSL1/WBP2/CTSB/RELA/STC2/DDIT4/TIMP1/TRIB3/CDKN1A/PKM/ATP1A1/CSNK2B/AP3S1/APPL1/CTNNA1/PTPRN/ADIPOR1/RAB31	29
GOBP_RESPONSE_TO_WOUNDING	25/345	654/43216	5.4539e-09	3.12384e-09	SERPINE1/BNIP3/SERPINE2/PLAT/ITPR1/VEGFA/ID3/CORO1B/CD44/MAP2K1/LMAN1/GRN/PROCR/CD151/TIMP1/PLAUR/FKBP10/CDKN1A/DGKG/CERS2/SMPD1/GNAS/RTN4RL2/ILK/CTNNA1	25
GOBP_REGULATION_OF_AUTOPHAGY	18/345	326/43216	6.71588e-09	3.84667e-09	EEF1A2/BNIP3/BNIP3L/ITPR1/NPC1/PSAP/QSOX1/FEZ2/CHMP4B/CTSA/TRIB3/GAPDH/DRAM2/GNAI3/PINK1/RRAGC/RRAGA/VDAC1	18
GOBP_REGULATION_OF_ANATOMICAL_STRUCTURE_MORPHOGENESIS	31/345	1005/43216	6.71588e-09	3.84667e-09	SERPINE1/CRABP2/SEMA4B/FLT1/BNIP3/PGK1/CIB1/IL1B/VEGFA/ALDOA/RRAS/P4HB/CORO1B/CD44/MAP2K1/HK2/ID1/HEXB/SP100/GRN/GDI1/PKM/EGLN1/PSMD9/TRIOBP/PDCD6/PINK1/RNH1/HIPK2/ILK/RTN4	31
GOBP_CELLULAR_COMPONENT_DISASSEMBLY	23/345	559/43216	7.0693e-09	4.0491e-09	BNIP3/BNIP3L/CIB1/CAPG/CTSL/CD44/HK2/GABARAP/NEK6/WIPI1/DDIT4/TIMP1/HSPA8/TWF1/TSG101/TRIOBP/MRPL10/PINK1/MMP1/WDR45/SNX14/VDAC1/OXA1L	23
GOBP_POSITIVE_REGULATION_OF_MULTICELLULAR_ORGANISMAL_PROCESS	37/345	1395/43216	7.47433e-09	4.28109e-09	SERPINE1/CRABP2/HILPDA/FLT1/SERPINE2/CIB1/IL1B/VEGFA/TPBG/RRAS/CLU/MAP2K1/HK2/HK1/GRN/ATP6AP2/RELA/GAPDH/APP/GDI1/ENO1/BASP1/PKM/GSTO1/ATP1A1/SDCBP/PDCD6/GNAS/IL36B/APPL1/AGRN/CADM1/HIPK2/RTN4/PAEP/ADIPOR1/HLA-E	37
GOBP_REGULATION_OF_CELLULAR_COMPONENT_MOVEMENT	32/345	1094/43216	1.22892e-08	7.03891e-09	SERPINE1/SEMA4B/FLT1/SERPINE2/CIB1/IL1B/VEGFA/GPI/RRAS/CORO1B/CPNE3/SP100/IDH2/CATSPER1/GRN/CD151/LIMCH1/TIMP1/APP/CTNNA2/ATP1A1/SDCBP/LGALS3/CD300A/PDCD6/IGBP1/CERS2/CSNK2B/APPL1/RTN4/CTNNA1/ADIPOR1	32
GOBP_MONOSACCHARIDE_BIOSYNTHETIC_PROCESS	11/345	97/43216	1.23481e-08	7.07267e-09	ENO2/ALDOC/PGK1/ALDOA/GPI/TKT/GAPDH/PGAM1/ENO1/G6PD/PGM1	11
GOBP_NEGATIVE_REGULATION_OF_MULTICELLULAR_ORGANISMAL_PROCESS	32/345	1102/43216	1.44412e-08	8.27155e-09	SERPINE1/SEMA4B/PGK1/SERPINE2/PLAT/IL1B/ARG2/TNNT1/ID1/TFF2/SP100/IDH2/GRN/PROCR/TMEM176B/TIMP1/ACOT13/PLAUR/CHID1/GDI1/GLRX3/ATP1A1/G6PD/IL36RN/CERS2/CSNK2B/NFKBIL1/PRDX4/RTN4/CTNNA1/PAEP/ADIPOR1	32
GOBP_DEFENSE_RESPONSE	42/345	1787/43216	1.58927e-08	9.10288e-09	SERPINE1/BNIP3/BNIP3L/CD68/OSMR/IL1B/ARG2/CLU/PLD3/CD44/HK1/SP100/FOSL1/GRN/RELA/WFDC3/DDIT4/SERINC3/TIMP1/GAPDH/RAB20/APP/CHID1/PI3/PSMD9/RNASET2/LGALS3/IL36RN/SRPK2/SMPD1/IL36B/APPL1/MT2A/CADM1/STX8/VIM/METRNL/LGALS3BP/VDAC1/HLA-B/HLA-E/CAMLG	42
GOBP_PROTEIN_TARGETING	20/345	436/43216	1.6066e-08	9.20214e-09	BNIP3L/CIB1/CLU/GABARAP/LMAN1/RPL17/ECI2/CHMP4B/HSPA8/GDI1/NUCB1/UBC/NPEPPS/SDCBP/PMPCB/PINK1/SAMM50/SYNGR1/RPS10/AIP	20
GOBP_POSITIVE_REGULATION_OF_SIGNALING	41/345	1718/43216	1.63941e-08	9.39009e-09	FLT1/SERPINE2/CIB1/IL1B/VEGFA/TPBG/CD44/IGFBP6/MAP2K1/CSNK1D/NEK6/WBP2/ATP6AP2/RELA/PDIA3/ZNF622/SERINC3/PLAUR/APP/SLC35B2/CSNK1E/UBC/PSMD9/SDCBP/CD300A/SEC13/CSNK2B/PINK1/CPNE1/RRAGC/CALB2/CAMK2N1/HIPK2/RRAGA/CD63/TGFA/RGL2/ILK/RTN4/CTNNA1/ADIPOR1	41
GOBP_REGULATION_OF_ION_TRANSPORT	35/345	1312/43216	1.91705e-08	1.09804e-08	BNIP3L/SLC2A1/SERPINE2/ITPR1/CIB1/IL1B/PFKL/ZPR1/HK2/SP100/IDH2/LMAN1/CATSPER1/GLRX/CACNA1B/CAMK1/TRIB3/HSPA8/APP/GDI1/NUCB1/TSG101/NPEPPS/GSTO1/PSMD9/ATP1A1/G6PD/LGALS3/PINK1/B3GAT3/CAMK2N1/APPL1/KCNG1/CD63/VDAC1	35
GOBP_RESPONSE_TO_INORGANIC_SUBSTANCE	22/345	540/43216	1.95405e-08	1.11922e-08	TXNIP/NDRG1/EEF1A2/BNIP3/MT1X/LDHA/NPC1/CPNE3/FOSL1/RELA/APP/GDI1/EGLN1/G6PD/EEF2/OSER1/PDCD6/SMPD1/PINK1/CPNE1/ZNF277/MT2A	22
GOBP_REGULATION_OF_PROTEIN_LOCALIZATION	28/345	872/43216	1.96472e-08	1.12534e-08	BNIP3L/SLC2A1/ITPR1/CIB1/IL1B/PFKL/ZPR1/SP100/IDH2/LMAN1/CAMK1/CTSD/HSPA8/CSNK1E/GDI1/NUCB1/TSG101/NPEPPS/CCT8/PSMD9/LGALS3/PINK1/B3GAT3/CAMK2N1/APPL1/STX8/RTN4/CTNNA1	28
GOBP_RESPONSE_TO_OXIDATIVE_STRESS	20/345	443/43216	2.02749e-08	1.16129e-08	TXNIP/BNIP3/ERO1A/P4HB/TPO/LDHA/FOSL1/RELA/ZNF622/PDK1/APP/EGLN1/G6PD/EEF2/OSER1/PINK1/ZNF277/PRDX4/THG1L/PTPRN	20
GOBP_CELLULAR_HOMEOSTASIS	29/345	935/43216	2.08565e-08	1.1946e-08	BNIP3/ERO1A/ITPR1/ALDOA/MT1X/POLD4/HK2/HK1/HEXB/ATP13A3/GRN/ATP6AP2/STC2/RAB20/APP/ERP44/FTL/GLRX3/GSTO1/ATP1A1/HSP90B1/PINK1/CALB2/CAMK2N1/PRDX4/MT2A/RTN4/CLNS1A/PTPRN	29
GOBP_REGULATION_OF_TRANSFERASE_ACTIVITY	30/345	1007/43216	2.66085e-08	1.52406e-08	PARP16/EEF1A2/FLT1/CIB1/IL1B/VEGFA/SERINC2/CLU/TRPT1/IGFBP6/MAP2K1/CCNG1/ZNF622/EIF4A2/CAMK1/TRIB3/APP/PPP2R1A/CDKN1A/TSG101/UBC/CD300A/GPS1/SMPD1/CSNK2B/PINK1/CAMK2N1/CCNI/TGFA/GGNBP2	30
GOBP_REGULATION_OF_PEPTIDASE_ACTIVITY	20/345	452/43216	2.79644e-08	1.60172e-08	SERPINE1/SERPINE2/FAM162A/VEGFA/CD44/APLP2/GRN/ASPH/SERPINB6/WFDC3/TIMP1/PLAUR/CTSD/GAPDH/APP/PI3/PDCD6/IGBP1/UBXN1/PINK1	20
GOBP_EPITHELIUM_DEVELOPMENT	34/345	1273/43216	3.13291e-08	1.79444e-08	TXNIP/CA9/ALDOC/SERPINE1/PGK1/SERPINE2/KRT15/IL1B/GSTM3/VEGFA/ARG2/CTSL/ID3/PSAP/CD44/MAP2K1/ID1/CTSB/ATP6AP2/RELA/CD151/GRSF1/CDKN1A/TSG101/PI3/BASP1/PSMD9/TRIOBP/LGALS3/CSNK2B/ACTA2/RTN4/VIM/VDAC1	34
GOBP_REGULATION_OF_RESPONSE_TO_STRESS	36/345	1410/43216	3.22724e-08	1.84847e-08	SERPINE1/SERPINE2/OSMR/PLAT/IL1B/VEGFA/ARG2/P4HB/CLU/CD44/MAP2K1/NEK6/GRN/RELA/ZNF622/SERINC3/PLAUR/HSPA8/APP/ENO1/PSMD9/SDCBP/IGBP1/CERS2/UBXN1/SEC13/PINK1/PPP1R15A/APPL1/ZNF277/CADM1/HIPK2/BAG6/METRNL/HLA-B/HLA-E	36
GOBP_REGULATION_OF_ENDOCYTOSIS	14/345	206/43216	4.25242e-08	2.43567e-08	SERPINE1/VEGFA/CLU/WDR54/SMAP1/CD151/TSG101/SDCBP/LGALS3/CD300A/SMPD1/APPL1/CD63/RAB31	14
GOBP_REGULATION_OF_PROTEIN_KINASE_ACTIVITY	26/345	791/43216	4.73652e-08	2.71295e-08	PARP16/FLT1/CIB1/IL1B/VEGFA/CLU/TRPT1/IGFBP6/MAP2K1/CCNG1/CAMK1/TRIB3/APP/PPP2R1A/CDKN1A/TSG101/UBC/CD300A/GPS1/SMPD1/CSNK2B/PINK1/CAMK2N1/CCNI/TGFA/GGNBP2	26
GOBP_CELLULAR_RESPONSE_TO_OXYGEN_CONTAINING_COMPOUND	32/345	1179/43216	6.56212e-08	3.7586e-08	SERPINE1/BNIP3/CD68/IL1B/CLU/ID3/ID1/RELA/DDIT4/TRIB3/APP/GNAI3/PKM/IL36RN/OSER1/HSP90B1/GNAS/PINK1/AP3S1/NFKBIL1/RRAGC/CAMK2N1/IL36B/APPL1/ZNF277/AGRN/RRAGA/CTNNA1/PTPRN/VIM/ADIPOR1/RAB31	32
GOBP_SMALL_MOLECULE_BIOSYNTHETIC_PROCESS	24/345	689/43216	6.56212e-08	3.7586e-08	ENO2/ALDOC/PGK1/IL1B/ALDOA/GPI/DHCR7/TKT/PDXK/LTA4H/SERINC3/FDXR/TRIB3/GAPDH/PGAM1/ENO1/UGP2/PKM/G6PD/PGM1/FDFT1/AMPD3/IMPDH2/ADIPOR1	24
GOBP_PROTEIN_MATURATION	16/345	293/43216	6.69848e-08	3.83671e-08	SERPINE1/PGK1/ERO1A/SERPINE2/BACE2/PLAT/CTSL/ASPH/ATP6AP2/ENO1/GLRX3/DHPS/PMPCB/PRDX4/HM13/AIP	16
GOBP_REGULATION_OF_CELLULAR_RESPONSE_TO_STRESS	24/345	698/43216	8.31357e-08	4.76178e-08	IL1B/VEGFA/ARG2/P4HB/CLU/CD44/MAP2K1/NEK6/GRN/ZNF622/SERINC3/HSPA8/APP/ENO1/SDCBP/IGBP1/CERS2/UBXN1/SEC13/PINK1/PPP1R15A/ZNF277/HIPK2/BAG6	24
GOBP_REGULATION_OF_GROWTH	23/345	643/43216	8.47806e-08	4.856e-08	CRABP2/SEMA4B/SERPINE2/CIB1/VEGFA/MT1X/ZPR1/TKT/APP/PPP2R1A/CDKN1A/GDI1/ENO1/TSG101/BASP1/ZMAT3/G6PD/SDCBP/AGRN/MT2A/RTN4/ADIPOR1/CHPT1	23
GOBP_REGULATION_OF_MAPK_CASCADE	24/345	705/43216	9.93283e-08	5.68925e-08	FLT1/CIB1/IL1B/VEGFA/TPBG/RRAS/CD44/IGFBP6/MAP2K1/WDR54/ATP6AP2/ZNF622/APP/PPP2R1A/UBC/SDCBP/CD300A/GPS1/IGBP1/SMPD1/PINK1/CAMK2N1/HIPK2/TGFA	24
GOBP_POSITIVE_REGULATION_OF_CELL_DEATH	23/345	651/43216	1.05295e-07	6.031e-08	TXNIP/EEF1A2/BNIP3/BNIP3L/FAM162A/LDHA/CLU/ID3/FOSL1/GRN/PHLDA3/PDIA3/ZNF622/DDIT4/SERINC3/CTSD/CDKN1A/UBC/SRPK2/SMPD1/MTCH2/CTNNA1/STK17A	23
GOBP_DEFENSE_RESPONSE_TO_OTHER_ORGANISM	32/345	1206/43216	1.06957e-07	6.12623e-08	SERPINE1/BNIP3/BNIP3L/ARG2/CLU/CD44/HK1/SP100/GRN/RELA/WFDC3/DDIT4/SERINC3/GAPDH/RAB20/APP/CHID1/PI3/PSMD9/RNASET2/LGALS3/IL36RN/SRPK2/SMPD1/IL36B/APPL1/MT2A/CADM1/STX8/VIM/HLA-B/HLA-E	32
GOBP_REGULATION_OF_APOPTOTIC_SIGNALING_PATHWAY	17/345	348/43216	1.0811e-07	6.19223e-08	SERPINE1/IL1B/P4HB/CLU/CD44/SP100/RELA/PDIA3/SERINC3/PLAUR/GNAI3/ENO1/VDAC2/LGALS3/PINK1/AATF/CTNNA1	17
GOBP_TUBE_DEVELOPMENT	30/345	1085/43216	1.31007e-07	7.50374e-08	SERPINE1/FLT1/PGK1/SERPINE2/CIB1/IL1B/VEGFA/ARG2/RRAS/MAP2K1/HK2/ID1/SP100/HSD11B1/GRN/ATP6AP2/CLMP/SHB/EGFL7/FKBP10/CDKN1A/BASP1/PKM/EGLN1/PDCD6/SRPK2/CSNK2B/RNH1/HIPK2/BAG6	30
GOBP_CELL_CYCLE	41/345	1865/43216	1.45849e-07	8.35384e-08	TXNIP/RASSF4/CIB1/IL1B/ID3/POLD4/MAP2K1/ZPR1/CSNK1D/MAD1L1/NEK6/FOSL1/CCNG1/CHMP4B/CAMK1/HSPA8/APP/PPP2R1A/CDKN1A/GNAI3/CSNK1E/CINP/TSG101/PSMD9/TRIOBP/SDCBP/SND1/UBE2E1/SRPK2/STAMBP/RRAGC/CAMK2N1/PPP1R15A/APPL1/CCNI/HIPK2/AATF/BAG6/RRAGA/TUBB6/TGFA	41
GOBP_REPRODUCTION	35/345	1431/43216	1.48894e-07	8.52822e-08	ZP1/SLC2A1/SERPINE2/CIB1/IL1B/VEGFA/ALDOA/PSAP/MAP2K1/HEXB/PAPPA/MAGED2/CATSPER1/FOSL1/STC2/DPCD/TIMP1/RAI14/APP/FAM50A/PI3/BASP1/VDAC2/CCT8/GNPDA1/RNF114/SPOCD1/CCNI/PRDX4/CADM1/BAG6/CTNNA1/GGNBP2/PTPRN/PAEP	35
GOBP_REGULATION_OF_ORGANELLE_ORGANIZATION	31/345	1158/43216	1.48894e-07	8.52822e-08	ENO2/BNIP3/BNIP3L/FAM162A/CIB1/IL1B/VEGFA/CAPG/CLU/CORO1B/MAP2K1/ID1/LMAN1/MAD1L1/NEK6/GRN/WBP2/FEZ2/LIMCH1/CHMP4B/PLAUR/TWF1/ENO1/TSG101/CTNNA2/CCT8/TRIOBP/SDCBP/PINK1/TGFA/VDAC1	31
GOBP_REGULATION_OF_MACROAUTOPHAGY	12/345	158/43216	1.63304e-07	9.35359e-08	BNIP3/BNIP3L/NPC1/QSOX1/FEZ2/CHMP4B/GAPDH/GNAI3/PINK1/RRAGC/RRAGA/VDAC1	12
GOBP_GROWTH	27/345	907/43216	1.66632e-07	9.54421e-08	CRABP2/SEMA4B/SERPINE2/CIB1/VEGFA/MT1X/PSAP/ZPR1/TKT/APP/PPP2R1A/CDKN1A/GDI1/ENO1/TSG101/BASP1/PKM/ZMAT3/G6PD/SDCBP/GNAS/CPNE1/AGRN/MT2A/RTN4/ADIPOR1/CHPT1	27
GOBP_PEPTIDYL_PROLINE_HYDROXYLATION_TO_4_HYDROXY_L_PROLINE	5/345	10/43216	1.92308e-07	1.10149e-07	P4HA1/ERO1A/P4HB/EGLN1/PRDX4	5
GOBP_CELLULAR_PROTEIN_CATABOLIC_PROCESS	25/345	794/43216	2.03312e-07	1.16451e-07	BNIP3/BNIP3L/CTSL/CLU/NGLY1/CSNK1D/CTSB/FBXO17/CHMP4B/TRIB3/CSNK1E/TSG101/UBC/PSMD9/SDCBP/UBE2E1/HSP90B1/UBXN1/PINK1/RNF114/HIPK2/BAG6/HM13/EIF3H/CAMLG	25
GOBP_CENTRAL_NERVOUS_SYSTEM_DEVELOPMENT	28/345	980/43216	2.04858e-07	1.17337e-07	BNIP3/SLC2A1/SERPINE2/BACE2/BCL2A1/CAPG/CLU/ID3/MAP2K1/ZPR1/ID1/DNER/CSNK1D/GRN/MBOAT7/ATP6AP2/DDIT4/DPCD/APP/GNAI3/CSNK1E/UGP2/BASP1/CTNNA2/G6PD/BAG6/RTN4/VIM	28
GOBP_POSITIVE_REGULATION_OF_PHOSPHORUS_METABOLIC_PROCESS	28/345	981/43216	2.07932e-07	1.19098e-07	PARP16/EEF1A2/FLT1/CIB1/IL1B/VEGFA/CLU/CD44/IGFBP6/MAP2K1/CSNK1D/ZNF622/LIMCH1/CAMK1/PLAUR/APP/CDKN1A/ENO1/UBC/SDCBP/CD300A/SMPD1/CSNK2B/PINK1/PPP1R15A/HIPK2/TGFA/ILK	28
GOBP_POSITIVE_REGULATION_OF_MOLECULAR_FUNCTION	39/345	1744/43216	2.10601e-07	1.20626e-07	PARP16/EEF1A2/FLT1/FAM162A/CIB1/IL1B/VEGFA/SERINC2/CLU/IGFBP6/MAP2K1/FOSL1/GRN/ASPH/GLRX/SMAP1/RELA/ZNF622/EIF3D/CAMK1/PLAUR/CTSD/TRIB3/APP/CDKN1A/GNAI3/GDI1/UBC/GSTO1/CD300A/PDCD6/PINK1/B3GAT3/PPP1R15A/AGRN/EIF3E/HIPK2/TGFA/GDI2	39
GOBP_REACTIVE_OXYGEN_SPECIES_METABOLIC_PROCESS	15/345	279/43216	2.29808e-07	1.31628e-07	BNIP3/IL1B/ARG2/TPO/CLU/HK2/DDIT4/CDKN1A/GNAI3/G6PD/PINK1/PRDX4/AATF/VDAC1/STK17A	15
GOBP_CELLULAR_LIPID_METABOLIC_PROCESS	29/345	1054/43216	2.44454e-07	1.40016e-07	CRABP2/IL1B/SERINC2/PSAP/HEXB/CPNE3/MBOAT7/ECI2/LTA4H/NPC2/CRYL1/SERINC3/CTSA/PDK1/TRIB3/HEXA/PPP2R1A/DGKG/CERS2/SMPD1/CSNK2B/CPNE1/PIGT/FDFT1/KDSR/AGRN/SCCPDH/ADIPOR1/CHPT1	29
GOBP_INNATE_IMMUNE_RESPONSE	28/345	995/43216	2.7364e-07	1.56734e-07	ARG2/CLU/CD44/HK1/SP100/GRN/RELA/WFDC3/SERINC3/GAPDH/RAB20/APP/CHID1/PI3/PSMD9/RNASET2/LGALS3/IL36RN/SRPK2/SMPD1/IL36B/APPL1/MT2A/CADM1/STX8/VIM/HLA-B/HLA-E	28
GOBP_REGULATION_OF_CELLULAR_LOCALIZATION	25/345	810/43216	2.86712e-07	1.64221e-07	BNIP3L/CIB1/IL1B/MAP2K1/ZPR1/SP100/LMAN1/MAD1L1/CAMK1/CSNK1E/GDI1/NUCB1/TSG101/NPEPPS/CCT8/GSTO1/LGALS3/CD300A/PINK1/B3GAT3/CAMK2N1/APPL1/STX8/RTN4/CTNNA1	25
GOBP_ENZYME_LINKED_RECEPTOR_PROTEIN_SIGNALING_PATHWAY	29/345	1070/43216	3.32583e-07	1.90494e-07	TXNIP/FLT1/CD7/OSMR/PLAT/IL1B/VEGFA/IGFBP6/ID1/CPNE3/WDR54/RELA/SHB/DDIT4/LTBP1/PLAUR/TSG101/UBC/SDCBP/PDCD6/CSNK2B/AP3S1/APPL1/HIPK2/CD63/TGFA/RTN4/VIM/ADIPOR1	29
GOBP_REGULATION_OF_PROTEIN_CATABOLIC_PROCESS	17/345	380/43216	3.52404e-07	2.01848e-07	EEF1A2/SERPINE2/IL1B/CLU/CSNK1D/RELA/TIMP1/CTSA/TRIB3/CSNK1E/SDCBP/UBXN1/PINK1/HIPK2/BAG6/EIF3H/CAMLG	17
GOBP_CIRCULATORY_SYSTEM_DEVELOPMENT	30/345	1140/43216	3.52989e-07	2.02182e-07	SERPINE1/FLT1/PGK1/CIB1/IL1B/VEGFA/RRAS/FHL2/ID3/MAP2K1/HK2/ID1/SP100/FOSL1/GRN/SHB/EGFL7/FKBP10/CDKN1A/BASP1/PKM/EGLN1/G6PD/PDCD6/SRPK2/ACTA2/RNH1/HIPK2/RTN4/GGNBP2	30
GOBP_SMALL_MOLECULE_CATABOLIC_PROCESS	18/345	430/43216	3.63076e-07	2.0796e-07	ENO2/ALDOC/PGK1/ARG2/ALDOA/GPI/PFKL/HK2/HK1/PFKP/ECI2/CRYL1/GAPDH/PGAM1/ENO1/PKM/GNPDA1/PGM1	18
GOBP_VACUOLE_ORGANIZATION	12/345	172/43216	3.78928e-07	2.1704e-07	ENO2/HEXB/GABARAP/GRN/ATP6AP2/WIPI1/FEZ2/CHMP4B/RAB20/ENO1/PINK1/WDR45	12
GOBP_CARBOHYDRATE_BIOSYNTHETIC_PROCESS	13/345	209/43216	3.78928e-07	2.1704e-07	ENO2/ALDOC/PGK1/SLC2A1/ALDOA/GPI/TKT/GAPDH/PGAM1/ENO1/UGP2/G6PD/PGM1	13
GOBP_MAINTENANCE_OF_LOCATION_IN_CELL	13/345	209/43216	3.78928e-07	2.1704e-07	ERO1A/ITPR1/KDELR3/HK2/HK1/SP100/KDELR2/TWF1/FTL/GSTO1/HSP90B1/KDELR1/PINK1	13
GOBP_REGULATION_OF_CELL_DEVELOPMENT	19/345	484/43216	3.92807e-07	2.24989e-07	CRABP2/SEMA4B/SERPINE2/CIB1/IL1B/VEGFA/P4HB/MAP2K1/ID1/IDH2/GRN/RELA/GDI1/TRIOBP/CERS2/ILK/RTN4/CTNNA1/PAEP	19
GOBP_NEGATIVE_REGULATION_OF_CELLULAR_CATABOLIC_PROCESS	14/345	253/43216	4.62912e-07	2.65143e-07	NPC1/QSOX1/FEZ2/CHMP4B/TIMP1/CTSA/SDCBP/UBXN1/PINK1/HIPK2/BAG6/RRAGA/EIF3H/CAMLG	14
GOBP_REGULATION_OF_PROTEIN_SERINE_THREONINE_KINASE_ACTIVITY	19/345	490/43216	4.71616e-07	2.70129e-07	PARP16/FLT1/CIB1/IL1B/VEGFA/IGFBP6/MAP2K1/CCNG1/CAMK1/TRIB3/PPP2R1A/CDKN1A/TSG101/UBC/CD300A/GPS1/SMPD1/CCNI/TGFA	19
GOBP_NEGATIVE_REGULATION_OF_PEPTIDASE_ACTIVITY	14/345	254/43216	4.80419e-07	2.75171e-07	SERPINE1/SERPINE2/VEGFA/CD44/APLP2/SERPINB6/WFDC3/TIMP1/PLAUR/GAPDH/APP/PI3/IGBP1/UBXN1	14
GOBP_REGULATION_OF_CELLULAR_PROTEIN_LOCALIZATION	20/345	545/43216	4.90524e-07	2.80959e-07	BNIP3L/CIB1/IL1B/ZPR1/SP100/LMAN1/CAMK1/CSNK1E/GDI1/NUCB1/TSG101/NPEPPS/CCT8/LGALS3/PINK1/B3GAT3/APPL1/STX8/RTN4/CTNNA1	20
GOBP_PEPTIDYL_PROLINE_MODIFICATION	8/345	59/43216	5.16704e-07	2.95954e-07	P4HA1/ERO1A/P4HB/FKBP10/EGLN1/PRDX4/PPIE/AIP	8
GOBP_RESPONSE_TO_ORGANIC_CYCLIC_COMPOUND	26/345	905/43216	5.60706e-07	3.21157e-07	TXNIP/CA9/IL1B/LDHA/CLU/NPC1/ID3/ID1/PAPPA/CATSPER1/FOSL1/WBP2/RELA/STC2/DDIT4/APP/CDKN1A/GNAI3/ATP1A1/G6PD/EEF2/HSP90B1/SMPD1/GNAS/CTNNA1/PTPRN	26
GOBP_MAPK_CASCADE	26/345	909/43216	6.0828e-07	3.48406e-07	FLT1/CIB1/IL1B/VEGFA/TPBG/RRAS/CD44/IGFBP6/MAP2K1/WDR54/ATP6AP2/ZNF622/APP/PPP2R1A/UBC/PSMD9/SDCBP/CD300A/GPS1/SRPK2/IGBP1/SMPD1/PINK1/CAMK2N1/HIPK2/TGFA	26
GOBP_VASCULATURE_DEVELOPMENT	24/345	786/43216	6.25746e-07	3.5841e-07	SERPINE1/FLT1/PGK1/CIB1/IL1B/VEGFA/RRAS/MAP2K1/HK2/ID1/SP100/FOSL1/GRN/SHB/EGFL7/FKBP10/PKM/EGLN1/PDCD6/SRPK2/ACTA2/RNH1/HIPK2/GGNBP2	24
GOBP_PROTEIN_LOCALIZATION_TO_MITOCHONDRION	11/345	146/43216	6.39832e-07	3.66478e-07	BNIP3L/HK2/HK1/LMAN1/NPEPPS/MTCH2/PMPCB/PINK1/SAMM50/AIP/OXA1L	11
GOBP_CHEMICAL_HOMEOSTASIS	30/345	1184/43216	7.39503e-07	4.23567e-07	BNIP3/ERO1A/BACE2/ITPR1/VEGFA/MT1X/NPC1/HK2/HK1/HEXB/ATP13A3/GRN/PYGL/ATP6AP2/NPC2/STC2/RAB20/APP/FTL/GLRX3/GSTO1/EGLN1/ATP1A1/HSP90B1/CALB2/CAMK2N1/MT2A/RTN4/PTPRN/ADIPOR1	30
GOBP_ENDOCYTOSIS	22/345	674/43216	7.39503e-07	4.23567e-07	SERPINE1/VEGFA/CTSL/CLU/NPC1/DNER/WDR54/SMAP1/CD151/APP/CSNK1E/TSG101/SDCBP/LGALS3/CD300A/HSP90B1/SMPD1/APPL1/CD63/RAB31/LGALS3BP/LRP10	22
GOBP_POSITIVE_REGULATION_OF_PROTEIN_MODIFICATION_PROCESS	28/345	1051/43216	7.58829e-07	4.34637e-07	PARP16/FLT1/CIB1/IL1B/VEGFA/CLU/CD44/IGFBP6/MAP2K1/CSNK1D/WBP2/LIMCH1/CAMK1/PLAUR/TRIB3/APP/CDKN1A/UBC/SDCBP/CD300A/PDCD6/SMPD1/CSNK2B/PINK1/PPP1R15A/HIPK2/TGFA/ILK	28
GOBP_NEGATIVE_REGULATION_OF_APOPTOTIC_SIGNALING_PATHWAY	13/345	224/43216	7.90364e-07	4.52699e-07	SERPINE1/IL1B/CLU/CD44/RELA/PLAUR/GNAI3/ENO1/VDAC2/LGALS3/PINK1/AATF/CTNNA1	13
GOBP_GLUCOSE_6_PHOSPHATE_METABOLIC_PROCESS	6/345	25/43216	7.99199e-07	4.57759e-07	GPI/HK2/HK1/TKT/PGAM1/G6PD	6
GOBP_MAINTENANCE_OF_PROTEIN_LOCALIZATION_IN_ORGANELLE	7/345	42/43216	8.49066e-07	4.86322e-07	KDELR3/HK2/HK1/SP100/KDELR2/KDELR1/PINK1	7
GOBP_NEGATIVE_REGULATION_OF_PROTEIN_CATABOLIC_PROCESS	10/345	119/43216	9.23062e-07	5.28705e-07	SERPINE2/RELA/TIMP1/CTSA/SDCBP/UBXN1/HIPK2/BAG6/EIF3H/CAMLG	10
GOBP_POST_TRANSLATIONAL_PROTEIN_MODIFICATION	16/345	361/43216	9.23062e-07	5.28705e-07	P4HB/QSOX1/APLP2/STC2/FBXO17/LTBP1/TIMP1/DDB2/APP/NUCB1/PSMD9/GPS1/HSP90B1/CALU/PDIA6/TMEM132A	16
GOBP_MAINTENANCE_OF_PROTEIN_LOCATION_IN_CELL	8/345	64/43216	9.23062e-07	5.28705e-07	KDELR3/HK2/HK1/SP100/KDELR2/TWF1/KDELR1/PINK1	8
GOBP_AMIDE_BIOSYNTHETIC_PROCESS	25/345	875/43216	1.07895e-06	6.17995e-07	EEF1A2/ARG2/EEF1G/RPL17/EIF4A2/EIF3D/PDK1/GAPDH/EIF3M/APP/PKM/DHPS/EEF2/MRPL10/CERS2/SMPD1/PINK1/PPP1R15A/EIF3E/DALRD3/EIF3H/RPS10/VIM/EIF3L/OXA1L	25
GOBP_REGULATION_OF_REACTIVE_OXYGEN_SPECIES_METABOLIC_PROCESS	12/345	192/43216	1.12642e-06	6.45182e-07	BNIP3/IL1B/ARG2/CLU/HK2/CDKN1A/GNAI3/G6PD/PINK1/AATF/VDAC1/STK17A	12
GOBP_REGULATION_OF_PEPTIDE_TRANSPORT	20/345	577/43216	1.12642e-06	6.45182e-07	BNIP3L/SLC2A1/ITPR1/CIB1/IL1B/PFKL/ZPR1/SP100/IDH2/LMAN1/CAMK1/HSPA8/GDI1/NUCB1/TSG101/NPEPPS/PSMD9/PINK1/B3GAT3/CAMK2N1	20
GOBP_MAINTENANCE_OF_PROTEIN_LOCATION	9/345	92/43216	1.1395e-06	6.52675e-07	KDELR3/HK2/HK1/SP100/KDELR2/LTBP1/TWF1/KDELR1/PINK1	9
GOBP_PEPTIDYL_PROLINE_HYDROXYLATION	5/345	15/43216	1.7424e-06	9.98e-07	P4HA1/ERO1A/P4HB/EGLN1/PRDX4	5
GOBP_EPITHELIAL_CELL_DIFFERENTIATION	23/345	773/43216	1.77184e-06	1.01486e-06	TXNIP/ALDOC/SERPINE1/PGK1/KRT15/IL1B/GSTM3/VEGFA/CTSL/ID3/PSAP/MAP2K1/ID1/CTSB/CDKN1A/TSG101/PI3/BASP1/TRIOBP/LGALS3/ACTA2/VIM/VDAC1	23
GOBP_POSITIVE_REGULATION_OF_ENDOCYTOSIS	9/345	97/43216	1.78063e-06	1.01989e-06	SERPINE1/VEGFA/CLU/CD151/TSG101/SMPD1/APPL1/CD63/RAB31	9
GOBP_POSITIVE_REGULATION_OF_CELL_DIFFERENTIATION	24/345	843/43216	2.06003e-06	1.17993e-06	SERPINE1/CRABP2/SERPINE2/CIB1/IL1B/VEGFA/RRAS/P4HB/MAP2K1/CSNK1D/SMAP1/RELA/CAMK1/CSNK1E/GDI1/CTNNA2/TRIOBP/SDCBP/GNAS/CPNE1/IL36B/ILK/CTNNA1/METRNL	24
GOBP_MITOCHONDRION_ORGANIZATION	19/345	546/43216	2.21182e-06	1.26687e-06	BNIP3/BNIP3L/FAM162A/CLU/HK2/GABARAP/LMAN1/WIPI1/PLAUR/NPEPPS/VDAC2/PMPCB/PINK1/SAMM50/THG1L/WDR45/AIP/VDAC1/OXA1L	19
GOBP_RESPONSE_TO_TOPOLOGICALLY_INCORRECT_PROTEIN	12/345	205/43216	2.21757e-06	1.27017e-06	PARP16/ERO1A/KDELR3/CLU/WIPI1/HSPA8/YIF1A/ERP44/HSP90B1/PDIA6/PPP1R15A/BAG6	12
GOBP_ENDOPLASMIC_RETICULUM_TO_GOLGI_VESICLE_MEDIATED_TRANSPORT	12/345	206/43216	2.32564e-06	1.33206e-06	KDELR3/LMAN1/CSNK1D/ERGIC1/KDELR2/ERGIC3/YIF1A/PDCD6/SEC13/KDELR1/TMED3/TGFA	12
GOBP_LIPID_BIOSYNTHETIC_PROCESS	22/345	725/43216	2.34961e-06	1.34579e-06	IL1B/HEXB/CPNE3/DHCR7/HSD11B1/MBOAT7/LTA4H/FDXR/TRIB3/DGKG/ATP1A1/G6PD/CERS2/SMPD1/CSNK2B/CPNE1/PIGT/FDFT1/KDSR/SCCPDH/ADIPOR1/CHPT1	22
GOBP_FORMATION_OF_CYTOPLASMIC_TRANSLATION_INITIATION_COMPLEX	5/345	16/43216	2.4118e-06	1.38141e-06	EIF3D/EIF3M/EIF3E/EIF3H/EIF3L	5
GOBP_REGULATION_OF_VASCULATURE_DEVELOPMENT	15/345	341/43216	2.48079e-06	1.42093e-06	SERPINE1/FLT1/PGK1/IL1B/VEGFA/RRAS/HK2/ID1/SP100/GRN/PKM/EGLN1/PDCD6/RNH1/HIPK2	15
GOBP_BIOLOGICAL_ADHESION	33/345	1477/43216	2.48079e-06	1.42093e-06	SERPINE1/SERPINE2/CIB1/IL1B/VEGFA/ARG2/TPBG/RRAS/P4HB/CD44/ID1/LAMB3/MAD1L1/RELA/CD151/EGFL7/LIMCH1/PLAUR/APP/PPP2R1A/CTNNA2/TRIOBP/LGALS3/CD300A/GNAS/IL36B/CADM1/AATF/CD63/ILK/CTNNA1/LGALS3BP/HLA-E	33
GOBP_CYTOPLASMIC_TRANSLATION	9/345	102/43216	2.62721e-06	1.50479e-06	RPL17/EIF4A2/EIF3D/EIF3M/PKM/EEF2/EIF3E/EIF3H/EIF3L	9
GOBP_TRANSMEMBRANE_RECEPTOR_PROTEIN_TYROSINE_KINASE_SIGNALING_PATHWAY	22/345	736/43216	2.95931e-06	1.69501e-06	TXNIP/FLT1/CD7/PLAT/IL1B/VEGFA/IGFBP6/CPNE3/WDR54/RELA/SHB/DDIT4/PLAUR/TSG101/SDCBP/PDCD6/AP3S1/APPL1/CD63/TGFA/RTN4/ADIPOR1	22
GOBP_AUTOPHAGY_OF_MITOCHONDRION	8/345	75/43216	2.95931e-06	1.69501e-06	BNIP3/BNIP3L/HK2/GABARAP/WIPI1/PINK1/WDR45/VDAC1	8
GOBP_CELLULAR_RESPONSE_TO_DNA_DAMAGE_STIMULUS	24/345	864/43216	3.04144e-06	1.74205e-06	NDRG1/BCL2A1/CIB1/CLU/POLD4/CD44/SFR1/SP100/PHLDA3/DDIT4/DDB2/CDKN1A/CSNK1E/CINP/UBC/ZMAT3/GPS1/PPP1R15A/MACROD1/HIPK2/AATF/SWI5/BAG6/PPIE	24
GOBP_MEMBRANE_LIPID_METABOLIC_PROCESS	12/345	213/43216	3.18811e-06	1.82606e-06	SERINC2/PSAP/HEXB/SERINC3/CTSA/HEXA/PPP2R1A/CERS2/SMPD1/PIGT/KDSR/SCCPDH	12
GOBP_REGULATION_OF_CELL_CYCLE	29/345	1206/43216	3.22237e-06	1.84569e-06	IL1B/ID3/MAP2K1/CSNK1D/MAD1L1/NEK6/FOSL1/CCNG1/CHMP4B/HSPA8/APP/PPP2R1A/CDKN1A/CSNK1E/TSG101/PSMD9/SDCBP/SND1/UBE2E1/SRPK2/RRAGC/CAMK2N1/PPP1R15A/APPL1/CCNI/HIPK2/AATF/RRAGA/TGFA	29
GOBP_POSITIVE_REGULATION_OF_INTRACELLULAR_SIGNAL_TRANSDUCTION	26/345	1003/43216	3.43963e-06	1.97013e-06	FLT1/CIB1/IL1B/VEGFA/TPBG/CD44/IGFBP6/MAP2K1/NEK6/RELA/ZNF622/SERINC3/APP/SLC35B2/UBC/SDCBP/SEC13/PINK1/CPNE1/RRAGC/HIPK2/RRAGA/TGFA/RGL2/ILK/RTN4	26
GOBP_AGING	14/345	303/43216	3.43963e-06	1.97013e-06	SERPINE1/ERO1A/CD68/BCL2A1/ARG2/MAP2K1/NEK6/RELA/TIMP1/APP/CDKN1A/EEF2/ZNF277/CTNNA1	14
GOBP_REGULATION_OF_HORMONE_LEVELS	18/345	510/43216	3.58032e-06	2.05071e-06	CRABP2/SLC2A1/BACE2/ITPR1/IL1B/PFKL/TPO/CTSL/DHCR7/ATP6AP2/STC2/FDXR/SLCO4A1/PSMD9/ATP1A1/GNAS/CAMK2N1/PTPRN	18
GOBP_NEURON_DIFFERENTIATION	31/345	1357/43216	3.58032e-06	2.05071e-06	CRABP2/SEMA4B/CIB1/VEGFA/TPBG/ID3/MAP2K1/ZPR1/ID1/CSNK1D/GRN/FEZ2/C1QL1/DDIT4/CAMK1/APP/TWF1/CSNK1E/GDI1/DGKG/CTNNA2/TRIOBP/CERS2/RTN4RL2/CPNE1/AGRN/HIPK2/RTN4/CTNNA1/VIM/ATXN10	31
GOBP_POSITIVE_REGULATION_OF_CELL_POPULATION_PROLIFERATION	25/345	940/43216	3.63987e-06	2.08482e-06	HILPDA/FLT1/OSMR/NAMPT/CIB1/IL1B/VEGFA/ID1/FOSL1/GRN/RELA/EGFL7/TIMP1/CDKN1A/GNAI3/DHPS/SDCBP/PDCD6/SRPK2/STAMBP/HIPK2/TGFA/RTN4/PTPRN/HLA-E	25
GOBP_NEGATIVE_REGULATION_OF_CELL_POPULATION_PROLIFERATION	22/345	751/43216	3.96296e-06	2.26988e-06	NDRG1/FLT1/SERPINE2/CIB1/IL1B/ARG2/TPBG/IGFBP6/MAP2K1/IDH2/MAD1L1/FOSL1/APP/CDKN1A/TSG101/CD300A/CERS2/CSNK2B/CAMK2N1/PRDX4/CTNNA1/GGNBP2	22
GOBP_CELL_CELL_SIGNALING	35/345	1671/43216	4.38889e-06	2.51384e-06	HILPDA/SLC2A1/CD68/SERPINE2/NAMPT/ITPR1/IL1B/TPBG/PFKL/IGFBP6/GABARAP/CSNK1D/DLGAP4/KCMF1/ATP6AP2/RELA/CACNA1B/HSPA8/APP/PPP2R1A/CSNK1E/UBC/PSMD9/SDCBP/GNAS/CSNK2B/PINK1/CALB2/CAMK2N1/SYNGR1/AGRN/ILK/PMP22/PTPRN/VDAC1	35
GOBP_CYTOPLASMIC_TRANSLATIONAL_INITIATION	6/345	34/43216	4.79743e-06	2.74783e-06	EIF4A2/EIF3D/EIF3M/EIF3E/EIF3H/EIF3L	6
GOBP_POSITIVE_REGULATION_OF_PROTEIN_PHOSPHORYLATION	23/345	824/43216	4.81405e-06	2.75736e-06	PARP16/FLT1/CIB1/IL1B/VEGFA/CLU/CD44/IGFBP6/MAP2K1/CSNK1D/LIMCH1/CAMK1/PLAUR/APP/CDKN1A/UBC/SDCBP/CD300A/CSNK2B/PINK1/HIPK2/TGFA/ILK	23
GOBP_CELL_GROWTH	17/345	469/43216	5.24704e-06	3.00536e-06	CRABP2/SEMA4B/SERPINE2/CIB1/VEGFA/APP/PPP2R1A/CDKN1A/GDI1/ENO1/TSG101/G6PD/SDCBP/CPNE1/RTN4/ADIPOR1/CHPT1	17
GOBP_REGULATION_OF_NERVOUS_SYSTEM_DEVELOPMENT	16/345	421/43216	6.24084e-06	3.57458e-06	CRABP2/SEMA4B/SERPINE2/IL1B/VEGFA/TPBG/MAP2K1/ZPR1/ID1/IDH2/RELA/GDI1/CERS2/AGRN/RTN4/CTNNA1	16
GOBP_RESPONSE_TO_EXTRACELLULAR_STIMULUS	17/345	476/43216	6.38566e-06	3.65753e-06	BNIP3/SLC2A1/CD68/LDHA/GABARAP/FOSL1/RELA/WIPI1/STC2/HSPA8/CDKN1A/PKM/G6PD/EEF2/RRAGC/RRAGA/WDR45	17
GOBP_SEXUAL_REPRODUCTION	23/345	841/43216	6.72569e-06	3.85229e-06	ZP1/SERPINE2/CIB1/ALDOA/HEXB/CATSPER1/FOSL1/DPCD/RAI14/APP/FAM50A/PI3/VDAC2/CCT8/GNPDA1/RNF114/SPOCD1/CCNI/PRDX4/CADM1/BAG6/GGNBP2/PAEP	23
GOBP_GOLGI_VESICLE_TRANSPORT	15/345	372/43216	6.79514e-06	3.89207e-06	KDELR3/LMAN1/CSNK1D/ERGIC1/WIPI1/KDELR2/ERGIC3/YIF1A/PDCD6/SEC13/KDELR1/SCAMP2/TMED3/TGFA/RAB31	15
GOBP_WOUND_HEALING	18/345	535/43216	6.79823e-06	3.89384e-06	SERPINE1/SERPINE2/PLAT/ITPR1/VEGFA/CORO1B/CD44/LMAN1/PROCR/CD151/TIMP1/PLAUR/FKBP10/CDKN1A/DGKG/SMPD1/GNAS/ILK	18
GOBP_POSITIVE_REGULATION_OF_CATALYTIC_ACTIVITY	31/345	1402/43216	6.79823e-06	3.89384e-06	PARP16/EEF1A2/FLT1/FAM162A/CIB1/IL1B/VEGFA/SERINC2/CLU/IGFBP6/MAP2K1/GRN/ASPH/SMAP1/ZNF622/CAMK1/CTSD/TRIB3/APP/CDKN1A/GNAI3/GDI1/UBC/CD300A/PDCD6/PINK1/B3GAT3/PPP1R15A/AGRN/TGFA/GDI2	31
GOBP_ZYMOGEN_ACTIVATION	7/345	58/43216	6.86428e-06	3.93167e-06	SERPINE1/PGK1/SERPINE2/PLAT/CTSL/ASPH/ENO1	7
GOBP_CELL_PROJECTION_ORGANIZATION	33/345	1554/43216	6.90861e-06	3.95706e-06	CRABP2/SEMA4B/CIB1/VEGFA/TPBG/CAPG/CORO1B/CD44/MAP2K1/ZPR1/ID1/CSNK1D/GRN/FEZ2/CAMK1/APP/TWF1/PPP2R1A/CSNK1E/GDI1/DGKG/CTNNA2/TRIOBP/SDCBP/CERS2/RTN4RL2/CPNE1/AGRN/RTN4/PMP22/CTNNA1/VIM/ATXN10	33
GOBP_REGULATION_OF_ANION_TRANSPORT	23/345	847/43216	7.39162e-06	4.23372e-06	BNIP3L/SLC2A1/ITPR1/CIB1/IL1B/PFKL/ZPR1/HK2/SP100/IDH2/LMAN1/CAMK1/TRIB3/HSPA8/GDI1/NUCB1/TSG101/NPEPPS/PSMD9/PINK1/B3GAT3/CAMK2N1/APPL1	23
GOBP_REGULATION_OF_NEURON_PROJECTION_DEVELOPMENT	16/345	428/43216	7.44384e-06	4.26363e-06	CRABP2/SEMA4B/CIB1/VEGFA/MAP2K1/ID1/GRN/CAMK1/TWF1/GDI1/DGKG/CTNNA2/CERS2/RTN4RL2/RTN4/VIM	16
GOBP_RIBOSE_PHOSPHATE_BIOSYNTHETIC_PROCESS	11/345	195/43216	9.24289e-06	5.29408e-06	ALDOA/TKT/PYGL/PDK1/SLC35B2/ENO1/PKM/G6PD/PINK1/AMPD3/IMPDH2	11
GOBP_NEGATIVE_REGULATION_OF_TRANSPORT	16/345	437/43216	9.70467e-06	5.55857e-06	SERPINE2/IL1B/PFKL/TFF2/SP100/IDH2/LMAN1/WDR54/GDI1/GSTO1/PSMD9/SDCBP/LGALS3/CD300A/APPL1/VDAC1	16
GOBP_NEGATIVE_REGULATION_OF_PROTEIN_MODIFICATION_PROCESS	18/345	553/43216	1.05613e-05	6.0492e-06	CIB1/IL1B/RELA/DDIT4/TRIB3/PPP2R1A/CDKN1A/TSG101/G6PD/LGALS3/CD300A/GPS1/SMPD1/UBXN1/CAMK2N1/PPP1R15A/GGNBP2/CAMLG	18
GOBP_ANATOMICAL_STRUCTURE_FORMATION_INVOLVED_IN_MORPHOGENESIS	27/345	1142/43216	1.07115e-05	6.13523e-06	SERPINE1/FLT1/PGK1/CIB1/IL1B/VEGFA/RRAS/TNNT1/FHL2/MAP2K1/HK2/ID1/LAMB3/SP100/GRN/MBOAT7/SHB/EGFL7/CAMK1/PKM/EGLN1/PDCD6/SRPK2/RNH1/HIPK2/RTN4/PMP22	27
GOBP_PEPTIDE_BIOSYNTHETIC_PROCESS	21/345	738/43216	1.0928e-05	6.25925e-06	EEF1A2/EEF1G/RPL17/EIF4A2/EIF3D/GAPDH/EIF3M/APP/PKM/DHPS/EEF2/MRPL10/PINK1/PPP1R15A/EIF3E/DALRD3/EIF3H/RPS10/VIM/EIF3L/OXA1L	21
GOBP_BLOOD_VESSEL_MORPHOGENESIS	20/345	677/43216	1.13222e-05	6.48506e-06	SERPINE1/FLT1/PGK1/CIB1/IL1B/VEGFA/RRAS/HK2/ID1/SP100/GRN/SHB/EGFL7/FKBP10/PKM/EGLN1/PDCD6/SRPK2/RNH1/HIPK2	20
GOBP_REGULATION_OF_UBIQUITIN_DEPENDENT_PROTEIN_CATABOLIC_PROCESS	10/345	160/43216	1.15915e-05	6.63928e-06	CLU/CSNK1D/TRIB3/CSNK1E/SDCBP/UBXN1/HIPK2/BAG6/EIF3H/CAMLG	10
GOBP_REGULATION_OF_INTRACELLULAR_PROTEIN_TRANSPORT	12/345	245/43216	1.23837e-05	7.09307e-06	BNIP3L/CIB1/IL1B/ZPR1/SP100/LMAN1/CAMK1/GDI1/NUCB1/NPEPPS/PINK1/B3GAT3	12
GOBP_FRUCTOSE_1_6_BISPHOSPHATE_METABOLIC_PROCESS	4/345	10/43216	1.27281e-05	7.29031e-06	ALDOC/ALDOA/PFKL/PFKP	4
GOBP_TRANSMEMBRANE_TRANSPORT	33/345	1605/43216	1.33131e-05	7.6254e-06	SLC2A1/ERO1A/ITPR1/SLC16A3/IL1B/CLU/HK2/CATSPER1/ASPH/SLC6A8/GLRX/MFSD10/SLC22A18/CACNA1B/TRIB3/HSPA8/APP/SLC35B2/UBC/SLCO4A1/VDAC2/GSTO1/PSMD9/ATP1A1/G6PD/PMPCB/C15orf48/PINK1/APPL1/KCNG1/CD63/SLC2A3/VDAC1	33
GOBP_HEAD_DEVELOPMENT	21/345	750/43216	1.37595e-05	7.88104e-06	BNIP3/SLC2A1/SERPINE2/BCL2A1/RRAS/MAP2K1/ID1/CSNK1D/MBOAT7/ATP6AP2/DDIT4/DPCD/APP/GNAI3/CSNK1E/UGP2/BASP1/CTNNA2/G6PD/BAG6/RTN4	21
GOBP_POSITIVE_REGULATION_OF_TRANSPORT	23/345	882/43216	1.39207e-05	7.97339e-06	SERPINE1/CIB1/IL1B/VEGFA/CLU/ZPR1/GLRX/CD151/CAMK1/TSG101/NPEPPS/GSTO1/PSMD9/G6PD/SDCBP/LGALS3/SMPD1/PINK1/B3GAT3/CAMK2N1/APPL1/CD63/RAB31	23
GOBP_REGULATION_OF_CELL_PROJECTION_ORGANIZATION	19/345	627/43216	1.43538e-05	8.22148e-06	CRABP2/SEMA4B/CIB1/VEGFA/CORO1B/CD44/MAP2K1/ID1/GRN/CAMK1/TWF1/GDI1/DGKG/CTNNA2/CERS2/RTN4RL2/AGRN/RTN4/VIM	19
GOBP_PLASMINOGEN_ACTIVATION	5/345	23/43216	1.45327e-05	8.32391e-06	SERPINE1/PGK1/SERPINE2/PLAT/ENO1	5
GOBP_SPHINGOLIPID_METABOLIC_PROCESS	10/345	166/43216	1.56722e-05	8.97661e-06	SERINC2/PSAP/HEXB/SERINC3/CTSA/HEXA/PPP2R1A/CERS2/SMPD1/KDSR	10
GOBP_CELLULAR_PROTEIN_CONTAINING_COMPLEX_ASSEMBLY	26/345	1098/43216	1.5997e-05	9.16267e-06	CAPG/CLU/CORO1B/CSNK1D/EIF3D/CHMP4B/DDB2/EIF3M/TWF1/UBC/CTNNA2/VDAC2/PSMD9/TRIOBP/SRPK2/CSNK2B/PINK1/SAMM50/EIF3E/RPF2/RTN4/EIF3H/CLNS1A/RPS10/EIF3L/OXA1L	26
GOBP_CELLULAR_RESPONSE_TO_TOPOLOGICALLY_INCORRECT_PROTEIN	10/345	168/43216	1.73295e-05	9.92584e-06	PARP16/ERO1A/KDELR3/WIPI1/HSPA8/YIF1A/HSP90B1/PDIA6/PPP1R15A/BAG6	10
GOBP_CELLULAR_RESPONSE_TO_EXTERNAL_STIMULUS	13/345	302/43216	1.76322e-05	1.00992e-05	BNIP3/SLC2A1/CD68/IL1B/GABARAP/FOSL1/WIPI1/HSPA8/CDKN1A/ATP1A1/RRAGC/RRAGA/WDR45	13
GOBP_GLIAL_CELL_DIFFERENTIATION	11/345	210/43216	1.77244e-05	1.01521e-05	NDRG1/BNIP3/SERPINE2/BACE2/CLU/MAP2K1/DNER/GRN/RELA/APP/VIM	11
GOBP_REGULATION_OF_PROTEASOMAL_UBIQUITIN_DEPENDENT_PROTEIN_CATABOLIC_PROCESS	9/345	131/43216	1.79591e-05	1.02865e-05	CLU/CSNK1D/TRIB3/CSNK1E/SDCBP/UBXN1/BAG6/EIF3H/CAMLG	9
GOBP_NEURON_DEVELOPMENT	26/345	1109/43216	1.86433e-05	1.06784e-05	CRABP2/SEMA4B/CIB1/VEGFA/TPBG/MAP2K1/ZPR1/ID1/GRN/FEZ2/C1QL1/CAMK1/APP/TWF1/GDI1/DGKG/CTNNA2/TRIOBP/CERS2/RTN4RL2/CPNE1/AGRN/RTN4/CTNNA1/VIM/ATXN10	26
GOBP_POSITIVE_REGULATION_OF_BIOSYNTHETIC_PROCESS	37/345	1954/43216	1.86433e-05	1.06784e-05	SERPINE1/NAMPT/IL1B/VEGFA/CLU/MAP2K1/ZPR1/HEXB/SFR1/SP100/FOSL1/WBP2/RELA/EIF3D/CAMK1/APP/ENO1/TSG101/UBC/PKM/CCT8/PSMD9/EEF2/PINK1/ACTA2/PPP1R15A/DBP/APPL1/AGRN/EIF3E/HIPK2/AATF/ILK/PTPRN/VIM/AIP/MED10	37
GOBP_FRUCTOSE_6_PHOSPHATE_METABOLIC_PROCESS	4/345	11/43216	1.86433e-05	1.06784e-05	PFKL/HK2/HK1/PFKP	4
GOBP_PROTEIN_FOLDING_IN_ENDOPLASMIC_RETICULUM	4/345	11/43216	1.86433e-05	1.06784e-05	ERO1A/P4HB/PDIA3/HSP90B1	4
GOBP_REGULATION_OF_MAP_KINASE_ACTIVITY	13/345	306/43216	1.98173e-05	1.13508e-05	FLT1/IL1B/VEGFA/IGFBP6/MAP2K1/TRIB3/PPP2R1A/TSG101/UBC/CD300A/GPS1/SMPD1/TGFA	13
GOBP_INTRINSIC_APOPTOTIC_SIGNALING_PATHWAY_IN_RESPONSE_TO_DNA_DAMAGE_BY_P53_CLASS_MEDIATOR	6/345	44/43216	1.98772e-05	1.13851e-05	CD44/PHLDA3/DDIT4/CDKN1A/HIPK2/BAG6	6
GOBP_NEGATIVE_REGULATION_OF_CELL_DEVELOPMENT	10/345	173/43216	2.16917e-05	1.24244e-05	SEMA4B/IL1B/VEGFA/ID1/IDH2/GDI1/CERS2/RTN4/CTNNA1/PAEP	10
GOBP_INTRINSIC_APOPTOTIC_SIGNALING_PATHWAY_IN_RESPONSE_TO_DNA_DAMAGE	8/345	100/43216	2.17648e-05	1.24663e-05	BCL2A1/CLU/CD44/PHLDA3/DDIT4/CDKN1A/HIPK2/BAG6	8
GOBP_RESPONSE_TO_HYDROGEN_PEROXIDE	9/345	135/43216	2.2216e-05	1.27247e-05	TXNIP/BNIP3/LDHA/FOSL1/RELA/EEF2/OSER1/PINK1/ZNF277	9
GOBP_AMEBOIDAL_TYPE_CELL_MIGRATION	16/345	470/43216	2.2216e-05	1.27247e-05	SEMA4B/CIB1/VEGFA/TPBG/GPI/RRAS/CORO1B/ID1/SP100/GRN/TIMP1/PDCD6/CSNK2B/APPL1/RTN4/ADIPOR1	16
GOBP_EXTRINSIC_APOPTOTIC_SIGNALING_PATHWAY	11/345	217/43216	2.32322e-05	1.33068e-05	SERPINE1/BCL2A1/CIB1/IL1B/GABARAP/SP100/RELA/PDIA3/LGALS3/APPL1/CTNNA1	11
GOBP_POSITIVE_REGULATION_OF_VASCULATURE_DEVELOPMENT	10/345	175/43216	2.35874e-05	1.35102e-05	SERPINE1/FLT1/IL1B/VEGFA/RRAS/HK2/GRN/PKM/PDCD6/HIPK2	10
GOBP_GLYCOPROTEIN_METABOLIC_PROCESS	15/345	417/43216	2.3795e-05	1.36291e-05	BACE2/CTSL/NPC1/NGLY1/HEXB/LMAN1/MPI/FBXO17/HEXA/CHPF/ERP44/DDOST/NUDT14/B3GAT3/AATF	15
GOBP_POSITIVE_REGULATION_OF_PROTEOLYSIS	14/345	367/43216	2.66797e-05	1.52814e-05	FAM162A/IL1B/CLU/CSNK1D/GRN/ASPH/CTSD/TRIB3/APP/CSNK1E/ENO1/PDCD6/PINK1/BAG6	14
GOBP_PROTEASOMAL_PROTEIN_CATABOLIC_PROCESS	16/345	480/43216	2.84658e-05	1.63044e-05	CLU/CSNK1D/FBXO17/TRIB3/CSNK1E/UBC/PSMD9/SDCBP/UBE2E1/HSP90B1/UBXN1/PINK1/BAG6/HM13/EIF3H/CAMLG	16
GOBP_REGULATION_OF_VACUOLE_ORGANIZATION	6/345	47/43216	2.84658e-05	1.63044e-05	ENO2/GRN/FEZ2/CHMP4B/ENO1/PINK1	6
GOBP_RESPONSE_TO_REACTIVE_OXYGEN_SPECIES	11/345	223/43216	2.95602e-05	1.69313e-05	TXNIP/BNIP3/LDHA/FOSL1/RELA/EGLN1/EEF2/OSER1/PINK1/ZNF277/PTPRN	11
GOBP_REGULATION_OF_PROTEASOMAL_PROTEIN_CATABOLIC_PROCESS	10/345	180/43216	2.96383e-05	1.6976e-05	CLU/CSNK1D/TRIB3/CSNK1E/SDCBP/UBXN1/PINK1/BAG6/EIF3H/CAMLG	10
GOBP_ENDOMEMBRANE_SYSTEM_ORGANIZATION	16/345	482/43216	2.96383e-05	1.6976e-05	NDRG1/SERPINE2/CLU/MAP2K1/LMAN1/CSNK1D/NEK6/CHMP4B/PPP2R1A/TSG101/SMPD1/TMED3/SYNGR1/BAG6/RTN4/PTPRN	16
GOBP_PROTEIN_PROCESSING	11/345	224/43216	3.05092e-05	1.74748e-05	SERPINE1/PGK1/SERPINE2/BACE2/PLAT/CTSL/ASPH/ATP6AP2/ENO1/PMPCB/HM13	11
GOBP_REGULATION_OF_CELL_ADHESION	20/345	730/43216	3.0709e-05	1.75893e-05	SERPINE1/SERPINE2/CIB1/IL1B/VEGFA/ARG2/RRAS/P4HB/CD44/MAD1L1/RELA/LIMCH1/PLAUR/PPP2R1A/TRIOBP/LGALS3/CD300A/IL36B/ILK/HLA-E	20
GOBP_RESPONSE_TO_GROWTH_FACTOR	20/345	730/43216	3.0709e-05	1.75893e-05	FLT1/CIB1/IL1B/VEGFA/CORO1B/CD44/ZPR1/ID1/CPNE3/RELA/DDIT4/LTBP1/APP/UBC/EEF2/SDCBP/PDCD6/APPL1/HIPK2/CD63	20
GOBP_RESPONSE_TO_LIPID	22/345	864/43216	3.12277e-05	1.78864e-05	TXNIP/CA9/SERPINE1/CD68/IL1B/CLU/NPC1/ID3/PAPPA/CATSPER1/FOSL1/WBP2/RELA/STC2/DDIT4/CDKN1A/ATP1A1/EEF2/IL36RN/NFKBIL1/IL36B/VIM	22
GOBP_NEGATIVE_REGULATION_OF_UBIQUITIN_DEPENDENT_PROTEIN_CATABOLIC_PROCESS	6/345	48/43216	3.1328e-05	1.79438e-05	SDCBP/UBXN1/HIPK2/BAG6/EIF3H/CAMLG	6
GOBP_ORGANELLE_DISASSEMBLY	8/345	106/43216	3.16529e-05	1.81299e-05	BNIP3/BNIP3L/HK2/GABARAP/WIPI1/PINK1/WDR45/VDAC1	8
GOBP_REGULATION_OF_PROTEIN_DEPHOSPHORYLATION	9/345	142/43216	3.16771e-05	1.81438e-05	PPP2R1A/LGALS3/CD300A/HSP90B1/IGBP1/SMPD1/PINK1/B3GAT3/PPP1R15A	9
GOBP_MITOCHONDRIAL_TRANSPORT	12/345	274/43216	3.3897e-05	1.94153e-05	BNIP3/BNIP3L/HK2/LMAN1/NPEPPS/VDAC2/PMPCB/PINK1/SAMM50/AIP/VDAC1/OXA1L	12
GOBP_REGULATION_OF_CELLULAR_AMIDE_METABOLIC_PROCESS	16/345	494/43216	3.91862e-05	2.24448e-05	CLU/RELA/EIF4A2/EIF3D/PDK1/GAPDH/APP/PGAM1/PKM/EEF2/PINK1/PPP1R15A/EIF3E/RTN4/EIF3H/VIM	16
GOBP_DEVELOPMENTAL_PROCESS_INVOLVED_IN_REPRODUCTION	23/345	950/43216	4.14046e-05	2.37154e-05	SERPINE2/CIB1/VEGFA/PSAP/MAP2K1/HEXB/CATSPER1/FOSL1/STC2/DPCD/RAI14/FAM50A/BASP1/RNF114/SPOCD1/CCNI/PRDX4/CADM1/BAG6/CTNNA1/GGNBP2/PTPRN/PAEP	23
GOBP_REGULATION_OF_CELLULAR_COMPONENT_BIOGENESIS	23/345	952/43216	4.26994e-05	2.4457e-05	IL1B/VEGFA/TPBG/CAPG/CLU/CORO1B/ID1/FEZ2/LIMCH1/CHMP4B/DDB2/HSPA8/APP/TWF1/TSG101/CTNNA2/VDAC2/TRIOBP/SDCBP/LGALS3/PINK1/MMP1/AGRN	23
GOBP_LYSOSOMAL_TRANSPORT	8/345	111/43216	4.37698e-05	2.50701e-05	CLU/NPC1/PSAP/GRN/HSPA8/TSG101/PINK1/STX8	8
GOBP_REGULATION_OF_DNA_BINDING_TRANSCRIPTION_FACTOR_ACTIVITY	15/345	443/43216	4.61995e-05	2.64618e-05	CIB1/IL1B/VEGFA/CLU/ID3/ID1/SP100/FOSL1/RELA/APP/UBC/EGLN1/PINK1/NFKBIL1/HIPK2	15
GOBP_REGULATION_OF_RESPONSE_TO_EXTERNAL_STIMULUS	24/345	1032/43216	4.91617e-05	2.81585e-05	SERPINE1/SEMA4B/SERPINE2/OSMR/PLAT/IL1B/VEGFA/ARG2/TPBG/CORO1B/MAP2K1/GRN/RELA/PLAUR/APP/CTNNA2/PSMD9/CERS2/NFKBIL1/APPL1/CADM1/METRNL/HLA-B/HLA-E	24
GOBP_CELL_CELL_RECOGNITION	7/345	80/43216	4.93291e-05	2.82543e-05	ZP1/ALDOA/CATSPER1/VDAC2/CCT8/LGALS3/PAEP	7
GOBP_VESICLE_ORGANIZATION	13/345	338/43216	5.24706e-05	3.00537e-05	SERPINE2/LMAN1/CSNK1D/CHMP4B/RAB20/GNAI3/TSG101/SDCBP/PDCD6/SEC13/STX8/TGFA/PTPRN	13
GOBP_REGULATION_OF_PROTEIN_TARGETING	7/345	81/43216	5.32368e-05	3.04926e-05	BNIP3L/CIB1/LMAN1/GDI1/NUCB1/NPEPPS/PINK1	7
GOBP_NEGATIVE_REGULATION_OF_RESPONSE_TO_EXTERNAL_STIMULUS	14/345	393/43216	5.38479e-05	3.08426e-05	SERPINE1/SEMA4B/SERPINE2/PLAT/ARG2/CORO1B/GRN/PLAUR/CTNNA2/CERS2/NFKBIL1/METRNL/HLA-B/HLA-E	14
GOBP_VACUOLAR_TRANSPORT	9/345	153/43216	5.59771e-05	3.20622e-05	CLU/NPC1/PSAP/GRN/CHMP4B/HSPA8/TSG101/PINK1/STX8	9
GOBP_NEURON_DEATH	13/345	341/43216	5.69021e-05	3.25919e-05	BNIP3/FAM162A/CLU/ZPR1/GRN/DDIT4/CHMP4B/GAPDH/APP/G6PD/SRPK2/PINK1/HIPK2	13
GOBP_REGULATION_OF_VESICLE_MEDIATED_TRANSPORT	16/345	511/43216	5.7515e-05	3.2943e-05	SERPINE1/IL1B/VEGFA/CLU/MAP2K1/WDR54/SMAP1/CD151/TSG101/SDCBP/LGALS3/CD300A/SMPD1/APPL1/CD63/RAB31	16
GOBP_MUSCLE_SYSTEM_PROCESS	15/345	453/43216	5.84916e-05	3.35024e-05	IL1B/ARG2/ALDOA/TNNT1/ASPH/SLC6A8/TPM2/ENO1/GLRX3/GSTO1/ATP1A1/G6PD/EEF2/ACTA2/VIM	15
GOBP_NEGATIVE_REGULATION_OF_AUTOPHAGY	7/345	83/43216	6.13618e-05	3.51464e-05	NPC1/QSOX1/FEZ2/CHMP4B/CTSA/PINK1/RRAGA	7
GOBP_MAINTENANCE_OF_PROTEIN_LOCATION_IN_MITOCHONDRION	3/345	5/43216	6.35001e-05	3.63712e-05	HK2/HK1/PINK1	3
GOBP_NEGATIVE_REGULATION_OF_TRANSFERASE_ACTIVITY	12/345	294/43216	6.52443e-05	3.73701e-05	CIB1/IL1B/EIF4A2/TRIB3/PPP2R1A/CDKN1A/TSG101/CD300A/GPS1/SMPD1/CAMK2N1/GGNBP2	12
GOBP_REGULATION_OF_PROTEIN_STABILITY	12/345	294/43216	6.52443e-05	3.73701e-05	CLU/GRN/CTSA/GAPDH/HSPA8/CDKN1A/CCT8/DDOST/PINK1/BAG6/RTN4/CAMLG	12
GOBP_APOPTOTIC_MITOCHONDRIAL_CHANGES	8/345	118/43216	6.54472e-05	3.74864e-05	BNIP3/BNIP3L/FAM162A/CLU/HK2/PLAUR/VDAC2/PINK1	8
GOBP_SUPRAMOLECULAR_FIBER_ORGANIZATION	19/345	707/43216	6.61419e-05	3.78842e-05	CIB1/ALDOA/TNNT1/CAPG/CLU/CORO1B/ID1/CSNK1D/LIMCH1/HSPA8/APP/FKBP10/TWF1/TPM2/CTNNA2/TRIOBP/HSP90B1/CTNNA1/VIM	19
GOBP_REGULATION_OF_INTRACELLULAR_TRANSPORT	13/345	347/43216	6.65199e-05	3.81008e-05	BNIP3L/CIB1/IL1B/MAP2K1/ZPR1/SP100/LMAN1/CAMK1/GDI1/NUCB1/NPEPPS/PINK1/B3GAT3	13
GOBP_POSITIVE_REGULATION_OF_ORGANELLE_ORGANIZATION	17/345	580/43216	6.7162e-05	3.84685e-05	BNIP3/FAM162A/IL1B/VEGFA/CORO1B/ID1/LMAN1/GRN/WBP2/LIMCH1/PLAUR/CTNNA2/CCT8/SDCBP/PINK1/TGFA/VDAC1	17
GOBP_REGULATION_OF_NEUROGENESIS	13/345	348/43216	6.81353e-05	3.90261e-05	CRABP2/SEMA4B/SERPINE2/IL1B/VEGFA/MAP2K1/ID1/IDH2/RELA/GDI1/CERS2/RTN4/CTNNA1	13
GOBP_RESPONSE_TO_PEPTIDE	16/345	521/43216	7.05502e-05	4.04092e-05	SLC2A1/IL1B/ID1/RELA/STC2/TIMP1/CACNA1B/TRIB3/APP/PKM/AP3S1/APPL1/PTPRN/VIM/ADIPOR1/RAB31	16
GOBP_POSITIVE_REGULATION_OF_LOCOMOTION	17/345	583/43216	7.1103e-05	4.07259e-05	SERPINE1/SEMA4B/FLT1/CIB1/IL1B/VEGFA/TPBG/GPI/RRAS/CPNE3/GRN/CD151/APP/SDCBP/LGALS3/PDCD6/RTN4	17
GOBP_RESPONSE_TO_METAL_ION	13/345	351/43216	7.39477e-05	4.23552e-05	TXNIP/NDRG1/BNIP3/MT1X/NPC1/CPNE3/APP/GDI1/G6PD/PDCD6/SMPD1/CPNE1/MT2A	13
GOBP_REGULATION_OF_CELLULAR_PROTEIN_CATABOLIC_PROCESS	11/345	249/43216	7.4227e-05	4.25152e-05	CLU/CSNK1D/TRIB3/CSNK1E/SDCBP/UBXN1/PINK1/HIPK2/BAG6/EIF3H/CAMLG	11
GOBP_MULTI_MULTICELLULAR_ORGANISM_PROCESS	10/345	204/43216	7.9017e-05	4.52588e-05	SLC2A1/SERPINE2/IL1B/VEGFA/HEXB/PAPPA/MAGED2/FOSL1/STC2/TIMP1	10
GOBP_CHAPERONE_MEDIATED_AUTOPHAGY	4/345	16/43216	8.19375e-05	4.69316e-05	EEF1A2/CLU/CTSA/HSPA8	4
GOBP_MODIFICATION_DEPENDENT_MACROMOLECULE_CATABOLIC_PROCESS	18/345	654/43216	8.19375e-05	4.69316e-05	CLU/CSNK1D/FBXO17/TRIB3/CSNK1E/TSG101/UBC/PSMD9/SDCBP/UBE2E1/HSP90B1/UBXN1/PINK1/RNF114/HIPK2/BAG6/EIF3H/CAMLG	18
GOBP_REGULATION_OF_BINDING	13/345	355/43216	8.20858e-05	4.70165e-05	ID1/SP100/EIF3D/CAMK1/PLAUR/TRIB3/APP/CDKN1A/CSNK1E/CSNK2B/CPNE1/EIF3E/HIPK2	13
GOBP_NEGATIVE_REGULATION_OF_DEVELOPMENTAL_PROCESS	22/345	927/43216	8.35319e-05	4.78448e-05	SERPINE1/SEMA4B/BNIP3/PGK1/CIB1/IL1B/VEGFA/ID3/ID1/IDH2/TMEM176B/TRIB3/APP/CDKN1A/GDI1/G6PD/CERS2/PINK1/RTN4/CTNNA1/PAEP/ADIPOR1	22
GOBP_POSITIVE_REGULATION_OF_CELLULAR_AMIDE_METABOLIC_PROCESS	9/345	163/43216	8.67815e-05	4.97061e-05	CLU/RELA/EIF3D/PKM/EEF2/PINK1/PPP1R15A/EIF3E/VIM	9
GOBP_RESPONSE_TO_DRUG	13/345	359/43216	9.15989e-05	5.24654e-05	TXNIP/CA9/IL1B/LDHA/NPC1/FOSL1/RELA/CDKN1A/UQCRC2/ATP1A1/EEF2/SMPD1/GNAS	13
GOBP_REGULATION_OF_DEPHOSPHORYLATION	10/345	210/43216	9.95205e-05	5.70026e-05	PPP2R1A/LGALS3/CD300A/HSP90B1/IGBP1/SMPD1/PINK1/B3GAT3/PPP1R15A/SPOCD1	10
GOBP_NEGATIVE_REGULATION_OF_MACROAUTOPHAGY	5/345	35/43216	9.95634e-05	5.70272e-05	NPC1/QSOX1/FEZ2/CHMP4B/PINK1	5
GOBP_NEGATIVE_REGULATION_OF_PROTEASOMAL_UBIQUITIN_DEPENDENT_PROTEIN_CATABOLIC_PROCESS	5/345	35/43216	9.95634e-05	5.70272e-05	SDCBP/UBXN1/BAG6/EIF3H/CAMLG	5
GOBP_CELLULAR_ION_HOMEOSTASIS	18/345	666/43216	0.000101965	5.84026e-05	BNIP3/ERO1A/ITPR1/MT1X/HEXB/ATP13A3/GRN/ATP6AP2/STC2/RAB20/APP/FTL/GLRX3/GSTO1/ATP1A1/HSP90B1/CALB2/MT2A	18
GOBP_TISSUE_MIGRATION	13/345	364/43216	0.000104394	5.97938e-05	CIB1/VEGFA/GPI/RRAS/CORO1B/ID1/SP100/GRN/PDCD6/CSNK2B/ACTA2/RTN4/ADIPOR1	13
GOBP_ENDOPLASMIC_RETICULUM_UNFOLDED_PROTEIN_RESPONSE	8/345	127/43216	0.000104938	6.01056e-05	PARP16/ERO1A/KDELR3/WIPI1/YIF1A/HSP90B1/PDIA6/PPP1R15A	8
GOBP_INTRINSIC_APOPTOTIC_SIGNALING_PATHWAY_IN_RESPONSE_TO_ENDOPLASMIC_RETICULUM_STRESS	6/345	61/43216	0.000110873	6.35049e-05	ERO1A/ITPR1/SERINC3/TRIB3/PPP1R15A/BAG6	6
GOBP_SPERM_EGG_RECOGNITION	6/345	61/43216	0.000110873	6.35049e-05	ZP1/ALDOA/CATSPER1/VDAC2/CCT8/PAEP	6
GOBP_PEPTIDYL_TYROSINE_MODIFICATION	13/345	371/43216	0.000125622	7.19528e-05	FLT1/VEGFA/CD44/MAP2K1/CLK3/APP/TWF1/PPP2R1A/TSG101/CD300A/HIPK2/TGFA/GGNBP2	13
GOBP_NEGATIVE_REGULATION_OF_KINASE_ACTIVITY	11/345	265/43216	0.000125622	7.19528e-05	CIB1/IL1B/TRIB3/PPP2R1A/CDKN1A/TSG101/CD300A/GPS1/SMPD1/CAMK2N1/GGNBP2	11
GOBP_NUCLEOSIDE_PHOSPHATE_BIOSYNTHETIC_PROCESS	11/345	265/43216	0.000125622	7.19528e-05	PARP16/NAMPT/ALDOA/IDH2/PDK1/SLC35B2/ENO1/PKM/PINK1/AMPD3/IMPDH2	11
GOBP_POSITIVE_REGULATION_OF_TRANSFERASE_ACTIVITY	18/345	679/43216	0.000128727	7.37316e-05	PARP16/EEF1A2/FLT1/CIB1/IL1B/VEGFA/SERINC2/CLU/IGFBP6/MAP2K1/ZNF622/CAMK1/TRIB3/CDKN1A/UBC/CD300A/PINK1/TGFA	18
GOBP_NEGATIVE_REGULATION_OF_PROTEOLYSIS_INVOLVED_IN_CELLULAR_PROTEIN_CATABOLIC_PROCESS	6/345	63/43216	0.000131301	7.52057e-05	SDCBP/UBXN1/HIPK2/BAG6/EIF3H/CAMLG	6
GOBP_NEGATIVE_REGULATION_OF_REACTIVE_OXYGEN_SPECIES_METABOLIC_PROCESS	6/345	63/43216	0.000131301	7.52057e-05	BNIP3/HK2/G6PD/PINK1/AATF/VDAC1	6
GOBP_CYTOKINE_PRODUCTION	20/345	819/43216	0.000137717	7.88807e-05	SERPINE1/HILPDA/IL1B/ARG2/CLU/PLD3/HK1/ATP6AP2/RELA/LTBP1/GAPDH/APP/CHID1/IL36RN/NFKBIL1/APPL1/CADM1/PAEP/HLA-B/HLA-E	20
GOBP_NEGATIVE_REGULATION_OF_LOCOMOTION	13/345	375/43216	0.000138095	7.90973e-05	SERPINE1/SEMA4B/RRAS/CORO1B/SP100/IDH2/LIMCH1/TIMP1/CD300A/CERS2/CSNK2B/CTNNA1/ADIPOR1	13
GOBP_PROTEIN_KINASE_B_SIGNALING	11/345	273/43216	0.000162576	9.31193e-05	CIB1/IL1B/TPBG/RRAS/PHLDA3/TRIB3/PDCD6/PINK1/CPNE1/TGFA/RTN4	11
GOBP_TUBE_MORPHOGENESIS	21/345	900/43216	0.000162879	9.32928e-05	SERPINE1/FLT1/PGK1/CIB1/IL1B/VEGFA/RRAS/HK2/ID1/SP100/GRN/SHB/EGFL7/FKBP10/PKM/EGLN1/PDCD6/SRPK2/CSNK2B/RNH1/HIPK2	21
GOBP_CELL_RECOGNITION	10/345	225/43216	0.000170994	9.79409e-05	ZP1/ALDOA/CATSPER1/APP/VDAC2/CCT8/LGALS3/CADM1/RTN4/PAEP	10
GOBP_PROTEIN_CONTAINING_COMPLEX_DISASSEMBLY	12/345	328/43216	0.000173252	9.92338e-05	BNIP3/CIB1/CAPG/GABARAP/DDIT4/HSPA8/TWF1/TSG101/TRIOBP/MRPL10/SNX14/OXA1L	12
GOBP_CELLULAR_RESPONSE_TO_NITROGEN_COMPOUND	18/345	696/43216	0.000173536	9.93965e-05	IL1B/ID1/RELA/TRIB3/APP/GNAI3/PKM/HSP90B1/GNAS/AP3S1/RRAGC/APPL1/AGRN/RRAGA/CTNNA1/VIM/ADIPOR1/RAB31	18
GOBP_NEGATIVE_REGULATION_OF_NERVOUS_SYSTEM_DEVELOPMENT	8/345	137/43216	0.000173536	9.93965e-05	SEMA4B/IL1B/ID1/IDH2/GDI1/CERS2/RTN4/CTNNA1	8
GOBP_STRESS_ACTIVATED_PROTEIN_KINASE_SIGNALING_CASCADE	11/345	276/43216	0.000176562	0.00010113	IL1B/VEGFA/MAP2K1/ZNF622/APP/UBC/SDCBP/GPS1/IGBP1/PINK1/HIPK2	11
GOBP_PROTEIN_TARGETING_TO_MITOCHONDRION	7/345	100/43216	0.000182654	0.000104619	BNIP3L/LMAN1/NPEPPS/PMPCB/PINK1/SAMM50/AIP	7
GOBP_ENERGY_DERIVATION_BY_OXIDATION_OF_ORGANIC_COMPOUNDS	11/345	278/43216	0.000187596	0.00010745	BNIP3/IDH2/PYGL/UQCRC2/UGP2/SDHA/PGM1/GNAS/PINK1/IDH3G/OXA1L	11
GOBP_ADIPONECTIN_ACTIVATED_SIGNALING_PATHWAY	3/345	7/43216	0.000189306	0.00010843	CSNK2B/APPL1/ADIPOR1	3
GOBP_INTRINSIC_APOPTOTIC_SIGNALING_PATHWAY_IN_RESPONSE_TO_HYPOXIA	3/345	7/43216	0.000189306	0.00010843	BNIP3/ENO1/PINK1	3
GOBP_NEURON_APOPTOTIC_PROCESS	10/345	229/43216	0.000193546	0.000110858	BNIP3/FAM162A/ZPR1/GRN/GAPDH/APP/G6PD/SRPK2/PINK1/HIPK2	10
GOBP_PEPTIDYL_SERINE_MODIFICATION	12/345	333/43216	0.000195623	0.000112047	VEGFA/CD44/CSNK1D/NEK6/DDIT4/CAMK1/APP/CSNK1E/SRPK2/PINK1/HIPK2/GGNBP2	12
GOBP_IMMUNE_SYSTEM_DEVELOPMENT	22/345	987/43216	0.000197557	0.000113156	FLT1/CIB1/IL1B/VEGFA/RRAS/TPO/CTSL/MAP2K1/MAD1L1/TMEM176B/SMAP1/APP/TPD52/PSMD9/G6PD/EEF2/LGALS3/GNAS/IL36B/HIPK2/HLA-B/HLA-E	22
GOBP_EMBRYO_DEVELOPMENT	22/345	990/43216	0.000206208	0.00011811	CRABP2/FLT1/VEGFA/TPO/ID3/MAP2K1/ZPR1/LAMB3/FOSL1/ATP6AP2/FKBP10/GRSF1/BASP1/TRIOBP/PDCD6/GNAS/HIPK2/AATF/BAG6/HM13/RTN4/GGNBP2	22
GOBP_REGULATION_OF_STRESS_ACTIVATED_PROTEIN_KINASE_SIGNALING_CASCADE	9/345	184/43216	0.000206232	0.000118124	IL1B/VEGFA/MAP2K1/ZNF622/APP/SDCBP/IGBP1/PINK1/HIPK2	9
GOBP_CELLULAR_RESPONSE_TO_EXTRACELLULAR_STIMULUS	10/345	234/43216	0.00022944	0.000131417	SLC2A1/CD68/GABARAP/FOSL1/WIPI1/HSPA8/CDKN1A/RRAGC/RRAGA/WDR45	10
GOBP_ION_HOMEOSTASIS	19/345	785/43216	0.00024191	0.000138559	BNIP3/ERO1A/ITPR1/MT1X/HEXB/ATP13A3/GRN/ATP6AP2/STC2/RAB20/APP/FTL/GLRX3/GSTO1/ATP1A1/HSP90B1/CALB2/CAMK2N1/MT2A	19
GOBP_CELLULAR_CARBOHYDRATE_METABOLIC_PROCESS	11/345	287/43216	0.000244045	0.000139783	SLC2A1/HK2/HK1/IDH2/PYGL/DDIT4/PDK1/PGAM1/UGP2/PGM1/ADIPOR1	11
GOBP_RESPONSE_TO_ESTROGEN	6/345	71/43216	0.000245101	0.000140387	GSTM3/LDHA/SFR1/WBP2/CTNNA1/PTPRN	6
GOBP_NEGATIVE_REGULATION_OF_ORGANELLE_ORGANIZATION	12/345	342/43216	0.00024809	0.000142099	BNIP3/CIB1/CAPG/CLU/CORO1B/MAD1L1/FEZ2/CHMP4B/TWF1/CTNNA2/TRIOBP/PINK1	12
GOBP_CELL_MORPHOGENESIS	22/345	1004/43216	0.00024947	0.00014289	CRABP2/SEMA4B/CIB1/VEGFA/ALDOA/TPBG/P4HB/CLU/CORO1B/CD44/MAP2K1/ID1/HEXB/LAMB3/FEZ2/APP/GDI1/CTNNA2/TRIOBP/CPNE1/ILK/RTN4	22
GOBP_REGULATION_OF_RECEPTOR_MEDIATED_ENDOCYTOSIS	7/345	106/43216	0.000255101	0.000146115	SERPINE1/VEGFA/CLU/WDR54/SMAP1/SDCBP/CD63	7
GOBP_REGULATION_OF_LIPID_METABOLIC_PROCESS	13/345	401/43216	0.000258567	0.0001481	EEF1A2/FLT1/IL1B/FHL2/PSAP/DHCR7/MBOAT7/NPC2/PDK1/TRIB3/ATP1A1/FDFT1/ADIPOR1	13
GOBP_ASTROCYTE_DIFFERENTIATION	6/345	72/43216	0.000261694	0.000149891	SERPINE2/BACE2/MAP2K1/GRN/APP/VIM	6
GOBP_POSITIVE_REGULATION_OF_CELL_DEVELOPMENT	11/345	290/43216	0.000262936	0.000150603	CRABP2/SERPINE2/CIB1/IL1B/VEGFA/P4HB/MAP2K1/RELA/GDI1/TRIOBP/ILK	11
GOBP_NEGATIVE_REGULATION_OF_PHOSPHORUS_METABOLIC_PROCESS	15/345	524/43216	0.000263551	0.000150955	CIB1/IL1B/DDIT4/TRIB3/PPP2R1A/CDKN1A/TSG101/LGALS3/CD300A/GPS1/SMPD1/CAMK2N1/PPP1R15A/SPOCD1/GGNBP2	15
GOBP_PROTEIN_STABILIZATION	9/345	191/43216	0.000267246	0.000153071	CLU/GRN/GAPDH/CDKN1A/CCT8/PINK1/BAG6/RTN4/CAMLG	9
GOBP_PROTEIN_LOCALIZATION_TO_ENDOPLASMIC_RETICULUM	8/345	147/43216	0.000269435	0.000154325	KDELR3/RPL17/KDELR2/CHMP4B/KDELR1/PPP1R15A/RTN4/RPS10	8
GOBP_CELLULAR_RESPONSE_TO_CHEMICAL_STRESS	12/345	346/43216	0.000270668	0.000155031	BNIP3/SLC2A1/ERO1A/P4HB/RELA/SERPINB6/ZNF622/PDK1/G6PD/OSER1/PINK1/ZNF277	12
GOBP_BINDING_OF_SPERM_TO_ZONA_PELLUCIDA	5/345	44/43216	0.000273311	0.000156545	ZP1/ALDOA/VDAC2/CCT8/PAEP	5
GOBP_REGULATION_OF_RELEASE_OF_CYTOCHROME_C_FROM_MITOCHONDRIA	5/345	44/43216	0.000273311	0.000156545	BNIP3/FAM162A/CLU/PLAUR/PINK1	5
GOBP_PROTEIN_MATURATION_BY_PROTEIN_FOLDING	3/345	8/43216	0.00028206	0.000161557	ERO1A/PRDX4/AIP	3
GOBP_TRANSLATIONAL_INITIATION	9/345	193/43216	0.000285058	0.000163274	RPL17/EIF4A2/EIF3D/EIF3M/PPP1R15A/EIF3E/EIF3H/RPS10/EIF3L	9
GOBP_VESICLE_TARGETING_TO_FROM_OR_WITHIN_GOLGI	6/345	74/43216	0.000297416	0.000170352	LMAN1/CSNK1D/WIPI1/PDCD6/SEC13/TGFA	6
GOBP_RESPONSE_TO_PROGESTERONE	5/345	45/43216	0.000301527	0.000172707	TXNIP/CATSPER1/FOSL1/WBP2/RELA	5
GOBP_RIBONUCLEOPROTEIN_COMPLEX_BIOGENESIS	14/345	469/43216	0.000301527	0.000172707	ZNF622/EIF3D/EIF3M/MRPL10/SRPK2/NOB1/NIFK/EIF3E/AATF/RPF2/EIF3H/CLNS1A/RPS10/EIF3L	14
GOBP_NEGATIVE_REGULATION_OF_CELL_DIFFERENTIATION	17/345	663/43216	0.000301527	0.000172707	SEMA4B/CIB1/IL1B/VEGFA/ID3/ID1/IDH2/TMEM176B/TRIB3/APP/GDI1/G6PD/CERS2/RTN4/CTNNA1/PAEP/ADIPOR1	17
GOBP_MUSCLE_CONTRACTION	12/345	352/43216	0.000311798	0.000178589	ARG2/ALDOA/TNNT1/ASPH/SLC6A8/TPM2/ENO1/GSTO1/ATP1A1/EEF2/ACTA2/VIM	12
GOBP_CARBOHYDRATE_DERIVATIVE_CATABOLIC_PROCESS	9/345	196/43216	0.000313785	0.000179727	CTSL/NGLY1/CD44/HEXB/FBXO17/HEXA/GNPDA1/AGRN/AMPD3	9
GOBP_RESPONSE_TO_INTERFERON_GAMMA	9/345	196/43216	0.000313785	0.000179727	CD44/SP100/GAPDH/RAB20/MT2A/STX8/VIM/HLA-B/HLA-E	9
GOBP_INTRINSIC_APOPTOTIC_SIGNALING_PATHWAY_BY_P53_CLASS_MEDIATOR	6/345	75/43216	0.000313785	0.000179727	CD44/PHLDA3/DDIT4/CDKN1A/HIPK2/BAG6	6
GOBP_NEGATIVE_REGULATION_OF_CELLULAR_PROTEIN_CATABOLIC_PROCESS	6/345	75/43216	0.000313785	0.000179727	SDCBP/UBXN1/HIPK2/BAG6/EIF3H/CAMLG	6
GOBP_NEGATIVE_REGULATION_OF_GROWTH	10/345	245/43216	0.000313785	0.000179727	SEMA4B/SERPINE2/MT1X/PPP2R1A/CDKN1A/ENO1/G6PD/MT2A/RTN4/ADIPOR1	10
GOBP_LIPOSACCHARIDE_METABOLIC_PROCESS	7/345	111/43216	0.000322638	0.000184798	PSAP/HEXB/CTSA/HEXA/SMPD1/PIGT/SCCPDH	7
GOBP_CELLULAR_MODIFIED_AMINO_ACID_METABOLIC_PROCESS	9/345	198/43216	0.000336386	0.000192672	GSTM3/TPO/EEF1G/SERINC2/SLC6A8/SERINC3/ETHE1/GSTO1/G6PD	9
GOBP_RNA_CATABOLIC_PROCESS	13/345	414/43216	0.000336386	0.000192672	ZPR1/RPL17/HSPA8/GRSF1/PPP2R1A/UBC/PSMD9/RNASET2/SND1/RNH1/EIF3E/RPS10/VIM	13
GOBP_RESPONSE_TO_VIRUS	12/345	357/43216	0.000348573	0.000199653	BNIP3/BNIP3L/EEF1G/CLU/FOSL1/RELA/NPC2/DDIT4/SERINC3/ENO1/SMPD1/ACTA2	12
GOBP_CELL_SUBSTRATE_ADHESION	12/345	358/43216	0.000357138	0.000204559	SERPINE1/CIB1/VEGFA/RRAS/P4HB/CD44/ID1/LAMB3/LIMCH1/TRIOBP/CD63/ILK	12
GOBP_RESPONSE_TO_AXON_INJURY	6/345	77/43216	0.000357756	0.000204913	BNIP3/MAP2K1/GRN/CERS2/RTN4RL2/CTNNA1	6
GOBP_CELLULAR_RESPONSE_TO_STARVATION	8/345	156/43216	0.000386224	0.000221219	SLC2A1/GABARAP/WIPI1/HSPA8/CDKN1A/RRAGC/RRAGA/WDR45	8
GOBP_TOLL_LIKE_RECEPTOR_SIGNALING_PATHWAY	8/345	156/43216	0.000386224	0.000221219	CTSL/CTSB/UBC/CD300A/HSP90B1/NFKBIL1/APPL1/RTN4	8
GOBP_GLIAL_CELL_PROLIFERATION	5/345	48/43216	0.000394786	0.000226122	IL1B/CLU/IDH2/EEF2/CERS2	5
GOBP_NEGATIVE_REGULATION_OF_PROTEASOMAL_PROTEIN_CATABOLIC_PROCESS	5/345	48/43216	0.000394786	0.000226122	SDCBP/UBXN1/BAG6/EIF3H/CAMLG	5
GOBP_PROTEIN_RETENTION_IN_ER_LUMEN	3/345	9/43216	0.000395576	0.000226575	KDELR3/KDELR2/KDELR1	3
GOBP_SINGLE_FERTILIZATION	8/345	158/43216	0.000418249	0.000239562	ZP1/ALDOA/HEXB/CATSPER1/VDAC2/CCT8/GNPDA1/PAEP	8
GOBP_NEGATIVE_REGULATION_OF_SUPRAMOLECULAR_FIBER_ORGANIZATION	8/345	159/43216	0.000436213	0.000249851	CIB1/CAPG/CLU/CORO1B/HSPA8/TWF1/CTNNA2/TRIOBP	8
GOBP_REGULATION_OF_CELLULAR_COMPONENT_SIZE	12/345	367/43216	0.000442434	0.000253414	CRABP2/SEMA4B/VEGFA/CAPG/CORO1B/TWF1/GDI1/CTNNA2/TRIOBP/PPP1R15A/RTN4/CLNS1A	12
GOBP_CELLULAR_RESPONSE_TO_HORMONE_STIMULUS	16/345	619/43216	0.000442434	0.000253414	IL1B/CTSL/NPC1/SFR1/WBP2/CTSB/RELA/DDIT4/TRIB3/PKM/ATP1A1/CSNK2B/AP3S1/APPL1/ADIPOR1/RAB31	16
GOBP_REGULATION_OF_INTRINSIC_APOPTOTIC_SIGNALING_PATHWAY	8/345	160/43216	0.000452376	0.000259109	P4HB/CLU/CD44/SERINC3/PLAUR/ENO1/VDAC2/PINK1	8
GOBP_MULTICELLULAR_ORGANISM_REPRODUCTION	19/345	830/43216	0.000452638	0.000259258	SERPINE2/CIB1/HEXB/CATSPER1/FOSL1/STC2/DPCD/RAI14/APP/FAM50A/RNF114/SPOCD1/CCNI/PRDX4/CADM1/BAG6/GGNBP2/PTPRN/PAEP	19
GOBP_PATTERN_RECOGNITION_RECEPTOR_SIGNALING_PATHWAY	9/345	207/43216	0.000455564	0.000260934	CTSL/CTSB/RELA/UBC/CD300A/HSP90B1/NFKBIL1/APPL1/RTN4	9
GOBP_GLIAL_CELL_MIGRATION	5/345	50/43216	0.00047068	0.000269593	HEXB/IDH2/MBOAT7/CERS2/RTN4	5
GOBP_REGULATION_OF_PHOSPHOPROTEIN_PHOSPHATASE_ACTIVITY	7/345	119/43216	0.000478712	0.000274193	PPP2R1A/LGALS3/CD300A/HSP90B1/IGBP1/B3GAT3/PPP1R15A	7
GOBP_SULFUR_COMPOUND_METABOLIC_PROCESS	12/345	374/43216	0.000520502	0.000298129	GSTM3/EEF1G/HEXB/ACOT13/PDK1/HEXA/CHPF/SLC35B2/ETHE1/GLRX3/GSTO1/G6PD	12
GOBP_POSITIVE_REGULATION_OF_CYTOKINE_PRODUCTION	13/345	435/43216	0.000528121	0.000302493	SERPINE1/HILPDA/IL1B/CLU/HK1/ATP6AP2/RELA/GAPDH/APP/APPL1/CADM1/PAEP/HLA-E	13
GOBP_REGULATION_OF_NUCLEOTIDE_METABOLIC_PROCESS	7/345	121/43216	0.000528121	0.000302493	DDIT4/PDK1/APP/PGAM1/ENO1/SEC13/PINK1	7
GOBP_CELL_JUNCTION_ORGANIZATION	17/345	699/43216	0.000532384	0.000304935	NDRG1/IL1B/VEGFA/TPBG/LAMB3/DNER/C1QL1/CD151/LIMCH1/CAMK1/HSPA8/APP/CTNNA2/AGRN/CADM1/ILK/CTNNA1	17
GOBP_SIGNAL_TRANSDUCTION_BY_P53_CLASS_MEDIATOR	10/345	263/43216	0.000532384	0.000304935	NDRG1/CD44/SP100/PHLDA3/DDIT4/CDKN1A/CSNK2B/HIPK2/BAG6/RPF2	10
GOBP_REGULATION_OF_SMALL_MOLECULE_METABOLIC_PROCESS	13/345	436/43216	0.000534999	0.000306433	IL1B/DHCR7/DDIT4/PDK1/TRIB3/APP/PGAM1/ENO1/PSMD9/SEC13/PINK1/FDFT1/ADIPOR1	13
GOBP_CIRCADIAN_RHYTHM	9/345	212/43216	0.000534999	0.000306433	SERPINE1/NAMPT/ID3/ID1/CSNK1D/CSNK1E/HEBP1/DBP/IMPDH2	9
GOBP_L_ASCORBIC_ACID_METABOLIC_PROCESS	3/345	10/43216	0.000537086	0.000307628	SLC2A1/GSTO1/SLC2A3	3
GOBP_STEROL_METABOLIC_PROCESS	8/345	165/43216	0.00054332	0.000311199	NPC1/DHCR7/NPC2/FDXR/APP/G6PD/SMPD1/FDFT1	8
GOBP_REGULATION_OF_TRANSMEMBRANE_TRANSPORT	15/345	565/43216	0.0005434	0.000311245	SLC2A1/IL1B/HK2/CATSPER1/GLRX/CACNA1B/TRIB3/APP/GSTO1/G6PD/PINK1/APPL1/KCNG1/CD63/VDAC1	15
GOBP_NEGATIVE_REGULATION_OF_COAGULATION	5/345	52/43216	0.000552335	0.000316363	SERPINE1/SERPINE2/PLAT/PROCR/PLAUR	5
GOBP_POSITIVE_REGULATION_OF_RELEASE_OF_CYTOCHROME_C_FROM_MITOCHONDRIA	4/345	27/43216	0.000554724	0.000317731	BNIP3/FAM162A/PLAUR/PINK1	4
GOBP_POSITIVE_REGULATION_OF_DNA_BINDING_TRANSCRIPTION_FACTOR_ACTIVITY	10/345	265/43216	0.000555488	0.000318169	CIB1/IL1B/VEGFA/CLU/FOSL1/RELA/APP/UBC/PINK1/HIPK2	10
GOBP_NUCLEUS_ORGANIZATION	7/345	123/43216	0.000569659	0.000326285	ZPR1/NEK6/CHMP4B/PPP2R1A/SRPK2/HIPK2/RTN4	7
GOBP_ORGANIC_CYCLIC_COMPOUND_CATABOLIC_PROCESS	16/345	636/43216	0.000576794	0.000330372	ZPR1/HSD11B1/RPL17/HSPA8/GRSF1/BLVRB/PPP2R1A/UBC/PSMD9/RNASET2/SND1/RNH1/EIF3E/AMPD3/RPS10/VIM	16
GOBP_DEVELOPMENTAL_MATURATION	10/345	267/43216	0.000586832	0.000336121	VEGFA/ATP6AP2/C1QL1/APP/CDKN1A/G6PD/AGRN/CD63/PTPRN/PAEP	10
GOBP_REGULATION_OF_PROTEIN_CONTAINING_COMPLEX_ASSEMBLY	13/345	442/43216	0.000597577	0.000342276	VEGFA/CAPG/CLU/CORO1B/DDB2/HSPA8/TWF1/CTNNA2/VDAC2/TRIOBP/LGALS3/PINK1/MMP1	13
GOBP_AEROBIC_RESPIRATION	6/345	86/43216	0.000614174	0.000351782	BNIP3/IDH2/UQCRC2/SDHA/IDH3G/OXA1L	6
GOBP_AXON_DEVELOPMENT	14/345	507/43216	0.000616273	0.000352985	CRABP2/SEMA4B/VEGFA/MAP2K1/ZPR1/GRN/FEZ2/APP/GDI1/CTNNA2/CERS2/RTN4RL2/RTN4/CTNNA1	14
GOBP_SYNAPTIC_SIGNALING	17/345	711/43216	0.000629578	0.000360605	SERPINE2/IL1B/TPBG/GABARAP/DLGAP4/KCMF1/RELA/CACNA1B/HSPA8/APP/SDCBP/PINK1/CALB2/SYNGR1/AGRN/PMP22/VDAC1	17
GOBP_HORMONE_METABOLIC_PROCESS	9/345	218/43216	0.000639696	0.0003664	CRABP2/BACE2/TPO/CTSL/DHCR7/ATP6AP2/STC2/FDXR/ATP1A1	9
GOBP_RETROGRADE_VESICLE_MEDIATED_TRANSPORT_GOLGI_TO_ENDOPLASMIC_RETICULUM	6/345	87/43216	0.000647127	0.000370657	KDELR3/ERGIC1/KDELR2/ERGIC3/KDELR1/TMED3	6
GOBP_RIBONUCLEOSIDE_TRIPHOSPHATE_METABOLIC_PROCESS	6/345	87/43216	0.000647127	0.000370657	ALDOA/GNAI3/ENO1/PKM/PINK1/IMPDH2	6
GOBP_POSITIVE_REGULATION_OF_ESTABLISHMENT_OF_PROTEIN_LOCALIZATION	11/345	327/43216	0.000656864	0.000376234	CIB1/IL1B/ZPR1/CAMK1/TSG101/NPEPPS/CCT8/PSMD9/PINK1/B3GAT3/CAMK2N1	11
GOBP_POSITIVE_REGULATION_OF_CATABOLIC_PROCESS	13/345	448/43216	0.00067052	0.000384056	BNIP3/BNIP3L/IL1B/CLU/CSNK1D/TRIB3/APP/GRSF1/GNAI3/CSNK1E/PINK1/BAG6/VDAC1	13
GOBP_METAL_ION_HOMEOSTASIS	16/345	646/43216	0.000672565	0.000385227	BNIP3/ERO1A/ITPR1/MT1X/HEXB/ATP13A3/STC2/APP/FTL/GLRX3/GSTO1/ATP1A1/HSP90B1/CALB2/CAMK2N1/MT2A	16
GOBP_NEGATIVE_REGULATION_OF_ESTABLISHMENT_OF_PROTEIN_LOCALIZATION	7/345	127/43216	0.000675145	0.000386704	IL1B/PFKL/SP100/IDH2/LMAN1/GDI1/PSMD9	7
GOBP_CELLULAR_RESPONSE_TO_ABIOTIC_STIMULUS	11/345	329/43216	0.000686541	0.000393232	BNIP3/SLC2A1/IL1B/SERPINB6/TIMP1/DDB2/CDKN1A/ATP1A1/SMPD1/MMP1/SWI5	11
GOBP_RELEASE_OF_CYTOCHROME_C_FROM_MITOCHONDRIA	5/345	55/43216	0.000693	0.000396932	BNIP3/FAM162A/CLU/PLAUR/PINK1	5
GOBP_PROTEIN_PHOSPHOPANTETHEINYLATION	11/345	331/43216	0.000720837	0.000412876	ERO1A/P4HB/QSOX1/ASPH/PDIA3/ERP44/PLOD1/UBE2E1/STAMBP/PDIA6/EIF3H	11
GOBP_MULTICELLULAR_ORGANISMAL_MOVEMENT	5/345	56/43216	0.000752308	0.000430901	ITPR1/TNNT1/GSTO1/EEF2/HIPK2	5
GOBP_ENDOTHELIAL_CELL_MIGRATION	10/345	277/43216	0.0007644	0.000437828	CIB1/VEGFA/GPI/RRAS/CORO1B/ID1/SP100/GRN/PDCD6/CSNK2B	10
GOBP_PROTEIN_LOCALIZATION_TO_MEMBRANE	16/345	655/43216	0.00077561	0.000444248	CIB1/TPBG/NPC1/RPL17/CHMP4B/GDI1/SDCBP/LGALS3/SAMM50/APPL1/AGRN/BAG6/STX8/RPS10/RAB31/OXA1L	16
GOBP_RESPONSE_TO_INSULIN	10/345	278/43216	0.000783592	0.00044882	SLC2A1/IL1B/RELA/TRIB3/PKM/AP3S1/APPL1/PTPRN/ADIPOR1/RAB31	10
GOBP_REGULATION_OF_PHOSPHATASE_ACTIVITY	8/345	176/43216	0.000799901	0.000458162	PPP2R1A/LGALS3/CD300A/HSP90B1/IGBP1/B3GAT3/PPP1R15A/SPOCD1	8
GOBP_EXTERNAL_ENCAPSULATING_STRUCTURE_ORGANIZATION	12/345	396/43216	0.000817547	0.000468268	SERPINE1/ERO1A/CTSL/CD44/QSOX1/LAMB3/TIMP1/APP/FKBP10/MMP1/PRDX4/AGRN	12
GOBP_POSITIVE_REGULATION_OF_MAPK_CASCADE	14/345	523/43216	0.000817547	0.000468268	FLT1/CIB1/IL1B/VEGFA/TPBG/CD44/IGFBP6/MAP2K1/ZNF622/APP/UBC/SDCBP/HIPK2/TGFA	14
GOBP_RIBONUCLEOPROTEIN_COMPLEX_SUBUNIT_ORGANIZATION	9/345	227/43216	0.000835291	0.000478432	EIF3D/EIF3M/SRPK2/EIF3E/RPF2/EIF3H/CLNS1A/RPS10/EIF3L	9
GOBP_NEGATIVE_REGULATION_OF_NEURON_PROJECTION_DEVELOPMENT	7/345	132/43216	0.000836021	0.00047885	SEMA4B/CIB1/GDI1/CERS2/RTN4RL2/RTN4/VIM	7
GOBP_POSITIVE_REGULATION_OF_NUCLEOBASE_CONTAINING_COMPOUND_METABOLIC_PROCESS	31/345	1854/43216	0.000840315	0.00048131	SERPINE1/NAMPT/IL1B/VEGFA/MAP2K1/ZPR1/HEXB/SFR1/SP100/FOSL1/WBP2/RELA/CAMK1/HSPA8/APP/GRSF1/ENO1/TSG101/UBC/CCT8/PSMD9/PINK1/ACTA2/DBP/AGRN/HIPK2/AATF/ILK/PTPRN/AIP/MED10	31
GOBP_MITOTIC_CELL_CYCLE	21/345	1030/43216	0.000845402	0.000484223	CIB1/IL1B/ZPR1/CSNK1D/MAD1L1/NEK6/CCNG1/CHMP4B/APP/PPP2R1A/CDKN1A/CSNK1E/PSMD9/SDCBP/UBE2E1/STAMBP/APPL1/CCNI/AATF/TUBB6/TGFA	21
GOBP_POSITIVE_REGULATION_OF_CELLULAR_COMPONENT_BIOGENESIS	14/345	526/43216	0.000857593	0.000491206	VEGFA/TPBG/CLU/CORO1B/ID1/LIMCH1/DDB2/TSG101/CTNNA2/SDCBP/LGALS3/PINK1/MMP1/AGRN	14
GOBP_NEURON_PROJECTION_REGENERATION	5/345	58/43216	0.000863377	0.000494519	MAP2K1/GRN/CERS2/RTN4RL2/CTNNA1	5
GOBP_POSITIVE_REGULATION_OF_MACROAUTOPHAGY	5/345	58/43216	0.000863377	0.000494519	BNIP3/BNIP3L/GNAI3/PINK1/VDAC1	5
GOBP_POSITIVE_REGULATION_OF_TRANSLATION	7/345	133/43216	0.000864098	0.000494932	EIF3D/PKM/EEF2/PINK1/PPP1R15A/EIF3E/VIM	7
GOBP_NEGATIVE_REGULATION_OF_CELL_PROJECTION_ORGANIZATION	8/345	179/43216	0.000876224	0.000501877	SEMA4B/CIB1/ID1/GDI1/CERS2/RTN4RL2/RTN4/VIM	8
GOBP_POSITIVE_REGULATION_OF_PROTEIN_KINASE_ACTIVITY	14/345	528/43216	0.000881751	0.000505043	PARP16/FLT1/CIB1/IL1B/VEGFA/CLU/IGFBP6/MAP2K1/CAMK1/CDKN1A/UBC/CD300A/PINK1/TGFA	14
GOBP_REGULATION_OF_AUTOPHAGY_OF_MITOCHONDRION	4/345	31/43216	0.00088806	0.000508656	BNIP3/BNIP3L/PINK1/VDAC1	4
GOBP_NEGATIVE_REGULATION_OF_MAPK_CASCADE	8/345	180/43216	0.000904321	0.00051797	IL1B/PPP2R1A/CD300A/GPS1/IGBP1/SMPD1/PINK1/CAMK2N1	8
GOBP_VESICLE_TARGETING	6/345	94/43216	0.000933112	0.000534461	LMAN1/CSNK1D/WIPI1/PDCD6/SEC13/TGFA	6
GOBP_CELL_DIVISION	15/345	600/43216	0.000953078	0.000545897	TXNIP/CIB1/IL1B/VEGFA/MAD1L1/NEK6/CCNG1/CHMP4B/GNAI3/CINP/TSG101/TRIOBP/STAMBP/AATF/TGFA	15
GOBP_CELLULAR_RESPONSE_TO_BIOTIC_STIMULUS	9/345	232/43216	0.000953078	0.000545897	TXNIP/SERPINE1/CD68/IL1B/RELA/IL36RN/NFKBIL1/IL36B/VIM	9
GOBP_NEGATIVE_REGULATION_OF_PHOSPHORYLATION	12/345	405/43216	0.000969799	0.000555474	CIB1/IL1B/DDIT4/TRIB3/PPP2R1A/CDKN1A/TSG101/CD300A/GPS1/SMPD1/CAMK2N1/GGNBP2	12
GOBP_DETOXIFICATION	7/345	136/43216	0.000972699	0.000557135	GSTM3/MT1X/TPO/SLC22A18/GSTO1/PRDX4/MT2A	7
GOBP_NEGATIVE_REGULATION_OF_INTRINSIC_APOPTOTIC_SIGNALING_PATHWAY	6/345	95/43216	0.000977998	0.000560171	CLU/CD44/PLAUR/ENO1/VDAC2/PINK1	6
GOBP_ANTIGEN_PROCESSING_AND_PRESENTATION	9/345	234/43216	0.00100749	0.000577061	CD68/CTSL/PDIA3/CTSD/PSMD9/SEC13/ACTR1B/HLA-B/HLA-E	9
GOBP_DEVELOPMENTAL_GROWTH	15/345	605/43216	0.00102997	0.00058994	CRABP2/SEMA4B/VEGFA/PSAP/ZPR1/APP/CDKN1A/GDI1/BASP1/PKM/G6PD/GNAS/CPNE1/AGRN/RTN4	15
GOBP_ESTABLISHMENT_OF_PROTEIN_LOCALIZATION_TO_MEMBRANE	11/345	348/43216	0.00104497	0.000598531	CIB1/NPC1/RPL17/CHMP4B/GDI1/SDCBP/SAMM50/BAG6/RPS10/RAB31/OXA1L	11
GOBP_VIRAL_LIFE_CYCLE	11/345	348/43216	0.00104497	0.000598531	P4HB/CTSL/NPC1/CHMP4B/HSPA8/TSG101/UBC/SRPK2/SMPD1/SEC13/PPIE	11
GOBP_MEMBRANE_PROTEIN_PROTEOLYSIS	5/345	61/43216	0.00105919	0.000606678	BACE2/IL1B/RELA/TIMP1/HM13	5
GOBP_NEGATIVE_REGULATION_OF_CELL_GROWTH	8/345	185/43216	0.00106287	0.000608782	SEMA4B/SERPINE2/PPP2R1A/CDKN1A/ENO1/G6PD/RTN4/ADIPOR1	8
GOBP_AUTOPHAGOSOME_ORGANIZATION	6/345	97/43216	0.00107983	0.000618498	GABARAP/WIPI1/FEZ2/CHMP4B/PINK1/WDR45	6
GOBP_RESPONSE_TO_TOXIC_SUBSTANCE	9/345	237/43216	0.00109129	0.000625061	GSTM3/MT1X/TPO/SLC22A18/CDKN1A/GSTO1/PINK1/PRDX4/MT2A	9
GOBP_REGULATION_OF_EPITHELIAL_CELL_MIGRATION	10/345	292/43216	0.0010915	0.000625179	CIB1/VEGFA/GPI/RRAS/SP100/GRN/PDCD6/CSNK2B/RTN4/ADIPOR1	10
GOBP_REGULATION_OF_PLASMINOGEN_ACTIVATION	3/345	13/43216	0.00109603	0.000627777	SERPINE1/SERPINE2/ENO1	3
GOBP_RHYTHMIC_PROCESS	10/345	294/43216	0.00114846	0.000657807	SERPINE1/NAMPT/ID3/ID1/CSNK1D/CSNK1E/HEBP1/DBP/PTPRN/IMPDH2	10
GOBP_ANION_TRANSMEMBRANE_TRANSPORT	14/345	547/43216	0.00121187	0.000694124	SLC2A1/SLC16A3/IL1B/CLU/HK2/SLC6A8/MFSD10/TRIB3/HSPA8/SLC35B2/VDAC2/APPL1/SLC2A3/VDAC1	14
GOBP_JNK_CASCADE	8/345	189/43216	0.00121187	0.000694124	IL1B/ZNF622/APP/UBC/SDCBP/GPS1/PINK1/HIPK2	8
GOBP_PHOSPHOLIPID_METABOLIC_PROCESS	12/345	417/43216	0.0012257	0.000702048	SERINC2/HEXB/CPNE3/MBOAT7/SERINC3/DGKG/SMPD1/CSNK2B/CPNE1/PIGT/FDFT1/CHPT1	12
GOBP_MITOCHONDRIAL_MEMBRANE_ORGANIZATION	7/345	143/43216	0.00127825	0.000732145	BNIP3/BNIP3L/HK2/VDAC2/PINK1/SAMM50/OXA1L	7
GOBP_REGULATION_OF_PEPTIDYL_SERINE_PHOSPHORYLATION	7/345	143/43216	0.00127825	0.000732145	VEGFA/CD44/DDIT4/CAMK1/APP/PINK1/GGNBP2	7
GOBP_GLUTATHIONE_METABOLIC_PROCESS	5/345	64/43216	0.0012958	0.000742196	GSTM3/EEF1G/ETHE1/GSTO1/G6PD	5
GOBP_NEGATIVE_REGULATION_OF_PROTEIN_SERINE_THREONINE_KINASE_ACTIVITY	7/345	144/43216	0.00132565	0.000759296	CIB1/IL1B/PPP2R1A/CDKN1A/CD300A/GPS1/SMPD1	7
GOBP_ORGANELLE_FUSION	7/345	144/43216	0.00132565	0.000759296	ENO2/BNIP3/RAB20/GNAI3/ENO1/STX8/THG1L	7
GOBP_FERTILIZATION	8/345	192/43216	0.00132898	0.000761201	ZP1/ALDOA/HEXB/CATSPER1/VDAC2/CCT8/GNPDA1/PAEP	8
GOBP_NADP_METABOLIC_PROCESS	4/345	35/43216	0.00134431	0.000769986	IDH2/TKT/PGAM1/G6PD	4
GOBP_PYRIDINE_CONTAINING_COMPOUND_BIOSYNTHETIC_PROCESS	4/345	35/43216	0.00134431	0.000769986	PARP16/NAMPT/IDH2/PDXK	4
GOBP_MAINTENANCE_OF_PROTEIN_LOCALIZATION_IN_ENDOPLASMIC_RETICULUM	3/345	14/43216	0.00134431	0.000769986	KDELR3/KDELR2/KDELR1	3
GOBP_NUCLEAR_BODY_ORGANIZATION	3/345	14/43216	0.00134431	0.000769986	ZPR1/SRPK2/HIPK2	3
GOBP_ORGANIC_HYDROXY_COMPOUND_METABOLIC_PROCESS	14/345	554/43216	0.00134457	0.000770131	TPO/LDHA/NPC1/DHCR7/IDH2/PDXK/NPC2/FDXR/APP/G6PD/SMPD1/FDFT1/APPL1/IDH3G	14
GOBP_RESPONSE_TO_KETONE	8/345	193/43216	0.00135843	0.000778073	TXNIP/CA9/CATSPER1/FOSL1/WBP2/RELA/DDIT4/CDKN1A	8
GOBP_POSITIVE_REGULATION_OF_CELL_ADHESION	12/345	423/43216	0.00135843	0.000778073	CIB1/IL1B/VEGFA/RRAS/P4HB/CD44/RELA/PLAUR/TRIOBP/IL36B/ILK/HLA-E	12
GOBP_CELLULAR_RESPONSE_TO_LIPID	14/345	555/43216	0.00136071	0.000779378	SERPINE1/CD68/IL1B/CLU/NPC1/ID3/WBP2/RELA/DDIT4/ATP1A1/IL36RN/NFKBIL1/IL36B/VIM	14
GOBP_CATION_TRANSPORT	22/345	1155/43216	0.00137752	0.000789006	ERO1A/SERPINE2/ITPR1/MAGED2/CATSPER1/ATP13A3/SLC6A8/GLRX/SLC22A18/CACNA1B/APP/FTL/GSTO1/ATP1A1/G6PD/LGALS3/PMPCB/C15orf48/PINK1/KCNG1/CD63/VDAC1	22
GOBP_ANTIGEN_PROCESSING_AND_PRESENTATION_OF_PEPTIDE_ANTIGEN	8/345	194/43216	0.00139264	0.000797664	CTSL/PDIA3/CTSD/PSMD9/SEC13/ACTR1B/HLA-B/HLA-E	8
GOBP_PROTEIN_IMPORT	8/345	194/43216	0.00139264	0.000797664	TXNIP/CLU/ZPR1/HSPA8/CDKN1A/SEC13/SAMM50/APPL1	8
GOBP_REGULATION_OF_ANATOMICAL_STRUCTURE_SIZE	13/345	490/43216	0.00140535	0.000804947	CRABP2/SEMA4B/VEGFA/CAPG/CORO1B/TWF1/GDI1/CTNNA2/TRIOBP/ACTA2/PPP1R15A/RTN4/CLNS1A	13
GOBP_INFLAMMATORY_RESPONSE	17/345	771/43216	0.00140941	0.00080727	SERPINE1/CD68/OSMR/IL1B/PLD3/CD44/HK1/GRN/RELA/TIMP1/APP/CHID1/IL36RN/IL36B/APPL1/METRNL/HLA-E	17
GOBP_RESPONSE_TO_STARVATION	8/345	195/43216	0.00143305	0.00082081	SLC2A1/GABARAP/WIPI1/HSPA8/CDKN1A/RRAGC/RRAGA/WDR45	8
GOBP_CELL_CYCLE_PROCESS	25/345	1408/43216	0.00146703	0.000840275	IL1B/POLD4/MAP2K1/ZPR1/CSNK1D/MAD1L1/NEK6/CCNG1/CHMP4B/APP/PPP2R1A/CDKN1A/CSNK1E/TSG101/PSMD9/SND1/UBE2E1/STAMBP/RRAGC/PPP1R15A/APPL1/CCNI/BAG6/RRAGA/TGFA	25
GOBP_REGULATION_OF_SUPRAMOLECULAR_FIBER_ORGANIZATION	11/345	367/43216	0.00153473	0.00087905	CIB1/CAPG/CLU/CORO1B/ID1/LIMCH1/HSPA8/APP/TWF1/CTNNA2/TRIOBP	11
GOBP_CIRCADIAN_REGULATION_OF_GENE_EXPRESSION	5/345	67/43216	0.00153473	0.00087905	NAMPT/ID3/ID1/CSNK1D/CSNK1E	5
GOBP_GLYCOSPHINGOLIPID_METABOLIC_PROCESS	5/345	67/43216	0.00153473	0.00087905	PSAP/HEXB/CTSA/HEXA/SMPD1	5
GOBP_IRE1_MEDIATED_UNFOLDED_PROTEIN_RESPONSE	5/345	67/43216	0.00153473	0.00087905	PARP16/KDELR3/WIPI1/YIF1A/PDIA6	5
GOBP_NEGATIVE_REGULATION_OF_AUTOPHAGOSOME_ASSEMBLY	3/345	15/43216	0.00160897	0.000921573	FEZ2/CHMP4B/PINK1	3
GOBP_REGULATION_OF_INTEGRIN_MEDIATED_SIGNALING_PATHWAY	3/345	15/43216	0.00160897	0.000921573	TIMP1/CD63/CTNNA1	3
GOBP_DIVALENT_INORGANIC_CATION_HOMEOSTASIS	13/345	498/43216	0.00160897	0.000921573	BNIP3/ERO1A/ITPR1/MT1X/HEXB/ATP13A3/STC2/APP/GSTO1/HSP90B1/CALB2/CAMK2N1/MT2A	13
GOBP_REGULATION_OF_MITOCHONDRION_ORGANIZATION	7/345	150/43216	0.00161835	0.000926946	BNIP3/BNIP3L/FAM162A/CLU/PLAUR/PINK1/VDAC1	7
GOBP_REGULATION_OF_NIK_NF_KAPPAB_SIGNALING	6/345	106/43216	0.00161973	0.000927738	IL1B/RELA/APP/CPNE1/ILK/ADIPOR1	6
GOBP_REGULATION_OF_IMMUNE_SYSTEM_PROCESS	27/345	1590/43216	0.00163069	0.000934015	SERPINE1/CD68/CIB1/IL1B/VEGFA/ARG2/GPI/CLU/HK1/MAD1L1/GRN/TMEM176B/SMAP1/RELA/APP/CDKN1A/LAIR2/PSMD9/LGALS3/CD300A/GNAS/IL36B/APPL1/CADM1/BAG6/HLA-B/HLA-E	27
GOBP_POSITIVE_REGULATION_OF_PROTEIN_SERINE_THREONINE_KINASE_ACTIVITY	10/345	311/43216	0.00167338	0.000958468	PARP16/FLT1/CIB1/IL1B/VEGFA/IGFBP6/MAP2K1/CAMK1/UBC/TGFA	10
GOBP_RESPONSE_TO_PEPTIDE_HORMONE	12/345	435/43216	0.00168098	0.000962818	SLC2A1/IL1B/RELA/STC2/TIMP1/TRIB3/PKM/AP3S1/APPL1/PTPRN/ADIPOR1/RAB31	12
GOBP_REGULATION_OF_CELL_CELL_ADHESION	12/345	436/43216	0.00171286	0.000981078	SERPINE2/IL1B/VEGFA/ARG2/CD44/MAD1L1/RELA/PLAUR/LGALS3/CD300A/IL36B/HLA-E	12
GOBP_HORMONE_BIOSYNTHETIC_PROCESS	5/345	69/43216	0.00172636	0.000988814	TPO/DHCR7/STC2/FDXR/ATP1A1	5
GOBP_REGULATION_OF_BODY_FLUID_LEVELS	13/345	503/43216	0.00174197	0.000997754	SERPINE1/SERPINE2/PLAT/ITPR1/VEGFA/GPI/HK2/LMAN1/PROCR/PLAUR/DGKG/GNAS/ILK	13
GOBP_MATING	4/345	38/43216	0.001753	0.00100407	SERPINE2/HEXB/APP/PI3	4
GOBP_RESPONSE_TO_MECHANICAL_STIMULUS	8/345	202/43216	0.001753	0.00100407	TXNIP/BNIP3/SLC2A1/SERPINE2/IL1B/FOSL1/RELA/ATP1A1	8
GOBP_NUCLEOSIDE_TRIPHOSPHATE_METABOLIC_PROCESS	6/345	108/43216	0.00175972	0.00100792	ALDOA/GNAI3/ENO1/PKM/PINK1/IMPDH2	6
GOBP_RESPONSE_TO_BACTERIUM	16/345	716/43216	0.00178935	0.00102489	SERPINE1/BNIP3/CD68/IL1B/ARG2/GRN/PYGL/RELA/WFDC3/PI3/IL36RN/NFKBIL1/IL36B/VIM/HLA-B/HLA-E	16
GOBP_POSITIVE_REGULATION_OF_EPITHELIAL_CELL_PROLIFERATION	8/345	203/43216	0.00180134	0.00103176	VEGFA/ID1/GRN/EGFL7/PDCD6/TGFA/RTN4/PTPRN	8
GOBP_VESICLE_BUDDING_FROM_MEMBRANE	6/345	109/43216	0.00183855	0.00105307	LMAN1/CSNK1D/CHMP4B/PDCD6/SEC13/TGFA	6
GOBP_REGULATION_OF_EXTRINSIC_APOPTOTIC_SIGNALING_PATHWAY	7/345	154/43216	0.00184664	0.0010577	SERPINE1/IL1B/SP100/RELA/PDIA3/LGALS3/CTNNA1	7
GOBP_HYALURONAN_METABOLIC_PROCESS	4/345	39/43216	0.00191595	0.0010974	IL1B/CD44/HEXB/HEXA	4
GOBP_REGULATION_OF_COAGULATION	5/345	71/43216	0.00193412	0.00110781	SERPINE1/SERPINE2/PLAT/PROCR/PLAUR	5
GOBP_CELL_MORPHOGENESIS_INVOLVED_IN_DIFFERENTIATION	16/345	723/43216	0.00196803	0.00112723	CRABP2/SEMA4B/CIB1/VEGFA/TPBG/P4HB/MAP2K1/ID1/LAMB3/FEZ2/APP/GDI1/CTNNA2/TRIOBP/ILK/RTN4	16
GOBP_NEGATIVE_REGULATION_OF_ION_TRANSPORT	10/345	319/43216	0.00198179	0.00113512	SERPINE2/IL1B/PFKL/SP100/IDH2/LMAN1/GDI1/GSTO1/PSMD9/VDAC1	10
GOBP_REGULATION_OF_DEVELOPMENTAL_GROWTH	10/345	319/43216	0.00198179	0.00113512	CRABP2/SEMA4B/VEGFA/APP/CDKN1A/GDI1/BASP1/G6PD/AGRN/RTN4	10
GOBP_PURINE_CONTAINING_COMPOUND_BIOSYNTHETIC_PROCESS	8/345	207/43216	0.00202129	0.00115774	ALDOA/PDK1/SLC35B2/ENO1/PKM/PINK1/AMPD3/IMPDH2	8
GOBP_CELLULAR_RESPONSE_TO_MOLECULE_OF_BACTERIAL_ORIGIN	8/345	208/43216	0.0020836	0.00119343	SERPINE1/CD68/IL1B/RELA/IL36RN/NFKBIL1/IL36B/VIM	8
GOBP_GLIAL_CELL_DEVELOPMENT	6/345	112/43216	0.00208831	0.00119613	NDRG1/BACE2/CLU/GRN/APP/VIM	6
GOBP_POSITIVE_REGULATION_OF_NERVOUS_SYSTEM_DEVELOPMENT	9/345	263/43216	0.00208831	0.00119613	CRABP2/SERPINE2/IL1B/VEGFA/TPBG/MAP2K1/RELA/GDI1/AGRN	9
GOBP_PROTEIN_DEPHOSPHORYLATION	10/345	322/43216	0.00211282	0.00121016	PPP2R1A/LGALS3/CD300A/HSP90B1/IGBP1/SMPD1/PINK1/B3GAT3/PPP1R15A/PTPRN	10
GOBP_COPII_COATED_VESICLE_BUDDING	5/345	73/43216	0.00215868	0.00123643	LMAN1/CSNK1D/PDCD6/SEC13/TGFA	5
GOBP_RIBONUCLEOSIDE_TRIPHOSPHATE_BIOSYNTHETIC_PROCESS	5/345	73/43216	0.00215868	0.00123643	ALDOA/ENO1/PKM/PINK1/IMPDH2	5
GOBP_CYTOSKELETON_ORGANIZATION	24/345	1369/43216	0.00219902	0.00125954	KRT15/CIB1/ALDOA/TNNT1/CAPG/CORO1B/ZPR1/ID1/GABARAP/CSNK1D/NEK6/LIMCH1/CHMP4B/GAPDH/TWF1/TPM2/CTNNA2/TRIOBP/SDCBP/HSP90B1/AGRN/TUBB6/CTNNA1/VIM	24
GOBP_POSITIVE_REGULATION_OF_ION_TRANSPORT	15/345	659/43216	0.00221483	0.0012686	CIB1/IL1B/ZPR1/GLRX/CAMK1/TSG101/NPEPPS/GSTO1/PSMD9/G6PD/LGALS3/PINK1/B3GAT3/CAMK2N1/APPL1	15
GOBP_POSITIVE_REGULATION_OF_SUBSTRATE_ADHESION_DEPENDENT_CELL_SPREADING	4/345	41/43216	0.00226063	0.00129483	CIB1/P4HB/TRIOBP/ILK	4
GOBP_PYRIDINE_CONTAINING_COMPOUND_METABOLIC_PROCESS	4/345	41/43216	0.00226063	0.00129483	PARP16/NAMPT/IDH2/PDXK	4
GOBP_RECEPTOR_MEDIATED_ENDOCYTOSIS	10/345	327/43216	0.00235277	0.0013476	SERPINE1/VEGFA/CTSL/CLU/WDR54/SMAP1/SDCBP/HSP90B1/CD63/RAB31	10
GOBP_CELL_AGING	6/345	115/43216	0.00235839	0.00135082	SERPINE1/ARG2/MAP2K1/NEK6/CDKN1A/ZNF277	6
GOBP_REGULATION_OF_DNA_TEMPLATED_TRANSCRIPTION_IN_RESPONSE_TO_STRESS	6/345	115/43216	0.00235839	0.00135082	CA9/VEGFA/RELA/UBC/EGLN1/PSMD9	6
GOBP_CELLULAR_RESPONSE_TO_PEPTIDE	11/345	391/43216	0.00242935	0.00139147	IL1B/ID1/RELA/TRIB3/APP/PKM/AP3S1/APPL1/VIM/ADIPOR1/RAB31	11
GOBP_STEROID_METABOLIC_PROCESS	10/345	329/43216	0.00244656	0.00140132	NPC1/DHCR7/HSD11B1/NPC2/FDXR/APP/ATP1A1/G6PD/SMPD1/FDFT1	10
GOBP_ASTROCYTE_DEVELOPMENT	4/345	42/43216	0.00244656	0.00140132	BACE2/GRN/APP/VIM	4
GOBP_CHONDROITIN_SULFATE_PROTEOGLYCAN_METABOLIC_PROCESS	4/345	42/43216	0.00244656	0.00140132	HEXB/HEXA/CHPF/B3GAT3	4
GOBP_CARBOHYDRATE_TRANSMEMBRANE_TRANSPORT	6/345	116/43216	0.00244656	0.00140132	SLC2A1/IL1B/HK2/TRIB3/APPL1/SLC2A3	6
GOBP_RESPONSE_TO_STEROID_HORMONE	10/345	330/43216	0.00248851	0.00142535	TXNIP/NPC1/PAPPA/CATSPER1/FOSL1/WBP2/RELA/DDIT4/CDKN1A/ATP1A1	10
GOBP_NEGATIVE_REGULATION_OF_MAP_KINASE_ACTIVITY	5/345	76/43216	0.00253338	0.00145105	IL1B/PPP2R1A/CD300A/GPS1/SMPD1	5
GOBP_REGULATION_OF_RESPONSE_TO_WOUNDING	7/345	164/43216	0.00256212	0.00146751	SERPINE1/SERPINE2/PLAT/MAP2K1/GRN/PLAUR/CERS2	7
GOBP_LYMPHOCYTE_ACTIVATION	16/345	744/43216	0.00256212	0.00146751	CD7/IL1B/ARG2/CTSL/CD44/MAD1L1/CD151/CDKN1A/TPD52/LGALS3/CD300A/IGBP1/DDOST/IL36B/BAG6/HLA-E	16
GOBP_DNA_DAMAGE_RESPONSE_SIGNAL_TRANSDUCTION_RESULTING_IN_TRANSCRIPTION	3/345	18/43216	0.00258221	0.00147902	SP100/CDKN1A/HIPK2	3
GOBP_HYALURONAN_CATABOLIC_PROCESS	3/345	18/43216	0.00258221	0.00147902	CD44/HEXB/HEXA	3
GOBP_NADPH_REGENERATION	3/345	18/43216	0.00258221	0.00147902	TKT/PGAM1/G6PD	3
GOBP_ANATOMICAL_STRUCTURE_MATURATION	8/345	217/43216	0.002625	0.00150353	VEGFA/ATP6AP2/C1QL1/APP/CDKN1A/G6PD/AGRN/PAEP	8
GOBP_REGULATION_OF_CELL_SUBSTRATE_ADHESION	8/345	217/43216	0.002625	0.00150353	SERPINE1/CIB1/VEGFA/RRAS/P4HB/LIMCH1/TRIOBP/ILK	8
GOBP_POSITIVE_REGULATION_OF_STRESS_ACTIVATED_PROTEIN_KINASE_SIGNALING_CASCADE	6/345	118/43216	0.002625	0.00150353	IL1B/VEGFA/ZNF622/APP/SDCBP/HIPK2	6
GOBP_REGULATION_OF_DNA_BINDING	6/345	118/43216	0.002625	0.00150353	ID1/SP100/PLAUR/CSNK2B/CPNE1/HIPK2	6
GOBP_REGULATION_OF_GLUCOSE_TRANSMEMBRANE_TRANSPORT	5/345	77/43216	0.00263569	0.00150965	SLC2A1/IL1B/HK2/TRIB3/APPL1	5
GOBP_REGULATION_OF_TRANSCRIPTION_FROM_RNA_POLYMERASE_II_PROMOTER_IN_RESPONSE_TO_HYPOXIA	5/345	77/43216	0.00263569	0.00150965	CA9/VEGFA/UBC/EGLN1/PSMD9	5
GOBP_CELL_MATURATION	7/345	166/43216	0.00269945	0.00154617	VEGFA/C1QL1/APP/CDKN1A/G6PD/AGRN/PAEP	7
GOBP_REGULATION_OF_ATP_METABOLIC_PROCESS	6/345	119/43216	0.00272082	0.00155841	DDIT4/APP/PGAM1/ENO1/SEC13/PINK1	6
GOBP_PROTEIN_LOCALIZATION_TO_NUCLEUS	9/345	275/43216	0.00272082	0.00155841	TXNIP/ZPR1/SP100/CDKN1A/CCT8/SEC13/APPL1/RPF2/CTNNA1	9
GOBP_BIOLOGICAL_PROCESS_INVOLVED_IN_INTERACTION_WITH_HOST	8/345	219/43216	0.00275097	0.00157568	P4HB/CTSL/NPC1/CHMP4B/TSG101/SMPD1/HIPK2/RRAGA	8
GOBP_REGULATION_OF_MITOTIC_CELL_CYCLE	14/345	604/43216	0.00276068	0.00158124	IL1B/CSNK1D/MAD1L1/NEK6/APP/PPP2R1A/CDKN1A/CSNK1E/PSMD9/SDCBP/UBE2E1/APPL1/AATF/TGFA	14
GOBP_INTRINSIC_APOPTOTIC_SIGNALING_PATHWAY_IN_RESPONSE_TO_OXIDATIVE_STRESS	4/345	44/43216	0.00281788	0.001614	P4HB/ZNF622/PDK1/PINK1	4
GOBP_REGULATION_OF_PROTEIN_TARGETING_TO_MITOCHONDRION	4/345	44/43216	0.00281788	0.001614	BNIP3L/LMAN1/NPEPPS/PINK1	4
GOBP_POSITIVE_REGULATION_OF_CELL_SUBSTRATE_ADHESION	6/345	120/43216	0.00281788	0.001614	CIB1/VEGFA/RRAS/P4HB/TRIOBP/ILK	6
GOBP_CELLULAR_SENESCENCE	5/345	79/43216	0.00291797	0.00167134	ARG2/MAP2K1/NEK6/CDKN1A/ZNF277	5
GOBP_TOR_SIGNALING	6/345	121/43216	0.00293431	0.00168069	DDIT4/PDCD6/SEC13/PINK1/RRAGC/RRAGA	6
GOBP_DEVELOPMENTAL_CELL_GROWTH	8/345	222/43216	0.00297122	0.00170184	CRABP2/SEMA4B/VEGFA/APP/GDI1/G6PD/CPNE1/RTN4	8
GOBP_POSITIVE_REGULATION_OF_PROTEIN_DEPHOSPHORYLATION	4/345	45/43216	0.00304537	0.00174431	CD300A/SMPD1/PINK1/PPP1R15A	4
GOBP_VESICLE_LOCALIZATION	8/345	223/43216	0.00304946	0.00174665	LMAN1/CSNK1D/WIPI1/PDCD6/SEC13/PINK1/AP3S1/TGFA	8
GOBP_RESPONSE_TO_LEUKEMIA_INHIBITORY_FACTOR	5/345	80/43216	0.00306384	0.00175488	PARP16/HK2/PFKP/EIF4A2/SYNGR1	5
GOBP_GAMETE_GENERATION	15/345	686/43216	0.0031248	0.0017898	CIB1/HEXB/CATSPER1/FOSL1/DPCD/RAI14/FAM50A/RNF114/SPOCD1/CCNI/PRDX4/CADM1/BAG6/GGNBP2/PAEP	15
GOBP_AMINOGLYCAN_METABOLIC_PROCESS	7/345	171/43216	0.00313564	0.00179601	IL1B/CD44/HEXB/HEXA/CHPF/B3GAT3/AGRN	7
GOBP_T_CELL_ACTIVATION	12/345	473/43216	0.00314053	0.00179881	CD7/IL1B/ARG2/CTSL/CD44/MAD1L1/CD151/LGALS3/CD300A/DDOST/IL36B/HLA-E	12
GOBP_I_KAPPAB_KINASE_NF_KAPPAB_SIGNALING	9/345	282/43216	0.00317175	0.00181669	IL1B/NEK6/RELA/SLC35B2/UBC/PINK1/CPNE1/NFKBIL1/PRDX4	9
GOBP_REGULATION_OF_RESPONSE_TO_ENDOPLASMIC_RETICULUM_STRESS	5/345	81/43216	0.00321463	0.00184125	CLU/SERINC3/UBXN1/PPP1R15A/BAG6	5
GOBP_REPRODUCTIVE_SYSTEM_DEVELOPMENT	11/345	408/43216	0.00323116	0.00185072	SERPINE2/VEGFA/PSAP/MAP2K1/FOSL1/STC2/BASP1/PRDX4/CTNNA1/GGNBP2/PTPRN	11
GOBP_CELLULAR_RESPONSE_TO_INSULIN_STIMULUS	8/345	226/43216	0.00328177	0.00187971	IL1B/RELA/TRIB3/PKM/AP3S1/APPL1/ADIPOR1/RAB31	8
GOBP_CELLULAR_COMPONENT_MORPHOGENESIS	16/345	766/43216	0.00331032	0.00189606	CRABP2/SEMA4B/VEGFA/TPBG/TNNT1/CORO1B/CD44/MAP2K1/ID1/FEZ2/APP/GDI1/CTNNA2/CPNE1/RTN4/PMP22	16
GOBP_NEGATIVE_REGULATION_OF_IMMUNE_EFFECTOR_PROCESS	6/345	125/43216	0.00340503	0.00195031	GRN/LGALS3/CD300A/APPL1/HLA-B/HLA-E	6
GOBP_POSITIVE_REGULATION_OF_EPITHELIAL_CELL_MIGRATION	7/345	174/43216	0.0034277	0.0019633	CIB1/VEGFA/GPI/RRAS/GRN/PDCD6/RTN4	7
GOBP_COAGULATION	10/345	347/43216	0.00343251	0.00196605	SERPINE1/SERPINE2/PLAT/ITPR1/LMAN1/PROCR/PLAUR/DGKG/GNAS/ILK	10
GOBP_COLLAGEN_CATABOLIC_PROCESS	4/345	47/43216	0.00350929	0.00201003	CTSL/CTSB/CTSD/MMP1	4
GOBP_CELL_MATRIX_ADHESION	8/345	229/43216	0.00354012	0.00202768	SERPINE1/CIB1/VEGFA/RRAS/CD44/LIMCH1/CD63/ILK	8
GOBP_REGULATION_OF_CYSTEINE_TYPE_ENDOPEPTIDASE_ACTIVITY	8/345	230/43216	0.00362963	0.00207895	FAM162A/VEGFA/CD44/ASPH/PLAUR/CTSD/PDCD6/IGBP1	8
GOBP_REGULATION_OF_ENDOTHELIAL_CELL_MIGRATION	8/345	230/43216	0.00362963	0.00207895	CIB1/VEGFA/GPI/RRAS/SP100/GRN/PDCD6/CSNK2B	8
GOBP_NUCLEOSIDE_TRIPHOSPHATE_BIOSYNTHETIC_PROCESS	5/345	84/43216	0.00371054	0.00212529	ALDOA/ENO1/PKM/PINK1/IMPDH2	5
GOBP_POSITIVE_REGULATION_OF_JNK_CASCADE	5/345	84/43216	0.00371054	0.00212529	IL1B/ZNF622/APP/SDCBP/HIPK2	5
GOBP_POSITIVE_REGULATION_OF_MITOCHONDRION_ORGANIZATION	5/345	84/43216	0.00371054	0.00212529	BNIP3/FAM162A/PLAUR/PINK1/VDAC1	5
GOBP_CELLULAR_RESPONSE_TO_ORGANIC_CYCLIC_COMPOUND	13/345	556/43216	0.00385084	0.00220566	IL1B/CLU/NPC1/ID3/ID1/WBP2/DDIT4/APP/GNAI3/ATP1A1/HSP90B1/GNAS/CTNNA1	13
GOBP_POSITIVE_REGULATION_OF_INTRACELLULAR_PROTEIN_TRANSPORT	7/345	178/43216	0.00385084	0.00220566	CIB1/IL1B/ZPR1/CAMK1/NPEPPS/PINK1/B3GAT3	7
GOBP_PROTEIN_POLYMERIZATION	9/345	291/43216	0.00385084	0.00220566	CAPG/CORO1B/CSNK1D/CHMP4B/TWF1/CTNNA2/VDAC2/TRIOBP/PINK1	9
GOBP_DEPHOSPHORYLATION	12/345	487/43216	0.00387388	0.00221885	PPP2R1A/ATP1A1/LGALS3/CD300A/HSP90B1/IGBP1/SMPD1/PINK1/B3GAT3/PPP1R15A/SPOCD1/PTPRN	12
GOBP_REGULATION_OF_JNK_CASCADE	6/345	129/43216	0.00387388	0.00221885	IL1B/ZNF622/APP/SDCBP/PINK1/HIPK2	6
GOBP_RESPONSE_TO_ORGANOPHOSPHORUS	6/345	129/43216	0.00387388	0.00221885	LDHA/FOSL1/RELA/APP/HSP90B1/PTPRN	6
GOBP_MALE_GAMETE_GENERATION	13/345	558/43216	0.00387388	0.00221885	CIB1/CATSPER1/DPCD/RAI14/FAM50A/RNF114/SPOCD1/CCNI/PRDX4/CADM1/BAG6/GGNBP2/PAEP	13
GOBP_ACTIN_MODIFICATION	2/345	5/43216	0.00387388	0.00221885	TWF1/TRIOBP	2
GOBP_GERM_CELL_PROLIFERATION	2/345	5/43216	0.00387388	0.00221885	CIB1/PRDX4	2
GOBP_GLUCOSE_IMPORT_ACROSS_PLASMA_MEMBRANE	2/345	5/43216	0.00387388	0.00221885	SLC2A1/SLC2A3	2
GOBP_ISOCITRATE_METABOLIC_PROCESS	2/345	5/43216	0.00387388	0.00221885	IDH2/IDH3G	2
GOBP_MITOCHONDRIAL_PROTEIN_CATABOLIC_PROCESS	2/345	5/43216	0.00387388	0.00221885	BNIP3/BNIP3L	2
GOBP_MONOCYTE_AGGREGATION	2/345	5/43216	0.00387388	0.00221885	IL1B/CD44	2
GOBP_NEGATIVE_REGULATION_OF_GLIAL_CELL_MIGRATION	2/345	5/43216	0.00387388	0.00221885	IDH2/CERS2	2
GOBP_NEGATIVE_REGULATION_OF_HYPOXIA_INDUCED_INTRINSIC_APOPTOTIC_SIGNALING_PATHWAY	2/345	5/43216	0.00387388	0.00221885	ENO1/PINK1	2
GOBP_VACUOLE_FUSION	2/345	5/43216	0.00387388	0.00221885	ENO2/ENO1	2
GOBP_VASCULAR_ENDOTHELIAL_GROWTH_FACTOR_RECEPTOR_2_SIGNALING_PATHWAY	2/345	5/43216	0.00387388	0.00221885	VEGFA/PDCD6	2
GOBP_VIRAL_TRANSLATIONAL_TERMINATION_REINITIATION	2/345	5/43216	0.00387388	0.00221885	EIF3D/EIF3L	2
GOBP_ORGANELLE_ASSEMBLY	17/345	859/43216	0.00387847	0.00222148	TNNT1/GABARAP/CSNK1D/NEK6/WIPI1/FEZ2/CHMP4B/RAB20/PPP2R1A/CSNK1E/TSG101/SDCBP/PINK1/WDR45/RPF2/RPS10/ATXN10	17
GOBP_POSITIVE_REGULATION_OF_ENDOTHELIAL_CELL_MIGRATION	6/345	131/43216	0.00414164	0.00237222	CIB1/VEGFA/GPI/RRAS/GRN/PDCD6	6
GOBP_PRODUCTION_OF_MOLECULAR_MEDIATOR_INVOLVED_IN_INFLAMMATORY_RESPONSE	5/345	87/43216	0.00419806	0.00240453	SERPINE1/PLD3/GRN/CHID1/APPL1	5
GOBP_EMBRYO_IMPLANTATION	4/345	50/43216	0.00421113	0.00241202	IL1B/VEGFA/STC2/TIMP1	4
GOBP_POSITIVE_REGULATION_OF_RECEPTOR_MEDIATED_ENDOCYTOSIS	4/345	50/43216	0.00421113	0.00241202	SERPINE1/VEGFA/CLU/CD63	4
GOBP_RESPONSE_TO_ISCHEMIA	4/345	50/43216	0.00421113	0.00241202	CIB1/HK2/EEF2/PINK1	4
GOBP_RESPONSE_TO_NERVE_GROWTH_FACTOR	4/345	50/43216	0.00421113	0.00241202	CIB1/ID1/APP/EEF2	4
GOBP_CELL_JUNCTION_ASSEMBLY	11/345	425/43216	0.00422675	0.00242097	IL1B/VEGFA/TPBG/LAMB3/DNER/CD151/LIMCH1/APP/AGRN/ILK/CTNNA1	11
GOBP_NUCLEOTIDE_SUGAR_BIOSYNTHETIC_PROCESS	3/345	22/43216	0.00423232	0.00242416	MPI/UGP2/GNPDA1	3
GOBP_CELL_CYCLE_PHASE_TRANSITION	14/345	639/43216	0.00433345	0.00248208	ZPR1/CSNK1D/MAD1L1/NEK6/CCNG1/CHMP4B/APP/PPP2R1A/CDKN1A/CSNK1E/PSMD9/UBE2E1/APPL1/CCNI	14
GOBP_CELLULAR_RESPONSE_TO_UV	5/345	88/43216	0.00436214	0.00249851	TIMP1/DDB2/CDKN1A/SMPD1/MMP1	5
GOBP_POSITIVE_REGULATION_OF_INFLAMMATORY_RESPONSE	6/345	133/43216	0.00440796	0.00252476	SERPINE1/OSMR/IL1B/GRN/APP/HLA-E	6
GOBP_ESTABLISHMENT_OF_ORGANELLE_LOCALIZATION	11/345	429/43216	0.00452335	0.00259085	LMAN1/CSNK1D/MAD1L1/WIPI1/CHMP4B/CD300A/PDCD6/SEC13/PINK1/AP3S1/TGFA	11
GOBP_NIK_NF_KAPPAB_SIGNALING	7/345	185/43216	0.00459132	0.00262978	IL1B/RELA/APP/PSMD9/CPNE1/ILK/ADIPOR1	7
GOBP_ACTIN_FILAMENT_ORGANIZATION	11/345	430/43216	0.00459422	0.00263145	ALDOA/CAPG/CORO1B/ID1/LIMCH1/TWF1/TPM2/CTNNA2/TRIOBP/HSP90B1/CTNNA1	11
GOBP_NUCLEOTIDE_EXCISION_REPAIR_DNA_DAMAGE_RECOGNITION	3/345	23/43216	0.00477392	0.00273437	DDB2/UBC/GPS1	3
GOBP_CELLULAR_RESPONSE_TO_HYDROGEN_PEROXIDE	5/345	90/43216	0.00477392	0.00273437	BNIP3/RELA/OSER1/PINK1/ZNF277	5
GOBP_NEGATIVE_REGULATION_OF_RESPONSE_TO_WOUNDING	5/345	90/43216	0.00477392	0.00273437	SERPINE1/SERPINE2/PLAT/PLAUR/CERS2	5
GOBP_CELL_CELL_ADHESION	17/345	878/43216	0.00478122	0.00273856	SERPINE2/IL1B/VEGFA/ARG2/CD44/MAD1L1/RELA/PLAUR/CTNNA2/LGALS3/CD300A/GNAS/IL36B/CADM1/ILK/CTNNA1/HLA-E	17
GOBP_ORGANELLE_LOCALIZATION	14/345	647/43216	0.00480113	0.00274996	LMAN1/CSNK1D/MAD1L1/WIPI1/CHMP4B/PPP2R1A/CSNK1E/CD300A/PDCD6/SEC13/PINK1/AP3S1/STX8/TGFA	14
GOBP_CELLULAR_RESPIRATION	7/345	187/43216	0.00483287	0.00276814	BNIP3/IDH2/UQCRC2/SDHA/PINK1/IDH3G/OXA1L	7
GOBP_INTERFERON_GAMMA_MEDIATED_SIGNALING_PATHWAY	5/345	91/43216	0.0049771	0.00285075	CD44/SP100/MT2A/HLA-B/HLA-E	5
GOBP_POSITIVE_REGULATION_OF_VIRAL_PROCESS	5/345	91/43216	0.0049771	0.00285075	P4HB/CHMP4B/TSG101/SRPK2/PPIE	5
GOBP_REGULATION_OF_CELL_MORPHOGENESIS	9/345	305/43216	0.00502024	0.00287546	CIB1/VEGFA/ALDOA/P4HB/CORO1B/CD44/HEXB/TRIOBP/ILK	9
GOBP_NEGATIVE_REGULATION_OF_ENDOCYTOSIS	4/345	53/43216	0.00508955	0.00291516	WDR54/SDCBP/LGALS3/CD300A	4
GOBP_REGULATION_OF_RECEPTOR_INTERNALIZATION	4/345	53/43216	0.00508955	0.00291516	VEGFA/WDR54/SDCBP/CD63	4
GOBP_POSITIVE_REGULATION_OF_IMMUNE_SYSTEM_PROCESS	19/345	1047/43216	0.00511674	0.00293073	SERPINE1/IL1B/VEGFA/GPI/CLU/HK1/RELA/APP/CDKN1A/PSMD9/LGALS3/CD300A/GNAS/IL36B/APPL1/CADM1/BAG6/HLA-B/HLA-E	19
GOBP_RESPONSE_TO_CAMP	5/345	92/43216	0.00518602	0.00297041	LDHA/FOSL1/RELA/APP/PTPRN	5
GOBP_ALCOHOL_METABOLIC_PROCESS	10/345	372/43216	0.00531749	0.00304571	NPC1/DHCR7/IDH2/NPC2/FDXR/APP/G6PD/SMPD1/FDFT1/IDH3G	10
GOBP_REGULATION_OF_GLIOGENESIS	5/345	93/43216	0.0054274	0.00310867	SERPINE2/IL1B/IDH2/RELA/CERS2	5
GOBP_CARBOHYDRATE_IMPORT_ACROSS_PLASMA_MEMBRANE	2/345	6/43216	0.00543238	0.00311152	SLC2A1/SLC2A3	2
GOBP_NEGATIVE_REGULATION_OF_ARP2_3_COMPLEX_MEDIATED_ACTIN_NUCLEATION	2/345	6/43216	0.00543238	0.00311152	CORO1B/CTNNA2	2
GOBP_NEGATIVE_REGULATION_OF_CYCLIC_NUCLEOTIDE_PHOSPHODIESTERASE_ACTIVITY	2/345	6/43216	0.00543238	0.00311152	EGLN1/AIP	2
GOBP_NEGATIVE_REGULATION_OF_PLASMINOGEN_ACTIVATION	2/345	6/43216	0.00543238	0.00311152	SERPINE1/SERPINE2	2
GOBP_POSITIVE_REGULATION_OF_HISTONE_DEACETYLASE_ACTIVITY	2/345	6/43216	0.00543238	0.00311152	VEGFA/PINK1	2
GOBP_PROTECTION_FROM_NATURAL_KILLER_CELL_MEDIATED_CYTOTOXICITY	2/345	6/43216	0.00543238	0.00311152	HLA-B/HLA-E	2
GOBP_VOLUNTARY_MUSCULOSKELETAL_MOVEMENT	2/345	6/43216	0.00543238	0.00311152	ITPR1/HIPK2	2
GOBP_REGENERATION	7/345	192/43216	0.00548194	0.0031399	MAP2K1/GRN/CDKN1A/PKM/CERS2/RTN4RL2/CTNNA1	7
GOBP_AMYLOID_PRECURSOR_PROTEIN_METABOLIC_PROCESS	5/345	94/43216	0.00561224	0.00321454	BACE2/CLU/RELA/AATF/RTN4	5
GOBP_HORMONE_TRANSPORT	9/345	312/43216	0.00572208	0.00327745	SLC2A1/ITPR1/IL1B/PFKL/SLCO4A1/PSMD9/GNAS/CAMK2N1/PTPRN	9
GOBP_LEUKOCYTE_PROLIFERATION	9/345	312/43216	0.00572208	0.00327745	IL1B/ARG2/CLU/MAD1L1/CD151/CDKN1A/LGALS3/CD300A/HLA-E	9
GOBP_REGULATION_OF_PROTEIN_BINDING	7/345	194/43216	0.00578464	0.00331328	ID1/CAMK1/TRIB3/APP/CDKN1A/CSNK1E/HIPK2	7
GOBP_ASTROCYTE_ACTIVATION	3/345	25/43216	0.00585877	0.00335574	BACE2/GRN/APP	3
GOBP_FIBRINOLYSIS	3/345	25/43216	0.00585877	0.00335574	SERPINE1/PLAT/PLAUR	3
GOBP_POSITIVE_REGULATION_OF_GROWTH	8/345	252/43216	0.00585877	0.00335574	CRABP2/CIB1/VEGFA/ZPR1/GDI1/BASP1/SDCBP/AGRN	8
GOBP_ANTIMICROBIAL_HUMORAL_RESPONSE	6/345	142/43216	0.00585877	0.00335574	CLU/WFDC3/GAPDH/PI3/IL36RN/HLA-E	6
GOBP_POSITIVE_REGULATION_OF_PROTEIN_CONTAINING_COMPLEX_ASSEMBLY	8/345	253/43216	0.00599373	0.00343304	VEGFA/CLU/CORO1B/DDB2/CTNNA2/LGALS3/PINK1/MMP1	8
GOBP_ATP_BIOSYNTHETIC_PROCESS	4/345	56/43216	0.00604502	0.00346242	ALDOA/ENO1/PKM/PINK1	4
GOBP_RESPONSE_TO_PURINE_CONTAINING_COMPOUND	6/345	143/43216	0.00604592	0.00346294	LDHA/FOSL1/RELA/APP/HSP90B1/PTPRN	6
GOBP_REGULATION_OF_ERBB_SIGNALING_PATHWAY	5/345	96/43216	0.00605147	0.00346612	WDR54/PLAUR/TSG101/TGFA/RTN4	5
GOBP_VASCULAR_ENDOTHELIAL_GROWTH_FACTOR_RECEPTOR_SIGNALING_PATHWAY	5/345	96/43216	0.00605147	0.00346612	FLT1/IL1B/VEGFA/SHB/PDCD6	5
GOBP_RESPONSE_TO_CALCIUM_ION	6/345	144/43216	0.0062373	0.00357255	TXNIP/CPNE3/GDI1/PDCD6/SMPD1/CPNE1	6
GOBP_NEGATIVE_REGULATION_OF_PEPTIDYL_TYROSINE_PHOSPHORYLATION	4/345	57/43216	0.00639941	0.00366541	PPP2R1A/TSG101/CD300A/GGNBP2	4
GOBP_REGULATION_OF_SUBSTRATE_ADHESION_DEPENDENT_CELL_SPREADING	4/345	57/43216	0.00639941	0.00366541	CIB1/P4HB/TRIOBP/ILK	4
GOBP_ERBB_SIGNALING_PATHWAY	6/345	145/43216	0.00643296	0.00368462	CPNE3/WDR54/PLAUR/TSG101/TGFA/RTN4	6
GOBP_BARBED_END_ACTIN_FILAMENT_CAPPING	3/345	26/43216	0.0064613	0.00370085	CAPG/TWF1/TRIOBP	3
GOBP_RESPONSE_TO_UV	6/345	146/43216	0.0066434	0.00380516	RELA/TIMP1/DDB2/CDKN1A/SMPD1/MMP1	6
GOBP_POSITIVE_REGULATION_OF_PEPTIDASE_ACTIVITY	7/345	200/43216	0.0067252	0.00385201	FAM162A/GRN/ASPH/CTSD/APP/PDCD6/PINK1	7
GOBP_POSITIVE_REGULATION_OF_DEPHOSPHORYLATION	4/345	58/43216	0.00677702	0.00388169	CD300A/SMPD1/PINK1/PPP1R15A	4
GOBP_ANTIGEN_PROCESSING_AND_PRESENTATION_OF_PEPTIDE_ANTIGEN_VIA_MHC_CLASS_I	5/345	99/43216	0.00683624	0.00391561	PDIA3/PSMD9/SEC13/HLA-B/HLA-E	5
GOBP_REGULATION_OF_TOR_SIGNALING	5/345	99/43216	0.00683624	0.00391561	DDIT4/PDCD6/SEC13/RRAGC/RRAGA	5
GOBP_CELL_PART_MORPHOGENESIS	14/345	679/43216	0.00707972	0.00405507	CRABP2/SEMA4B/VEGFA/TPBG/CORO1B/CD44/MAP2K1/ID1/FEZ2/APP/GDI1/CTNNA2/CPNE1/RTN4	14
GOBP_REGULATION_OF_PEPTIDYL_TYROSINE_PHOSPHORYLATION	8/345	261/43216	0.00711399	0.0040747	VEGFA/CD44/APP/PPP2R1A/TSG101/CD300A/TGFA/GGNBP2	8
GOBP_NEGATIVE_REGULATION_OF_RESPONSE_TO_BIOTIC_STIMULUS	5/345	100/43216	0.00711399	0.0040747	ARG2/GRN/NFKBIL1/HLA-B/HLA-E	5
GOBP_GLYCOPROTEIN_CATABOLIC_PROCESS	3/345	27/43216	0.00711399	0.0040747	CTSL/NGLY1/FBXO17	3
GOBP_POSITIVE_REGULATION_OF_ACUTE_INFLAMMATORY_RESPONSE	3/345	27/43216	0.00711399	0.0040747	OSMR/IL1B/HLA-E	3
GOBP_BERGMANN_GLIAL_CELL_DIFFERENTIATION	2/345	7/43216	0.00715783	0.00409981	MAP2K1/VIM	2
GOBP_EXTRACELLULAR_EXOSOME_ASSEMBLY	2/345	7/43216	0.00715783	0.00409981	TSG101/SDCBP	2
GOBP_GANGLIOSIDE_CATABOLIC_PROCESS	2/345	7/43216	0.00715783	0.00409981	HEXB/HEXA	2
GOBP_GLYCOLIPID_TRANSPORT	2/345	7/43216	0.00715783	0.00409981	PSAP/NPC2	2
GOBP_NEGATIVE_REGULATION_OF_CELLULAR_RESPONSE_TO_HYPOXIA	2/345	7/43216	0.00715783	0.00409981	ENO1/PINK1	2
GOBP_NEGATIVE_REGULATION_OF_MITOCHONDRIAL_MEMBRANE_PERMEABILITY	2/345	7/43216	0.00715783	0.00409981	BNIP3/HK2	2
GOBP_EPIDERMIS_DEVELOPMENT	11/345	460/43216	0.0071815	0.00411337	TXNIP/CRABP2/KRT15/CTSL/MAP2K1/LAMB3/RELA/TSG101/PI3/PLOD1/TRIOBP	11
GOBP_CARBOHYDRATE_TRANSPORT	6/345	149/43216	0.0071815	0.00411337	SLC2A1/IL1B/HK2/TRIB3/APPL1/SLC2A3	6
GOBP_NEGATIVE_REGULATION_OF_GENE_EXPRESSION	26/345	1702/43216	0.00730216	0.00418248	SERPINE1/SERPINE2/VEGFA/ARG2/MAP2K1/RPL17/STC2/GAPDH/HSPA8/APP/PPP2R1A/CDKN1A/CHID1/UBC/PSMD9/IL36RN/SND1/SEC13/PINK1/CPNE1/NFKBIL1/RNH1/EIF3E/GGNBP2/RPS10/VIM	26
GOBP_ERAD_PATHWAY	5/345	101/43216	0.00730216	0.00418248	FBXO17/HSP90B1/UBXN1/BAG6/HM13	5
GOBP_REGULATION_OF_IMMUNE_EFFECTOR_PROCESS	11/345	462/43216	0.00738608	0.00423055	IL1B/GPI/CLU/HK1/GRN/LGALS3/CD300A/APPL1/CADM1/HLA-B/HLA-E	11
GOBP_NEGATIVE_REGULATION_OF_IMMUNE_RESPONSE	6/345	150/43216	0.00738608	0.00423055	ARG2/GRN/LGALS3/CD300A/HLA-B/HLA-E	6
GOBP_RESPONSE_TO_INTERLEUKIN_1	7/345	205/43216	0.00750221	0.00429706	IL1B/RELA/APP/UBC/PSMD9/IGBP1/SMPD1	7
GOBP_CERAMIDE_METABOLIC_PROCESS	5/345	102/43216	0.00758272	0.00434317	HEXB/HEXA/PPP2R1A/CERS2/SMPD1	5
GOBP_REGULATION_OF_AXONOGENESIS	6/345	151/43216	0.00760621	0.00435663	CRABP2/SEMA4B/VEGFA/MAP2K1/GDI1/RTN4	6
GOBP_CELLULAR_RESPONSE_TO_COPPER_ION	3/345	28/43216	0.0077171	0.00442014	MT1X/APP/MT2A	3
GOBP_NEGATIVE_REGULATION_OF_RECEPTOR_SIGNALING_PATHWAY_VIA_JAK_STAT	3/345	28/43216	0.0077171	0.00442014	PPP2R1A/GGNBP2/ADIPOR1	3
GOBP_REGULATION_OF_SECRETION	13/345	612/43216	0.00777261	0.00445194	SLC2A1/ITPR1/IL1B/PFKL/TFF2/IDH2/TSG101/PSMD9/SDCBP/CD300A/GNAS/PINK1/CAMK2N1	13
GOBP_ANATOMICAL_STRUCTURE_HOMEOSTASIS	11/345	466/43216	0.00781745	0.00447762	SLC2A1/VEGFA/ALDOA/POLD4/TFF2/SP100/CHMP4B/DRAM2/CCT8/GNAS/CALB2	11
GOBP_NEGATIVE_REGULATION_OF_EXTRINSIC_APOPTOTIC_SIGNALING_PATHWAY	5/345	103/43216	0.00782335	0.004481	SERPINE1/IL1B/RELA/LGALS3/CTNNA1	5
GOBP_EPITHELIAL_CELL_DEVELOPMENT	7/345	207/43216	0.00782335	0.004481	IL1B/GSTM3/VEGFA/CDKN1A/TRIOBP/ACTA2/VIM	7
GOBP_INSULIN_SECRETION	7/345	207/43216	0.00782335	0.004481	SLC2A1/ITPR1/IL1B/PFKL/PSMD9/CAMK2N1/PTPRN	7
GOBP_PHOSPHOLIPID_BIOSYNTHETIC_PROCESS	8/345	268/43216	0.00808946	0.00463342	HEXB/CPNE3/MBOAT7/DGKG/CSNK2B/CPNE1/PIGT/CHPT1	8
GOBP_REGULATION_OF_EXTENT_OF_CELL_GROWTH	5/345	104/43216	0.00814088	0.00466287	CRABP2/SEMA4B/VEGFA/GDI1/RTN4	5
GOBP_INFLAMMATORY_RESPONSE_TO_ANTIGENIC_STIMULUS	4/345	62/43216	0.00826285	0.00473274	CD68/IL36RN/IL36B/HLA-E	4
GOBP_NEGATIVE_REGULATION_OF_PROTEIN_KINASE_B_SIGNALING	4/345	62/43216	0.00826285	0.00473274	CIB1/PHLDA3/TRIB3/PDCD6	4
GOBP_POSITIVE_REGULATION_OF_HYDROLASE_ACTIVITY	15/345	774/43216	0.0084262	0.0048263	FLT1/FAM162A/VEGFA/GRN/ASPH/SMAP1/CTSD/APP/GDI1/CD300A/PDCD6/PINK1/PPP1R15A/AGRN/GDI2	15
GOBP_NEGATIVE_REGULATION_OF_CYTOSKELETON_ORGANIZATION	6/345	155/43216	0.00852052	0.00488032	CIB1/CAPG/CORO1B/TWF1/CTNNA2/TRIOBP	6
GOBP_ANIMAL_ORGAN_MORPHOGENESIS	18/345	1022/43216	0.00866789	0.00496473	SERPINE1/VEGFA/FHL2/ID3/MAP2K1/LAMB3/TMEM176B/RELA/BASP1/CTNNA2/PSMD9/TRIOBP/GNAS/ACTA2/AGRN/HIPK2/RTN4/CTNNA1	18
GOBP_NEGATIVE_REGULATION_OF_IMMUNE_SYSTEM_PROCESS	10/345	403/43216	0.00868184	0.00497272	CD68/ARG2/MAD1L1/GRN/TMEM176B/LGALS3/CD300A/APPL1/HLA-B/HLA-E	10
GOBP_CELLULAR_ALDEHYDE_METABOLIC_PROCESS	4/345	63/43216	0.00870322	0.00498497	IDH2/TKT/PDXK/RELA	4
GOBP_DNA_DAMAGE_RESPONSE_SIGNAL_TRANSDUCTION_BY_P53_CLASS_MEDIATOR	5/345	106/43216	0.00875114	0.00501242	NDRG1/CD44/SP100/CDKN1A/HIPK2	5
GOBP_DNA_METABOLIC_PROCESS	17/345	942/43216	0.00893238	0.00511622	CIB1/POLD4/PLD3/SFR1/SP100/DDB2/CDKN1A/CSNK1E/CINP/UBC/CCT8/GPS1/SRPK2/GNAS/SPOCD1/SWI5/PPIE	17
GOBP_CEREBRAL_CORTEX_DEVELOPMENT	5/345	107/43216	0.00898215	0.00514473	BNIP3/SLC2A1/BCL2A1/MBOAT7/RTN4	5
GOBP_POSITIVE_REGULATION_OF_PEPTIDYL_SERINE_PHOSPHORYLATION	5/345	107/43216	0.00898215	0.00514473	VEGFA/CD44/CAMK1/APP/PINK1	5
GOBP_ANTIGEN_PROCESSING_AND_PRESENTATION_OF_ENDOGENOUS_PEPTIDE_ANTIGEN_VIA_MHC_CLASS_I_VIA_ER_PATHWAY	2/345	8/43216	0.00898215	0.00514473	HLA-B/HLA-E	2
GOBP_AUTOCRINE_SIGNALING	2/345	8/43216	0.00898215	0.00514473	HILPDA/CD68	2
GOBP_NEGATIVE_REGULATION_OF_ACTIN_NUCLEATION	2/345	8/43216	0.00898215	0.00514473	CORO1B/CTNNA2	2
GOBP_POSITIVE_REGULATION_OF_DEACETYLASE_ACTIVITY	2/345	8/43216	0.00898215	0.00514473	VEGFA/PINK1	2
GOBP_POSITIVE_REGULATION_OF_RNA_BINDING	2/345	8/43216	0.00898215	0.00514473	EIF3D/EIF3E	2
GOBP_REGULATION_OF_CHAPERONE_MEDIATED_AUTOPHAGY	2/345	8/43216	0.00898215	0.00514473	EEF1A2/CTSA	2
GOBP_RESPONSE_TO_ERYTHROPOIETIN	2/345	8/43216	0.00898215	0.00514473	MT1X/MT2A	2
GOBP_SPERMIDINE_METABOLIC_PROCESS	2/345	8/43216	0.00898215	0.00514473	DHPS/SAT2	2
GOBP_POSITIVE_REGULATION_OF_ANION_TRANSPORT	11/345	477/43216	0.00903058	0.00517247	CIB1/IL1B/ZPR1/CAMK1/TSG101/NPEPPS/PSMD9/PINK1/B3GAT3/CAMK2N1/APPL1	11
GOBP_RNA_SPLICING	11/345	477/43216	0.00903058	0.00517247	TRPT1/ZPR1/CLK3/HSPA8/GRSF1/PPP2R1A/LGALS3/SRPK2/RRAGC/PPIE/CLNS1A	11
GOBP_PLACENTA_BLOOD_VESSEL_DEVELOPMENT	3/345	30/43216	0.00904148	0.00517871	MAP2K1/FOSL1/GGNBP2	3
GOBP_REGULATION_OF_EPIDERMAL_GROWTH_FACTOR_ACTIVATED_RECEPTOR_ACTIVITY	3/345	30/43216	0.00904148	0.00517871	APP/TSG101/TGFA	3
GOBP_NEGATIVE_REGULATION_OF_BINDING	6/345	158/43216	0.00911775	0.0052224	ID1/SP100/CAMK1/CDKN1A/CSNK1E/CPNE1	6
GOBP_NUCLEOTIDE_EXCISION_REPAIR	5/345	108/43216	0.00925581	0.00530148	POLD4/DDB2/UBC/GPS1/PPIE	5
GOBP_SUBSTRATE_ADHESION_DEPENDENT_CELL_SPREADING	5/345	108/43216	0.00925581	0.00530148	CIB1/P4HB/LAMB3/TRIOBP/ILK	5
GOBP_CELLULAR_RESPONSE_TO_INORGANIC_SUBSTANCE	7/345	215/43216	0.00929991	0.00532674	BNIP3/MT1X/CPNE3/APP/SMPD1/CPNE1/MT2A	7
GOBP_NEGATIVE_REGULATION_OF_SECRETION	6/345	159/43216	0.00934539	0.00535278	IL1B/PFKL/TFF2/IDH2/PSMD9/CD300A	6
GOBP_POSITIVE_REGULATION_OF_NF_KAPPAB_TRANSCRIPTION_FACTOR_ACTIVITY	6/345	159/43216	0.00934539	0.00535278	CIB1/IL1B/CLU/RELA/APP/UBC	6
GOBP_ACTIN_FILAMENT_BASED_PROCESS	15/345	786/43216	0.00939111	0.00537897	ALDOA/TNNT1/CAPG/CORO1B/ID1/LIMCH1/TWF1/TPM2/CTNNA2/ATP1A1/TRIOBP/SDCBP/HSP90B1/CTNNA1/VIM	15
GOBP_COLLAGEN_METABOLIC_PROCESS	5/345	109/43216	0.00956945	0.00548112	CTSL/CTSB/CTSD/MMP1/VIM	5
GOBP_REGULATION_OF_GENERATION_OF_PRECURSOR_METABOLITES_AND_ENERGY	6/345	160/43216	0.00960423	0.00550104	BNIP3/DDIT4/APP/PGAM1/SEC13/PINK1	6
GOBP_NEGATIVE_REGULATION_OF_ANION_TRANSPORT	7/345	217/43216	0.00970152	0.00555677	IL1B/PFKL/SP100/IDH2/LMAN1/GDI1/PSMD9	7
GOBP_POSITIVE_REGULATION_OF_NEUROGENESIS	7/345	217/43216	0.00970152	0.00555677	CRABP2/SERPINE2/IL1B/VEGFA/MAP2K1/RELA/GDI1	7
GOBP_PEPTIDYL_ASPARAGINE_MODIFICATION	3/345	31/43216	0.00978155	0.0056026	LMAN1/DDOST/NUDT14	3
GOBP_GLYCEROPHOSPHOLIPID_METABOLIC_PROCESS	9/345	344/43216	0.00981424	0.00562133	SERINC2/CPNE3/MBOAT7/SERINC3/DGKG/CSNK2B/CPNE1/PIGT/CHPT1	9
GOBP_POSITIVE_REGULATION_OF_CELL_PROJECTION_ORGANIZATION	9/345	344/43216	0.00981424	0.00562133	CRABP2/VEGFA/CORO1B/MAP2K1/GRN/CAMK1/TWF1/GDI1/AGRN	9
GOBP_MULTI_ORGANISM_LOCALIZATION	4/345	66/43216	0.00985341	0.00564376	CTSL/TSG101/UBC/SEC13	4
GOBP_PROTEIN_MONOUBIQUITINATION	4/345	66/43216	0.00985341	0.00564376	DDB2/TSG101/UBE2E1/PDCD6	4
GOBP_POSITIVE_REGULATION_OF_IMMUNE_EFFECTOR_PROCESS	7/345	218/43216	0.00985341	0.00564376	IL1B/GPI/HK1/CD300A/CADM1/HLA-B/HLA-E	7
GOBP_POSITIVE_REGULATION_OF_INTRACELLULAR_TRANSPORT	7/345	218/43216	0.00985341	0.00564376	CIB1/IL1B/ZPR1/CAMK1/NPEPPS/PINK1/B3GAT3	7
GOBP_GLAND_DEVELOPMENT	10/345	413/43216	0.00985341	0.00564376	SERPINE2/VEGFA/PSAP/MAP2K1/HK2/MAD1L1/RELA/PKM/DBP/RTN4	10
GOBP_GLYCOPROTEIN_BIOSYNTHETIC_PROCESS	9/345	345/43216	0.0099237	0.00568402	BACE2/NPC1/LMAN1/MPI/CHPF/DDOST/NUDT14/B3GAT3/AATF	9
GOBP_PROTEIN_MODIFICATION_BY_SMALL_PROTEIN_CONJUGATION	17/345	957/43216	0.0100078	0.00573222	KCMF1/RELA/FBXO17/DDB2/TRIB3/TSG101/UBC/NPEPPS/PSMD9/UBE2E1/PDCD6/UBXN1/PINK1/RNF114/RRAGA/MED10/CAMLG	17
GOBP_RECEPTOR_INTERNALIZATION	5/345	111/43216	0.0101457	0.00581118	VEGFA/WDR54/SDCBP/CD63/RAB31	5
GOBP_REGULATION_OF_ANION_TRANSMEMBRANE_TRANSPORT	5/345	111/43216	0.0101457	0.00581118	SLC2A1/IL1B/HK2/TRIB3/APPL1	5
GOBP_MRNA_METABOLIC_PROCESS	16/345	877/43216	0.010269	0.0058818	ZPR1/RPL17/HSPA8/APP/GRSF1/PPP2R1A/UBC/PSMD9/LGALS3/SRPK2/RNH1/EIF3E/PPIE/CLNS1A/RPS10/VIM	16
GOBP_AMYLOID_BETA_METABOLIC_PROCESS	4/345	67/43216	0.010269	0.0058818	BACE2/CLU/RELA/RTN4	4
GOBP_POSITIVE_REGULATION_OF_NIK_NF_KAPPAB_SIGNALING	4/345	67/43216	0.010269	0.0058818	IL1B/RELA/APP/ILK	4
GOBP_SIGNAL_TRANSDUCTION_IN_ABSENCE_OF_LIGAND	4/345	67/43216	0.010269	0.0058818	BCL2A1/IL1B/APPL1/CTNNA1	4
GOBP_PROTEIN_DEPOLYMERIZATION	5/345	112/43216	0.0104394	0.00597943	CIB1/CAPG/HSPA8/TWF1/TRIOBP	5
GOBP_POSITIVE_REGULATION_OF_VIRAL_LIFE_CYCLE	3/345	32/43216	0.0104394	0.00597943	P4HB/CHMP4B/TSG101	3
GOBP_REGULATION_OF_NEURON_PROJECTION_REGENERATION	3/345	32/43216	0.0104394	0.00597943	MAP2K1/GRN/CERS2	3
GOBP_REGULATION_OF_PROTEIN_EXPORT_FROM_NUCLEUS	3/345	32/43216	0.0104394	0.00597943	IL1B/SP100/CAMK1	3
GOBP_CELLULAR_PROTEIN_COMPLEX_DISASSEMBLY	7/345	221/43216	0.0104394	0.00597943	CIB1/CAPG/HSPA8/TWF1/TRIOBP/MRPL10/OXA1L	7
GOBP_REGULATION_OF_PROTEIN_POLYMERIZATION	7/345	222/43216	0.0106924	0.00612433	CAPG/CORO1B/TWF1/CTNNA2/VDAC2/TRIOBP/PINK1	7
GOBP_AMINOGLYCAN_CATABOLIC_PROCESS	4/345	68/43216	0.0107384	0.00615064	CD44/HEXB/HEXA/AGRN	4
GOBP_ANTIGEN_PROCESSING_AND_PRESENTATION_OF_EXOGENOUS_PEPTIDE_ANTIGEN_VIA_MHC_CLASS_I_TAP_INDEPENDENT	2/345	9/43216	0.0107814	0.00617529	HLA-B/HLA-E	2
GOBP_MANNOSE_METABOLIC_PROCESS	2/345	9/43216	0.0107814	0.00617529	HK1/MPI	2
GOBP_PEPTIDYL_LYSINE_HYDROXYLATION	2/345	9/43216	0.0107814	0.00617529	FKBP10/PLOD1	2
GOBP_POSITIVE_REGULATION_OF_AUTOPHAGY_OF_MITOCHONDRION	2/345	9/43216	0.0107814	0.00617529	BNIP3/VDAC1	2
GOBP_REGULATION_OF_MRNA_BINDING	2/345	9/43216	0.0107814	0.00617529	EIF3D/EIF3E	2
GOBP_REGULATION_OF_SYNAPSE_STRUCTURAL_PLASTICITY	2/345	9/43216	0.0107814	0.00617529	CAMK1/CTNNA2	2
GOBP_SYNAPTIC_GROWTH_AT_NEUROMUSCULAR_JUNCTION	2/345	9/43216	0.0107814	0.00617529	APP/AGRN	2
GOBP_CATION_TRANSMEMBRANE_TRANSPORT	16/345	886/43216	0.0110728	0.0063422	ERO1A/ITPR1/CATSPER1/SLC6A8/GLRX/CACNA1B/APP/GSTO1/ATP1A1/G6PD/PMPCB/C15orf48/PINK1/KCNG1/CD63/VDAC1	16
GOBP_AMINOGLYCAN_BIOSYNTHETIC_PROCESS	5/345	114/43216	0.0110728	0.0063422	IL1B/HEXA/CHPF/B3GAT3/AGRN	5
GOBP_MUCOPOLYSACCHARIDE_METABOLIC_PROCESS	5/345	114/43216	0.0110728	0.0063422	IL1B/CD44/HEXB/HEXA/CHPF	5
GOBP_LYTIC_VACUOLE_ORGANIZATION	4/345	69/43216	0.0111591	0.00639163	HEXB/GRN/ATP6AP2/RAB20	4
GOBP_NEGATIVE_REGULATION_OF_RECEPTOR_SIGNALING_PATHWAY_VIA_STAT	3/345	33/43216	0.0111615	0.00639298	PPP2R1A/GGNBP2/ADIPOR1	3
GOBP_REGULATION_OF_GLIAL_CELL_PROLIFERATION	3/345	33/43216	0.0111615	0.00639298	IL1B/IDH2/CERS2	3
GOBP_SIGNALING_RECEPTOR_LIGAND_PRECURSOR_PROCESSING	3/345	33/43216	0.0111615	0.00639298	BACE2/CTSL/ATP6AP2	3
GOBP_MESENCHYME_DEVELOPMENT	8/345	287/43216	0.0111615	0.00639298	SEMA4B/IL1B/BASP1/SDCBP/PDCD6/ACTA2/RTN4/ADIPOR1	8
GOBP_DEVELOPMENTAL_GROWTH_INVOLVED_IN_MORPHOGENESIS	7/345	225/43216	0.0112621	0.0064506	CRABP2/SEMA4B/VEGFA/APP/GDI1/CPNE1/RTN4	7
GOBP_POSITIVE_REGULATION_OF_BINDING	6/345	169/43216	0.0119172	0.00682584	EIF3D/PLAUR/TRIB3/APP/EIF3E/HIPK2	6
GOBP_POSITIVE_REGULATION_OF_DEFENSE_RESPONSE	9/345	357/43216	0.0119392	0.00683843	SERPINE1/OSMR/IL1B/GRN/RELA/APP/PSMD9/CADM1/HLA-E	9
GOBP_TRICARBOXYLIC_ACID_CYCLE	3/345	34/43216	0.0120888	0.00692413	IDH2/SDHA/IDH3G	3
GOBP_EPITHELIAL_CELL_PROLIFERATION	10/345	428/43216	0.0121408	0.0069539	FLT1/VEGFA/MAP2K1/ID1/GRN/EGFL7/PDCD6/TGFA/RTN4/PTPRN	10
GOBP_CARBOHYDRATE_HOMEOSTASIS	7/345	229/43216	0.0123406	0.00706836	BACE2/HK2/HK1/PYGL/CAMK2N1/PTPRN/ADIPOR1	7
GOBP_TEMPERATURE_HOMEOSTASIS	6/345	171/43216	0.0125501	0.00718833	IL1B/VEGFA/ID1/ACOT13/GNAS/ADIPOR1	6
GOBP_POSITIVE_REGULATION_OF_MAP_KINASE_ACTIVITY	7/345	230/43216	0.0125883	0.00721025	FLT1/IL1B/VEGFA/IGFBP6/MAP2K1/UBC/TGFA	7
GOBP_CELLULAR_TRANSITION_METAL_ION_HOMEOSTASIS	5/345	118/43216	0.0125883	0.00721025	MT1X/APP/FTL/GLRX3/MT2A	5
GOBP_POSITIVE_REGULATION_OF_AUTOPHAGY	5/345	118/43216	0.0125883	0.00721025	BNIP3/BNIP3L/GNAI3/PINK1/VDAC1	5
GOBP_CELL_MORPHOGENESIS_INVOLVED_IN_NEURON_DIFFERENTIATION	12/345	579/43216	0.0125883	0.00721025	CRABP2/SEMA4B/VEGFA/TPBG/MAP2K1/ID1/FEZ2/APP/GDI1/CTNNA2/TRIOBP/RTN4	12
GOBP_MUSCLE_CELL_DIFFERENTIATION	9/345	361/43216	0.012702	0.00727538	VEGFA/TNNT1/FHL2/PLD3/DNER/CAMK1/CTNNA2/G6PD/CTNNA1	9
GOBP_CELLULAR_RESPONSE_TO_VASCULAR_ENDOTHELIAL_GROWTH_FACTOR_STIMULUS	4/345	72/43216	0.0127229	0.00728734	FLT1/VEGFA/RELA/CD63	4
GOBP_REGULATION_OF_ESTABLISHMENT_OF_PROTEIN_LOCALIZATION_TO_MITOCHONDRION	4/345	72/43216	0.0127229	0.00728734	BNIP3L/LMAN1/NPEPPS/PINK1	4
GOBP_POSITIVE_REGULATION_OF_RESPONSE_TO_EXTERNAL_STIMULUS	11/345	505/43216	0.0127834	0.00732196	SERPINE1/OSMR/IL1B/VEGFA/TPBG/GRN/RELA/APP/PSMD9/CADM1/HLA-E	11
GOBP_POSITIVE_REGULATION_OF_CELLULAR_PROTEIN_LOCALIZATION	8/345	295/43216	0.0128611	0.00736649	CIB1/ZPR1/TSG101/NPEPPS/CCT8/LGALS3/PINK1/RTN4	8
GOBP_POSITIVE_REGULATION_OF_RESPONSE_TO_ENDOPLASMIC_RETICULUM_STRESS	3/345	35/43216	0.0128611	0.00736649	SERINC3/PPP1R15A/BAG6	3
GOBP_LYSOSOMAL_LUMEN_ACIDIFICATION	2/345	10/43216	0.0128611	0.00736649	GRN/ATP6AP2	2
GOBP_NEGATIVE_REGULATION_OF_MEMBRANE_PERMEABILITY	2/345	10/43216	0.0128611	0.00736649	BNIP3/HK2	2
GOBP_REGULATION_OF_CYCLIC_NUCLEOTIDE_PHOSPHODIESTERASE_ACTIVITY	2/345	10/43216	0.0128611	0.00736649	EGLN1/AIP	2
GOBP_REGULATION_OF_DOPAMINERGIC_NEURON_DIFFERENTIATION	2/345	10/43216	0.0128611	0.00736649	CSNK1D/CSNK1E	2
GOBP_REGULATION_OF_HISTONE_DEACETYLASE_ACTIVITY	2/345	10/43216	0.0128611	0.00736649	VEGFA/PINK1	2
GOBP_RESPONSE_TO_GRAVITY	2/345	10/43216	0.0128611	0.00736649	FOSL1/PKM	2
GOBP_PROTEIN_MODIFICATION_BY_SMALL_PROTEIN_CONJUGATION_OR_REMOVAL	19/345	1160/43216	0.0128718	0.0073726	KCMF1/RELA/FBXO17/DDB2/TRIB3/TSG101/UBC/NPEPPS/PSMD9/GPS1/UBE2E1/PDCD6/UBXN1/STAMBP/PINK1/RNF114/RRAGA/MED10/CAMLG	19
GOBP_REGULATION_OF_CELL_SIZE	6/345	173/43216	0.0129816	0.00743551	CRABP2/SEMA4B/VEGFA/GDI1/RTN4/CLNS1A	6
GOBP_TRANSCRIPTION_COUPLED_NUCLEOTIDE_EXCISION_REPAIR	4/345	73/43216	0.0131544	0.00753451	POLD4/UBC/GPS1/PPIE	4
GOBP_LEUKOCYTE_CELL_CELL_ADHESION	9/345	364/43216	0.0131544	0.00753451	IL1B/ARG2/CD44/MAD1L1/RELA/LGALS3/CD300A/IL36B/HLA-E	9
GOBP_ACTIN_MEDIATED_CELL_CONTRACTION	5/345	120/43216	0.0132009	0.0075611	TNNT1/LIMCH1/TPM2/ATP1A1/VIM	5
GOBP_CELLULAR_RESPONSE_TO_TOXIC_SUBSTANCE	5/345	120/43216	0.0132009	0.0075611	GSTM3/TPO/GSTO1/PINK1/PRDX4	5
GOBP_REGULATION_OF_PROTEIN_CONTAINING_COMPLEX_DISASSEMBLY	5/345	120/43216	0.0132009	0.0075611	BNIP3/CIB1/CAPG/TWF1/TRIOBP	5
GOBP_LIPID_LOCALIZATION	11/345	510/43216	0.0134888	0.007726	HILPDA/SLC2A1/IL1B/CLU/NPC1/PSAP/HEXB/PITPNC1/NPC2/PLIN3/LRP10	11
GOBP_MOVEMENT_IN_HOST_ENVIRONMENT	6/345	175/43216	0.0136157	0.00779868	P4HB/CTSL/NPC1/CHMP4B/TSG101/SMPD1	6
GOBP_CELLULAR_RESPONSE_TO_MECHANICAL_STIMULUS	4/345	74/43216	0.01365	0.00781836	BNIP3/SLC2A1/IL1B/ATP1A1	4
GOBP_GLUCOSE_IMPORT	4/345	74/43216	0.01365	0.00781836	SLC2A1/HK2/APPL1/SLC2A3	4
GOBP_NEGATIVE_REGULATION_OF_WOUND_HEALING	4/345	74/43216	0.01365	0.00781836	SERPINE1/SERPINE2/PLAT/PLAUR	4
GOBP_PERIPHERAL_NERVOUS_SYSTEM_DEVELOPMENT	4/345	74/43216	0.01365	0.00781836	NDRG1/GSTM3/RELA/PMP22	4
GOBP_NUCLEOTIDE_SUGAR_METABOLIC_PROCESS	3/345	36/43216	0.01365	0.00781836	MPI/UGP2/GNPDA1	3
GOBP_STRIATED_MUSCLE_CONTRACTION	6/345	176/43216	0.0138956	0.00795905	ARG2/ALDOA/TNNT1/GSTO1/ATP1A1/EEF2	6
GOBP_REGULATION_OF_SYSTEM_PROCESS	12/345	590/43216	0.0141152	0.00808481	ITPR1/TNNT1/TFF2/ASPH/DLGAP4/APP/ENO1/GLRX3/GSTO1/ATP1A1/G6PD/GNAS	12
GOBP_ELECTRON_TRANSPORT_CHAIN	6/345	177/43216	0.0142434	0.00815823	ASPH/GLRX/UQCRC2/SDHA/C15orf48/PINK1	6
GOBP_REGULATION_OF_MITOCHONDRIAL_MEMBRANE_PERMEABILITY	4/345	75/43216	0.0142434	0.00815823	BNIP3/BNIP3L/HK2/VDAC2	4
GOBP_MULTICELLULAR_ORGANISMAL_HOMEOSTASIS	11/345	516/43216	0.0145255	0.0083198	SLC2A1/IL1B/VEGFA/ID1/TFF2/CHMP4B/ACOT13/DRAM2/GNAS/ADIPOR1/METRNL	11
GOBP_DOPAMINERGIC_NEURON_DIFFERENTIATION	3/345	37/43216	0.0146169	0.00837217	VEGFA/CSNK1D/CSNK1E	3
GOBP_MEMBRANE_LIPID_CATABOLIC_PROCESS	3/345	37/43216	0.0146169	0.00837217	HEXB/HEXA/SMPD1	3
GOBP_NEGATIVE_REGULATION_OF_NIK_NF_KAPPAB_SIGNALING	3/345	37/43216	0.0146169	0.00837217	RELA/CPNE1/ADIPOR1	3
GOBP_NEGATIVE_REGULATION_OF_PEPTIDE_SECRETION	4/345	76/43216	0.0148276	0.00849286	IL1B/PFKL/IDH2/PSMD9	4
GOBP_REGULATION_OF_TOLL_LIKE_RECEPTOR_SIGNALING_PATHWAY	4/345	76/43216	0.0148276	0.00849286	CD300A/NFKBIL1/APPL1/RTN4	4
GOBP_REGULATION_OF_CELL_MATRIX_ADHESION	5/345	124/43216	0.014852	0.00850682	SERPINE1/CIB1/VEGFA/RRAS/LIMCH1	5
GOBP_CALCIUM_ION_TRANSMEMBRANE_TRANSPORT	8/345	304/43216	0.0148625	0.00851286	ERO1A/ITPR1/CATSPER1/CACNA1B/GSTO1/G6PD/PMPCB/VDAC1	8
GOBP_CELLULAR_RESPONSE_TO_UV_A	2/345	11/43216	0.0149881	0.00858479	TIMP1/MMP1	2
GOBP_CHAPERONE_MEDIATED_PROTEIN_TRANSPORT	2/345	11/43216	0.0149881	0.00858479	CLU/HSPA8	2
GOBP_NEGATIVE_REGULATION_OF_ENDOTHELIAL_CELL_DIFFERENTIATION	2/345	11/43216	0.0149881	0.00858479	VEGFA/ID1	2
GOBP_PROTEIN_LOCALIZATION_TO_PHAGOPHORE_ASSEMBLY_SITE	2/345	11/43216	0.0149881	0.00858479	WIPI1/WDR45	2
GOBP_REGULATION_OF_LAMELLIPODIUM_MORPHOGENESIS	2/345	11/43216	0.0149881	0.00858479	CORO1B/CD44	2
GOBP_REGULATION_OF_NEUTROPHIL_ACTIVATION	2/345	11/43216	0.0149881	0.00858479	GRN/CD300A	2
GOBP_REGULATION_OF_RNA_BINDING	2/345	11/43216	0.0149881	0.00858479	EIF3D/EIF3E	2
GOBP_REGULATION_OF_LEUKOCYTE_PROLIFERATION	7/345	241/43216	0.0153103	0.00876934	IL1B/ARG2/MAD1L1/CDKN1A/LGALS3/CD300A/HLA-E	7
GOBP_NEGATIVE_REGULATION_OF_PROTEIN_POLYMERIZATION	4/345	77/43216	0.0153289	0.00878	CAPG/TWF1/VDAC2/TRIOBP	4
GOBP_REGULATION_OF_AUTOPHAGOSOME_ASSEMBLY	3/345	38/43216	0.0155004	0.0088782	FEZ2/CHMP4B/PINK1	3
GOBP_ORGANIC_ANION_TRANSPORT	9/345	376/43216	0.0156041	0.00893758	CA9/SLC2A1/SLC16A3/IL1B/PSAP/SLC6A8/MFSD10/SLC35B2/SLCO4A1	9
GOBP_ENSHEATHMENT_OF_NEURONS	5/345	126/43216	0.0156266	0.00895048	NDRG1/CLU/ZPR1/HEXB/PMP22	5
GOBP_PEPTIDYL_THREONINE_MODIFICATION	5/345	126/43216	0.0156266	0.00895048	MAP2K1/DDIT4/APP/CSNK2B/HIPK2	5
GOBP_POSITIVE_REGULATION_OF_AXONOGENESIS	4/345	78/43216	0.0159376	0.00912864	CRABP2/VEGFA/MAP2K1/GDI1	4
GOBP_POSITIVE_REGULATION_OF_CELL_MORPHOGENESIS_INVOLVED_IN_DIFFERENTIATION	4/345	78/43216	0.0159376	0.00912864	CIB1/P4HB/TRIOBP/ILK	4
GOBP_POSITIVE_REGULATION_OF_PROTEOLYSIS_INVOLVED_IN_CELLULAR_PROTEIN_CATABOLIC_PROCESS	5/345	127/43216	0.0161025	0.00922308	CLU/CSNK1D/TRIB3/CSNK1E/BAG6	5
GOBP_MUSCLE_FILAMENT_SLIDING	3/345	39/43216	0.0164874	0.00944355	TNNT1/TPM2/VIM	3
GOBP_NUCLEOTIDE_EXCISION_REPAIR_DNA_INCISION	3/345	39/43216	0.0164874	0.00944355	POLD4/DDB2/UBC	3
GOBP_POSITIVE_REGULATION_OF_MUSCLE_CONTRACTION	3/345	39/43216	0.0164874	0.00944355	ENO1/GSTO1/ATP1A1	3
GOBP_REGULATION_OF_TORC1_SIGNALING	3/345	39/43216	0.0164874	0.00944355	SEC13/RRAGC/RRAGA	3
GOBP_MUSCLE_STRUCTURE_DEVELOPMENT	12/345	606/43216	0.0167858	0.00961446	VEGFA/TNNT1/FHL2/ID3/PLD3/DNER/CAMK1/BASP1/CTNNA2/G6PD/EEF2/CTNNA1	12
GOBP_PEPTIDE_HORMONE_SECRETION	7/345	247/43216	0.0172058	0.00985503	SLC2A1/ITPR1/IL1B/PFKL/PSMD9/CAMK2N1/PTPRN	7
GOBP_ANTIGEN_PROCESSING_AND_PRESENTATION_OF_EXOGENOUS_PEPTIDE_ANTIGEN_VIA_MHC_CLASS_I	4/345	80/43216	0.0172387	0.00987384	PDIA3/PSMD9/HLA-B/HLA-E	4
GOBP_NEGATIVE_REGULATION_OF_CYSTEINE_TYPE_ENDOPEPTIDASE_ACTIVITY	4/345	80/43216	0.0172387	0.00987384	VEGFA/CD44/PLAUR/IGBP1	4
GOBP_REGULATION_OF_TRANSLATIONAL_INITIATION	4/345	80/43216	0.0172387	0.00987384	EIF4A2/PPP1R15A/EIF3E/EIF3H	4
GOBP_REGULATION_OF_DEFENSE_RESPONSE	13/345	689/43216	0.0173042	0.00991137	SERPINE1/OSMR/IL1B/ARG2/GRN/RELA/APP/PSMD9/APPL1/CADM1/METRNL/HLA-B/HLA-E	13
GOBP_HEMIDESMOSOME_ASSEMBLY	2/345	12/43216	0.0173042	0.00991137	LAMB3/CD151	2
GOBP_KERATAN_SULFATE_CATABOLIC_PROCESS	2/345	12/43216	0.0173042	0.00991137	HEXB/HEXA	2
GOBP_POSITIVE_REGULATION_OF_ATP_BIOSYNTHETIC_PROCESS	2/345	12/43216	0.0173042	0.00991137	ENO1/PINK1	2
GOBP_POSITIVE_REGULATION_OF_CYTOPLASMIC_TRANSLATION	2/345	12/43216	0.0173042	0.00991137	PKM/EEF2	2
GOBP_POSITIVE_REGULATION_OF_STRIATED_MUSCLE_CONTRACTION	2/345	12/43216	0.0173042	0.00991137	GSTO1/ATP1A1	2
GOBP_REGULATION_OF_DEACETYLASE_ACTIVITY	2/345	12/43216	0.0173042	0.00991137	VEGFA/PINK1	2
GOBP_WNT_SIGNALING_PATHWAY_INVOLVED_IN_MIDBRAIN_DOPAMINERGIC_NEURON_DIFFERENTIATION	2/345	12/43216	0.0173042	0.00991137	CSNK1D/CSNK1E	2
GOBP_XENOBIOTIC_CATABOLIC_PROCESS	2/345	12/43216	0.0173042	0.00991137	GSTM3/GSTO1	2
GOBP_LEARNING	5/345	130/43216	0.0173552	0.0099406	TPBG/FOSL1/C1QL1/APP/VDAC1	5
GOBP_REGULATION_OF_T_CELL_RECEPTOR_SIGNALING_PATHWAY	3/345	40/43216	0.0173552	0.0099406	RELA/LGALS3/CD300A	3
GOBP_VIRION_ASSEMBLY	3/345	40/43216	0.0173552	0.0099406	CHMP4B/TSG101/UBC	3
GOBP_EXTRACELLULAR_MATRIX_DISASSEMBLY	4/345	81/43216	0.0177173	0.010148	CTSL/CD44/TIMP1/MMP1	4
GOBP_NEGATIVE_REGULATION_OF_PROTEIN_CONTAINING_COMPLEX_DISASSEMBLY	4/345	81/43216	0.0177173	0.010148	CIB1/CAPG/TWF1/TRIOBP	4
GOBP_SIGNAL_TRANSDUCTION_IN_RESPONSE_TO_DNA_DAMAGE	5/345	131/43216	0.0178393	0.0102178	NDRG1/CD44/SP100/CDKN1A/HIPK2	5
GOBP_REGULATION_OF_SIGNALING_RECEPTOR_ACTIVITY	6/345	188/43216	0.0179787	0.0102977	SERPINE1/DLGAP4/APP/TSG101/PINK1/TGFA	6
GOBP_ERK1_AND_ERK2_CASCADE	8/345	317/43216	0.0181323	0.0103857	CIB1/IL1B/TPBG/RRAS/CD44/MAP2K1/APP/CAMK2N1	8
GOBP_NEGATIVE_REGULATION_OF_CELL_CELL_ADHESION	6/345	189/43216	0.0183712	0.0105225	SERPINE2/VEGFA/ARG2/MAD1L1/LGALS3/CD300A	6
GOBP_AUTOPHAGOSOME_MATURATION	3/345	41/43216	0.0183712	0.0105225	GABARAP/TSG101/SNX14	3
GOBP_NEGATIVE_REGULATION_OF_INTRACELLULAR_PROTEIN_TRANSPORT	3/345	41/43216	0.0183712	0.0105225	SP100/LMAN1/GDI1	3
GOBP_NEGATIVE_REGULATION_OF_ORGANELLE_ASSEMBLY	3/345	41/43216	0.0183712	0.0105225	FEZ2/CHMP4B/PINK1	3
GOBP_POSITIVE_REGULATION_OF_ATP_METABOLIC_PROCESS	3/345	41/43216	0.0183712	0.0105225	APP/ENO1/PINK1	3
GOBP_POSITIVE_REGULATION_OF_ERBB_SIGNALING_PATHWAY	3/345	41/43216	0.0183712	0.0105225	PLAUR/TGFA/RTN4	3
GOBP_CELLULAR_RESPONSE_TO_RADIATION	6/345	190/43216	0.0187202	0.0107224	TIMP1/DDB2/CDKN1A/SMPD1/MMP1/SWI5	6
GOBP_STEROID_BIOSYNTHETIC_PROCESS	6/345	190/43216	0.0187202	0.0107224	DHCR7/HSD11B1/FDXR/ATP1A1/G6PD/FDFT1	6
GOBP_CELLULAR_RESPONSE_TO_LIGHT_STIMULUS	5/345	133/43216	0.0187709	0.0107515	TIMP1/DDB2/CDKN1A/SMPD1/MMP1	5
GOBP_PROTEIN_TETRAMERIZATION	4/345	83/43216	0.0190062	0.0108862	ALDOA/ACOT13/THG1L/OXA1L	4
GOBP_WATER_SOLUBLE_VITAMIN_METABOLIC_PROCESS	4/345	83/43216	0.0190062	0.0108862	SLC2A1/PDXK/GSTO1/SLC2A3	4
GOBP_CELLULAR_KETONE_METABOLIC_PROCESS	7/345	254/43216	0.0192544	0.0110284	IL1B/FDXR/PDK1/TRIB3/PSMD9/KDSR/ADIPOR1	7
GOBP_TRANSLATIONAL_ELONGATION	5/345	134/43216	0.0192818	0.0110441	EEF1A2/EEF1G/EEF2/MRPL10/OXA1L	5
GOBP_MEMBRANE_PROTEIN_ECTODOMAIN_PROTEOLYSIS	3/345	42/43216	0.0194135	0.0111195	BACE2/IL1B/TIMP1	3
GOBP_POSITIVE_REGULATION_OF_TOR_SIGNALING	3/345	42/43216	0.0194135	0.0111195	SEC13/RRAGC/RRAGA	3
GOBP_REGULATION_OF_NUCLEOTIDE_BIOSYNTHETIC_PROCESS	3/345	42/43216	0.0194135	0.0111195	PDK1/ENO1/PINK1	3
GOBP_RESPONSE_TO_COPPER_ION	3/345	42/43216	0.0194135	0.0111195	MT1X/APP/MT2A	3
GOBP_REGULATION_OF_CELL_CYCLE_PROCESS	14/345	785/43216	0.0195587	0.0112027	IL1B/CSNK1D/MAD1L1/NEK6/CHMP4B/APP/PPP2R1A/CDKN1A/CSNK1E/PSMD9/SND1/UBE2E1/APPL1/TGFA	14
GOBP_EXTRINSIC_APOPTOTIC_SIGNALING_PATHWAY_VIA_DEATH_DOMAIN_RECEPTORS	4/345	84/43216	0.0195587	0.0112027	SERPINE1/GABARAP/SP100/LGALS3	4
GOBP_GAP_JUNCTION_ASSEMBLY	2/345	13/43216	0.0195587	0.0112027	IL1B/CTNNA1	2
GOBP_LEUKOCYTE_AGGREGATION	2/345	13/43216	0.0195587	0.0112027	IL1B/CD44	2
GOBP_NEGATIVE_REGULATION_OF_MEMBRANE_POTENTIAL	2/345	13/43216	0.0195587	0.0112027	BNIP3/BNIP3L	2
GOBP_NEURON_REMODELING	2/345	13/43216	0.0195587	0.0112027	C1QL1/APP	2
GOBP_POSITIVE_REGULATION_OF_GRANULOCYTE_MACROPHAGE_COLONY_STIMULATING_FACTOR_PRODUCTION	2/345	13/43216	0.0195587	0.0112027	IL1B/PAEP	2
GOBP_REGULATION_OF_DENDRITIC_CELL_DIFFERENTIATION	2/345	13/43216	0.0195587	0.0112027	TMEM176B/HLA-B	2
GOBP_NEGATIVE_REGULATION_OF_TRANSCRIPTION_BY_RNA_POLYMERASE_II	15/345	872/43216	0.0200313	0.0114734	TXNIP/MXI1/VEGFA/FHL2/ID3/ID1/SP100/RELA/TRIB3/ENO1/TSG101/UBC/IGBP1/HIPK2/ZNF560	15
GOBP_NEGATIVE_REGULATION_OF_BIOSYNTHETIC_PROCESS	24/345	1684/43216	0.0200823	0.0115026	TXNIP/BACE2/MXI1/VEGFA/FHL2/ID3/ID1/SP100/RELA/EIF4A2/TRIB3/GAPDH/HSPA8/CDKN1A/ENO1/TSG101/UBC/BASP1/ATP1A1/IGBP1/EIF3E/HIPK2/ZNF560/AATF	24
GOBP_HOMOTYPIC_CELL_CELL_ADHESION	4/345	85/43216	0.0202275	0.0115857	SERPINE2/PLAUR/GNAS/ILK	4
GOBP_LIPID_STORAGE	4/345	85/43216	0.0202275	0.0115857	HILPDA/IL1B/HEXB/PLIN3	4
GOBP_REGULATION_OF_PROTEIN_DEPOLYMERIZATION	4/345	85/43216	0.0202275	0.0115857	CIB1/CAPG/TWF1/TRIOBP	4
GOBP_CELLULAR_RESPONSE_TO_PEPTIDE_HORMONE_STIMULUS	8/345	325/43216	0.020257	0.0116026	IL1B/RELA/TRIB3/PKM/AP3S1/APPL1/ADIPOR1/RAB31	8
GOBP_CELL_REDOX_HOMEOSTASIS	3/345	43/43216	0.0203633	0.0116636	ERO1A/ERP44/PRDX4	3
GOBP_PROTEIN_PEPTIDYL_PROLYL_ISOMERIZATION	3/345	43/43216	0.0203633	0.0116636	FKBP10/PPIE/AIP	3
GOBP_REGULATION_OF_CELL_JUNCTION_ASSEMBLY	6/345	195/43216	0.0205526	0.011772	IL1B/VEGFA/TPBG/LIMCH1/APP/AGRN	6
GOBP_T_CELL_PROLIFERATION	6/345	195/43216	0.0205526	0.011772	IL1B/ARG2/MAD1L1/CD151/LGALS3/HLA-E	6
GOBP_ENDOTHELIUM_DEVELOPMENT	5/345	137/43216	0.0205785	0.0117868	IL1B/GSTM3/VEGFA/ID1/CSNK2B	5
GOBP_NEGATIVE_REGULATION_OF_PROTEIN_CONTAINING_COMPLEX_ASSEMBLY	5/345	137/43216	0.0205785	0.0117868	CAPG/CLU/TWF1/VDAC2/TRIOBP	5
GOBP_MIDBRAIN_DEVELOPMENT	4/345	86/43216	0.020865	0.0119509	CSNK1D/CSNK1E/BASP1/G6PD	4
GOBP_PROTEOGLYCAN_METABOLIC_PROCESS	4/345	86/43216	0.020865	0.0119509	HEXB/HEXA/CHPF/B3GAT3	4
GOBP_REGULATION_OF_HORMONE_SECRETION	7/345	260/43216	0.0211227	0.0120985	SLC2A1/ITPR1/IL1B/PFKL/PSMD9/GNAS/CAMK2N1	7
GOBP_ACTIVATION_OF_PROTEIN_KINASE_ACTIVITY	8/345	328/43216	0.0211359	0.0121061	IL1B/VEGFA/IGFBP6/MAP2K1/UBC/CD300A/PINK1/TGFA	8
GOBP_SIGNAL_RELEASE	10/345	474/43216	0.0211522	0.0121154	SLC2A1/ITPR1/IL1B/PFKL/HSPA8/PSMD9/GNAS/PINK1/CAMK2N1/PTPRN	10
GOBP_NEGATIVE_REGULATION_OF_RESPONSE_TO_ENDOPLASMIC_RETICULUM_STRESS	3/345	44/43216	0.0214771	0.0123015	CLU/UBXN1/PPP1R15A	3
GOBP_ENERGY_RESERVE_METABOLIC_PROCESS	4/345	87/43216	0.0216112	0.0123783	PYGL/UGP2/PGM1/GNAS	4
GOBP_TRANSITION_METAL_ION_HOMEOSTASIS	5/345	139/43216	0.0216668	0.0124102	MT1X/APP/FTL/GLRX3/MT2A	5
GOBP_REGULATION_OF_CELL_CYCLE_PHASE_TRANSITION	10/345	477/43216	0.0218314	0.0125044	CSNK1D/MAD1L1/NEK6/APP/PPP2R1A/CDKN1A/CSNK1E/PSMD9/UBE2E1/APPL1	10
GOBP_AUTOPHAGY_OF_NUCLEUS	2/345	14/43216	0.0218314	0.0125044	WIPI1/WDR45	2
GOBP_CELLULAR_COPPER_ION_HOMEOSTASIS	2/345	14/43216	0.0218314	0.0125044	APP/MT2A	2
GOBP_CHONDROITIN_SULFATE_CATABOLIC_PROCESS	2/345	14/43216	0.0218314	0.0125044	HEXB/HEXA	2
GOBP_NAD_BIOSYNTHESIS_VIA_NICOTINAMIDE_RIBOSIDE_SALVAGE_PATHWAY	2/345	14/43216	0.0218314	0.0125044	PARP16/NAMPT	2
GOBP_NEGATIVE_REGULATION_OF_GLIAL_CELL_PROLIFERATION	2/345	14/43216	0.0218314	0.0125044	IDH2/CERS2	2
GOBP_NEGATIVE_REGULATION_OF_RECEPTOR_INTERNALIZATION	2/345	14/43216	0.0218314	0.0125044	WDR54/SDCBP	2
GOBP_POSITIVE_REGULATION_OF_VIRAL_RELEASE_FROM_HOST_CELL	2/345	14/43216	0.0218314	0.0125044	CHMP4B/TSG101	2
GOBP_POST_EMBRYONIC_ANIMAL_ORGAN_DEVELOPMENT	2/345	14/43216	0.0218314	0.0125044	VEGFA/LDHA	2
GOBP_REGULATION_OF_AUTOPHAGY_OF_MITOCHONDRION_IN_RESPONSE_TO_MITOCHONDRIAL_DEPOLARIZATION	2/345	14/43216	0.0218314	0.0125044	HK2/PINK1	2
GOBP_REGULATION_OF_CELLULAR_RESPONSE_TO_HYPOXIA	2/345	14/43216	0.0218314	0.0125044	ENO1/PINK1	2
GOBP_REGULATION_OF_LYSOSOMAL_LUMEN_PH	2/345	14/43216	0.0218314	0.0125044	GRN/ATP6AP2	2
GOBP_RESPONSE_TO_UV_A	2/345	14/43216	0.0218314	0.0125044	TIMP1/MMP1	2
GOBP_TRICARBOXYLIC_ACID_METABOLIC_PROCESS	2/345	14/43216	0.0218314	0.0125044	IDH2/IDH3G	2
GOBP_POSITIVE_REGULATION_OF_PROTEASOMAL_UBIQUITIN_DEPENDENT_PROTEIN_CATABOLIC_PROCESS	4/345	88/43216	0.0220964	0.0126562	CLU/CSNK1D/TRIB3/CSNK1E	4
GOBP_EXTRACELLULAR_MATRIX_ASSEMBLY	3/345	45/43216	0.0222653	0.012753	QSOX1/LAMB3/FKBP10	3
GOBP_NEGATIVE_REGULATION_OF_ACTIN_FILAMENT_DEPOLYMERIZATION	3/345	45/43216	0.0222653	0.012753	CAPG/TWF1/TRIOBP	3
GOBP_NEURON_MATURATION	3/345	45/43216	0.0222653	0.012753	C1QL1/APP/AGRN	3
GOBP_POSITIVE_REGULATION_OF_NUCLEOTIDE_METABOLIC_PROCESS	3/345	45/43216	0.0222653	0.012753	APP/ENO1/PINK1	3
GOBP_POSITIVE_REGULATION_OF_PROTEIN_ACETYLATION	3/345	45/43216	0.0222653	0.012753	IL1B/WBP2/CAMK1	3
GOBP_REGULATION_OF_ENDOTHELIAL_CELL_DIFFERENTIATION	3/345	45/43216	0.0222653	0.012753	IL1B/VEGFA/ID1	3
GOBP_SKELETAL_MUSCLE_CONTRACTION	3/345	45/43216	0.0222653	0.012753	TNNT1/GSTO1/EEF2	3
GOBP_NEGATIVE_REGULATION_OF_CELL_ACTIVATION	6/345	200/43216	0.0223456	0.0127989	SERPINE2/ARG2/MAD1L1/GRN/LGALS3/CD300A	6
GOBP_GLYCEROLIPID_BIOSYNTHETIC_PROCESS	7/345	265/43216	0.0226259	0.0129595	CPNE3/MBOAT7/DGKG/CSNK2B/CPNE1/PIGT/CHPT1	7
GOBP_CELL_DEATH_IN_RESPONSE_TO_OXIDATIVE_STRESS	4/345	89/43216	0.0227382	0.0130238	P4HB/ZNF622/PDK1/PINK1	4
GOBP_IN_UTERO_EMBRYONIC_DEVELOPMENT	8/345	335/43216	0.0231167	0.0132406	VEGFA/MAP2K1/ZPR1/FOSL1/FKBP10/HM13/RTN4/GGNBP2	8
GOBP_REGULATION_OF_LIPID_BIOSYNTHETIC_PROCESS	6/345	202/43216	0.0232991	0.0133451	IL1B/DHCR7/TRIB3/ATP1A1/FDFT1/ADIPOR1	6
GOBP_TRANSFORMING_GROWTH_FACTOR_BETA_RECEPTOR_SIGNALING_PATHWAY	6/345	202/43216	0.0232991	0.0133451	ID1/LTBP1/UBC/SDCBP/APPL1/HIPK2	6
GOBP_BODY_MORPHOGENESIS	3/345	46/43216	0.023415	0.0134115	RRAS/ATP6AP2/GNAS	3
GOBP_BROWN_FAT_CELL_DIFFERENTIATION	3/345	46/43216	0.023415	0.0134115	BNIP3/ERO1A/METRNL	3
GOBP_NEGATIVE_REGULATION_OF_MITOCHONDRION_ORGANIZATION	3/345	46/43216	0.023415	0.0134115	BNIP3/CLU/PINK1	3
GOBP_PROTEIN_LOCALIZATION_TO_LYSOSOME	3/345	46/43216	0.023415	0.0134115	CLU/HSPA8/RTN4	3
GOBP_REGULATION_OF_CARBOHYDRATE_CATABOLIC_PROCESS	4/345	90/43216	0.023415	0.0134115	DDIT4/APP/PGAM1/SEC13	4
GOBP_REGULATION_OF_MEMBRANE_PERMEABILITY	4/345	90/43216	0.023415	0.0134115	BNIP3/BNIP3L/HK2/VDAC2	4
GOBP_INSULIN_RECEPTOR_SIGNALING_PATHWAY	5/345	143/43216	0.02345	0.0134315	IL1B/RELA/AP3S1/APPL1/ADIPOR1	5
GOBP_CALCIUM_ION_TRANSPORT	9/345	409/43216	0.0234722	0.0134443	ERO1A/ITPR1/CATSPER1/CACNA1B/GSTO1/G6PD/LGALS3/PMPCB/VDAC1	9
GOBP_TAXIS	12/345	643/43216	0.0235771	0.0135043	SERPINE1/SEMA4B/FLT1/VEGFA/TPBG/CORO1B/MAP2K1/FOSL1/FEZ2/PLAUR/APP/LGALS3	12
GOBP_METAL_ION_TRANSPORT	10/345	486/43216	0.0239415	0.013713	ERO1A/ITPR1/CATSPER1/CACNA1B/GSTO1/ATP1A1/G6PD/LGALS3/PMPCB/VDAC1	10
GOBP_REGULATION_OF_RNA_SPLICING	5/345	144/43216	0.0240329	0.0137654	ZPR1/CLK3/HSPA8/GRSF1/SRPK2	5
GOBP_ALDEHYDE_BIOSYNTHETIC_PROCESS	2/345	15/43216	0.0241882	0.0138543	TKT/PDXK	2
GOBP_CELLULAR_RESPONSE_TO_ESTROGEN_STIMULUS	2/345	15/43216	0.0241882	0.0138543	SFR1/WBP2	2
GOBP_FRUCTOSE_METABOLIC_PROCESS	2/345	15/43216	0.0241882	0.0138543	ALDOC/ALDOA	2
GOBP_MATURATION_OF_LSU_RRNA_FROM_TRICISTRONIC_RRNA_TRANSCRIPT_SSU_RRNA_5_8S_RRNA_LSU_RRNA	2/345	15/43216	0.0241882	0.0138543	NIFK/RPF2	2
GOBP_PENTOSE_METABOLIC_PROCESS	2/345	15/43216	0.0241882	0.0138543	TKT/G6PD	2
GOBP_POSITIVE_REGULATION_OF_NON_CANONICAL_WNT_SIGNALING_PATHWAY	2/345	15/43216	0.0241882	0.0138543	CSNK1D/CSNK1E	2
GOBP_REGULATION_OF_AMYLOID_FIBRIL_FORMATION	2/345	15/43216	0.0241882	0.0138543	CLU/APP	2
GOBP_SYNAPSE_ORGANIZATION	9/345	412/43216	0.0242829	0.0139086	NDRG1/TPBG/DNER/C1QL1/CAMK1/HSPA8/APP/CTNNA2/AGRN	9
GOBP_REGULATION_OF_ACTIN_FILAMENT_ORGANIZATION	7/345	270/43216	0.024331	0.0139362	CAPG/CORO1B/ID1/LIMCH1/TWF1/CTNNA2/TRIOBP	7
GOBP_CELLULAR_CARBOHYDRATE_CATABOLIC_PROCESS	3/345	47/43216	0.0243337	0.0139377	PYGL/PGAM1/PGM1	3
GOBP_MICROGLIAL_CELL_ACTIVATION	3/345	47/43216	0.0243337	0.0139377	CLU/GRN/APP	3
GOBP_PROTEIN_EXIT_FROM_ENDOPLASMIC_RETICULUM	3/345	47/43216	0.0243337	0.0139377	HSP90B1/SEC13/HM13	3
GOBP_TORC1_SIGNALING	3/345	47/43216	0.0243337	0.0139377	SEC13/RRAGC/RRAGA	3
GOBP_REGULATION_OF_CATION_TRANSMEMBRANE_TRANSPORT	8/345	340/43216	0.02446	0.01401	GLRX/APP/GSTO1/G6PD/PINK1/KCNG1/CD63/VDAC1	8
GOBP_POSITIVE_REGULATION_OF_NEURON_DEATH	4/345	92/43216	0.024746	0.0141738	CLU/GRN/DDIT4/SRPK2	4
GOBP_PROTEIN_TARGETING_TO_MEMBRANE	6/345	206/43216	0.0247989	0.0142041	CIB1/RPL17/CHMP4B/GDI1/SDCBP/RPS10	6
GOBP_REGULATION_OF_CARBOHYDRATE_METABOLIC_PROCESS	6/345	206/43216	0.0247989	0.0142041	DDIT4/PDK1/APP/PGAM1/SEC13/ADIPOR1	6
GOBP_REGULATION_OF_RESPONSE_TO_BIOTIC_STIMULUS	9/345	416/43216	0.0254505	0.0145773	ARG2/GRN/RELA/PSMD9/NFKBIL1/APPL1/CADM1/HLA-B/HLA-E	9
GOBP_REGULATION_OF_CHROMOSOME_ORGANIZATION	7/345	273/43216	0.0254505	0.0145773	IL1B/VEGFA/MAD1L1/NEK6/WBP2/CCT8/PINK1	7
GOBP_REGULATION_OF_PROTEIN_TYROSINE_KINASE_ACTIVITY	4/345	93/43216	0.0254505	0.0145773	APP/TSG101/TGFA/GGNBP2	4
GOBP_NUCLEAR_TRANSPORT	8/345	343/43216	0.0254505	0.0145773	TXNIP/IL1B/ZPR1/SP100/CAMK1/CDKN1A/SEC13/APPL1	8
GOBP_REGULATION_OF_ACUTE_INFLAMMATORY_RESPONSE	3/345	48/43216	0.0254505	0.0145773	OSMR/IL1B/HLA-E	3
GOBP_REGULATION_OF_NATURAL_KILLER_CELL_MEDIATED_IMMUNITY	3/345	48/43216	0.0254505	0.0145773	CADM1/HLA-B/HLA-E	3
GOBP_VASCULAR_ENDOTHELIAL_GROWTH_FACTOR_SIGNALING_PATHWAY	3/345	48/43216	0.0254505	0.0145773	FLT1/VEGFA/CD63	3
GOBP_MEMBRANE_LIPID_BIOSYNTHETIC_PROCESS	5/345	147/43216	0.0254505	0.0145773	CERS2/SMPD1/PIGT/KDSR/SCCPDH	5
GOBP_POSITIVE_REGULATION_OF_CANONICAL_WNT_SIGNALING_PATHWAY	5/345	147/43216	0.0254505	0.0145773	CSNK1D/ATP6AP2/CSNK1E/PSMD9/ILK	5
GOBP_REGULATION_OF_VIRAL_LIFE_CYCLE	5/345	148/43216	0.0261445	0.0149748	P4HB/CHMP4B/TSG101/SRPK2/PPIE	5
GOBP_RESPONSE_TO_MOLECULE_OF_BACTERIAL_ORIGIN	8/345	345/43216	0.0262103	0.0150126	SERPINE1/CD68/IL1B/RELA/IL36RN/NFKBIL1/IL36B/VIM	8
GOBP_REGULATION_OF_PEPTIDE_HORMONE_SECRETION	6/345	209/43216	0.0262103	0.0150126	SLC2A1/ITPR1/IL1B/PFKL/PSMD9/CAMK2N1	6
GOBP_REGULATION_OF_CELL_MORPHOGENESIS_INVOLVED_IN_DIFFERENTIATION	4/345	94/43216	0.0262242	0.0150205	CIB1/P4HB/TRIOBP/ILK	4
GOBP_REGULATION_OF_PHAGOCYTOSIS	4/345	94/43216	0.0262242	0.0150205	IL1B/CD300A/APPL1/RAB31	4
GOBP_CELLULAR_RESPONSE_TO_THYROID_HORMONE_STIMULUS	2/345	16/43216	0.0263613	0.015099	CTSL/CTSB	2
GOBP_GLYCOLIPID_CATABOLIC_PROCESS	2/345	16/43216	0.0263613	0.015099	HEXB/HEXA	2
GOBP_GRANULOCYTE_MACROPHAGE_COLONY_STIMULATING_FACTOR_PRODUCTION	2/345	16/43216	0.0263613	0.015099	IL1B/PAEP	2
GOBP_INFLAMMATORY_RESPONSE_TO_WOUNDING	2/345	16/43216	0.0263613	0.015099	GRN/TIMP1	2
GOBP_LAMELLIPODIUM_MORPHOGENESIS	2/345	16/43216	0.0263613	0.015099	CORO1B/CD44	2
GOBP_MIDBRAIN_DOPAMINERGIC_NEURON_DIFFERENTIATION	2/345	16/43216	0.0263613	0.015099	CSNK1D/CSNK1E	2
GOBP_NEGATIVE_REGULATION_OF_PHOSPHATIDYLINOSITOL_3_KINASE_SIGNALING	2/345	16/43216	0.0263613	0.015099	SERPINE2/STAMBP	2
GOBP_POSITIVE_REGULATION_OF_HETEROTYPIC_CELL_CELL_ADHESION	2/345	16/43216	0.0263613	0.015099	IL1B/CD44	2
GOBP_REGULATION_OF_EXOSOMAL_SECRETION	2/345	16/43216	0.0263613	0.015099	TSG101/SDCBP	2
GOBP_REGULATION_OF_MEMBRANE_INVAGINATION	2/345	16/43216	0.0263613	0.015099	CD300A/RAB31	2
GOBP_REGULATION_OF_PROTEIN_KINASE_C_SIGNALING	2/345	16/43216	0.0263613	0.015099	VEGFA/DGKG	2
GOBP_RESPONSE_TO_UV_B	2/345	16/43216	0.0263613	0.015099	RELA/CDKN1A	2
GOBP_SODIUM_INDEPENDENT_ORGANIC_ANION_TRANSPORT	2/345	16/43216	0.0263613	0.015099	MFSD10/SLCO4A1	2
GOBP_TROPHOBLAST_CELL_MIGRATION	2/345	16/43216	0.0263613	0.015099	VEGFA/TIMP1	2
GOBP_VIRAL_TRANSLATION	2/345	16/43216	0.0263613	0.015099	EIF3D/EIF3L	2
GOBP_RESPONSE_TO_AMINO_ACID_STARVATION	3/345	49/43216	0.0263613	0.015099	CDKN1A/RRAGC/RRAGA	3
GOBP_NEGATIVE_REGULATION_OF_PROTEIN_BINDING	4/345	95/43216	0.0267279	0.015309	ID1/CAMK1/CDKN1A/CSNK1E	4
GOBP_ACTIN_FILAMENT_BASED_MOVEMENT	5/345	150/43216	0.0269707	0.0154481	TNNT1/LIMCH1/TPM2/ATP1A1/VIM	5
GOBP_POSITIVE_REGULATION_OF_CELLULAR_PROTEIN_CATABOLIC_PROCESS	5/345	150/43216	0.0269707	0.0154481	CLU/CSNK1D/TRIB3/CSNK1E/BAG6	5
GOBP_MICROTUBULE_BASED_PROCESS	14/345	830/43216	0.0275962	0.0158063	CIB1/ZPR1/GABARAP/CSNK1D/CATSPER1/NEK6/DPCD/CHMP4B/GAPDH/HSPA8/APP/IGBP1/AP3S1/TUBB6	14
GOBP_RESPONSE_TO_INTERLEUKIN_12	3/345	50/43216	0.0277363	0.0158866	P4HB/GSTO1/AIP	3
GOBP_REGULATION_OF_SYNAPSE_STRUCTURE_OR_ACTIVITY	6/345	214/43216	0.0285556	0.0163559	TPBG/CAMK1/HSPA8/APP/CTNNA2/AGRN	6
GOBP_ADAPTIVE_THERMOGENESIS	5/345	153/43216	0.0290778	0.016655	VEGFA/ID1/ACOT13/GNAS/ADIPOR1	5
GOBP_EPITHELIAL_TO_MESENCHYMAL_TRANSITION	5/345	153/43216	0.0290778	0.016655	IL1B/SDCBP/PDCD6/RTN4/ADIPOR1	5
GOBP_POSITIVE_REGULATION_OF_T_CELL_MEDIATED_IMMUNITY	3/345	51/43216	0.0290778	0.016655	IL1B/HLA-B/HLA-E	3
GOBP_COPPER_ION_HOMEOSTASIS	2/345	17/43216	0.0290778	0.016655	APP/MT2A	2
GOBP_DETOXIFICATION_OF_INORGANIC_COMPOUND	2/345	17/43216	0.0290778	0.016655	MT1X/MT2A	2
GOBP_MYELIN_MAINTENANCE	2/345	17/43216	0.0290778	0.016655	NDRG1/CLU	2
GOBP_NEGATIVE_REGULATION_OF_TYROSINE_PHOSPHORYLATION_OF_STAT_PROTEIN	2/345	17/43216	0.0290778	0.016655	PPP2R1A/GGNBP2	2
GOBP_POLYAMINE_METABOLIC_PROCESS	2/345	17/43216	0.0290778	0.016655	DHPS/SAT2	2
GOBP_POSITIVE_REGULATION_OF_HISTONE_DEACETYLATION	2/345	17/43216	0.0290778	0.016655	VEGFA/PINK1	2
GOBP_POSITIVE_REGULATION_OF_MITOCHONDRIAL_FISSION	2/345	17/43216	0.0290778	0.016655	BNIP3/PINK1	2
GOBP_POSITIVE_REGULATION_OF_TORC1_SIGNALING	2/345	17/43216	0.0290778	0.016655	SEC13/RRAGA	2
GOBP_REGULATION_OF_DEFENSE_RESPONSE_TO_BACTERIUM	2/345	17/43216	0.0290778	0.016655	ARG2/GRN	2
GOBP_REGULATION_OF_ENDOTHELIAL_CELL_DEVELOPMENT	2/345	17/43216	0.0290778	0.016655	IL1B/VEGFA	2
GOBP_REPLICATIVE_SENESCENCE	2/345	17/43216	0.0290778	0.016655	SERPINE1/CDKN1A	2
GOBP_SEQUESTERING_OF_TRIGLYCERIDE	2/345	17/43216	0.0290778	0.016655	IL1B/PLIN3	2
GOBP_REGULATION_OF_FATTY_ACID_METABOLIC_PROCESS	4/345	98/43216	0.029135	0.0166877	IL1B/PDK1/TRIB3/ADIPOR1	4
GOBP_ACTIVATION_OF_MAPK_ACTIVITY	5/345	154/43216	0.0294298	0.0168566	IL1B/IGFBP6/MAP2K1/UBC/TGFA	5
GOBP_GLYCEROLIPID_METABOLIC_PROCESS	9/345	431/43216	0.0300527	0.0172133	SERINC2/CPNE3/MBOAT7/SERINC3/DGKG/CSNK2B/CPNE1/PIGT/CHPT1	9
GOBP_POSITIVE_REGULATION_OF_PRODUCTION_OF_MOLECULAR_MEDIATOR_OF_IMMUNE_RESPONSE	4/345	99/43216	0.0300527	0.0172133	IL1B/GPI/HK1/HLA-E	4
GOBP_REGULATION_OF_PROTEIN_LOCALIZATION_TO_PLASMA_MEMBRANE	4/345	99/43216	0.0300527	0.0172133	CIB1/LGALS3/APPL1/STX8	4
GOBP_NEGATIVE_REGULATION_OF_DNA_BINDING	3/345	52/43216	0.0301927	0.0172936	ID1/SP100/CPNE1	3
GOBP_NUCLEAR_ENVELOPE_ORGANIZATION	3/345	52/43216	0.0301927	0.0172936	NEK6/CHMP4B/PPP2R1A	3
GOBP_TRANSMEMBRANE_RECEPTOR_PROTEIN_SERINE_THREONINE_KINASE_SIGNALING_PATHWAY	8/345	357/43216	0.0303254	0.0173696	ID1/LTBP1/UBC/SDCBP/CSNK2B/APPL1/HIPK2/VIM	8
GOBP_REGULATION_OF_CELL_CYCLE_G2_M_PHASE_TRANSITION	6/345	218/43216	0.0303745	0.0173977	CSNK1D/APP/PPP2R1A/CDKN1A/CSNK1E/PSMD9	6
GOBP_EMBRYO_DEVELOPMENT_ENDING_IN_BIRTH_OR_EGG_HATCHING	11/345	591/43216	0.030678	0.0175715	VEGFA/MAP2K1/ZPR1/FOSL1/ATP6AP2/FKBP10/PDCD6/GNAS/HM13/RTN4/GGNBP2	11
GOBP_PALLIUM_DEVELOPMENT	5/345	156/43216	0.030707	0.0175881	BNIP3/SLC2A1/BCL2A1/MBOAT7/RTN4	5
GOBP_REGULATION_OF_EPITHELIAL_CELL_DIFFERENTIATION	5/345	156/43216	0.030707	0.0175881	SERPINE1/IL1B/VEGFA/CTSL/ID1	5
GOBP_POSITIVE_REGULATION_OF_CHROMATIN_ORGANIZATION	4/345	100/43216	0.0308623	0.0176771	IL1B/VEGFA/WBP2/PINK1	4
GOBP_PLATELET_ACTIVATION	5/345	157/43216	0.0314055	0.0179882	SERPINE2/ITPR1/DGKG/GNAS/ILK	5
GOBP_REGULATION_OF_REPRODUCTIVE_PROCESS	5/345	157/43216	0.0314055	0.0179882	CIB1/VEGFA/TIMP1/PRDX4/PAEP	5
GOBP_INOSITOL_PHOSPHATE_MEDIATED_SIGNALING	3/345	53/43216	0.0314055	0.0179882	ITPR1/CIB1/FHL2	3
GOBP_NEGATIVE_REGULATION_OF_LEUKOCYTE_MEDIATED_IMMUNITY	3/345	53/43216	0.0314055	0.0179882	CD300A/HLA-B/HLA-E	3
GOBP_POSITIVE_REGULATION_OF_CELL_MATRIX_ADHESION	3/345	53/43216	0.0314055	0.0179882	CIB1/VEGFA/RRAS	3
GOBP_POSITIVE_REGULATION_OF_CYTOKINE_PRODUCTION_INVOLVED_IN_IMMUNE_RESPONSE	3/345	53/43216	0.0314055	0.0179882	IL1B/HK1/HLA-E	3
GOBP_REGULATION_OF_LAMELLIPODIUM_ORGANIZATION	3/345	53/43216	0.0314055	0.0179882	CORO1B/CD44/TWF1	3
GOBP_CELL_CELL_SIGNALING_BY_WNT	10/345	514/43216	0.0316198	0.0181109	IGFBP6/CSNK1D/ATP6AP2/APP/PPP2R1A/CSNK1E/UBC/PSMD9/CSNK2B/ILK	10
GOBP_POSITIVE_REGULATION_OF_REACTIVE_OXYGEN_SPECIES_METABOLIC_PROCESS	4/345	101/43216	0.0316198	0.0181109	IL1B/CLU/CDKN1A/GNAI3	4
GOBP_RESPONSE_TO_TYPE_I_INTERFERON	4/345	101/43216	0.0316198	0.0181109	SP100/SMPD1/HLA-B/HLA-E	4
GOBP_GLUCOCORTICOID_BIOSYNTHETIC_PROCESS	2/345	18/43216	0.0316713	0.0181404	HSD11B1/ATP1A1	2
GOBP_NUCLEAR_ENVELOPE_REASSEMBLY	2/345	18/43216	0.0316713	0.0181404	CHMP4B/PPP2R1A	2
GOBP_RESPONSE_TO_HEPATOCYTE_GROWTH_FACTOR	2/345	18/43216	0.0316713	0.0181404	RELA/APPL1	2
GOBP_STRESS_RESPONSE_TO_METAL_ION	2/345	18/43216	0.0316713	0.0181404	MT1X/MT2A	2
GOBP_CELLULAR_RESPONSE_TO_REACTIVE_OXYGEN_SPECIES	5/345	158/43216	0.031826	0.018229	BNIP3/RELA/OSER1/PINK1/ZNF277	5
GOBP_CELLULAR_DEFENSE_RESPONSE	3/345	54/43216	0.0327331	0.0187486	FOSL1/RELA/LGALS3BP	3
GOBP_REGULATION_OF_FATTY_ACID_BIOSYNTHETIC_PROCESS	3/345	54/43216	0.0327331	0.0187486	IL1B/TRIB3/ADIPOR1	3
GOBP_REGULATION_OF_INFLAMMATORY_RESPONSE	8/345	364/43216	0.0330736	0.0189437	SERPINE1/OSMR/IL1B/GRN/RELA/APP/METRNL/HLA-E	8
GOBP_LOCOMOTORY_BEHAVIOR	5/345	160/43216	0.033324	0.0190871	NPC1/HEXB/C1QL1/APP/HIPK2	5
GOBP_POSITIVE_REGULATION_OF_CELL_GROWTH	5/345	160/43216	0.033324	0.0190871	CRABP2/CIB1/VEGFA/GDI1/SDCBP	5
GOBP_INTERLEUKIN_1_MEDIATED_SIGNALING_PATHWAY	4/345	103/43216	0.0334215	0.019143	IL1B/RELA/UBC/PSMD9	4
GOBP_REGULATION_OF_NUCLEOCYTOPLASMIC_TRANSPORT	4/345	103/43216	0.0334215	0.019143	IL1B/ZPR1/SP100/CAMK1	4
GOBP_REGULATION_OF_WNT_SIGNALING_PATHWAY	8/345	365/43216	0.0334229	0.0191437	IGFBP6/CSNK1D/ATP6AP2/APP/PPP2R1A/CSNK1E/PSMD9/ILK	8
GOBP_MITOCHONDRIAL_OUTER_MEMBRANE_PERMEABILIZATION	3/345	55/43216	0.0341187	0.0195423	BNIP3/BNIP3L/VDAC2	3
GOBP_REGULATION_OF_AMYLOID_PRECURSOR_PROTEIN_CATABOLIC_PROCESS	3/345	55/43216	0.0341187	0.0195423	CLU/RELA/RTN4	3
GOBP_POSITIVE_REGULATION_OF_PROTEIN_CATABOLIC_PROCESS	6/345	225/43216	0.0341187	0.0195423	IL1B/CLU/CSNK1D/TRIB3/CSNK1E/BAG6	6
GOBP_ANTIGEN_PROCESSING_AND_PRESENTATION_OF_PEPTIDE_OR_POLYSACCHARIDE_ANTIGEN_VIA_MHC_CLASS_II	4/345	104/43216	0.0342754	0.019632	CTSL/CTSD/SEC13/ACTR1B	4
GOBP_POSITIVE_REGULATION_OF_UBIQUITIN_DEPENDENT_PROTEIN_CATABOLIC_PROCESS	4/345	104/43216	0.0342754	0.019632	CLU/CSNK1D/TRIB3/CSNK1E	4
GOBP_REGULATION_OF_CYCLIN_DEPENDENT_PROTEIN_KINASE_ACTIVITY	4/345	104/43216	0.0342754	0.019632	CCNG1/CDKN1A/CAMK2N1/CCNI	4
GOBP_REGULATION_OF_PATTERN_RECOGNITION_RECEPTOR_SIGNALING_PATHWAY	4/345	104/43216	0.0342754	0.019632	CD300A/NFKBIL1/APPL1/RTN4	4
GOBP_ANTIGEN_PROCESSING_AND_PRESENTATION_OF_ENDOGENOUS_PEPTIDE_ANTIGEN	2/345	19/43216	0.0344721	0.0197447	HLA-B/HLA-E	2
GOBP_COPULATION	2/345	19/43216	0.0344721	0.0197447	SERPINE2/PI3	2
GOBP_NEGATIVE_REGULATION_OF_NATURAL_KILLER_CELL_MEDIATED_IMMUNITY	2/345	19/43216	0.0344721	0.0197447	HLA-B/HLA-E	2
GOBP_REGULATION_OF_ERAD_PATHWAY	2/345	19/43216	0.0344721	0.0197447	UBXN1/BAG6	2
GOBP_REGULATION_OF_GLIAL_CELL_MIGRATION	2/345	19/43216	0.0344721	0.0197447	IDH2/CERS2	2
GOBP_NEGATIVE_REGULATION_OF_CELL_ADHESION	7/345	295/43216	0.0344721	0.0197447	SERPINE1/SERPINE2/VEGFA/ARG2/MAD1L1/LGALS3/CD300A	7
GOBP_REGULATION_OF_CELLULAR_RESPONSE_TO_GROWTH_FACTOR_STIMULUS	7/345	295/43216	0.0344721	0.0197447	IL1B/LTBP1/UBC/SDCBP/PDCD6/HIPK2/CD63	7
GOBP_INORGANIC_ION_TRANSMEMBRANE_TRANSPORT	14/345	860/43216	0.0344721	0.0197447	ERO1A/ITPR1/CATSPER1/SLC6A8/GLRX/CACNA1B/GSTO1/ATP1A1/G6PD/PMPCB/C15orf48/KCNG1/CD63/VDAC1	14
GOBP_LEUKOCYTE_DIFFERENTIATION	10/345	525/43216	0.0352227	0.0201746	IL1B/VEGFA/RRAS/CTSL/TMEM176B/APP/TPD52/GNAS/IL36B/HLA-B	10
GOBP_IMPORT_INTO_NUCLEUS	5/345	163/43216	0.0352227	0.0201746	TXNIP/ZPR1/CDKN1A/SEC13/APPL1	5
GOBP_HYDROGEN_PEROXIDE_METABOLIC_PROCESS	3/345	56/43216	0.0352862	0.020211	TPO/PINK1/PRDX4	3
GOBP_PROTEIN_HOMOTETRAMERIZATION	3/345	56/43216	0.0352862	0.020211	ALDOA/ACOT13/THG1L	3
GOBP_NUCLEIC_ACID_PHOSPHODIESTER_BOND_HYDROLYSIS	7/345	297/43216	0.0354827	0.0203235	POLD4/PLD3/DDB2/UBC/RNASET2/SND1/NOB1	7
GOBP_RESPONSE_TO_TEMPERATURE_STIMULUS	6/345	228/43216	0.0356287	0.0204071	ERO1A/HSPA8/CDKN1A/PDCD6/SEC13/METRNL	6
GOBP_NEURON_PROJECTION_EXTENSION	5/345	164/43216	0.0358915	0.0205577	SEMA4B/VEGFA/GDI1/CPNE1/RTN4	5
GOBP_POSITIVE_REGULATION_OF_CHROMOSOME_ORGANIZATION	5/345	164/43216	0.0358915	0.0205577	IL1B/VEGFA/WBP2/CCT8/PINK1	5
GOBP_CELL_SUBSTRATE_JUNCTION_ORGANIZATION	4/345	106/43216	0.0359459	0.0205888	VEGFA/LAMB3/CD151/LIMCH1	4
GOBP_INTEGRIN_MEDIATED_SIGNALING_PATHWAY	4/345	106/43216	0.0359459	0.0205888	TIMP1/CD63/ILK/CTNNA1	4
GOBP_CIRCULATORY_SYSTEM_PROCESS	11/345	610/43216	0.0363148	0.0208001	SLC2A1/ITPR1/VEGFA/ASPH/ATP6AP2/GLRX3/GSTO1/ATP1A1/ACTA2/CAMK2N1/SLC2A3	11
GOBP_RESPONSE_TO_NUTRIENT	5/345	165/43216	0.0365825	0.0209534	LDHA/RELA/STC2/PKM/EEF2	5
GOBP_NEGATIVE_REGULATION_OF_INTRACELLULAR_TRANSPORT	3/345	57/43216	0.0365825	0.0209534	SP100/LMAN1/GDI1	3
GOBP_NEGATIVE_REGULATION_OF_REPRODUCTIVE_PROCESS	3/345	57/43216	0.0365825	0.0209534	TIMP1/PRDX4/PAEP	3
GOBP_PLATELET_DERIVED_GROWTH_FACTOR_RECEPTOR_SIGNALING_PATHWAY	3/345	57/43216	0.0365825	0.0209534	TXNIP/PLAT/VEGFA	3
GOBP_POSITIVE_REGULATION_OF_INTERLEUKIN_8_PRODUCTION	3/345	57/43216	0.0365825	0.0209534	SERPINE1/IL1B/RELA	3
GOBP_HUMORAL_IMMUNE_RESPONSE	8/345	373/43216	0.0365825	0.0209534	IL1B/GPI/CLU/WFDC3/GAPDH/PI3/IL36RN/HLA-E	8
GOBP_NEGATIVE_REGULATION_OF_DEVELOPMENTAL_GROWTH	4/345	107/43216	0.0368302	0.0210954	SEMA4B/CDKN1A/G6PD/RTN4	4
GOBP_INTERLEUKIN_13_PRODUCTION	2/345	20/43216	0.0368639	0.0211146	ARG2/HLA-E	2
GOBP_NEGATIVE_REGULATION_OF_AMYLOID_PRECURSOR_PROTEIN_BIOSYNTHETIC_PROCESS	2/345	20/43216	0.0368639	0.0211146	BACE2/AATF	2
GOBP_NEGATIVE_REGULATION_OF_CALCIUM_MEDIATED_SIGNALING	2/345	20/43216	0.0368639	0.0211146	ITPR1/FHL2	2
GOBP_NEGATIVE_REGULATION_OF_MULTI_ORGANISM_PROCESS	2/345	20/43216	0.0368639	0.0211146	NFKBIL1/PAEP	2
GOBP_PORE_COMPLEX_ASSEMBLY	2/345	20/43216	0.0368639	0.0211146	CCT8/RTN4	2
GOBP_POSITIVE_REGULATION_OF_AMYLOID_BETA_FORMATION	2/345	20/43216	0.0368639	0.0211146	CLU/RELA	2
GOBP_POSITIVE_REGULATION_OF_PROTEIN_EXPORT_FROM_NUCLEUS	2/345	20/43216	0.0368639	0.0211146	IL1B/CAMK1	2
GOBP_REGULATION_OF_ARP2_3_COMPLEX_MEDIATED_ACTIN_NUCLEATION	2/345	20/43216	0.0368639	0.0211146	CORO1B/CTNNA2	2
GOBP_REGULATION_OF_HORMONE_BIOSYNTHETIC_PROCESS	2/345	20/43216	0.0368639	0.0211146	STC2/ATP1A1	2
GOBP_REGULATION_OF_SUPEROXIDE_ANION_GENERATION	2/345	20/43216	0.0368639	0.0211146	GNAI3/AATF	2
GOBP_RESPONSE_TO_CORTICOSTERONE	2/345	20/43216	0.0368639	0.0211146	FOSL1/CDKN1A	2
GOBP_RESPONSE_TO_MITOCHONDRIAL_DEPOLARISATION	2/345	20/43216	0.0368639	0.0211146	HK2/PINK1	2
GOBP_RESPONSE_TO_MURAMYL_DIPEPTIDE	2/345	20/43216	0.0368639	0.0211146	RELA/VIM	2
GOBP_MESENCHYMAL_CELL_DIFFERENTIATION	6/345	231/43216	0.0368639	0.0211146	SEMA4B/IL1B/SDCBP/PDCD6/RTN4/ADIPOR1	6
GOBP_TELENCEPHALON_DEVELOPMENT	6/345	231/43216	0.0368639	0.0211146	BNIP3/SLC2A1/BCL2A1/MBOAT7/DPCD/RTN4	6
GOBP_RESPONSE_TO_CATECHOLAMINE	4/345	108/43216	0.0374425	0.021446	ID1/APP/GNAI3/GNAS	4
GOBP_TUMOR_NECROSIS_FACTOR_SUPERFAMILY_CYTOKINE_PRODUCTION	5/345	167/43216	0.0376202	0.0215478	ARG2/CLU/APP/NFKBIL1/HLA-E	5
GOBP_PH_REDUCTION	3/345	58/43216	0.037662	0.0215717	GRN/ATP6AP2/RAB20	3
GOBP_MUSCLE_CELL_DEVELOPMENT	5/345	168/43216	0.03842	0.0220059	VEGFA/TNNT1/FHL2/DNER/G6PD	5
GOBP_RECEPTOR_METABOLIC_PROCESS	5/345	168/43216	0.03842	0.0220059	VEGFA/WDR54/SDCBP/CD63/RAB31	5
GOBP_DENDRITE_DEVELOPMENT	6/345	234/43216	0.0388735	0.0222657	TPBG/ID1/CAMK1/APP/DGKG/CTNNA2	6
GOBP_ACTIN_FILAMENT_DEPOLYMERIZATION	3/345	59/43216	0.0392292	0.0224694	CAPG/TWF1/TRIOBP	3
GOBP_REGULATION_OF_CARDIAC_CONDUCTION	3/345	59/43216	0.0392292	0.0224694	ITPR1/ASPH/ATP1A1	3
GOBP_REGULATION_OF_EXTRINSIC_APOPTOTIC_SIGNALING_PATHWAY_VIA_DEATH_DOMAIN_RECEPTORS	3/345	59/43216	0.0392292	0.0224694	SERPINE1/SP100/LGALS3	3
GOBP_CELL_CYCLE_ARREST	6/345	235/43216	0.0394724	0.0226087	MAP2K1/CDKN1A/TSG101/RRAGC/PPP1R15A/RRAGA	6
GOBP_REGULATION_OF_RECEPTOR_SIGNALING_PATHWAY_VIA_STAT	4/345	110/43216	0.0394724	0.0226087	PPP2R1A/CD300A/GGNBP2/ADIPOR1	4
GOBP_RIBOSOME_BIOGENESIS	7/345	306/43216	0.0396873	0.0227318	ZNF622/MRPL10/NOB1/NIFK/AATF/RPF2/RPS10	7
GOBP_POSITIVE_REGULATION_OF_DEVELOPMENTAL_GROWTH	5/345	170/43216	0.0396873	0.0227318	CRABP2/VEGFA/GDI1/BASP1/AGRN	5
GOBP_CERAMIDE_CATABOLIC_PROCESS	2/345	21/43216	0.0396873	0.0227318	HEXB/HEXA	2
GOBP_MATING_BEHAVIOR	2/345	21/43216	0.0396873	0.0227318	HEXB/APP	2
GOBP_POSITIVE_REGULATION_OF_NUCLEOTIDE_BIOSYNTHETIC_PROCESS	2/345	21/43216	0.0396873	0.0227318	ENO1/PINK1	2
GOBP_POSITIVE_REGULATION_OF_PHOSPHOPROTEIN_PHOSPHATASE_ACTIVITY	2/345	21/43216	0.0396873	0.0227318	CD300A/PPP1R15A	2
GOBP_REGULATION_OF_ATP_BIOSYNTHETIC_PROCESS	2/345	21/43216	0.0396873	0.0227318	ENO1/PINK1	2
GOBP_REGULATION_OF_CYTOPLASMIC_TRANSLATION	2/345	21/43216	0.0396873	0.0227318	PKM/EEF2	2
GOBP_REGULATION_OF_LONG_TERM_NEURONAL_SYNAPTIC_PLASTICITY	2/345	21/43216	0.0396873	0.0227318	APP/SYNGR1	2
GOBP_VASCULAR_WOUND_HEALING	2/345	21/43216	0.0396873	0.0227318	SERPINE1/VEGFA	2
GOBP_VIRAL_BUDDING_VIA_HOST_ESCRT_COMPLEX	2/345	21/43216	0.0396873	0.0227318	CHMP4B/TSG101	2
GOBP_REGULATION_OF_PROTEIN_MODIFICATION_BY_SMALL_PROTEIN_CONJUGATION_OR_REMOVAL	6/345	236/43216	0.039772	0.0227803	RELA/TRIB3/PDCD6/UBXN1/PINK1/CAMLG	6
GOBP_NEGATIVE_REGULATION_OF_HORMONE_SECRETION	3/345	60/43216	0.0403953	0.0231373	IL1B/PFKL/PSMD9	3
GOBP_PURINE_NUCLEOSIDE_METABOLIC_PROCESS	3/345	60/43216	0.0403953	0.0231373	GNAI3/MACROD1/IMPDH2	3
GOBP_REGULATION_OF_CELL_AGING	3/345	60/43216	0.0403953	0.0231373	ARG2/NEK6/ZNF277	3
GOBP_REGULATION_OF_CELL_DIVISION	5/345	171/43216	0.0403953	0.0231373	TXNIP/CIB1/IL1B/VEGFA/TGFA	5
GOBP_REGULATION_OF_PEPTIDE_SECRETION	7/345	308/43216	0.0404736	0.0231821	SLC2A1/ITPR1/IL1B/PFKL/IDH2/PSMD9/CAMK2N1	7
GOBP_NEGATIVE_REGULATION_OF_CELLULAR_PROTEIN_LOCALIZATION	4/345	112/43216	0.0412564	0.0236305	SP100/LMAN1/GDI1/CTNNA1	4
GOBP_ANTIBACTERIAL_HUMORAL_RESPONSE	3/345	61/43216	0.0420288	0.0240729	WFDC3/PI3/HLA-E	3
GOBP_POSITIVE_REGULATION_OF_NUCLEOCYTOPLASMIC_TRANSPORT	3/345	61/43216	0.0420288	0.0240729	IL1B/ZPR1/CAMK1	3
GOBP_RESPONSE_TO_CADMIUM_ION	3/345	61/43216	0.0420288	0.0240729	MT1X/NPC1/MT2A	3
GOBP_REGULATION_OF_ACTIN_FILAMENT_BASED_PROCESS	8/345	386/43216	0.0422333	0.0241901	CAPG/CORO1B/ID1/LIMCH1/TWF1/CTNNA2/ATP1A1/TRIOBP	8
GOBP_REGULATION_OF_INNATE_IMMUNE_RESPONSE	7/345	311/43216	0.0422584	0.0242045	GRN/RELA/PSMD9/APPL1/CADM1/HLA-B/HLA-E	7
GOBP_EOSINOPHIL_MIGRATION	2/345	22/43216	0.0425296	0.0243598	LGALS3/CD300A	2
GOBP_EXTRACELLULAR_VESICLE_BIOGENESIS	2/345	22/43216	0.0425296	0.0243598	TSG101/SDCBP	2
GOBP_GLUTATHIONE_DERIVATIVE_METABOLIC_PROCESS	2/345	22/43216	0.0425296	0.0243598	GSTM3/GSTO1	2
GOBP_NEGATIVE_REGULATION_OF_INTERLEUKIN_17_PRODUCTION	2/345	22/43216	0.0425296	0.0243598	ARG2/IL36RN	2
GOBP_NEGATIVE_REGULATION_OF_LEUKOCYTE_MEDIATED_CYTOTOXICITY	2/345	22/43216	0.0425296	0.0243598	HLA-B/HLA-E	2
GOBP_NEGATIVE_REGULATION_OF_PHAGOCYTOSIS	2/345	22/43216	0.0425296	0.0243598	CD300A/APPL1	2
GOBP_NUCLEOTIDE_EXCISION_REPAIR_DNA_DUPLEX_UNWINDING	2/345	22/43216	0.0425296	0.0243598	DDB2/UBC	2
GOBP_POSITIVE_REGULATION_OF_PROTEIN_DEACETYLATION	2/345	22/43216	0.0425296	0.0243598	VEGFA/PINK1	2
GOBP_POSITIVE_REGULATION_OF_TRANSCRIPTION_FROM_RNA_POLYMERASE_II_PROMOTER_INVOLVED_IN_CELLULAR_RESPONSE_TO_CHEMICAL_STIMULUS	2/345	22/43216	0.0425296	0.0243598	VEGFA/RELA	2
GOBP_RESPONSE_TO_HYPEROXIA	2/345	22/43216	0.0425296	0.0243598	BNIP3/CDKN1A	2
GOBP_TELENCEPHALON_GLIAL_CELL_MIGRATION	2/345	22/43216	0.0425296	0.0243598	MBOAT7/RTN4	2
GOBP_AXON_EXTENSION	4/345	114/43216	0.0430764	0.024673	SEMA4B/VEGFA/GDI1/RTN4	4
GOBP_CELLULAR_MONOVALENT_INORGANIC_CATION_HOMEOSTASIS	4/345	114/43216	0.0430764	0.024673	GRN/ATP6AP2/RAB20/ATP1A1	4
GOBP_ADULT_LOCOMOTORY_BEHAVIOR	3/345	62/43216	0.0432021	0.024745	NPC1/APP/HIPK2	3
GOBP_PLATELET_AGGREGATION	3/345	62/43216	0.0432021	0.024745	SERPINE2/GNAS/ILK	3
GOBP_POSITIVE_REGULATION_OF_CELL_KILLING	3/345	62/43216	0.0432021	0.024745	CADM1/HLA-B/HLA-E	3
GOBP_POSITIVE_REGULATION_OF_PROTEIN_KINASE_B_SIGNALING	5/345	175/43216	0.0432773	0.024788	TPBG/PINK1/CPNE1/TGFA/RTN4	5
GOBP_RECEPTOR_SIGNALING_PATHWAY_VIA_STAT	5/345	175/43216	0.0432773	0.024788	PPP2R1A/CD300A/STAMBP/GGNBP2/ADIPOR1	5
GOBP_REGULATION_OF_MUSCLE_SYSTEM_PROCESS	6/345	243/43216	0.0441512	0.0252886	TNNT1/ENO1/GLRX3/GSTO1/ATP1A1/G6PD	6
GOBP_CHAPERONE_MEDIATED_PROTEIN_FOLDING	3/345	63/43216	0.0447786	0.0256479	ERO1A/CLU/HSPA8	3
GOBP_NEGATIVE_REGULATION_OF_ACTIN_FILAMENT_POLYMERIZATION	3/345	63/43216	0.0447786	0.0256479	CAPG/TWF1/TRIOBP	3
GOBP_POSITIVE_REGULATION_OF_GLIOGENESIS	3/345	63/43216	0.0447786	0.0256479	SERPINE2/IL1B/RELA	3
GOBP_POSITIVE_REGULATION_OF_MONONUCLEAR_CELL_MIGRATION	3/345	63/43216	0.0447786	0.0256479	SERPINE1/APP/LGALS3	3
GOBP_REGULATION_OF_PROTEIN_MATURATION	3/345	63/43216	0.0447786	0.0256479	SERPINE1/SERPINE2/ENO1	3
GOBP_NEGATIVE_REGULATION_OF_DNA_BINDING_TRANSCRIPTION_FACTOR_ACTIVITY	5/345	177/43216	0.0449767	0.0257614	ID3/ID1/SP100/EGLN1/NFKBIL1	5
GOBP_COLLATERAL_SPROUTING	2/345	23/43216	0.0454379	0.0260256	CRABP2/APP	2
GOBP_EMBRYONIC_HEMOPOIESIS	2/345	23/43216	0.0454379	0.0260256	VEGFA/TPO	2
GOBP_NUCLEOTIDE_EXCISION_REPAIR_DNA_GAP_FILLING	2/345	23/43216	0.0454379	0.0260256	POLD4/UBC	2
GOBP_PROTEIN_TARGETING_TO_LYSOSOME	2/345	23/43216	0.0454379	0.0260256	CLU/HSPA8	2
GOBP_PURINE_NUCLEOSIDE_MONOPHOSPHATE_BIOSYNTHETIC_PROCESS	2/345	23/43216	0.0454379	0.0260256	AMPD3/IMPDH2	2
GOBP_REGULATION_OF_MEMBRANE_PROTEIN_ECTODOMAIN_PROTEOLYSIS	2/345	23/43216	0.0454379	0.0260256	IL1B/TIMP1	2
GOBP_RESPONSE_TO_THYROID_HORMONE	2/345	23/43216	0.0454379	0.0260256	CTSL/CTSB	2
GOBP_VACUOLAR_ACIDIFICATION	2/345	23/43216	0.0454379	0.0260256	GRN/ATP6AP2	2
GOBP_RESPONSE_TO_LIGHT_STIMULUS	7/345	318/43216	0.0458012	0.0262337	RELA/TIMP1/DDB2/APP/CDKN1A/SMPD1/MMP1	7
GOBP_RESPONSE_TO_TUMOR_NECROSIS_FACTOR	7/345	319/43216	0.0464786	0.0266217	CIB1/RELA/PSMD9/IGBP1/SMPD1/CPNE1/ILK	7
GOBP_POSITIVE_REGULATION_OF_WNT_SIGNALING_PATHWAY	5/345	179/43216	0.04655	0.0266626	CSNK1D/ATP6AP2/CSNK1E/PSMD9/ILK	5
GOBP_UROGENITAL_SYSTEM_DEVELOPMENT	7/345	320/43216	0.0471214	0.0269899	VEGFA/ARG2/ID3/PSAP/BASP1/ACTA2/BAG6	7
GOBP_MUSCLE_ADAPTATION	4/345	118/43216	0.0472746	0.0270776	IL1B/TNNT1/GLRX3/G6PD	4
GOBP_NEGATIVE_REGULATION_OF_INNATE_IMMUNE_RESPONSE	3/345	65/43216	0.0480444	0.0275185	GRN/HLA-B/HLA-E	3
GOBP_RESPONSE_TO_ACID_CHEMICAL	4/345	119/43216	0.0484918	0.0277748	VEGFA/RELA/RRAGC/RRAGA	4
GOBP_SEQUESTERING_OF_CALCIUM_ION	4/345	119/43216	0.0484918	0.0277748	ERO1A/ITPR1/GSTO1/HSP90B1	4
GOBP_CARBOHYDRATE_PHOSPHORYLATION	2/345	24/43216	0.048751	0.0279233	HK2/HK1	2
GOBP_CELLULAR_RESPONSE_TO_ZINC_ION	2/345	24/43216	0.048751	0.0279233	MT1X/MT2A	2
GOBP_GTP_METABOLIC_PROCESS	2/345	24/43216	0.048751	0.0279233	GNAI3/IMPDH2	2
GOBP_MITOPHAGY	2/345	24/43216	0.048751	0.0279233	PINK1/VDAC1	2
GOBP_RESPONSE_TO_MISFOLDED_PROTEIN	2/345	24/43216	0.048751	0.0279233	CLU/BAG6	2
GOBP_CELLULAR_RESPONSE_TO_HEAT	4/345	120/43216	0.0493482	0.0282653	HSPA8/CDKN1A/PDCD6/SEC13	4
GOBP_ERYTHROCYTE_HOMEOSTASIS	4/345	120/43216	0.0493482	0.0282653	VEGFA/SMAP1/G6PD/HIPK2	4
GOBP_NUCLEAR_TRANSCRIBED_MRNA_CATABOLIC_PROCESS_NONSENSE_MEDIATED_DECAY	4/345	120/43216	0.0493482	0.0282653	RPL17/PPP2R1A/EIF3E/RPS10	4
GOBP_REGULATION_OF_PROTEIN_LOCALIZATION_TO_CELL_PERIPHERY	4/345	120/43216	0.0493482	0.0282653	CIB1/LGALS3/APPL1/STX8	4
GOBP_ADHERENS_JUNCTION_ORGANIZATION	3/345	66/43216	0.0493482	0.0282653	VEGFA/CADM1/CTNNA1	3
GOBP_ENDOTHELIAL_CELL_DEVELOPMENT	3/345	66/43216	0.0493482	0.0282653	IL1B/GSTM3/VEGFA	3
GOBP_NEGATIVE_REGULATION_OF_AXONOGENESIS	3/345	66/43216	0.0493482	0.0282653	SEMA4B/GDI1/RTN4	3
GOBP_REGULATION_OF_ANTIGEN_RECEPTOR_MEDIATED_SIGNALING_PATHWAY	3/345	66/43216	0.0493482	0.0282653	RELA/LGALS3/CD300A	3
GOBP_REGULATION_OF_CELLULAR_RESPONSE_TO_INSULIN_STIMULUS	3/345	66/43216	0.0493482	0.0282653	IL1B/RELA/ADIPOR1	3
GOBP_PEPTIDE_SECRETION	8/345	401/43216	0.049389	0.0282887	SLC2A1/ITPR1/IL1B/PFKL/IDH2/PSMD9/CAMK2N1/PTPRN	8
GOBP_ORGANELLE_FISSION	9/345	481/43216	0.0493974	0.0282935	BNIP3/IL1B/MAD1L1/NEK6/CHMP4B/PPP2R1A/PINK1/BAG6/TGFA	9
GOBP_DNA_REPAIR	10/345	564/43216	0.0496263	0.0284246	CIB1/POLD4/SFR1/DDB2/CSNK1E/CINP/UBC/GPS1/SWI5/PPIE	10
GOBP_REGULATION_OF_ACTIN_FILAMENT_LENGTH	5/345	183/43216	0.0497409	0.0284902	CAPG/CORO1B/TWF1/CTNNA2/TRIOBP	5
a Number of input genes overlapping with gene set divided by the total number of input genes
b Number of background genes overlapping with gene set divided by the total number of background genes
c A cutoff of adjusted p-value < 0.05 was used for selection of significantly enriched terms using hypergeometric test

## Sheet: G. Reactome module 2
Table S4. Genes differentially expressed across pseudo-time.
G. Significantly enriched terms from the Reactome gene set collection for the module 2 genes.
Gene set ID	Gene Ratioa	Background Ratiob	Adjusted p-valuec	q-value	Gene names	Count
REACTOME_NEUTROPHIL_DEGRANULATION	51/272	476/43216	5.39477e-44	2.84275e-44	ALDOC/CD68/CYSTM1/ALDOA/GPI/PFKL/PSAP/CD44/QSOX1/HEXB/CPNE3/PDXK/GRN/PYGL/KCMF1/CTSB/LTA4H/ATP6AP2/SERPINB6/NPC2/CTSA/PLAUR/CTSD/HSPA8/PGAM1/ERP44/FTL/PKM/CCT8/EEF2/SDCBP/RNASET2/LGALS3/PGM1/CD300A/DDOST/CSNK2B/CPNE1/BRI3/SYNGR1/PRDX4/CD63/DPP7/ACTR1B/AMPD3/PPIE/IMPDH2/SLC2A3/RAB31/HLA-B/GDI2	51
REACTOME_INNATE_IMMUNE_SYSTEM	66/272	1114/43216	9.28497e-42	4.89268e-42	TXNIP/ALDOC/CD68/CYSTM1/ITPR1/IL1B/ALDOA/GPI/PFKL/CTSL/CLU/PSAP/PLD3/CD44/MAP2K1/QSOX1/HEXB/CPNE3/PDXK/GRN/PYGL/KCMF1/CTSB/LTA4H/ATP6AP2/RELA/SERPINB6/NPC2/CTSA/PLAUR/CTSD/HSPA8/APP/PGAM1/PPP2R1A/ERP44/FTL/UBC/PI3/PKM/CCT8/PSMD9/EEF2/SDCBP/RNASET2/LGALS3/PGM1/CD300A/HSP90B1/DDOST/CSNK2B/CPNE1/BRI3/SYNGR1/PRDX4/CD63/DPP7/ACTR1B/AMPD3/PPIE/IMPDH2/SLC2A3/RAB31/HLA-B/HLA-E/GDI2	66
REACTOME_METABOLISM_OF_CARBOHYDRATES	31/272	293/43216	4.66898e-26	2.4603e-26	ENO2/ALDOC/PGK1/SLC2A1/ALDOA/GPI/PFKL/CD44/HK2/HK1/HEXB/PFKP/TKT/PYGL/CRYL1/GAPDH/HEXA/CHPF/SLC35B2/PGAM1/PPP2R1A/ENO1/UGP2/UBC/PKM/GNPDA1/G6PD/PGM1/SEC13/B3GAT3/AGRN	31
REACTOME_POST_TRANSLATIONAL_PROTEIN_MODIFICATION	49/272	1433/43216	7.85294e-20	4.13808e-20	KDELR3/P4HB/NGLY1/QSOX1/SP100/LMAN1/CSNK1D/MPI/APLP2/RELA/PDIA3/STC2/FBXO17/KDELR2/LTBP1/TIMP1/CTSA/DDB2/PLAUR/HSPA8/RAB20/APP/NUCB1/UBC/VDAC2/DHPS/PSMD9/EEF2/GPS1/UBE2E1/HSP90B1/DDOST/UBXN1/SEC13/RTN4RL2/STAMBP/KDELR1/CALU/PDIA6/PIGT/NUDT14/TMEM132A/TMED3/HIPK2/RRAGA/TUBB6/TGFA/RAB31/VDAC1	49
REACTOME_GLYCOLYSIS	16/272	72/43216	1.94913e-18	1.02709e-18	ENO2/ALDOC/PGK1/ALDOA/GPI/PFKL/HK2/HK1/PFKP/GAPDH/PGAM1/PPP2R1A/ENO1/PKM/GNPDA1/SEC13	16
REACTOME_GLUCOSE_METABOLISM	16/272	92/43216	1.11246e-16	5.86209e-17	ENO2/ALDOC/PGK1/ALDOA/GPI/PFKL/HK2/HK1/PFKP/GAPDH/PGAM1/PPP2R1A/ENO1/PKM/GNPDA1/SEC13	16
REACTOME_HEMOSTASIS	29/272	676/43216	7.83914e-14	4.1308e-14	SERPINE1/SERPINE2/PLAT/ITPR1/SLC16A3/VEGFA/ALDOA/CLU/PSAP/CD44/QSOX1/MAGED2/APLP2/PROCR/SERPINB6/TIMP1/PLAUR/APP/PPP2R1A/GNAI3/CHID1/DGKG/GNAS/CALU/MMP1/CD63/TUBB6/SCCPDH/LGALS3BP	29
REACTOME_REGULATION_OF_INSULIN_LIKE_GROWTH_FACTOR_IGF_TRANSPORT_AND_UPTAKE_BY_INSULIN_LIKE_GROWTH_FACTOR_BINDING_PROTEINS_IGFBPS	15/272	124/43216	2.95058e-13	1.5548e-13	P4HB/IGFBP6/QSOX1/PAPPA/APLP2/STC2/LTBP1/TIMP1/APP/NUCB1/HSP90B1/CALU/PDIA6/TMEM132A/MMP1	15
REACTOME_RESPONSE_TO_ELEVATED_PLATELET_CYTOSOLIC_CA2	15/272	131/43216	6.03644e-13	3.18088e-13	SERPINE1/VEGFA/ALDOA/CLU/PSAP/QSOX1/MAGED2/APLP2/TIMP1/APP/CHID1/CALU/CD63/SCCPDH/LGALS3BP	15
REACTOME_CYTOKINE_SIGNALING_IN_IMMUNE_SYSTEM	28/272	719/43216	1.96426e-12	1.03506e-12	OSMR/IL1B/VEGFA/P4HB/CD44/MAP2K1/SP100/RELA/EIF4A2/TIMP1/HSPA8/APP/PPP2R1A/CDKN1A/UBC/GSTO1/PSMD9/IL36RN/UBE2E1/HSP90B1/SEC13/IL36B/MMP1/MT2A/VIM/AIP/HLA-B/HLA-E	28
REACTOME_AUTOPHAGY	15/272	151/43216	4.17058e-12	2.19767e-12	GABARAP/WIPI1/CHMP4B/HSPA8/TSG101/UBC/PLIN3/CSNK2B/PINK1/RRAGC/RRAGA/WDR45/TUBB6/VIM/VDAC1	15
REACTOME_PLATELET_ACTIVATION_SIGNALING_AND_AGGREGATION	18/272	260/43216	6.15413e-12	3.2429e-12	SERPINE1/ITPR1/VEGFA/ALDOA/CLU/PSAP/QSOX1/MAGED2/APLP2/TIMP1/APP/GNAI3/CHID1/DGKG/CALU/CD63/SCCPDH/LGALS3BP	18
REACTOME_CELLULAR_RESPONSES_TO_EXTERNAL_STIMULI	26/272	706/43216	4.74285e-11	2.49922e-11	TXNIP/CA9/ERO1A/VEGFA/MT1X/P4HB/ID1/RPL17/RELA/TRIB3/HSPA8/BLVRB/CDKN1A/UBC/EGLN1/PSMD9/UBE2E1/SEC13/CSNK2B/RRAGC/PPP1R15A/MT2A/RRAGA/TUBB6/HM13/RPS10	26
REACTOME_METABOLISM_OF_LIPIDS	25/272	740/43216	7.40805e-10	3.90364e-10	HILPDA/FHL2/PSAP/PLD3/HEXB/CPNE3/DHCR7/HSD11B1/MBOAT7/ECI2/LTA4H/CTSA/ACOT13/FDXR/TRIB3/HEXA/PLIN3/CERS2/SMPD1/CSNK2B/CPNE1/FDFT1/KDSR/CHPT1/MED10	25
REACTOME_ASPARAGINE_N_LINKED_GLYCOSYLATION	17/272	304/43216	7.40805e-10	3.90364e-10	KDELR3/NGLY1/LMAN1/CSNK1D/MPI/PDIA3/KDELR2/CTSA/UBC/DDOST/UBXN1/SEC13/KDELR1/NUDT14/TMED3/TUBB6/TGFA	17
REACTOME_MEMBRANE_TRAFFICKING	23/272	628/43216	9.60618e-10	5.06194e-10	KDELR3/GABARAP/LMAN1/CSNK1D/KDELR2/CHMP4B/HSPA8/APP/FTL/GDI1/TSG101/UBC/TPD52/PLIN3/GPS1/SEC13/KDELR1/AP3S1/TMED3/TUBB6/TGFA/RAB31/GDI2	23
REACTOME_SIGNALING_BY_INTERLEUKINS	20/272	463/43216	1.07536e-09	5.66658e-10	OSMR/IL1B/VEGFA/P4HB/MAP2K1/RELA/TIMP1/HSPA8/APP/PPP2R1A/CDKN1A/UBC/GSTO1/PSMD9/IL36RN/HSP90B1/IL36B/MMP1/VIM/AIP	20
REACTOME_GLUCONEOGENESIS	8/272	34/43216	1.62381e-09	8.55661e-10	ENO2/ALDOC/PGK1/ALDOA/GPI/GAPDH/PGAM1/ENO1	8
REACTOME_VESICLE_MEDIATED_TRANSPORT	24/272	723/43216	2.18626e-09	1.15204e-09	KDELR3/GABARAP/LMAN1/CSNK1D/KDELR2/CHMP4B/HSPA8/APP/FTL/GDI1/TSG101/UBC/TPD52/PLIN3/GPS1/HSP90B1/SEC13/KDELR1/AP3S1/TMED3/TUBB6/TGFA/RAB31/GDI2	24
REACTOME_INFECTIOUS_DISEASE	26/272	924/43216	1.12066e-08	5.90526e-09	TXNIP/PARP16/PGK1/ITPR1/IL1B/VEGFA/CTSL/MAP2K1/RPL17/RELA/CHMP4B/APP/GRSF1/GNAI3/ENO1/TSG101/UBC/PSMD9/ATP1A1/EEF2/DDOST/GNAS/SEC13/TUBB6/IMPDH2/RPS10	26
REACTOME_EXTRACELLULAR_MATRIX_ORGANIZATION	15/272	301/43216	4.23825e-08	2.23333e-08	SERPINE1/P4HA1/P4HB/CTSL/CD44/LAMB3/CTSB/CD151/LTBP1/TIMP1/CTSD/APP/PLOD1/MMP1/AGRN	15
REACTOME_TRANSLATION	14/272	295/43216	2.73381e-07	1.44057e-07	EEF1A2/EEF1G/RPL17/EIF4A2/EIF3D/EIF3M/EEF2/MRPL10/DDOST/EIF3E/EIF3H/RPS10/EIF3L/OXA1L	14
REACTOME_DISSOLUTION_OF_FIBRIN_CLOT	5/272	13/43216	4.2685e-07	2.24927e-07	SERPINE1/SERPINE2/PLAT/SERPINB6/PLAUR	5
REACTOME_ADAPTIVE_IMMUNE_SYSTEM	22/272	825/43216	6.10672e-07	3.21791e-07	ITPR1/CTSL/CTSB/RELA/PDIA3/FBXO17/CTSA/CTSD/TRIB3/PPP2R1A/UBC/NPEPPS/LAIR2/PSMD9/CD300A/UBE2E1/SEC13/RNF114/TUBB6/ACTR1B/HLA-B/HLA-E	22
REACTOME_SELECTIVE_AUTOPHAGY	8/272	82/43216	1.76828e-06	9.31786e-07	HSPA8/UBC/PLIN3/CSNK2B/PINK1/TUBB6/VIM/VDAC1	8
REACTOME_PYRUVATE_METABOLISM_AND_CITRIC_ACID_TCA_CYCLE	7/272	55/43216	1.82365e-06	9.60967e-07	SLC16A3/LDHA/IDH2/PDK1/SDHA/IDH3G/VDAC1	7
REACTOME_LATE_ENDOSOMAL_MICROAUTOPHAGY	6/272	34/43216	2.11029e-06	1.11201e-06	CHMP4B/HSPA8/TSG101/UBC/PLIN3/VIM	6
REACTOME_TRANSCRIPTIONAL_REGULATION_BY_TP53	14/272	363/43216	2.84639e-06	1.49989e-06	NDRG1/BNIP3L/GPI/CCNG1/DDIT4/DDB2/PPP2R1A/CDKN1A/UBC/G6PD/CSNK2B/RRAGC/HIPK2/RRAGA	14
REACTOME_ACTIVATION_OF_THE_MRNA_UPON_BINDING_OF_THE_CAP_BINDING_COMPLEX_AND_EIFS_AND_SUBSEQUENT_BINDING_TO_43S	7/272	60/43216	3.02936e-06	1.59631e-06	EIF4A2/EIF3D/EIF3M/EIF3E/EIF3H/RPS10/EIF3L	7
REACTOME_RNA_POLYMERASE_II_TRANSCRIPTION	27/272	1374/43216	5.99211e-06	3.15752e-06	TXNIP/NDRG1/SERPINE1/BNIP3L/VEGFA/GPI/CTSL/CCNG1/RELA/DDIT4/DDB2/PPP2R1A/CDKN1A/UBC/PSMD9/G6PD/LGALS3/UBE2E1/CSNK2B/PINK1/RRAGC/HIPK2/ZNF560/RRAGA/TGFA/SLC2A3/MED10	27
REACTOME_TRANSPORT_OF_SMALL_MOLECULES	19/272	728/43216	6.35359e-06	3.348e-06	SLC2A1/SLC16A3/P4HB/NPC1/ASPH/SLC22A18/NPC2/SLC35B2/FTL/UBC/SLCO4A1/VDAC2/GLRX3/PSMD9/ATP1A1/PMPCB/GNAS/SLC2A3/VDAC1	19
REACTOME_INTERLEUKIN_4_AND_INTERLEUKIN_13_SIGNALING	8/272	111/43216	1.46238e-05	7.70593e-06	IL1B/VEGFA/TIMP1/HSPA8/CDKN1A/HSP90B1/MMP1/VIM	8
REACTOME_ER_TO_GOLGI_ANTEROGRADE_TRANSPORT	9/272	155/43216	1.7332e-05	9.13301e-06	KDELR3/LMAN1/CSNK1D/KDELR2/SEC13/KDELR1/TMED3/TUBB6/TGFA	9
REACTOME_SIGNALING_BY_RECEPTOR_TYROSINE_KINASES	15/272	504/43216	2.2188e-05	1.16919e-05	FLT1/PLAT/ITPR1/VEGFA/ID3/MAP2K1/ID1/LAMB3/FOSL1/SHB/TRIB3/PPP2R1A/UBC/TGFA/CTNNA1	15
REACTOME_EUKARYOTIC_TRANSLATION_INITIATION	8/272	120/43216	2.42342e-05	1.27701e-05	RPL17/EIF4A2/EIF3D/EIF3M/EIF3E/EIF3H/RPS10/EIF3L	8
REACTOME_PROTEIN_LOCALIZATION	9/272	164/43216	2.54719e-05	1.34223e-05	ECI2/APP/UBC/PMPCB/SAMM50/BAG6/IDH3G/VDAC1/CAMLG	9
REACTOME_COLLAGEN_FORMATION	7/272	90/43216	3.80859e-05	2.00692e-05	P4HA1/P4HB/CTSL/LAMB3/CTSB/CD151/PLOD1	7
REACTOME_SPHINGOLIPID_METABOLISM	7/272	90/43216	3.80859e-05	2.00692e-05	PSAP/HEXB/CTSA/HEXA/CERS2/SMPD1/KDSR	7
REACTOME_TRANSPORT_TO_THE_GOLGI_AND_SUBSEQUENT_MODIFICATION	9/272	186/43216	6.65016e-05	3.50428e-05	KDELR3/LMAN1/CSNK1D/KDELR2/SEC13/KDELR1/TMED3/TUBB6/TGFA	9
REACTOME_INTERLEUKIN_1_FAMILY_SIGNALING	8/272	140/43216	6.76188e-05	3.56315e-05	IL1B/MAP2K1/RELA/APP/UBC/PSMD9/IL36RN/IL36B	8
REACTOME_SARS_COV_INFECTIONS	8/272	146/43216	9.01054e-05	4.74807e-05	PARP16/VEGFA/CTSL/CHMP4B/UBC/ATP1A1/DDOST/IMPDH2	8
REACTOME_CIRCADIAN_CLOCK	6/272	70/43216	0.00010941	5.76533e-05	SERPINE1/NAMPT/CSNK1D/CSNK1E/UBC/DBP	6
REACTOME_INTERFERON_SIGNALING	9/272	203/43216	0.00012282	6.47195e-05	CD44/SP100/EIF4A2/UBC/UBE2E1/SEC13/MT2A/HLA-B/HLA-E	9
REACTOME_TOLL_LIKE_RECEPTOR_CASCADES	8/272	155/43216	0.000130554	6.87947e-05	CTSL/MAP2K1/CTSB/RELA/APP/PPP2R1A/UBC/HSP90B1	8
REACTOME_CELLULAR_RESPONSE_TO_CHEMICAL_STRESS	8/272	160/43216	0.000161115	8.48987e-05	TXNIP/ERO1A/P4HB/BLVRB/UBC/PSMD9/CSNK2B/HM13	8
REACTOME_GLYCOSPHINGOLIPID_METABOLISM	5/272	45/43216	0.000171842	9.05512e-05	PSAP/HEXB/CTSA/HEXA/SMPD1	5
REACTOME_CHAPERONE_MEDIATED_AUTOPHAGY	4/272	22/43216	0.00018244	9.61359e-05	HSPA8/UBC/PLIN3/VIM	4
REACTOME_VITAMIN_C_ASCORBATE_METABOLISM	3/272	8/43216	0.00023468	0.000123664	SLC2A1/GSTO1/SLC2A3	3
REACTOME_GLYCOSAMINOGLYCAN_METABOLISM	7/272	124/43216	0.000248142	0.000130758	CD44/HEXB/HEXA/CHPF/SLC35B2/B3GAT3/AGRN	7
REACTOME_CELL_CYCLE_MITOTIC	14/272	560/43216	0.000251138	0.000132336	POLD4/CSNK1D/MAD1L1/NEK6/CHMP4B/PPP2R1A/CDKN1A/CSNK1E/UBC/PSMD9/UBE2E1/SEC13/CSNK2B/TUBB6	14
REACTOME_M_PHASE	12/272	416/43216	0.000251138	0.000132336	CSNK1D/MAD1L1/NEK6/CHMP4B/PPP2R1A/CSNK1E/UBC/PSMD9/UBE2E1/SEC13/CSNK2B/TUBB6	12
REACTOME_CHONDROITIN_SULFATE_DERMATAN_SULFATE_METABOLISM	5/272	50/43216	0.000254588	0.000134154	HEXB/HEXA/CHPF/B3GAT3/AGRN	5
REACTOME_MHC_CLASS_II_ANTIGEN_PRESENTATION	7/272	126/43216	0.000254588	0.000134154	CTSL/CTSB/CTSA/CTSD/SEC13/TUBB6/ACTR1B	7
REACTOME_ANTIGEN_PRESENTATION_FOLDING_ASSEMBLY_AND_PEPTIDE_LOADING_OF_CLASS_I_MHC	4/272	25/43216	0.000270547	0.000142564	PDIA3/SEC13/HLA-B/HLA-E	4
REACTOME_THE_CITRIC_ACID_TCA_CYCLE_AND_RESPIRATORY_ELECTRON_TRANSPORT	8/272	178/43216	0.000285823	0.000150613	SLC16A3/LDHA/IDH2/PDK1/UQCRC2/SDHA/IDH3G/VDAC1	8
REACTOME_PURINERGIC_SIGNALING_IN_LEISHMANIASIS_INFECTION	4/272	26/43216	0.000306795	0.000161664	TXNIP/IL1B/RELA/APP	4
REACTOME_GLYCOGEN_METABOLISM	4/272	27/43216	0.000352084	0.000185529	PYGL/UGP2/UBC/PGM1	4
REACTOME_DISEASES_OF_METABOLISM	9/272	245/43216	0.000402679	0.00021219	HEXB/MPI/CTSA/FDXR/HEXA/UBC/PGM1/B3GAT3/AGRN	9
REACTOME_INTRACELLULAR_SIGNALING_BY_SECOND_MESSENGERS	10/272	307/43216	0.000402679	0.00021219	ITPR1/TRIB3/PPP2R1A/CDKN1A/UBC/PSMD9/CSNK2B/RRAGC/RRAGA/TGFA	10
REACTOME_METABOLISM_OF_VITAMINS_AND_COFACTORS	8/272	189/43216	0.000402679	0.00021219	PARP16/SLC2A1/NAMPT/PDXK/GSTO1/AGRN/SLC2A3/LRP10	8
REACTOME_CLASS_I_MHC_MEDIATED_ANTIGEN_PROCESSING_PRESENTATION	11/272	377/43216	0.000426859	0.000224931	CTSL/PDIA3/FBXO17/UBC/NPEPPS/PSMD9/UBE2E1/SEC13/RNF114/HLA-B/HLA-E	11
REACTOME_DEGRADATION_OF_THE_EXTRACELLULAR_MATRIX	7/272	140/43216	0.000426859	0.000224931	CTSL/CD44/LAMB3/CTSB/TIMP1/CTSD/MMP1	7
REACTOME_MITOPHAGY	4/272	29/43216	0.000426859	0.000224931	UBC/CSNK2B/PINK1/VDAC1	4
REACTOME_DISEASES_OF_GLYCOSYLATION	7/272	142/43216	0.000455759	0.00024016	HEXB/MPI/CTSA/HEXA/PGM1/B3GAT3/AGRN	7
REACTOME_MUSCLE_CONTRACTION	8/272	195/43216	0.000464261	0.000244641	ITPR1/TNNT1/ASPH/TPM2/ATP1A1/ACTA2/HIPK2/VIM	8
REACTOME_ENDOSOMAL_VACUOLAR_PATHWAY	3/272	11/43216	0.000495887	0.000261306	CTSL/HLA-B/HLA-E	3
REACTOME_PYRUVATE_METABOLISM	4/272	31/43216	0.000526498	0.000277436	SLC16A3/LDHA/PDK1/VDAC1	4
REACTOME_MITOTIC_PROMETAPHASE	8/272	202/43216	0.000569551	0.000300123	CSNK1D/MAD1L1/NEK6/PPP2R1A/CSNK1E/SEC13/CSNK2B/TUBB6	8
REACTOME_INTERLEUKIN_1_SIGNALING	6/272	102/43216	0.000578173	0.000304666	IL1B/MAP2K1/RELA/APP/UBC/PSMD9	6
REACTOME_HYALURONAN_UPTAKE_AND_DEGRADATION	3/272	12/43216	0.000620497	0.000326969	CD44/HEXB/HEXA	3
REACTOME_ANTIGEN_PROCESSING_CROSS_PRESENTATION	6/272	106/43216	0.00068739	0.000362217	CTSL/PDIA3/UBC/PSMD9/HLA-B/HLA-E	6
REACTOME_SIGNALING_BY_VEGF	6/272	106/43216	0.00068739	0.000362217	FLT1/ITPR1/VEGFA/SHB/TRIB3/CTNNA1	6
REACTOME_INTEGRATION_OF_ENERGY_METABOLISM	6/272	108/43216	0.000739505	0.000389679	SLC2A1/ITPR1/TKT/PPP2R1A/GNAS/ADIPOR1	6
REACTOME_SARS_COV_2_INFECTION	5/272	67/43216	0.000739505	0.000389679	PARP16/CTSL/CHMP4B/UBC/DDOST	5
REACTOME_ADVANCED_GLYCOSYLATION_ENDPRODUCT_RECEPTOR_SIGNALING	3/272	13/43216	0.000739505	0.000389679	APP/LGALS3/DDOST	3
REACTOME_TRAFFICKING_AND_PROCESSING_OF_ENDOSOMAL_TLR	3/272	13/43216	0.000739505	0.000389679	CTSL/CTSB/HSP90B1	3
REACTOME_N_GLYCAN_TRIMMING_IN_THE_ER_AND_CALNEXIN_CALRETICULIN_CYCLE	4/272	35/43216	0.00074741	0.000393845	NGLY1/PDIA3/UBC/UBXN1	4
REACTOME_TRANS_GOLGI_NETWORK_VESICLE_BUDDING	5/272	72/43216	0.00101056	0.000532512	HSPA8/APP/FTL/TPD52/AP3S1	5
REACTOME_METABOLISM_OF_RNA	14/272	672/43216	0.00112862	0.000594721	CSNK1D/RPL17/EIF4A2/HSPA8/PPP2R1A/CSNK1E/UBC/PSMD9/NOB1/SEC13/THG1L/PPIE/CLNS1A/RPS10	14
REACTOME_CELLULAR_RESPONSE_TO_HYPOXIA	5/272	75/43216	0.00119691	0.000630709	CA9/VEGFA/UBC/EGLN1/PSMD9	5
REACTOME_DISEASES_ASSOCIATED_WITH_GLYCOSAMINOGLYCAN_METABOLISM	4/272	41/43216	0.00130744	0.000688949	HEXB/HEXA/B3GAT3/AGRN	4
REACTOME_GLYCOGEN_SYNTHESIS	3/272	16/43216	0.00130744	0.000688949	UGP2/UBC/PGM1	3
REACTOME_THE_NLRP3_INFLAMMASOME	3/272	16/43216	0.00130744	0.000688949	TXNIP/RELA/APP	3
REACTOME_DEVELOPMENTAL_BIOLOGY	19/272	1142/43216	0.00130756	0.000689014	KRT15/RRAS/MAP2K1/RPL17/RELA/HSPA8/CDKN1A/UBC/PI3/CTNNA2/PSMD9/SDCBP/CSNK2B/AGRN/TUBB6/PMP22/CTNNA1/RPS10/MED10	19
REACTOME_METABOLISM_OF_WATER_SOLUBLE_VITAMINS_AND_COFACTORS	6/272	123/43216	0.0013269	0.000699207	PARP16/SLC2A1/NAMPT/PDXK/GSTO1/SLC2A3	6
REACTOME_MITOTIC_METAPHASE_AND_ANAPHASE	8/272	236/43216	0.00132869	0.000700148	MAD1L1/CHMP4B/PPP2R1A/UBC/PSMD9/UBE2E1/SEC13/TUBB6	8
REACTOME_CYTOPROTECTION_BY_HMOX1	6/272	124/43216	0.00135521	0.000714124	TXNIP/BLVRB/UBC/PSMD9/CSNK2B/HM13	6
REACTOME_CELL_CYCLE	14/272	692/43216	0.00137253	0.000723251	POLD4/CSNK1D/MAD1L1/NEK6/CHMP4B/PPP2R1A/CDKN1A/CSNK1E/UBC/PSMD9/UBE2E1/SEC13/CSNK2B/TUBB6	14
REACTOME_HYALURONAN_METABOLISM	3/272	17/43216	0.00147369	0.000776554	CD44/HEXB/HEXA	3
REACTOME_GLYCEROPHOSPHOLIPID_BIOSYNTHESIS	6/272	128/43216	0.0015582	0.000821086	PLD3/CPNE3/MBOAT7/CSNK2B/CPNE1/CHPT1	6
REACTOME_DISEASES_ASSOCIATED_WITH_GLYCOSYLATION_PRECURSOR_BIOSYNTHESIS	3/272	18/43216	0.00172152	0.000907147	MPI/CTSA/PGM1	3
REACTOME_SEPARATION_OF_SISTER_CHROMATIDS	7/272	191/43216	0.00202343	0.00106624	MAD1L1/PPP2R1A/UBC/PSMD9/UBE2E1/SEC13/TUBB6	7
REACTOME_TP53_REGULATES_METABOLIC_GENES	5/272	87/43216	0.00207313	0.00109243	GPI/DDIT4/G6PD/RRAGC/RRAGA	5
REACTOME_IRE1ALPHA_ACTIVATES_CHAPERONES	4/272	50/43216	0.00247432	0.00130384	KDELR3/WIPI1/YIF1A/PDIA6	4
REACTOME_SARS_COV_1_INFECTION	4/272	50/43216	0.00247432	0.00130384	PARP16/CTSL/CHMP4B/UBC	4
REACTOME_MITOTIC_G2_G2_M_PHASES	7/272	199/43216	0.00248812	0.0013111	CSNK1D/PPP2R1A/CDKN1A/CSNK1E/UBC/PSMD9/TUBB6	7
REACTOME_CELL_JUNCTION_ORGANIZATION	5/272	92/43216	0.00254338	0.00134022	LAMB3/CD151/CADM1/ILK/CTNNA1	5
REACTOME_UNFOLDED_PROTEIN_RESPONSE_UPR	5/272	92/43216	0.00254338	0.00134022	KDELR3/WIPI1/YIF1A/HSP90B1/PDIA6	5
REACTOME_INFLAMMASOMES	3/272	21/43216	0.00254338	0.00134022	TXNIP/RELA/APP	3
REACTOME_INTERFERON_GAMMA_SIGNALING	5/272	93/43216	0.00263004	0.00138589	CD44/SP100/MT2A/HLA-B/HLA-E	5
REACTOME_EUKARYOTIC_TRANSLATION_ELONGATION	5/272	94/43216	0.00270947	0.00142775	EEF1A2/EEF1G/RPL17/EEF2/RPS10	5
REACTOME_TOLL_LIKE_RECEPTOR_9_TLR9_CASCADE	5/272	94/43216	0.00270947	0.00142775	MAP2K1/RELA/APP/PPP2R1A/UBC	5
REACTOME_CITRIC_ACID_CYCLE_TCA_CYCLE	3/272	22/43216	0.00276021	0.00145448	IDH2/SDHA/IDH3G	3
REACTOME_INSERTION_OF_TAIL_ANCHORED_PROTEINS_INTO_THE_ENDOPLASMIC_RETICULUM_MEMBRANE	3/272	22/43216	0.00276021	0.00145448	APP/BAG6/CAMLG	3
REACTOME_PINK1_PRKN_MEDIATED_MITOPHAGY	3/272	22/43216	0.00276021	0.00145448	UBC/PINK1/VDAC1	3
REACTOME_NERVOUS_SYSTEM_DEVELOPMENT	12/272	580/43216	0.00276021	0.00145448	RRAS/MAP2K1/RPL17/HSPA8/UBC/PSMD9/SDCBP/CSNK2B/AGRN/TUBB6/PMP22/RPS10	12
REACTOME_PROGRAMMED_CELL_DEATH	7/272	208/43216	0.00291429	0.00153567	IL1B/CHMP4B/UBC/PSMD9/SDCBP/APPL1/VIM	7
REACTOME_MYD88_INDEPENDENT_TLR4_CASCADE	5/272	97/43216	0.00295878	0.00155912	MAP2K1/RELA/APP/PPP2R1A/UBC	5
REACTOME_MITOCHONDRIAL_CALCIUM_ION_TRANSPORT	3/272	23/43216	0.0030198	0.00159127	VDAC2/PMPCB/VDAC1	3
REACTOME_RESPONSE_OF_MTB_TO_PHAGOCYTOSIS	3/272	23/43216	0.0030198	0.00159127	PGK1/ENO1/UBC	3
REACTOME_GOLGI_ASSOCIATED_VESICLE_BIOGENESIS	4/272	56/43216	0.00319687	0.00168458	HSPA8/FTL/TPD52/AP3S1	4
REACTOME_NUCLEOTIDE_BINDING_DOMAIN_LEUCINE_RICH_REPEAT_CONTAINING_RECEPTOR_NLR_SIGNALING_PATHWAYS	4/272	56/43216	0.00319687	0.00168458	TXNIP/RELA/APP/UBC	4
REACTOME_REGULATED_NECROSIS	4/272	56/43216	0.00319687	0.00168458	IL1B/CHMP4B/UBC/SDCBP	4
REACTOME_CLEC7A_DECTIN_1_SIGNALING	5/272	100/43216	0.00319687	0.00168458	ITPR1/IL1B/RELA/UBC/PSMD9	5
REACTOME_COPI_DEPENDENT_GOLGI_TO_ER_RETROGRADE_TRAFFIC	5/272	100/43216	0.00319687	0.00168458	KDELR3/KDELR2/KDELR1/TMED3/TUBB6	5
REACTOME_COPI_MEDIATED_ANTEROGRADE_TRANSPORT	5/272	102/43216	0.0034707	0.00182887	KDELR3/KDELR2/KDELR1/TMED3/TUBB6	5
REACTOME_CELLULAR_RESPONSE_TO_STARVATION	6/272	157/43216	0.00356773	0.00188	RPL17/TRIB3/SEC13/RRAGC/RRAGA/RPS10	6
REACTOME_TOLL_LIKE_RECEPTOR_TLR1_TLR2_CASCADE	5/272	103/43216	0.00356773	0.00188	MAP2K1/RELA/APP/PPP2R1A/UBC	5
REACTOME_CLEC7A_INFLAMMASOME_PATHWAY	2/272	6/43216	0.00408549	0.00215283	IL1B/RELA	2
REACTOME_ASSEMBLY_OF_COLLAGEN_FIBRILS_AND_OTHER_MULTIMERIC_STRUCTURES	4/272	61/43216	0.0041699	0.00219731	CTSL/LAMB3/CTSB/CD151	4
REACTOME_NUCLEAR_EVENTS_KINASE_AND_TRANSCRIPTION_FACTOR_ACTIVATION	4/272	61/43216	0.0041699	0.00219731	ID3/ID1/FOSL1/PPP2R1A	4
REACTOME_BMAL1_CLOCK_NPAS2_ACTIVATES_CIRCADIAN_GENE_EXPRESSION	3/272	27/43216	0.0043782	0.00230708	SERPINE1/NAMPT/DBP	3
REACTOME_INFECTION_WITH_MYCOBACTERIUM_TUBERCULOSIS	3/272	27/43216	0.0043782	0.00230708	PGK1/ENO1/UBC	3
REACTOME_METABOLISM_OF_AMINO_ACIDS_AND_DERIVATIVES	9/272	374/43216	0.00447305	0.00235706	ARG2/TPO/SERINC2/RPL17/SLC6A8/SERINC3/ETHE1/PSMD9/RPS10	9
REACTOME_NUCLEOTIDE_EXCISION_REPAIR	5/272	110/43216	0.00454387	0.00239437	POLD4/DDB2/UBC/GPS1/PPIE	5
REACTOME_BUDDING_AND_MATURATION_OF_HIV_VIRION	3/272	28/43216	0.00476465	0.00251071	CHMP4B/TSG101/UBC	3
REACTOME_COLLAGEN_DEGRADATION	4/272	64/43216	0.0047663	0.00251158	CTSL/CTSB/CTSD/MMP1	4
REACTOME_MITOCHONDRIAL_PROTEIN_IMPORT	4/272	65/43216	0.00497558	0.00262186	PMPCB/SAMM50/IDH3G/VDAC1	4
REACTOME_REGULATION_OF_HMOX1_EXPRESSION_AND_ACTIVITY	4/272	65/43216	0.00497558	0.00262186	UBC/PSMD9/CSNK2B/HM13	4
REACTOME_ATTACHMENT_OF_GPI_ANCHOR_TO_UPAR	2/272	7/43216	0.00517415	0.0027265	PLAUR/PIGT	2
REACTOME_INTERLEUKIN_36_PATHWAY	2/272	7/43216	0.00517415	0.0027265	IL36RN/IL36B	2
REACTOME_COPII_MEDIATED_VESICLE_TRANSPORT	4/272	68/43216	0.00573292	0.00302094	LMAN1/CSNK1D/SEC13/TGFA	4
REACTOME_DISORDERS_OF_TRANSMEMBRANE_TRANSPORTERS	6/272	176/43216	0.00573292	0.00302094	SLC2A1/HK1/SLC22A18/UBC/PSMD9/SEC13	6
REACTOME_ENDOSOMAL_SORTING_COMPLEX_REQUIRED_FOR_TRANSPORT_ESCRT	3/272	31/43216	0.00606224	0.00319447	CHMP4B/TSG101/UBC	3
REACTOME_L1CAM_INTERACTIONS	5/272	121/43216	0.00646194	0.00340509	MAP2K1/HSPA8/SDCBP/CSNK2B/TUBB6	5
REACTOME_TAK1_ACTIVATES_NFKB_BY_PHOSPHORYLATION_AND_ACTIVATION_OF_IKKS_COMPLEX	3/272	32/43216	0.0064748	0.00341187	RELA/APP/UBC	3
REACTOME_FORMYL_PEPTIDE_RECEPTORS_BIND_FORMYL_PEPTIDES_AND_MANY_OTHER_LIGANDS	2/272	8/43216	0.0064748	0.00341187	APP/HEBP1	2
REACTOME_VEGF_LIGAND_RECEPTOR_INTERACTIONS	2/272	8/43216	0.0064748	0.00341187	FLT1/VEGFA	2
REACTOME_WNT_MEDIATED_ACTIVATION_OF_DVL	2/272	8/43216	0.0064748	0.00341187	CSNK1E/CSNK2B	2
REACTOME_INTERLEUKIN_1_PROCESSING	2/272	9/43216	0.0080584	0.00424634	IL1B/RELA	2
REACTOME_LIPOPHAGY	2/272	9/43216	0.0080584	0.00424634	HSPA8/PLIN3	2
REACTOME_SERINE_BIOSYNTHESIS	2/272	9/43216	0.0080584	0.00424634	SERINC2/SERINC3	2
REACTOME_NUCLEAR_ENVELOPE_NE_REASSEMBLY	4/272	76/43216	0.0080584	0.00424634	CHMP4B/PPP2R1A/SEC13/TUBB6	4
REACTOME_RHOBTB_GTPASE_CYCLE	3/272	35/43216	0.00806302	0.00424878	TWF1/GPS1/VIM	3
REACTOME_CELL_CELL_COMMUNICATION	5/272	130/43216	0.00827603	0.00436102	LAMB3/CD151/CADM1/ILK/CTNNA1	5
REACTOME_STRIATED_MUSCLE_CONTRACTION	3/272	36/43216	0.00863058	0.00454785	TNNT1/TPM2/VIM	3
REACTOME_TRANSCRIPTION_COUPLED_NUCLEOTIDE_EXCISION_REPAIR_TC_NER	4/272	78/43216	0.00863058	0.00454785	POLD4/UBC/GPS1/PPIE	4
REACTOME_THE_ROLE_OF_GTSE1_IN_G2_M_PROGRESSION_AFTER_G2_CHECKPOINT	4/272	79/43216	0.00898531	0.00473477	CDKN1A/UBC/PSMD9/TUBB6	4
REACTOME_REGULATION_OF_TP53_EXPRESSION_AND_DEGRADATION	3/272	37/43216	0.00908303	0.00478627	CCNG1/PPP2R1A/UBC	3
REACTOME_GOLGI_TO_ER_RETROGRADE_TRANSPORT	5/272	134/43216	0.00908303	0.00478627	KDELR3/KDELR2/KDELR1/TMED3/TUBB6	5
REACTOME_SIGNALING_BY_NTRKS	5/272	134/43216	0.00908303	0.00478627	ID3/MAP2K1/ID1/FOSL1/PPP2R1A	5
REACTOME_DNA_DAMAGE_RECOGNITION_IN_GG_NER	3/272	38/43216	0.00964626	0.00508306	DDB2/UBC/GPS1	3
REACTOME_TRANSCRIPTIONAL_REGULATION_BY_THE_AP_2_TFAP2_FAMILY_OF_TRANSCRIPTION_FACTORS	3/272	38/43216	0.00964626	0.00508306	VEGFA/CDKN1A/TGFA	3
REACTOME_ANTIVIRAL_MECHANISM_BY_IFN_STIMULATED_GENES	4/272	82/43216	0.00990561	0.00521972	EIF4A2/UBC/UBE2E1/SEC13	4
REACTOME_INTRA_GOLGI_AND_RETROGRADE_GOLGI_TO_ER_TRAFFIC	6/272	203/43216	0.0101845	0.00536669	KDELR3/KDELR2/PLIN3/KDELR1/TMED3/TUBB6	6
REACTOME_NGF_STIMULATED_TRANSCRIPTION	3/272	39/43216	0.0102018	0.0053758	ID3/ID1/FOSL1	3
REACTOME_PTEN_REGULATION	5/272	139/43216	0.0102576	0.0054052	UBC/PSMD9/CSNK2B/RRAGC/RRAGA	5
REACTOME_C_TYPE_LECTIN_RECEPTORS_CLRS	5/272	140/43216	0.0104807	0.00552278	ITPR1/IL1B/RELA/UBC/PSMD9	5
REACTOME_GLOBAL_GENOME_NUCLEOTIDE_EXCISION_REPAIR_GG_NER	4/272	84/43216	0.0104807	0.00552278	POLD4/DDB2/UBC/GPS1	4
REACTOME_METALLOTHIONEINS_BIND_METALS	2/272	11/43216	0.0107773	0.00567908	MT1X/MT2A	2
REACTOME_REGULATION_OF_GENE_EXPRESSION_BY_HYPOXIA_INDUCIBLE_FACTOR	2/272	11/43216	0.0107773	0.00567908	CA9/VEGFA	2
REACTOME_TYPE_I_HEMIDESMOSOME_ASSEMBLY	2/272	11/43216	0.0107773	0.00567908	LAMB3/CD151	2
REACTOME_SIGNALING_BY_RHO_GTPASES_MIRO_GTPASES_AND_RHOBTB3	12/272	716/43216	0.0108886	0.00573769	LMAN1/MAD1L1/TWF1/PPP2R1A/BASP1/PLIN3/GPS1/SEC13/SAMM50/TUBB6/CTNNA1/VIM	12
REACTOME_REGULATION_OF_PLK1_ACTIVITY_AT_G2_M_TRANSITION	4/272	86/43216	0.0110742	0.00583551	CSNK1D/PPP2R1A/CSNK1E/UBC	4
REACTOME_DUAL_INCISION_IN_GG_NER	3/272	41/43216	0.011147	0.00587384	POLD4/DDB2/UBC	3
REACTOME_PHOSPHOLIPID_METABOLISM	6/272	211/43216	0.0115377	0.00607976	PLD3/CPNE3/MBOAT7/CSNK2B/CPNE1/CHPT1	6
REACTOME_NEGATIVE_REGULATION_OF_MAPK_PATHWAY	3/272	43/43216	0.0126328	0.0066568	MAP2K1/PPP2R1A/UBC	3
REACTOME_ORGANELLE_BIOGENESIS_AND_MAINTENANCE	7/272	291/43216	0.012936	0.0068166	IDH2/CSNK1D/PPP2R1A/CSNK1E/CCT8/SAMM50/TUBB6	7
REACTOME_CELL_CYCLE_CHECKPOINTS	7/272	292/43216	0.0130266	0.00686431	MAD1L1/PPP2R1A/CDKN1A/UBC/PSMD9/UBE2E1/SEC13	7
REACTOME_SIGNALING_BY_HEDGEHOG	5/272	150/43216	0.0130266	0.00686431	P4HB/UBC/PSMD9/GNAS/TUBB6	5
REACTOME_BIOLOGICAL_OXIDATIONS	6/272	218/43216	0.0130266	0.00686431	GSTM3/FDXR/SLC35B2/UGP2/GSTO1/AIP	6
REACTOME_AGGREPHAGY	3/272	44/43216	0.0130266	0.00686431	UBC/TUBB6/VIM	3
REACTOME_TRANSLATION_OF_SARS_COV_2_STRUCTURAL_PROTEINS	3/272	44/43216	0.0130266	0.00686431	PARP16/UBC/DDOST	3
REACTOME_KERATAN_SULFATE_DEGRADATION	2/272	13/43216	0.0140318	0.00739399	HEXB/HEXA	2
REACTOME_NF_KB_IS_ACTIVATED_AND_SIGNALS_SURVIVAL	2/272	13/43216	0.0140318	0.00739399	RELA/UBC	2
REACTOME_RECRUITMENT_OF_NUMA_TO_MITOTIC_CENTROSOMES	4/272	94/43216	0.0142502	0.00750911	CSNK1D/PPP2R1A/CSNK1E/TUBB6	4
REACTOME_CYCLIN_D_ASSOCIATED_EVENTS_IN_G1	3/272	47/43216	0.0152874	0.00805566	PPP2R1A/CDKN1A/UBC	3
REACTOME_INTERLEUKIN_12_SIGNALING	3/272	47/43216	0.0152874	0.00805566	P4HB/GSTO1/AIP	3
REACTOME_P75_NTR_RECEPTOR_MEDIATED_SIGNALLING	4/272	97/43216	0.0156882	0.00826685	RELA/UBC/AATF/RTN4	4
REACTOME_CS_DS_DEGRADATION	2/272	14/43216	0.0157622	0.00830582	HEXB/HEXA	2
REACTOME_RESPONSE_TO_METAL_IONS	2/272	14/43216	0.0157622	0.00830582	MT1X/MT2A	2
REACTOME_REGULATION_OF_TP53_ACTIVITY	5/272	160/43216	0.0162261	0.00855028	CCNG1/PPP2R1A/UBC/CSNK2B/HIPK2	5
REACTOME_LEISHMANIA_INFECTION	7/272	308/43216	0.0162261	0.00855028	TXNIP/ITPR1/IL1B/RELA/APP/GNAI3/GNAS	7
REACTOME_SLC_TRANSPORTER_DISORDERS	4/272	99/43216	0.0164202	0.00865258	SLC2A1/HK1/SLC22A18/SEC13	4
REACTOME_S_PHASE	5/272	162/43216	0.016838	0.0088727	POLD4/CDKN1A/UBC/PSMD9/UBE2E1	5
REACTOME_PENTOSE_PHOSPHATE_PATHWAY	2/272	15/43216	0.0174375	0.0091886	TKT/G6PD	2
REACTOME_RESPONSE_OF_EIF2AK1_HRI_TO_HEME_DEFICIENCY	2/272	15/43216	0.0174375	0.0091886	TRIB3/PPP1R15A	2
REACTOME_TFAP2_AP_2_FAMILY_REGULATES_TRANSCRIPTION_OF_GROWTH_FACTORS_AND_THEIR_RECEPTORS	2/272	15/43216	0.0174375	0.0091886	VEGFA/TGFA	2
REACTOME_G_ALPHA_I_SIGNALLING_EVENTS	7/272	314/43216	0.0174482	0.00919424	ITPR1/PSAP/APP/PPP2R1A/GNAI3/HEBP1/GNAS	7
REACTOME_TRANSCRIPTIONAL_REGULATION_BY_RUNX1	6/272	239/43216	0.0185772	0.0097892	CTSL/UBC/PSMD9/LGALS3/CSNK2B/HIPK2	6
REACTOME_ASSEMBLY_OF_THE_HIV_VIRION	2/272	16/43216	0.0192323	0.0101344	TSG101/UBC	2
REACTOME_MAP3K8_TPL2_DEPENDENT_MAPK1_3_ACTIVATION	2/272	16/43216	0.0192323	0.0101344	MAP2K1/UBC	2
REACTOME_P75NTR_SIGNALS_VIA_NF_KB	2/272	16/43216	0.0192323	0.0101344	RELA/UBC	2
REACTOME_SPRY_REGULATION_OF_FGF_SIGNALING	2/272	16/43216	0.0192323	0.0101344	PPP2R1A/UBC	2
REACTOME_FORMATION_OF_TC_NER_PRE_INCISION_COMPLEX	3/272	53/43216	0.0196101	0.0103334	UBC/GPS1/PPIE	3
REACTOME_ION_HOMEOSTASIS	3/272	54/43216	0.0205627	0.0108354	ITPR1/ASPH/ATP1A1	3
REACTOME_PHASE_II_CONJUGATION_OF_COMPOUNDS	4/272	108/43216	0.0208966	0.0110114	GSTM3/SLC35B2/UGP2/GSTO1	4
REACTOME_PROTEIN_METHYLATION	2/272	17/43216	0.021216	0.0111797	HSPA8/EEF2	2
REACTOME_AMINO_ACIDS_REGULATE_MTORC1	3/272	55/43216	0.021216	0.0111797	SEC13/RRAGC/RRAGA	3
REACTOME_AUF1_HNRNP_D0_BINDS_AND_DESTABILIZES_MRNA	3/272	55/43216	0.021216	0.0111797	HSPA8/UBC/PSMD9	3
REACTOME_SLC_MEDIATED_TRANSMEMBRANE_TRANSPORT	6/272	250/43216	0.0217957	0.0114852	SLC2A1/SLC16A3/SLC22A18/SLC35B2/SLCO4A1/SLC2A3	6
REACTOME_MITOTIC_SPINDLE_CHECKPOINT	4/272	111/43216	0.0224445	0.0118271	MAD1L1/PPP2R1A/UBE2E1/SEC13	4
REACTOME_SENESCENCE_ASSOCIATED_SECRETORY_PHENOTYPE_SASP	4/272	112/43216	0.0229857	0.0121122	RELA/CDKN1A/UBC/UBE2E1	4
REACTOME_INTERLEUKIN_12_FAMILY_SIGNALING	3/272	57/43216	0.0229857	0.0121122	P4HB/GSTO1/AIP	3
REACTOME_METABOLISM_OF_ANGIOTENSINOGEN_TO_ANGIOTENSINS	2/272	18/43216	0.0230139	0.0121271	ATP6AP2/CTSD	2
REACTOME_HEDGEHOG_OFF_STATE	4/272	113/43216	0.0234323	0.0123475	UBC/PSMD9/GNAS/TUBB6	4
REACTOME_IRON_UPTAKE_AND_TRANSPORT	3/272	58/43216	0.0237785	0.01253	FTL/UBC/GLRX3	3
REACTOME_E3_UBIQUITIN_LIGASES_UBIQUITINATE_TARGET_PROTEINS	3/272	59/43216	0.0247693	0.0130521	UBC/UBE2E1/RRAGA	3
REACTOME_LDL_CLEARANCE	2/272	19/43216	0.0247693	0.0130521	NPC1/NPC2	2
REACTOME_NICOTINAMIDE_SALVAGING	2/272	19/43216	0.0247693	0.0130521	PARP16/NAMPT	2
REACTOME_SCAVENGING_BY_CLASS_A_RECEPTORS	2/272	19/43216	0.0247693	0.0130521	FTL/HSP90B1	2
REACTOME_VEGFR2_MEDIATED_CELL_PROLIFERATION	2/272	19/43216	0.0247693	0.0130521	ITPR1/VEGFA	2
REACTOME_SCF_SKP2_MEDIATED_DEGRADATION_OF_P27_P21	3/272	60/43216	0.0253933	0.0133809	CDKN1A/UBC/PSMD9	3
REACTOME_REGULATION_OF_LIPID_METABOLISM_BY_PPARALPHA	4/272	119/43216	0.0270185	0.0142373	FHL2/TRIB3/FDFT1/MED10	4
REACTOME_DECTIN_1_MEDIATED_NONCANONICAL_NF_KB_SIGNALING	3/272	62/43216	0.0274216	0.0144497	RELA/UBC/PSMD9	3
REACTOME_SYNTHESIS_OF_SUBSTRATES_IN_N_GLYCAN_BIOSYTHESIS	3/272	62/43216	0.0274216	0.0144497	MPI/CTSA/NUDT14	3
REACTOME_TRANSCRIPTIONAL_REGULATION_BY_RUNX2	4/272	120/43216	0.0274301	0.0144542	CDKN1A/UBC/PSMD9/LGALS3	4
REACTOME_RAB_REGULATION_OF_TRAFFICKING	4/272	121/43216	0.028101	0.0148077	GABARAP/GDI1/RAB31/GDI2	4
REACTOME_CELLULAR_HEXOSE_TRANSPORT	2/272	21/43216	0.0290709	0.0153188	SLC2A1/SLC2A3	2
REACTOME_SIGNAL_TRANSDUCTION_BY_L1	2/272	21/43216	0.0290709	0.0153188	MAP2K1/CSNK2B	2
REACTOME_DUAL_INCISION_IN_TC_NER	3/272	65/43216	0.0303927	0.0160153	POLD4/UBC/PPIE	3
REACTOME_HEDGEHOG_LIGAND_BIOGENESIS	3/272	65/43216	0.0303927	0.0160153	P4HB/UBC/PSMD9	3
REACTOME_COMMON_PATHWAY_OF_FIBRIN_CLOT_FORMATION	2/272	22/43216	0.0311704	0.0164251	SERPINE2/PROCR	2
REACTOME_CILIUM_ASSEMBLY	5/272	197/43216	0.0311704	0.0164251	CSNK1D/PPP2R1A/CSNK1E/CCT8/TUBB6	5
REACTOME_FOXO_MEDIATED_TRANSCRIPTION	3/272	66/43216	0.0311704	0.0164251	TXNIP/CDKN1A/PINK1	3
REACTOME_RESOLUTION_OF_SISTER_CHROMATID_COHESION	4/272	126/43216	0.0311704	0.0164251	MAD1L1/PPP2R1A/SEC13/TUBB6	4
REACTOME_CELLULAR_SENESCENCE	5/272	198/43216	0.0315832	0.0166427	ID1/RELA/CDKN1A/UBC/UBE2E1	5
REACTOME_CARDIAC_CONDUCTION	4/272	127/43216	0.0317474	0.0167292	ITPR1/ASPH/ATP1A1/HIPK2	4
REACTOME_COLLAGEN_BIOSYNTHESIS_AND_MODIFYING_ENZYMES	3/272	67/43216	0.0320183	0.0168719	P4HA1/P4HB/PLOD1	3
REACTOME_DNA_REPLICATION	4/272	128/43216	0.0323294	0.0170359	POLD4/UBC/PSMD9/UBE2E1	4
REACTOME_G1_S_DNA_DAMAGE_CHECKPOINTS	3/272	68/43216	0.0329385	0.0173568	CDKN1A/UBC/PSMD9	3
REACTOME_RHOBTB1_GTPASE_CYCLE	2/272	23/43216	0.0329385	0.0173568	GPS1/VIM	2
REACTOME_REGULATION_OF_PTEN_STABILITY_AND_ACTIVITY	3/272	69/43216	0.0341031	0.0179705	UBC/PSMD9/CSNK2B	3
REACTOME_RRNA_PROCESSING	5/272	205/43216	0.0350299	0.0184589	CSNK1D/RPL17/CSNK1E/NOB1/RPS10	5
REACTOME_APC_C_CDC20_MEDIATED_DEGRADATION_OF_CYCLIN_B	2/272	24/43216	0.0350299	0.0184589	UBC/UBE2E1	2
REACTOME_MTORC1_MEDIATED_SIGNALLING	2/272	24/43216	0.0350299	0.0184589	RRAGC/RRAGA	2
REACTOME_TRAF6_MEDIATED_NF_KB_ACTIVATION	2/272	24/43216	0.0350299	0.0184589	RELA/APP	2
REACTOME_AURKA_ACTIVATION_BY_TPX2	3/272	71/43216	0.0357873	0.018858	CSNK1D/PPP2R1A/CSNK1E	3
REACTOME_INTERLEUKIN_17_SIGNALING	3/272	71/43216	0.0357873	0.018858	MAP2K1/PPP2R1A/UBC	3
REACTOME_PLASMA_LIPOPROTEIN_ASSEMBLY_REMODELING_AND_CLEARANCE	3/272	71/43216	0.0357873	0.018858	P4HB/NPC1/NPC2	3
REACTOME_BASIGIN_INTERACTIONS	2/272	25/43216	0.0368313	0.0194081	SLC16A3/MMP1	2
REACTOME_CHOLESTEROL_BIOSYNTHESIS	2/272	25/43216	0.0368313	0.0194081	DHCR7/FDFT1	2
REACTOME_GAP_FILLING_DNA_REPAIR_SYNTHESIS_AND_LIGATION_IN_GG_NER	2/272	25/43216	0.0368313	0.0194081	POLD4/UBC	2
REACTOME_SIGNALING_BY_EGFR_IN_CANCER	2/272	25/43216	0.0368313	0.0194081	UBC/TGFA	2
REACTOME_SIGNALING_BY_TGF_BETA_RECEPTOR_COMPLEX	3/272	73/43216	0.037801	0.0199191	SERPINE1/UBC/PPP1R15A	3
REACTOME_APC_C_CDH1_MEDIATED_DEGRADATION_OF_CDC20_AND_OTHER_APC_C_CDH1_TARGETED_PROTEINS_IN_LATE_MITOSIS_EARLY_G1	3/272	74/43216	0.0384749	0.0202742	UBC/PSMD9/UBE2E1	3
REACTOME_A_TETRASACCHARIDE_LINKER_SEQUENCE_IS_REQUIRED_FOR_GAG_SYNTHESIS	2/272	26/43216	0.0384749	0.0202742	B3GAT3/AGRN	2
REACTOME_APC_CDC20_MEDIATED_DEGRADATION_OF_NEK2A	2/272	26/43216	0.0384749	0.0202742	UBC/UBE2E1	2
REACTOME_CALNEXIN_CALRETICULIN_CYCLE	2/272	26/43216	0.0384749	0.0202742	PDIA3/UBC	2
REACTOME_DOWNREGULATION_OF_TGF_BETA_RECEPTOR_SIGNALING	2/272	26/43216	0.0384749	0.0202742	UBC/PPP1R15A	2
REACTOME_FERTILIZATION	2/272	26/43216	0.0384749	0.0202742	ZP1/CATSPER1	2
REACTOME_FORMATION_OF_TUBULIN_FOLDING_INTERMEDIATES_BY_CCT_TRIC	2/272	26/43216	0.0384749	0.0202742	CCT8/TUBB6	2
REACTOME_DEUBIQUITINATION	6/272	298/43216	0.0391977	0.0206551	DDB2/UBC/VDAC2/PSMD9/STAMBP/VDAC1	6
REACTOME_RHO_GTPASES_ACTIVATE_FORMINS	4/272	140/43216	0.0396923	0.0209157	MAD1L1/PPP2R1A/SEC13/TUBB6	4
REACTOME_ECM_PROTEOGLYCANS	3/272	76/43216	0.0402635	0.0212167	SERPINE1/APP/AGRN	3
REACTOME_DEATH_RECEPTOR_SIGNALLING	4/272	141/43216	0.0402635	0.0212167	RELA/UBC/AATF/RTN4	4
REACTOME_EFFECTS_OF_PIP2_HYDROLYSIS	2/272	27/43216	0.0402635	0.0212167	ITPR1/DGKG	2
REACTOME_PYROPTOSIS	2/272	27/43216	0.0402635	0.0212167	IL1B/CHMP4B	2
REACTOME_VEGFR2_MEDIATED_VASCULAR_PERMEABILITY	2/272	27/43216	0.0402635	0.0212167	TRIB3/CTNNA1	2
REACTOME_DISEASES_OF_SIGNAL_TRANSDUCTION_BY_GROWTH_FACTOR_RECEPTORS_AND_SECOND_MESSENGERS	7/272	393/43216	0.0409308	0.0215683	MAP2K1/PPP2R1A/CDKN1A/UBC/PSMD9/SND1/TGFA	7
REACTOME_BIOSYNTHESIS_OF_THE_N_GLYCAN_PRECURSOR_DOLICHOL_LIPID_LINKED_OLIGOSACCHARIDE_LLO_AND_TRANSFER_TO_A_NASCENT_PROTEIN	3/272	77/43216	0.0409761	0.0215922	MPI/CTSA/NUDT14	3
REACTOME_REGULATION_OF_INSULIN_SECRETION	3/272	78/43216	0.042046	0.022156	SLC2A1/ITPR1/GNAS	3
REACTOME_UB_SPECIFIC_PROCESSING_PROTEASES	5/272	221/43216	0.042046	0.022156	DDB2/UBC/VDAC2/PSMD9/VDAC1	5
REACTOME_FLT3_SIGNALING_IN_DISEASE	2/272	28/43216	0.042046	0.022156	CDKN1A/UBC	2
REACTOME_SYNTHESIS_OF_PC	2/272	28/43216	0.042046	0.022156	CSNK2B/CHPT1	2
REACTOME_TRANSLATION_OF_SARS_COV_1_STRUCTURAL_PROTEINS	2/272	28/43216	0.042046	0.022156	PARP16/UBC	2
REACTOME_CLATHRIN_MEDIATED_ENDOCYTOSIS	4/272	145/43216	0.0424764	0.0223828	HSPA8/UBC/GPS1/TGFA	4
REACTOME_PROTEIN_UBIQUITINATION	3/272	79/43216	0.0427476	0.0225257	UBC/UBE2E1/RRAGA	3
REACTOME_ANTIGEN_PROCESSING_UBIQUITINATION_PROTEASOME_DEGRADATION	6/272	308/43216	0.0427689	0.0225369	FBXO17/UBC/NPEPPS/PSMD9/UBE2E1/RNF114	6
REACTOME_RECRUITMENT_OF_MITOTIC_CENTROSOME_PROTEINS_AND_COMPLEXES	3/272	80/43216	0.043503	0.0229237	CSNK1D/PPP2R1A/CSNK1E	3
REACTOME_ENERGY_DEPENDENT_REGULATION_OF_MTOR_BY_LKB1_AMPK	2/272	29/43216	0.043503	0.0229237	RRAGC/RRAGA	2
REACTOME_MYOGENESIS	2/272	29/43216	0.043503	0.0229237	CTNNA2/CTNNA1	2
REACTOME_NEGATIVE_REGULATION_OF_FGFR3_SIGNALING	2/272	29/43216	0.043503	0.0229237	PPP2R1A/UBC	2
REACTOME_RIPK1_MEDIATED_REGULATED_NECROSIS	2/272	29/43216	0.043503	0.0229237	UBC/SDCBP	2
REACTOME_UPTAKE_AND_ACTIONS_OF_BACTERIAL_TOXINS	2/272	29/43216	0.043503	0.0229237	MAP2K1/EEF2	2
REACTOME_DDX58_IFIH1_MEDIATED_INDUCTION_OF_INTERFERON_ALPHA_BETA	3/272	81/43216	0.0440577	0.0232161	RELA/APP/UBC	3
REACTOME_DOWNSTREAM_SIGNALING_EVENTS_OF_B_CELL_RECEPTOR_BCR	3/272	81/43216	0.0440577	0.0232161	RELA/UBC/PSMD9	3
REACTOME_POTENTIAL_THERAPEUTICS_FOR_SARS	3/272	81/43216	0.0440577	0.0232161	VEGFA/ATP1A1/IMPDH2	3
REACTOME_HIV_LIFE_CYCLE	4/272	149/43216	0.0443484	0.0233692	CHMP4B/TSG101/UBC/SEC13	4
REACTOME_MITOTIC_G1_PHASE_AND_G1_S_TRANSITION	4/272	149/43216	0.0443484	0.0233692	PPP2R1A/CDKN1A/UBC/PSMD9	4
REACTOME_SIGNALING_BY_NOTCH4	3/272	82/43216	0.0450364	0.0237318	UBC/PSMD9/ACTA2	3
REACTOME_RECOGNITION_OF_DNA_DAMAGE_BY_PCNA_CONTAINING_REPLICATION_COMPLEX	2/272	30/43216	0.0451067	0.0237688	POLD4/UBC	2
REACTOME_SYNTHESIS_OF_ACTIVE_UBIQUITIN_ROLES_OF_E1_AND_E2_ENZYMES	2/272	30/43216	0.0451067	0.0237688	UBC/UBE2E1	2
REACTOME_METABOLISM_OF_STEROIDS	4/272	151/43216	0.045701	0.024082	DHCR7/HSD11B1/FDXR/FDFT1	4
REACTOME_NEURONAL_SYSTEM	7/272	410/43216	0.0460783	0.0242808	DLGAP4/CACNA1B/CAMK1/HSPA8/GNAI3/KCNG1/TUBB6	7
REACTOME_HIV_INFECTION	5/272	231/43216	0.0462717	0.0243827	CHMP4B/TSG101/UBC/PSMD9/SEC13	5
REACTOME_ACTIVATED_NOTCH1_TRANSMITS_SIGNAL_TO_THE_NUCLEUS	2/272	31/43216	0.0468605	0.0246929	DNER/UBC	2
REACTOME_EGFR_DOWNREGULATION	2/272	31/43216	0.0468605	0.0246929	UBC/TGFA	2
REACTOME_NEGATIVE_REGULATION_OF_FGFR4_SIGNALING	2/272	31/43216	0.0468605	0.0246929	PPP2R1A/UBC	2
REACTOME_NICOTINATE_METABOLISM	2/272	31/43216	0.0468605	0.0246929	PARP16/NAMPT	2
REACTOME_NEDDYLATION	5/272	234/43216	0.0471943	0.0248688	FBXO17/DDB2/UBC/PSMD9/GPS1	5
REACTOME_TCF_DEPENDENT_SIGNALING_IN_RESPONSE_TO_WNT	5/272	234/43216	0.0471943	0.0248688	PPP2R1A/CSNK1E/UBC/PSMD9/CSNK2B	5
REACTOME_CYCLIN_A_CDK2_ASSOCIATED_EVENTS_AT_S_PHASE_ENTRY	3/272	85/43216	0.0471943	0.0248688	CDKN1A/UBC/PSMD9	3
REACTOME_DEGRADATION_OF_BETA_CATENIN_BY_THE_DESTRUCTION_COMPLEX	3/272	85/43216	0.0471943	0.0248688	PPP2R1A/UBC/PSMD9	3
REACTOME_PLATELET_HOMEOSTASIS	3/272	85/43216	0.0471943	0.0248688	ITPR1/PPP2R1A/GNAS	3
REACTOME_RHO_GTPASES_ACTIVATE_IQGAPS	2/272	32/43216	0.0481201	0.0253567	TUBB6/CTNNA1	2
REACTOME_SEALING_OF_THE_NUCLEAR_ENVELOPE_NE_BY_ESCRT_III	2/272	32/43216	0.0481201	0.0253567	CHMP4B/TUBB6	2
REACTOME_SMAD2_SMAD3_SMAD4_HETEROTRIMER_REGULATES_TRANSCRIPTION	2/272	32/43216	0.0481201	0.0253567	SERPINE1/UBC	2
REACTOME_TERMINATION_OF_TRANSLESION_DNA_SYNTHESIS	2/272	32/43216	0.0481201	0.0253567	POLD4/UBC	2
REACTOME_TGF_BETA_RECEPTOR_SIGNALING_ACTIVATES_SMADS	2/272	32/43216	0.0481201	0.0253567	UBC/PPP1R15A	2
REACTOME_INFLUENZA_INFECTION	4/272	157/43216	0.0490234	0.0258327	RPL17/GRSF1/SEC13/RPS10	4
REACTOME_REGULATION_OF_MRNA_STABILITY_BY_PROTEINS_THAT_BIND_AU_RICH_ELEMENTS	3/272	87/43216	0.0490234	0.0258327	HSPA8/UBC/PSMD9	3
REACTOME_MAPK_FAMILY_SIGNALING_CASCADES	6/272	327/43216	0.0493689	0.0260147	MAP2K1/PPP2R1A/UBC/PSMD9/TGFA/RGL2	6
REACTOME_APC_C_MEDIATED_DEGRADATION_OF_CELL_CYCLE_PROTEINS	3/272	88/43216	0.0493689	0.0260147	UBC/PSMD9/UBE2E1	3
REACTOME_ACTIVATION_OF_MATRIX_METALLOPROTEINASES	2/272	33/43216	0.0493689	0.0260147	TIMP1/MMP1	2
REACTOME_ADHERENS_JUNCTIONS_INTERACTIONS	2/272	33/43216	0.0493689	0.0260147	CADM1/CTNNA1	2
REACTOME_CARGO_CONCENTRATION_IN_THE_ER	2/272	33/43216	0.0493689	0.0260147	LMAN1/TGFA	2
REACTOME_COOPERATION_OF_PREFOLDIN_AND_TRIC_CCT_IN_ACTIN_AND_TUBULIN_FOLDING	2/272	33/43216	0.0493689	0.0260147	CCT8/TUBB6	2
REACTOME_NEGATIVE_REGULATION_OF_FGFR1_SIGNALING	2/272	33/43216	0.0493689	0.0260147	PPP2R1A/UBC	2
[truncated: 4 more rows]

## Sheet: H. Hallmark module 2
Table S4. Genes differentially expressed across pseudo-time.
[truncated: 45 more rows]

[truncated: 9 more sheets: I. CGP module 2, J. GO BP module 3, K. Reactome module 3, L. Hallmark module 3, M. CGP module 3, N. GO BP module 4, O. Reactome module 4, P. Hallmark module 4, Q. CGP module 4]
